# Supplementary material for: Framework for exploring the sensory repertoire of the human gut microbiota
Source: mBio. 2024 May 17;15(6):e01039-24. doi: 10.1128/mbio.01039-24 (PMC11237719; doi:10.1128/mbio.01039-24)
Supplement: Data Set S1 — Common human gut commensal bacteria. [file mbio.01039-24-s0001.xlsx]

## Sheet: Sheet1
Dataset S1. Common human gut commensal bacteria identified in literature and published datasets.
Organism	Phylum	Class	Order	Family	Genus	Species	Genome Accession	Biosample	Sources	UHGP Quantity†
Bifidobacterium adolescentis	p__ Actinomycetota	c__Actinomycetia	o__Actinomycetales	f__Bifidobacteriaceae	g__Bifidobacterium	s__Bifidobacterium adolescentis	GCF_000817995.1	SAMN03273368	1,2,23,3,5–9,11,15	2454
Bifidobacterium longum	p__Actinomycetota	c__Actinomycetia	o__Actinomycetales	f__Bifidobacteriaceae	g__Bifidobacterium	s__Bifidobacterium longum	GCF_000497735.1	SAMN02471972	2,3,5–9,15,23,24	-
Collinsella aerofaciens	p__ Actinomycetota	c__Coriobacteriia	o__Coriobacteriales	f__Coriobacteriaceae	g__Collinsella	s__Collinsella aerofaciens_V	GCF_002736145.1	SAMN07821249	2,4,6,8,10	908
Catenibacterium mitsuokai	p__Bacillota	c__Bacilli	o__Erysipelotrichales	f__Coprobacillaceae	g__Catenibacterium	s__Catenibacterium mitsuokai	GCF_000173795.1	SAMN00000012	2	275
Enterococcus casseliflavus	p__Bacillota	c__Bacilli	o__Lactobacillales	f__Enterococcaceae	g__Enterococcus_D	s__Enterococcus_D casseliflavus	GCF_003471685.1	SAMN09734848	2	-
Roseburia faecis ***	p__Bacillota_A	c__Clostridia	o__Lachnospirales	f__Lachnospiraceae	g__Agathobacter	s__Agathobacter faecis	GCF_001405615.1	SAMEA3545271	1,2,4,12	2855
[Eubacterium] rectale ***	p__Bacillota_A	c__Clostridia	o__Lachnospirales	f__Lachnospiraceae	g__Agathobacter	s__Agathobacter rectalis	GCF_001404855.1	SAMEA3545268	1–3,6–13	7406
[Eubacterium] hallii ***	p__Bacillota_A	c__Clostridia	o__Lachnospirales	f__Lachnospiraceae	g__Anaerobutyricum	s__Anaerobutyricum hallii	GCF_001405175.1	SAMEA3545301	2,6,14	484
Anaerostipes hadrus	p__Bacillota_A	c__Clostridia	o__Lachnospirales	f__Lachnospiraceae	g__Anaerostipes	s__Anaerostipes hadrus	GCF_001998765.1	SAMN02725021	1–5	3004
Coprococcus comes ***	p__Bacillota_A	c__Clostridia	o__Lachnospirales	f__Lachnospiraceae	g__Bariatricus	s__Bariatricus comes	GCF_001404595.1	SAMEA3545240	2,5,6,8	234
Bacteroides pectinophilus	p__Bacillota_A	c__Clostridia	o__Lachnospirales	f__Lachnospiraceae	g__Bacteroides_F	s__Bacteroides_F pectinophilus	GCF_000155855.1	SAMN02415621	2,6,9	-
Blautia obeum	p__Bacillota_A	c__Clostridia	o__Lachnospirales	f__Lachnospiraceae	g__Blautia_A	s__Blautia_A obeum	GCF_000153905.1	SAMN00627103	2–8**	204
Blautia wexlerae	p__Bacillota_A	c__Clostridia	o__Lachnospirales	f__Lachnospiraceae	g__Blautia_A	s__Blautia_A wexlerae	GCF_000484655.1	SAMN02440722	1,2	2191
Butyrivibrio crossotus	p__Bacillota_A	c__Clostridia	o__Lachnospirales	f__Lachnospiraceae	g__Butyrivibrio_A	s__Butyrivibrio_A crossotus	GCF_000156015.1	SAMN00008799	2,6,9	941
Clostridium leptum	p__Bacillota_A	c__Clostridia	o__Oscillospirales	f__Acutalibacteraceae	g__Clostridium_A	s__Clostridium_A leptum	GCF_000154345.1	SAMN00627074	2,6	277
Clostridium scindens	p__Bacillota_A	c__Clostridia	o__Lachnospirales	f__Lachnospiraceae	g__Clostridium_AP	s__Clostridium_AP scindens	GCF_000154505.1	SAMN00627066	2,6	121
Coprococcus eutactus	p__Bacillota_A	c__Clostridia	o__Lachnospirales	f__Lachnospiraceae	g__Coprococcus	s__Coprococcus eutactus	GCF_000154425.1	SAMN00627069	2,6	1946
Dorea formicigenerans	p__Bacillota_A	c__Clostridia	o__Lachnospirales	f__Lachnospiraceae	g__Dorea	s__Dorea formicigenerans	GCF_000225745.1	SAMN02463861	2,6–9	144
Dorea longicatena	p__Bacillota_A	c__Clostridia	o__Lachnospirales	f__Lachnospiraceae	g__Dorea_A	s__Dorea_A longicatena	GCF_000154065.1	SAMN00627086	2,4–6,8	800
Clostridium asparagiforme ***	p__Bacillota_A	c__Clostridia	o__Lachnospirales	f__Lachnospiraceae	g__Enterocloster	s__Enterocloster asparagiformis	GCF_000158075.1	SAMN00008804	2,6	-
Faecalibacterium prausnitzii	p__Bacillota_A	c__Clostridia	o__Oscillospirales	f__Ruminococcaceae	g__Faecalibacterium	s__Faecalibacterium prausnitzii_L	GCF_002586945.1	SAMN07764380	1,2,15,3,5–8,10,11,14	7687
Fusicatenibacter saccharivorans	p__Bacillota_A	c__Clostridia	o__Lachnospirales	f__Lachnospiraceae	g__Fusicatenibacter	s__Fusicatenibacter saccharivorans	GCF_001406335.1	SAMEA3545349	1,2,4,8	3227
Eubacterium eligens ***	p__Bacillota_A	c__Clostridia	o__Lachnospirales	f__Lachnospiraceae	g__Lachnospira	s__Lachnospira eligens_A	GCF_001405395.1	SAMEA3545343	2,3,7,9,12	3111
Lachnospira pectinoschiza ***	p__Bacillota_A	c__Clostridia	o__Lachnospirales	f__Lachnospiraceae	g__Lachnospira	s__Lachnospira rogosae	GCF_001405835.1	SAMEA3545302	2	1829
Ruminococcus lactaris ***	p__Bacillota_A	c__Clostridia	o__Lachnospirales	f__Lachnospiraceae	g__Mediterraneibacter	s__Mediterraneibacter lactaris	GCF_000155205.1	SAMN00000022	2,6,9	479
[Ruminococcus] torques ***	p__Bacillota_A	c__Clostridia	o__Lachnospirales	f__Lachnospiraceae	g__Mediterraneibacter	s__Mediterraneibacter torques	GCF_001405235.1	SAMEA3545275	2,3,5,6,9	1614
Roseburia intestinalis	p__Bacillota_A	c__Clostridia	o__Lachnospirales	f__Lachnospiraceae	g__Roseburia	s__Roseburia intestinalis	GCF_000156535.1	SAMN00008856	2,3,6,9,11,14	1041
Subdoligranulum variable ***	p__Bacillota_A	c__Clostridia	o__Oscillospirales	f__Ruminococcaceae	g__Gemmiger	s__Gemmiger variabilis_C	GCF_000238635.1	SAMN02463804	2,6,12	3287
Ruminococcus gnavus	p__Bacillota_A	c__Clostridia	o__Lachnospirales	f__Lachnospiraceae	g__Ruminococcus_B	s__Ruminococcus_B gnavus	GCF_001406655.1	SAMEA3545260	2,6,9	1218
Ruminococcus bicirculans	p__Bacillota_A	c__Clostridia	o__Oscillospirales	f__Ruminococcaceae	g__Ruminococcus_D	s__Ruminococcus_D bicirculans	GCF_000723465.1	SAMEA3139031	1,3	3038
Ruminococcus bromii	p__Bacillota_A	c__Clostridia	o__Oscillospirales	f__Acutalibacteraceae	g__Ruminococcus_E	s__Ruminococcus_E bromii_A	GCF_900101355.1	SAMN02910441	1–3,5–7,9,11,12	4049
[Eubacterium] siraeum ***	p__Bacillota_A	c__Clostridia	o__Oscillospirales	f__Ruminococcaceae	g__Ruminiclostridium_E	s__Ruminiclostridium_E siraeum	GCF_000382085.1	SAMN02440977	2,3,6,9	1631
Phascolarctobacterium faecium	p__Bacillota_C	c__Negativicutes	o__Acidaminococcales	f__Acidaminococcaceae	g__Phascolarctobacterium	s__Phascolarctobacterium faecium	GCF_003945365.1	SAMD00143386	1,2	2313
Dialister invisus	p__Bacillota_C	c__Negativicutes	o__Veillonellales	f__Dialisteraceae	g__Dialister	s__Dialister invisus	GCF_000433275.1	SAMEA3138551	2,9	1452
Bacteroides caccae	p__Bacteroidota	c__Bacteroidia	o__Bacteroidales	f__Bacteroidaceae	g__Bacteroides	s__Bacteroides caccae	GCF_000273725.1	SAMN02463916	2,4,6–9	548
Bacteroides cellulosilyticus	p__Bacteroidota	c__Bacteroidia	o__Bacteroidales	f__Bacteroidaceae	g__Bacteroides	s__Bacteroides cellulosilyticus	GCF_001318345.1	SAMN03852682	2–4,6,8,9	455
Bacteroides dorei ***	p__Bacteroidota	c__Bacteroidia	o__Bacteroidales	f__Bacteroidaceae	g__Phocaeicola	s__Phocaeicola dorei	GCF_001640865.1	SAMN03737480	1–4,6–9	5669
Bacteroides eggerthii	p__Bacteroidota	c__Bacteroidia	o__Bacteroidales	f__Bacteroidaceae	g__Bacteroides	s__Bacteroides eggerthii	GCF_000155815.1	SAMN00000667	2,6,9	429
Bacteroides finegoldii	p__Bacteroidota	c__Bacteroidia	o__Bacteroidales	f__Bacteroidaceae	g__Bacteroides	s__Bacteroides finegoldii	GCF_000156195.1	SAMN00008774	2,6,9	104
Bacteroides fragilis	p__Bacteroidota	c__Bacteroidia	o__Bacteroidales	f__Bacteroidaceae	g__Bacteroides	s__Bacteroides fragilis	GCF_000157015.1	SAMN02463689	2,3,6–9,16,17,21,22	1246
Bacteroides intestinalis	p__Bacteroidota	c__Bacteroidia	o__Bacteroidales	f__Bacteroidaceae	g__Bacteroides	s__Bacteroides intestinalis_A	GCF_003363675.2	SAMN09754244	2,6,8,9	152
Bacteroides ovatus	p__Bacteroidota	c__Bacteroidia	o__Bacteroidales	f__Bacteroidaceae	g__Bacteroides	s__Bacteroides ovatus	GCF_001314995.1	SAMN03852683	2–4,6–10	1050
Bacteroides stercoris	p__Bacteroidota	c__Bacteroidia	o__Bacteroidales	f__Bacteroidaceae	g__Bacteroides	s__Bacteroides stercoris	GCF_000154525.1	SAMN00000004	2,6–9,12	1808
Bacteroides thetaiotaomicron	p__Bacteroidota	c__Bacteroidia	o__Bacteroidales	f__Bacteroidaceae	g__Bacteroides	s__Bacteroides thetaiotaomicron	GCF_001314975.1	SAMN03852684	2,3,6–9,11,15–20	565
Bacteroides uniformis	p__Bacteroidota	c__Bacteroidia	o__Bacteroidales	f__Bacteroidaceae	g__Bacteroides	s__Bacteroides uniformis	GCF_006742345.1	SAMD00169826	1,2,15,21,5–10,12,14	5915
Bacteroides vulgatus ***	p__Bacteroidota	c__Bacteroidia	o__Bacteroidales	f__Bacteroidaceae	g__Phocaeicola	s__Phocaeicola vulgatus	GCF_001404375.1	SAMEA3545308	2,3,18,21,6–11,15,16	-
Bacteroides xylanisolvens	p__Bacteroidota	c__Bacteroidia	o__Bacteroidales	f__Bacteroidaceae	g__Bacteroides	s__Bacteroides xylanisolvens	GCF_015551805.1	SAMN15532738	2–4,6–8	399
Prevotella copri ***	p__Bacteroidota	c__Bacteroidia	o__Bacteroidales	f__Bacteroidaceae	g__Prevotella	s__Prevotella sp015074785	GCF_000157935.1	SAMN00008847	1,2,6,7,10	-
Odoribacter splanchnicus	p__Bacteroidota	c__Bacteroidia	o__Bacteroidales	f__Marinifilaceae	g__Odoribacter	s__Odoribacter splanchnicus	GCF_900454195.1	SAMEA104281636	2,3,8,9	-
Alistipes finegoldii	p__Bacteroidota	c__Bacteroidia	o__Bacteroidales	f__Rikenellaceae	g__Alistipes	s__Alistipes finegoldii	GCF_001405655.1	SAMEA3545298	2,3	609
Alistipes onderdonkii subsp. vulgaris ***	p__Bacteroidota	c__Bacteroidia	o__Bacteroidales	f__Rikenellaceae	g__Alistipes	s__Alistipes onderdonkii	GCF_006542645.1	SAMD00166230	2	2039
Alistipes putredinis	p__Bacteroidota	c__Bacteroidia	o__Bacteroidales	f__Rikenellaceae	g__Alistipes	s__Alistipes putredinis	GCF_000154465.1	SAMN00000002	1,2,6,9,12,13	4979
Alistipes shahii	p__Bacteroidota	c__Bacteroidia	o__Bacteroidales	f__Rikenellaceae	g__Alistipes	s__Alistipes shahii	GCF_005844225.1	SAMN10863270	2,3,9	1166
Parabacteroides distasonis	p__Bacteroidota	c__Bacteroidia	o__Bacteroidales	f__Tannerellaceae	g__Parabacteroides	s__Parabacteroides distasonis	GCF_013267615.1	SAMN11056474	1–3,6–9,11,15,16	4638
Parabacteroides johnsonii	p__Bacteroidota	c__Bacteroidia	o__Bacteroidales	f__Tannerellaceae	g__Parabacteroides	s__Parabacteroides johnsonii	GCF_000156495.1	SAMN00008846	2,6,8,9	119
Parabacteroides merdae	p__Bacteroidota	c__Bacteroidia	o__Bacteroidales	f__Tannerellaceae	g__Parabacteroides	s__Parabacteroides merdae	GCF_000154105.1	SAMN00627057	2,4,8,9	1742
Sutterella wadsworthensis	p__Pseudomonadota	c__Gammaproteobacteria	o__Burkholderiales	f__Burkholderiaceae	g__Sutterella	s__Sutterella wadsworthensis	GCF_000186505.1	SAMN02463869	2,9	2095
Desulfovibrio piger	p__Desulfobacterota_I	c__Desulfovibrionia	o__Desulfovibrionales	f__Desulfovibrionaceae	g__Desulfovibrio	s__Desulfovibrio piger	GCF_000156375.1	SAMN00008819	2,10	382
Escherichia coli	p__Pseudomonadota	c__Gammaproteobacteria	o__Enterobacterales	f__Enterobacteriaceae	g__Escherichia	s__Escherichia coli	GCF_000023365.1	SAMN02598470	1,2,15,17,21,26,28–32,3,6–9,11,12,14	8185
Akkermansia muciniphila	p__Verrucomicrobiota	c__Verrucomicrobiae	o__Verrucomicrobiales	f__Akkermansiaceae	g__Akkermansia	s__Akkermansia muciniphila	GCF_009731575.1	SAMD00192834	1–3,6,12,17,21,25–27	3041
Organisms are listed in order of GTDB taxonomy. *** genomes that have gone through recent taxonomic name changes. † UHGP quantity is the number of genomes associated with that organism taken from the Genomes-all_metadata.tsv
(http://ftp.ebi.ac.uk/pub/databases/metagenomics/mgnify_genomes/human-gut/v2.0.1/).
