# Supplementary material for: Framework for exploring the sensory repertoire of the human gut microbiota
Source: mBio. 2024 May 17;15(6):e01039-24. doi: 10.1128/mbio.01039-24 (PMC11237719; doi:10.1128/mbio.01039-24)
Supplement: Data Set S2 — Extracytoplasmic domains identified in genomic data. [file mbio.01039-24-s0002.xlsx]

## Sheet: Dataset S1
Dataset S1. Extracytoplasmic sensory domains identified in genomes of cultivated commensal bacteria from the human gut.
Pfam domain family	Species	Genome	Protein	Function	Domain sequence including flanking transmembrane helices
4HB_MCP_1 (PF12729)	Coprococcus comes	GCF_001404595.1	WP_055248591.1	Diguanylate cyclase (GGDEF)	MQTNKKNKNIIGIIQSFLILILVVLIIFMMIQISRLQGTARVINYAGLVRGATQREVKLEITGNQNDELIKYLDDILLGLRYQDGHYNLVKLNDEEYQGKLKIQSDYWDKLKTEIEAVRNKGYENTDIVNMSEIYFTMADETVSAAESYSEKIAIKIRTIELLSALDMLILVILVIMQTLKAMQMAMQNRLLEQK
			WP_055247854.1	Histidine Kinase	MKKRKSIRIRLLEVYVVIMLLVFAINMYIVHSQSQAIRQIDGVYNSNIQLNDISTTLEKMQTSLYQYLNTKSSDELENYYLYEQDYRNLISELNEETVNDQNLLMEKNIRNMSDTYLEKTAGAIEAKRGRNVSCYNEEYSKAKKLYDYLQSCVRSLNTSVFLENSQNYSVLRSTLNYVVGFSMFLLTVSMLVALAWIVM
	Ruminococcus lactaris	GCF_000155205.1	WP_005611045.1	Diguanylate cyclase (GGDEF)	MKRKIKIQSISAWSIGIALILTVVFVVILHYGKNEVKRFEDATDQYIVCENAARQLQDGSDYLTEQVRLYAMTGERNYLDQYFEEADVTKRREQALESLKKYFDKTEAFQSLQQAMEDSKELMLTEYHSLKLVATVMGEKDIPAELEQLDLPEEEKQLSQKEKLEKAQKLVSNNEYRNKRGTIMREVSGCLDQLLEKTKNRQQRANTIFSDMYLKLEIAIMILVILLLSICIIVRKLIVV
	Butyrivibrio crossotus	GCF_000156015.1	WP_005602392.1	Diguanylate cyclase (GGDEF)	MLVEGVVIPVEMERKPLRKRLRVMYIPVILSILGITVCIISSMLIYNKTFRFYTEQYYRIAQAFEQVSSFTSTLDLCQKLPSSTAYDNLADAYDIELLSACSDLFSTRFEFDSNERQEIESLYDIVRTSIPDKLNLLKDGINDSEKCEEVLAAVRADITTVADKLNHVIEKSVAAGNKAYDNDRIDVYLIEGLMIAIFIGFIIVTVYMISFIERRIIRPIRDVADWSRMLNDDYADMSDIEITDNDEISDISSAFNIVKAKLCE
	Roseburia faecis	GCF_001405615.1	WP_022044793.1	Histidine Kinase	MKKKRRTKKVAFSIRSKLLLLLSASMLPFLLIAVYLLISIANYNQTYHEIVDHLTIANTYNIQFKEQMDESLYKVVVGYVSMDNIANDETLKDPYVLIRNLKKSCTGLRDVTSDYESRMWLDSLLRNVDTLKNRVDDIAENVKKGDRYDENIRQLDDNIYILTELIQEDIQYYIYYQTNYMEAVTNTLNQQIHTFVIVFAVVLAALGIVVGGAGFFV
	Blautia wexlerae	GCF_000484655.1	WP_025578091.1	Histidine Kinase	MKQLRWKDFSLVSKIVIEVGMIAVLLFAMNMLFYVRINNSMQKMDNVYASNAELTELSQVFEKVQDNMYKYLKVKSSQTLLDYYQNEAKYRNELEKLNEDNINDPVKLLERNIRKMSETYLDCTAETVSAKRGRNVEQYKRKYDDATKLYRYIQSSIDELNNLMFQENSSTYAVLRAVMRYLEISNSVIMIIIVAGGMLLLIQA
			WP_020993339.1	Histidine Kinase	MKLKTRIIVGFGMSILVPLLLFSATLYGLGHTKFAQQTKDSSEVVYDISVGESTHSQTQVRIIAKDLLFTATVILVFTALSIGLWIYRSIATPLVKLKKATQNIKEGNLDFVLEVDGDDEFSELCRDFEEMRKRLK
			WP_025577762.1	Histidine Kinase	MKQKQEKLETKMKWMLLSTMIPMTILIIVLLVFFWHYTNEYNQLSNNLAVSSEYNANYRNSNNDMSFKDEVDMDIYYVTIGRKGKDGLPTEQVDKAISTVESLKKTTSKKESLRSLKYLTNYLENLKKRMNQLLEIKNYQERQEFVANNTEILTTLFEKEMQNYIYQEATELVQIESQLAGNVRLTIITMCAAILVATAILL
	Alistipes finegoldii	GCF_001405655.1	WP_055204462.1	Histidine Kinase	MKIQGRLTLGIGVLFAMILLLGIQSVSYVRQLSRATGTILADNYNSLQYAGDMLRSLNDIGQDSVSRHALRQSLALQQQNITEVSEKELTAALQQHVASLSDPVTEAEIQTVRADLYRIMEVNMAAIRAKSSQVEERADYVMWWLIVVAALCALVAGAVLVW
			WP_055201695.1	Hybrid Histidine Kinase	MKESKFVKTKIVAGYVILIAVCVLSVGYVYRAVVRFSTSDGSYSLLHTKRNVVGQTLYHLYQAESYGQLMIAGYKSYEARYKRELRTVRGYIDSLRNLAGEQDSLQTMRLDSIVRLLGDKERRTMNLRRTIRSAATASLLDKNIRELIGPADSVDSVGVLRDSVSVRTVVQDTLSVAVPRRKRNFFRRFADLFSPPKEDSSIVISHRERVVDSLPATAVKDTIAIVLRTLQDRVTSDRIGIYDRAWDEGMRLRYSNELVNTKIYRLIMDFEAEDTAFLLGKIDQTEAIRRRSSYVLGGIAAVAVVLMLLFVGILL
	Blautia obeum	GCF_000153905.1	WP_005428062.1	Histidine Kinase	MRQGKEISSVKNSIQTRLSGVMLLVLVFALGINVFIFKQIHTAVTRIDAVFSSNTAVNELSESLEQVESTVYEYLNTKSTQALENYYRYEQNYKNLIEELNDRNLDNEVKMLEKNIRRMSESYLEQTNETVQAKRGRNVEKYKTSYEDENELYEYINVYIYKLNNLRFKTNSANYQLLLLAMNVLYKLCIFVMLVVYALGLAVTTL
			WP_005423911.1	Histidine Kinase	MKLKNRIIVGFMMVILVPLLLFAAALFGISETQHRNAANSESAQETSYDITISDTGSSQARIQIMTKDLFFTAFIILIFTGVSVGLWIYRSVAAPLVKLRKATQNIKEGNLDFVLDVEGTDEFSELCRDFEEMRRRLK
			WP_005424295.1	Histidine Kinase	MRGVPQKRKKQMGLEKRMNRLLFSTMIPMACLLVILLLIFWQYAGQYNKLSENLAVSSKFNLSFKDELDLEMYYLAIGSKEASELDDVVGQVEDAQEIMEKLRKNTYHASGVKCLNSLDAYLDNLKKRMVQLMEIKEYDRRMEFMDSNIRIITGLIMQEMQNYIYNESMYLVQVETSLTHRVKILISGMAVLLLATLGILMRRSFRLTGGIIRPVTEMLDKVKKVGRGNFDVLPVSAEIVEIEELDQGINKMAHRISGLLENVRQEKEMQHLT
	Roseburia intestinalis	GCF_000156535.1	WP_006859060.1	Histidine Kinase	MNVRKKFSLKNRLYLLLLICVIPLTVMITYLLFMINNVSSKYDHIVEKITKANAYNIGFKEDIDYVMYIIVVNSERAEELVDTQKPQKMIKEAREVFGELAEDADSAYAKQRLSRILKSLDTLEKRVQEIEEDALVSGSYETNMESLDLNIRVLTELIQEQIQYYIYYESMNMEDLRGGIRNDVEQAIAITSGILLVILVGAFAVSRKIVTGITEPIGELCDAAVAAGGGDFRIRAVKTGPEEIEVLNKSFNQMVEKIGN
			WP_044998955.1	Histidine Kinase	MVCVTILLSVVFNVWVVRFSLTDFNGILQDNAKCSELIQALEQESTLFESYMRNPDTEKKEALERSMKRTKHAVYDLPFQYRRIGELRYAKTWSIRSSYEVYCTKRDAILSMEDNVTDYVSRLYEVYDMQDYLKDYAGTLMNYTIEEGDVSYQKKVPTLISVPLVVIFAGILLLFGIAEMAALM
			WP_006857452.1	Chemoreceptor	MLSQKSTMKDKLENMHLQERINYGYGKVISMMLISGLFSIVVIGVLFANMLHYIDDVNAADQAVKICRINVNTSARNIREMALNNDTSAYDSYEQNVKKLLTEVDSQLEILKKTKVLPDEEYNEYASALSDWGNIGYSIIEEIKNGEKEKAIDEIFNSCTPALNKLVEIAIRLDEITDEVSEQSARTTIIFAVAGMVCIIICLVCACTLAKVISKKVLETILDPLHAVEDVAKELTEGNLHSTLEYHSEDEIGRLAHSM
			WP_006857511.1	Chemoreceptor	MKKQGRFSTKMIILIPVFVIGIISIISSVLAVKNIRKVNENATQIANGYMVCIADLGSIQIETEKIHRLGLSHIVATDLDSMISLVDVIRSEQTVLDEYLSDFEQFIDDSDRENYEAILSNYEGLKYENANLMAYSANGNKEAAYALANGAISEYADKIDQNITAIQEVVNNNADTAKQQLTKVYKYSLTVSFVTIAVSMASLLFAVFSVLKMVIVPLSKTKNEINEIIDDIDRREGDLTRRVTIMENQEVAAVGSGINLFMGKLQDIFKTIIHNSKRMETVVNEVRESVMTSNSSVSDLSALTEELSATMQEMSDNAALINSNTESVA
			WP_006858926.1	Chemoreceptor	MYKNLKIQERLKKCFTVVTLLASIAGVIGAIMMLIISTQYKHALTNYGFSQGDIGKAMIVFADARSAARGVIGYNDTDMIATMKQIHDEKKQKFDDYWAIVANTCVTGTEKDLYEQVNTLVQQYWDAEAQAMEIGASTDNEDSIKAQQMMNDTVDPLYEQVYSLTADLLDANINEGDSLAARLSAISIIFLIVIVASIVFAFAQAMRMGSSIAKGIAVPLGALSDRFTTFAKGNLTDPFPIVDTHDEVADIIQTANEMKETLNIVIADCGKHL
			WP_006859546.1	Chemoreceptor	MGQQRTILSIRKETRQMFKKLNKMKIGARLKKSFRQIILIFGILSALVVVIMLYTINNYGTILDNYAYPQGDIAMAMNESAEVRAASRGIVGYDSDSLIESMKEQHEQAVKSFEEYLEKIRPTMITKEGTACMDAIDKAWAEYKEVDAKVIEVGATTDTAKSLQAQRMMTDEAAPKYQALDDALQKLMALNISLGNAKRAQLRTVMIAALTIIIIVIAVSTIYSNSLSVAISKSIEKPLNELKDRFITFAEGDIDSPLPTVESEDEIKELVSGVSAMSDRIRV
	Parabacteroides merdae	GCF_000154105.1	WP_005636297.1	Histidine Kinase	MDKFLRLKIKTKLTFGIGLLFTMIVLLGGLAVQNITDMSSDTQNILADNYNSLLYSRRMLDALERIKNDPQARAEFEKNLDLQQKNITEIDENVATAHLVAQYEAMHRDLNDTTIQRVRMALNDIMSLNMATIYRKSKVAERTADQALLWICIIAVACVLIAFAFLIRL
			WP_081447010.1	Histidine Kinase	MKMNIKTKLTYGIGLLFVLITLLGGLAIKNIHNVSDDTQNILADNYNSLLYSRQMLESLDAIRENPNARKNFEAGLEAQRNNLTEKDEDVLTNRLSSYCEKALDDMDDESIRQIRQTIYTIMAVNMSAIYEKNEVAVHTAKRSLFGIWTVGIACITIAFLFLVRLPRSVSVQIRKLTDGIKEITNANYSKRLDLGNEPEFKEIATLFNEMAERLAE
			WP_004291467.1	Hybrid Histidine Kinase	MERSGNFYKAIRLGYILISILIGCMAYNSLYEWQEIEALELGNKKIDELRKEINNINIQMIKFSLLGETILEWNDKDIEHYHARRMAMDSMLCRFKATYPAERIDSVRSLLEDKERQMFQIVRLMDEQQSINKKIANQIPVIVQKSVQEQSKKPKRKGFLGIFGKKKEVTPAVSTTILHSVNRNVISEQKVQDRQLSEQADSLAARNAELNRQLQELICQIEEKVQTELQSRENEIVAMREKSFMQVGGLMGFVLLLLLISYIIIH
			WP_005636896.1	Hybrid Histidine Kinase	MKIFMVARKVSLQHKVLLGYMILIMAVCGMVSILLYERSRMREIKTETSEIRRIRHDISTAHRYITELATYGESVIVWEDTDFREYRRKRLQTDSLLQILKVSCGTFVLPKQIDSLCHLLEAKEIHLLRIMETITRQGEADSLLANRLPIVIREAVRTRTVTQKKKGIAGWFGGKRSVQVFEPSKGLQDLNEKLIAMQEERERRIDMYTDSLRIQNKALNRKLQILITHLDGQAQAAFISREEKITEAGDFSFKLFVLVIVSASSLLFISFLI
			WP_005636755.1	Hybrid Histidine Kinase	MKSIKNLISLGYLLMALLVIGIMYIWYKEWCDLEKLEVQNRHIDTFRQESHKIFVLLIELSLSGETVLEWEYADLEHYHYQRMAMDSMLCRFKTIYPTERIDSVRHLLEDKERQMRQIVQVFEQQQATNDKITRQVPIIVQKSVQEQPQKPKRKGFLGIFGKKEKPKPTVTTTMLRSLNRNMIAEQRAQSRRLSEHTDSLAARNAELNRLLQGLICQIDRKVQADLQKRETEIAAMREQSFIQIGGLTGFVLLLLIISYIIIH
	Alistipes onderdonkii subsp. vulgaris	GCF_006542645.1	WP_117507688.1	Histidine Kinase	MKIQGRLTLGIGVLFAMILLLGIQSVSYVRQLSRATGTILADNYNSLQYAGDMLRSLNDIGQDSVSRHALRQSLALQQQNITEVSEKELTAALQQHVASLSDPVTEAEIQTVRADLYRIMEVNMAAIRAKSSQVEERADYVMWWLIVVAALCALVAGAVLVW
			WP_141417804.1	Hybrid Histidine Kinase	MKESKFVKTKIVAGYVILIAVCVLSVGYVYRAVVRFSTSDGSYSLLHTKRNVVGQTLYHLYQAESYGQLMIAGYKSYEARYKRELRTVRGYIDSLRILTGEQDSLQTMRLDSIVRLLGDKERRTMNLRRTIRSAATASLLDKNIRELIGPADSVDSVAVLRDSVSVRTVVQDTLSVAVPRRKRNFFRRFADLFSPPKEDSSIVISHRERVVDSLPATAVKDTIAIVLRTLQDRVTSDRIGIYDRAWDEGMRLRYSNELVNTKIYRLIMDFEAEDTAFLLGKIDQTEAIRRRSSYVLGGIAIVAVVLMLLFVGILL
	Parabacteroides distasonis	GCF_013267615.1	WP_009276114.1	Histidine Kinase	MNMNIKTKLTYGIGLLFVLITLLGGLAIKNIHNVSDDTQNILADNYNSLLYSRQMLESLDAIRENPNARKEFEAGLEAQKKNLTEKDEDVLTNRLSSNCEKALDDMDDESIRQIRQTIYTIMAVNMSAIYEKNEVAVHTAERSLFWIWTVGIACIVIAFLFLARLPRSVSVQIQKLTDGIKEITNANYSKRLNLGNEPEFKEIATLFNEMAERLAE
			WP_005855323.1	Histidine Kinase	MSLKIKTKLRYGIGLLFAMIVLLGGLSVKNISDMSADTRNILADNYNSLLYSRRMLDALERIDSDPSAQADFEKNLGLQKKNITEVDENVATSHLVAQYEQLAKERNEENIRRVRLALNQVMSLNMASIYRKSQVAESTSQKALFWIWGIGLSCMVVAFAFLIRFPRSINTPIRMLMDGIMEIANHNYEKRLDLAKYDEFEGVAKSFNRMAERLTE
			WP_008772431.1	Hybrid Histidine Kinase	MKEQSGHITSKVILGYILLITIAVCSVAYIYNIVEKVAEEDEPDHQARRKVYLVTNTLSLLYESEALGQLVGMPQNEFRHFNRTLNKAHSNMDSLRTLVTDSMQLLKIDTIDILLERKRWNTRRLLETWQEANTERLYTENIEKIIAVRDTIVNEVQIQERVEVKQDTVVVPRKKRGFFKRLADVFSPGKEDTSIVVNTTREIVTDTLVNAYNPTDTIVSVLKSIQDSVAWQRQQLMDQLLERASNLRYNNSVITREINQMLRNIEEEEMEASLERVYKKQVLLRETSHLIAGIAIVSVVIAFLFLFFIS
			WP_128577405.1	Hybrid Histidine Kinase	MKIFMVARKASLQHKVLLGYMILIMAVCGMVSILLYERSRMREIKTETSEIRRIRHDISTAHRYITELATYGESVIVWEDTDFREYRRKRLQTDSLLQILKVSCGTFVLPKQIDSLCHLLEAKEIHLLRIMETITRQGEADSLLANRLPIVIREAVRTRTVTQKKKGIAGWFGGKRSVQVFEPSKGLQDLNDKLIAMQEERERWIDIYTDSLRIQNKALNRKLQILITHLDGQAQAAFISREEKITEAGDFSFKLFVLVIVSASSLLFISFLI
	Bacteroides stercoris	GCF_000154525.1	WP_005655361.1	Histidine Kinase	MKIRTKLTLRYLFVTALLVIAVFFVLEELLFPQAGYDMLHILNTRLLAVWAVSFGLLFVIGYFMARSVLKPVSEIVKQVEAITASNLSKRVEVEDHKDEIGELARTFNKTLDRLEE
			WP_004291467.1	Hybrid Histidine Kinase	MERSGNFYKAIRLGYILISILIGCMAYNSLYEWQEIEALELGNKKIDELRKEINNINIQMIKFSLLGETILEWNDKDIEHYHARRMAMDSMLCRFKATYPAERIDSVRSLLEDKERQMFQIVRLMDEQQSINKKIANQIPVIVQKSVQEQSKKPKRKGFLGIFGKKKEVTPAVSTTILHSVNRNVISEQKVQDRQLSEQADSLAARNAELNRQLQELICQIEEKVQTELQSRENEIVAMREKSFMQVGGLMGFVLLLLLISYIIIH
			WP_005656913.1	Hybrid Histidine Kinase	MKIFMVARKVSLQHKVLLGYMILIMAVCGMVSILLYERSRMREIKTETSEIRRIRHDISTAHRYITELATYGESVIVWEDTDFREYRRKRLQTDSLLQILKVSCGTFVLPKQIDSLCHLLEAKEIHLLRIMETITRQGEADSLLANRLPIVIREAVRTRTVTQKKKGIAGWFGGKRSVQVFEPSKGLQDLNEKLIAMQEERERRIDMYTDSLRIQNKALNRKLQILITHLDGQAQAAFISREEKITEAGDFSFKLFVLVIVSASSLLFISFLI
	Odoribacter splanchnicus	GCF_900454195.1	WP_087383025.1	Histidine Kinase	MKIKTKLTYGIGILFILILILGVVAGKYITDMSTDTRNILADNYQSLSYARQMLYSLENIGKDTAAVNVFIDNLRKQQNNITEKDEAEVTTRLMMHFEQFKKDTGQLVVRQLRQDLNDIIQVNMHSIYHKSEIAGRTATNALLWIYVVGIVCVVIALGILMVFPGSITRPIRELMDGIVEISNRNYDKRLHFKDTREFEEVATSFNNMAAKLS
			WP_046450732.1	Hybrid Histidine Kinase	MPSLSKYTQWKVIGGYSLLFLLSILAAVLIYKQIIELIVSEENSDNPNRKLFIIGNTITGLYESEGLGNAFVQTGSRSYFLKYRDLIEEVESNIDSLRDLTTRLDQILRLDTINDLLDQKIRNLQDIVRVKQSFVPDDFYNKAIASIESGRDSLQGTDIRKRHITTLDSSYTKSEKKKRRWLFFSKTEPDSVLKVSVSHHTVIDTLNRQTALQNTDSVVHILKTAWEDVQKQTQDITRQINRKEYALIQQSTYITDQLKRILGAYEKEEITNSLIKQETREQTLNTM
	[Clostridium] asparagiforme	GCF_000158075.1	WP_007711692.1	Histidine Kinase	MEPSVFPQKASEKNHIRFSINKKILILSAAIVLPFLIFVAVLLVSMTRYNRRFDKIVGNMTIANNYNLNFKEEMDESLYKLVVGYVDYEEISENGSLKDPYALIGELRGEFTTLRDITTETESRLWLESLLRNIDTLEKRVDDIMENIRIGGRYDENIEELDNNIYILTELIQDNIQYYIYYQTKSMEAVTTDLNRQIHNFVIACGLLGMVLLVLTVLVTYLITADILRPIKVLYDATQRVSQGDLSARADVASRDEIEILARGFNDMAGNLQ
			WP_007711239.1	Histidine Kinase	MDTMGRPGLGRFKNRFPGLSLKQKMRWISGLAAAVVVLSIAGTLAVSSFGLLGFEKILDNNSRGLNLWKAAGEEMRTFDAYAADRTEKSRAAYEAARDRTEEAVAQLPFDYQEIGPERYARTWSIRNLYENYRERRDRFLAAPRGEEGYFKELYALNRAQTYLQSYAGELEFLTVEDGTRRYEALRPLFALIPAAAVLFGAAAVAGVRRLNRTADQNLVRPVVELARDSARIAAGDFDGPMVKALGEDEIAQLIRAFYHMKGATRG
			WP_007708094.1	Histidine Kinase	MEKRRFWKNKYFSNQSLRTKLILPVIITMAVSLGINLLLFGRIDTIVKNMDQVYATNIRLGELEGLLTELESNVYQYLNIQSQEALDAFERNRNVFEAMVEEIDDTITDHPARRMERNIRSLALSWLELTDEAIQAKKRHDVTSYKASYEEIQKLYTYLQAYIRGLDDLRFKANSENYDVLYRYLRYLEVFMIAVLIGVTCCLMALLYRMIGTFTRPLEKLAGKAKEVGRGNFGISLEEPESGDEVGTVTVAFNQMIASIN
			WP_007714408.1	Hybrid Histidine Kinase	MIVRLKAVTCHFGILYQRRSCGLKLQTKLSRVTIVICAIAILFAAASGYMINSMRNTAQSMYEHPYTVTNTARAMRSRLLDMKQFVGIFLTRSFESEEKARELFDERYAMQNEAIAAIRESYLGPAEDVTALQKAMDGLIEIQDEALRFVGTHSEEDILSFIEERVYPYYDEVNDCLERILVSSDKRIYQLMEDITHTTVASIGTALLLTFFIVFLTMY
	Lachnospira pectinoschiza	GCF_001405835.1	WP_055175480.1	Histidine Kinase	MSLKRKIQYVYTISSAVVAFALVLGILLSIKGMSMLTDTLDNNDKALKLYKAVTKERNALKLYFEDEQAELPEQIDEVRNNTKDILGQIPADYSYMNEEQYIIIQSIHNIYDSYDNIYNSIVNSNLNDKDYRSAIDNCYKVQNYLEDYAKRYESITVSLGNEQYNSQKKLFYIIPVICIIIAFVVIILSIWIRLFMNRSIVKPILKLSDEARRISVNDYSGDDIIIEGDDEISLLIKEFTQMKHSTKN
			WP_055177374.1	Chemoreceptor	MAKLRKWIGNLKVSAKLQVYRMAVLVMTAFFVLVALVSTLVIRSTIHSITEVWSPSLECLQELQTITAKYRIKQYQHLVETDTAAMAACEKETNDMENQIKDISSKLEKIINSNKKAQAGKADYEKASSAWEDYRSASDKIYKLSREGKQADAANLMIGSMYESNKEFVEKLNSVRDDFQAELDTAKVIANICTIIIFIVIIITGLAIAVIATIIGKIISDSITEPVRQIDEAVASLRKGELSNVDMLTYESDDEFGETITKLKEAMNILSD
			WP_055177208.1	Chemoreceptor	MNNKKRTSLKTLILLPVFILGALTIICNVMAINNIRTVNSNAADITDNCMMSVSDLGEIKNDIQVIHTLGLSHIIATDLNTMISVVGEINDNQEELEKKLDEYKKYVQNDDMDTYNSLVSNYNTMKYELGNIMAYSALGKNEEAYAIANGVVSDSSTAIQKDIEVLSTHANDTASEARERLASVYISSLVSNGIVIIISVILIIVAIYCVMKYVIKPIIATNKDIRDIIDGIDNGEGDLTKRVRVISNDEIADLGNGINLFMDKLQE
			WP_055176251.1	Chemoreceptor	MISKLHQLNLHDKIKYIYATVIKFMILSGIVSIICLSLLDIRFNSYVKGAQKANNAAKESIIDISSAARNIREMALNDDSSTYENYKNNVKTVLTDSQTQLDIIKNTNIIDDDLYNQYVKALNEWGNIGYDIINQIEKGDLASAKNKIHTVCTPALNNLMSIADKMEDETNKEADQAILLSNVVAVIGGVAIVLFIVIASLISKKIGAKITEMIIEPLRDIDNVAKDLANGNLHSELTYHSDDELGTLAHSLRKSIRTL
			WP_055174427.1	Chemoreceptor	MNVKDSIRKRLNKSFAMISLVCSIGLVICGISLFVISSQYHNALTNYGFAQGDIGKAMTTFSEARSALRAVIGYTDMNEIANEQKNYETKKSAFEGYMADVEKTIVTKAGKDAYAQVESALNGYWTKADSILKQGATTDNGASGAAQKKEIEELSPMYDNVYAALKNIMDINVTKGDEVQNTLNVLMYILIVLVVAIIAFSVYMSTHLGRRIADNIEKPVEALAERLKKFAAGDLDSEFPESEIDDEIAYMNNVAKEMAADLNLIISDLSRLMD
			WP_055175196.1	Chemoreceptor	MSSKKGAMKKKLENMHLGKRINYGYKRVITMMLISGLLSIAVIGVLFFNMLNYVNKVNASDQAVKVCRINVTAAARNVREMALNPDKSTYEDYEQGAKTLLEDIDVQLKTIKKAGIVPEDQYNEYSKALSDWANTGYSIMDKIKAGQKDGAVDQIINECTPKLNKTVELAKEIDKLTDERSLQAVVSTYVCAAVGLIVIIICLTCAWRLTKRTGKIVLDTILEPLHAIEDVAKELTEGNLHSTLEYHSEDEIGRLAHSM
	Anaerostipes hadrus	GCF_001998765.1	WP_077327030.1	Histidine Kinase	MKKYVRESIARFRKFSIEKKLKWLRMVVIIPALVGIITLLVIMINFNESYNEAVKNVSVASKFNFSFSEDMDYKMYRIVIGAESFDTMKPYEEIKEAKELVKELNKNAVTDESKLRTRQIGKLLDNLKISIEEIEHSDLKNDYMENNQRLRLNVNVFTEIIKEKVSEYIYYEIGNMESMRVKLEKEIMHTITITLIAVLFLSLITWKLSKLISQSISYPVRQLCEMTKEVAQGNFDVHGPQNTTEELQILTNNFEHMAQKVERLIEDVKVEQQ
	Parabacteroides johnsonii	GCF_000156495.1	WP_008151289.1	Hybrid Histidine Kinase	MKVSLTQKIYAGSFLLLAVIAGMVVILIHERGRMREIDSEVHDLQSVRNDIHAAQLHITELSLLGESLISQENTDTAYYRRKRLSTDSLLLALKPRCRQHVRPGQIDTLRHLLADKETHLFRVVEAIGMQDAADSILVNHLPEVAERATRIRTVRKRRDNLLGALGAKKTVRILPSAGELHAFSDSLIAMQQEGTEEMETSADSLYAHNLALNARLNHLIKHLDRQAQEACSLREHKILEAQNRSTLLLASTLSAAILLLVLFHIAIH
			WP_008151582.1	Hybrid Histidine Kinase	MISIRKFISCGYILIFILIGMIIYCYQYEWKKLEVLEKENRTTDELRRYVNELNFRLTGFSLLGETILEWEDKDIANYHLQRMALDSMLYYFTSIYPSERIDSVRYLLEDKEKQMRRIVQMLDEQKSIKERIARQVPEIAYKSTQEQPKKPKRKGFLGIFGKKEEAKPTVTTTMLHSLNRNMIAEQQAQSRRLSEHADSLAARNAELNRQLQSLIRQIDGKIQADLQKREDEIATMREKSFIQIGSLTGFVVLLLVISYIIIH
	Bacteroides vulgatus	GCF_001404375.1	WP_057250953.1	Hybrid Histidine Kinase	MKSIKNLISLGYLLMALLVIGIMYIWYKEWCDLEKLEVQNRHIDTFRQESHEIFVFLIELSLSGETVLEWEDADLEHYHYQRMAMDSMLCRFKTIYPTERIDSVRHLLEDKERQMRQIVQVLEQQQAINDKITRQVPVIVQKSVQEQPQKPKRKGFLGIFGKKEKPKPTVTTTMLRSLDRDMIAKQRAQSRRLSEHTDSLAARNAELNRQLHGFIRQMDKKVQADLQKREAEITAMREQSFMQIGSLTGFVLLLLVISYIIIH
			WP_057250613.1	Hybrid Histidine Kinase	MISIRKLISCGYILIFILIGMIIYCYQYEWKKLEILEKENRTTDELRRHVNELNFRLTGFSLLGETILEWEDKDIANYHLQRMALDSMLYYFTSIYPSERIDSVRYLLEDKEKQMRRIVQILDEQKNFKEKIARQVPEIVYKSTQEQPKKPKRKGFLGIFGKKEEAKPTVTTTMLHSLNRNMIAEQQAQSRRLSEHADSLAARNAELNRQLQSLIRQIDGKIQADLQKREDEIATMREKSFIQIGGLTGFVLLLLIISYIIIH
			WP_004291467.1	Hybrid Histidine Kinase	MERSGNFYKAIRLGYILISILIGCMAYNSLYEWQEIEALELGNKKIDELRKEINNINIQMIKFSLLGETILEWNDKDIEHYHARRMAMDSMLCRFKATYPAERIDSVRSLLEDKERQMFQIVRLMDEQQSINKKIANQIPVIVQKSVQEQSKKPKRKGFLGIFGKKKEVTPAVSTTILHSVNRNVISEQKVQDRQLSEQADSLAARNAELNRQLQELICQIEEKVQTELQSRENEIVAMREK
	Bacteroides uniformis	GCF_006742345.1	WP_057317092.1	Hybrid Histidine Kinase	MERSGNFYKAIRLGYILISILIGCMAYNSLYEWQEIEALELGNKKIDELRKEINNINIQMIKFSLLGETILEWNDKDIEHYHARRMAMDSMLCRFKVTYPAERIDSVRSLLEDKERQMFQIVRLMDEQQSINKKIANQIPVIVQKSVQEQSKKPKRKGFLGIFGKKEGTKPTTTTTTLRSSNRNMVNEQKAQSRRLSEQADSLAARNAELNRQLQGLICQIEKKVQSDLQNRESEITAMRKKSFMQIGGLMGFVLLLLVISYIIIH
	Bacteroides cellulosilyticus	GCF_001318345.1	WP_004291467.1	Hybrid Histidine Kinase	MERSGNFYKAIRLGYILISILIGCMAYNSLYEWQEIEALELGNKKIDELRKEINNINIQMIKFSLLGETILEWNDKDIEHYHARRMAMDSMLCRFKATYPAERIDSVRSLLEDKERQMFQIVRLMDEQQSINKKIANQIPVIVQKSVQEQSKKPKRKGFLGIFGKKKEVTPAVSTTILHSVNRNVISEQKVQDRQLSEQADSLAARNAELNRQLQELICQIEEKVQTELQSRENEIVAMREKSFMQVGGLMGFVLLLLLISYIIIH
			WP_007219819.1	Hybrid Histidine Kinase	MNNVSKKKIAAGYAVLLAVLLYSLFFVHREMENLMSSDNSDILRTDSLIGLLREKDANTVRLLRTLSEANDSMISAREVEQIIAEQDTIITQQRVQRRVIARRDTVVTQPKKKSFFRRLGEVFVPPRKDSAVQVQTTLEVATDTVLDAYNPVDSLHAKLRTVAQQKRATNSVMQRRKRTLQRLDHALSARIDSLLKGYEQETLMRAREEAEYQKAVRHRSATIISGIAAGAVVLSVIFLVMIW
			WP_081679811.1	Hybrid Histidine Kinase	MKYSRQIPLQHKILFGYIILVAIITSMVAVLFHERNRVEAIETEAVAIRQIRRDGNTILHQISVLAFHGETALSWTEEDLAEYRELRLRTDSMLRAIHNAEFVRQGHIDTLRGLLASKEAHLYQIMRLSRQQDSTDDLLLKRLPAAVRQATRLRTVTRKKKGVPGWFGAKETVHLPPDTVTLHSLNRELLSIQEERQKDIDSYADSLRGHNKELNRELLTLITRMDGQFQSALDTREERLKISYDRSTSIITSLVLSAVFLLFISYLVIH
	Bacteroides caccae	GCF_000273725.1	WP_005681860.1	Hybrid Histidine Kinase	MGLKLKIILGYAILIALLAVTICLFRREQIKRNTLLRNERELVHTWQLTEQIYADLLELATEGEMVSVWKQEDYLSYSERRREICDTLRILKSNAHTTGLQGEIDTLCLLLKEKERLLGTVMNTFKRLQSQTDIINERIPSIISKVEDVPDVPEEKSLREEPAWRKNIFSIFRKKEKKSAYLRQKEKSERKKEKAPSSVTTGMLYSLNHEVTRKRQAQQRQLTTQMDSLYVKNMDLNRKLNSLIRTLEFESNRRISDRYRRFVSEREHSYLVISFLAISVSLLAFLLYIII
			WP_005680576.1	Hybrid Histidine Kinase	MERSGNFYKAIRLGYILISILIGCMAYNSLYEWQEIEALELGNKKIDELRKEINNINIQMIKFSLLGETILEWNDKDIEHYHARRMAMDSMLCRFKATYPAERIDSVRSLLEDKERQMFQIVRLMDEQQSINKKIANQIPVIVQKSVQEQSKKPKRKGFLGIFGKKKEVTPAVSTTILHSVNRNVISEQKVQDCQLSEQADSLAARNAELNRQLQELICQIEEKVQTELQSRENEIVAMREKSFMQVGGLMGFVLLLLLISYIIIH
			WP_004312905.1	Hybrid Histidine Kinase	MWLKLKILLGYVILLLLLVLTIHIFRKEQTRRNSLRQDEHELACIRHLAGETYAGLLGLATYGETASVWDESDLGLYHTKKDSVCNMLQTLKRYVKSPEQQSRIDSLCLLLERKELLLDTVMDTFGRLRKTGEIVNSKIPAIVSHIQQADVLPAEKKKEEETPKKGFWSFIRPGRKKSAYLQQKEQLERQRQSIGKHQGTTSVTSMLHSLDREVTDMQKAERERLLEQMDLLYSNNTDLNHRLHRIVRDFEADAGIRLDERYRQFISTRDRSFHTVSLLAVLISLLTVLLYLII
	Bacteroides finegoldii	GCF_000156195.1	WP_007749089.1	Hybrid Histidine Kinase	MSEQFVTTTKHLRTKIAAGYLLIVLLVGGIICTWLGEWRDLELLERENREINRFRKETHDAYVGVVELSLLGESVLEWDDKDVAAYRRQRMTVDSMLCRFKSHYESVRIDSVRHLLEDKEKRLCAIMEALEQQADINRRIAKQVPVIVQTSRQEEPKKQRRKGFLGLFGKKQEAPPTTTTTMLYTLNRDMIAQQRAQSHRLSEYADSLASRNAELNRQLQTLIQQMDHKVQADLQEREAEISAMREKSFLQVGIITGVMLLLLIISYIIIHRYA
			WP_032839385.1	Hybrid Histidine Kinase	MWLKLKILLGYVILLLLLVLTIHIFRKEQTRRNSLRQDEHELACIRHLAGETYAGLLGLATYGETVSVWDESDLGLYHTKKDSVCNMLQTLKRYVKSPEQQSRIDSLCLLLERKELLLDTVMDTFGRLRKTGEIVNSKIPAIVSHIQQADVLPAEKKKEEETPKKGFWSFIRPGRKKSAYLQQKEQLERQRQSIGKHQGTTSVTSMLHSLDREVTDMQKAERERLLEQMDLLYSNNTDLNHRLHRIVRDFEADAGIRLDERYRQFISTRDRSFHTVSLLAVLISLLTVLLYLII
	Bacteroides eggerthii	GCF_000155815.1	WP_004288701.1	Hybrid Histidine Kinase	MAKIVVISGIAYVGICEWKETKAREMEVRMINRKKHEINDIYVKMLRLSFFCETFMEWSEQDFLLFQKQRRHIDSLLCSLRYSSSGSHTDSIRNLWRAKERYMREIIYWVHRQEEADREIAAQIPAIAKQSERENAPKGGFLKRLFAKRHKADTPSAASMLHELNRSVVGRQQAYARKLAERTDSLDRMNRRLNVQLRQMIENMDGTVQAELKRQEEEVAEAGKRSFATVIGLTAFMVLLLIWSYMVIHRDMMRINRYKKRLEGTVRQLEQTVLENEELIEARKKIML
			WP_050764433.1	Hybrid Histidine Kinase	MKILLQHKIFVGYFLLMAIIGSMVAIVLHERSRVQKIENESIAIFQTQHNINTAHRYVTTLVTYGESVMVWNDEDSLAYRERRVRTDSMLQTLRIQCKDFIQPEQIDSLRTLLAAKEDHLFQIMEATREQKKTDSLLFHQKPTVTTQTTTRTVTRKKKGIAGFFGGKETVQMPALTTRQSAPDKELISLLNKRKRDIETYTDSLRLCNKELNRKLRLLITSLDEQTWNAFRSKEKRLKASYEHSTFVITGLIIFSIILLFISYLVIQRDIKVKAKNRKHLEETIEQNIALLEMRKNI
			WP_004291467.1	Hybrid Histidine Kinase	MERSGNFYKAIRLGYILISILIGCMAYNSLYEWQEIEALELGNKKIDELRKEINNINIQMIKFSLLGETILEWNDKDIEHYHARRMAMDSMLCRFKATYPAERIDSVRSLLEDKERQMFQIVRLMDEQQSINKKIANQIPVIVQKSVQEQSKKPKRKGFLGIFGKKKEVTPAVSTTILHSVNRNVISEQKVQDRQLSEQADSLAARNAELNRQLQELICQIEEKVQTELQSRENEIVAMREKSFMQVGGLMGFVLLLLLISYIIIH
	Bacteroides intestinalis	GCF_003363675.2	WP_115502046.1	Hybrid Histidine Kinase	MNNVSKKKIAAGYVVLLAVLLYSLFFVHREMENLMSSDNSDILRTDSLIGLLREKDANTVRLLRTLSEANDSMISAREVEQIIAEQDTIITQQRVQRRVTARRDTVVTQPKKKGFFRRLGEVFVPPRKDSAIQVQTTLEVATDTVLDAYNPVDSLHAKLRTVAQQKKATNSVIQRRKRTLQRLDHALSARIDSLLKGYEQETLLRAREEAEYQKAVRHRSATIISGIAAGAVVLSVIFLVMIW
	Alistipes putredinis	GCF_000154465.1	WP_040293384.1	Hybrid Histidine Kinase	MKESKFVRTKIVVGYVLIALIGLTAMIYVWRQTGALLEPDHSQQELRRRRRLVNQTLYHLYEAETYGQMLVAGYASYENRYKRELRLVRECIDSLRMRADDESQQMRLDTIVRLIAGKEQGIKALDRNLRSAGTATLLSENIQRMIPMLDSLSQPTIEPDTILVRDTVRVAPKKKRNFFRRFGDLFSPPKNDSQVVVKTRVRIDAPPRQMSLGDTIAVVLQDLEQRVTSERLALYDKAWREGLRLQRNNQQINQRIYRLIIDFEEEETAYLWERMQAREQVRRSSLVILGSVAAGSLLVMLLFVGILW
	Eisenbergiella massiliensis	GCF_900243045.1	WP_021634892.1	Hybrid Histidine Kinase	MSREKKPPLKLSKLSLIICIVAFIFSGISIWISYGMNENAQRMYEHPYTVSNSARAMRSRLWDMKSFSGILLTHEFHTKEDKESFFQARYDMQNGEIETIRSLYLGPSRDVDALREAMDALIEVQTKACGYAEGHSSDEIQEYMDTNVYPCYDRVSDCLTVIINFADTKIYSLKEQVQKSGIAATIVSLMIAFSTIGLTILS
			WP_102288093.1	Hybrid Histidine Kinase	MNVSKRKNSKLMLAGITGICALAVLLTIAGILSVRRMQNTATMIYEHPYTVSNEARAMRSRLLDMKGFIATLLADTREDPEQLASKLEERYEMQEESIGIITQKYLGPEEDTAALKEAMQALEDAQEEAAADVSGMTEEEILQYVDEKLHPKYDAVNDCLITIIAFADKKVQGLEKVSADTASMTVASLALLTIVLPAFFLGLML
			WP_021634891.1	Chemoreceptor	MLKKIRNMKLKSRLLLSYAVVIAICLSASVAALFLMNRIGDNLSSFYKNNYTVTVNVWMAKREMQAARGDILNAVLDSDAEESMQFIENAKESLRNMRATFPVIRKSFKGDIAMVDRVDELLQQAIVYRDQVFGLVETGKTDEAYEVMKSNYVPILNQMADLLQQIADVAGENARTMVKEGEYAQTSAIIVIMLIMALSIMAAALLGIYI
			WP_102288131.1	Chemoreceptor	MKNLKVSWKLFISYAVLLVLLVAGCAVSIAHLAGLGKQIETFYEGPFIVNDSANIVNSNFERMQKAVYRAIANSDPEITAEAIANARDSAAIIQEQLPVIKEHFLGDKDIITRLEAALTELEPMRKNVLELATLNRREEAADYMEHNNILVIKKAQAELELLIESGKTRGNSLVDGLRSRQRKAVVTLFLLGSISVAVSIVFGIYIT
			WP_025490576.1	Chemoreceptor	MVKNIKIKHFLILSFALILLFMNILGGMSIFYMQRLAGQNIEFYENTHTVQIQIESIELIMSEISNKIRDAVIYKTDDHTRESTAYIESSLKDMESRITTVKELFKGNRSLLDSADSAVATWFSETDKLKELLENDRFEAALNVFETDYLSAETTITVAVEQIKEETQSTALGYYESARRSKVISLYVILSMLAVTIGLTYL
			WP_102286750.1	Chemoreceptor	MKRRFENMKIGRKLIYAFAIIIFLYIITVIISIGNIESMSKRTKQMYNESFANVQSSLAMIAGLQSVGKNITLVLTTDGVVDEQEYLKNIETGIAQSSQELDQLSTGYVSDEDKVAELSREYAALTAVRTNMLEKLKAGLKDQALDIYVNQYSVQFNKVKTLLEQVVDLSVVDAAEQLAEGQSMNFKVVVLIISLAVVIILFTIVLCVAI
	Bacteroides thetaiotaomicron	GCF_001314975.1	WP_007761569.1	Hybrid Histidine Kinase	MWLKLKILLGYVILLLLLVLTIHIFRKEQTRRNSLRQDEHELACIRHLAGETYAGLLGLATYGETASVWDESDLGLYHTKKDSVCNMLQTLKRYVKSPEQQSRIDSLCLLLERKELLLDTVMDTFGRLRKTGEIVNSKIPAIVSHIQQADVLPAEKKKEEETPKKGFWSFIRPGRKKSAYLQQKEQLERQRQSIGKHQGTTSVTSMLHSLDREVTDMQKAERERLLEQMDLLYSNNTDLNHRLHRIVRDFETDAGIRLDERYRQFISTRDRSFHTVSLLAVLISLLTVLLYLII
	Roseburia faecis	GCF_001405615.1	WP_055263652.1	Chemoreceptor	MIQKLIEKLNKKRLKERISSAIVMVALIVSISGVVGAVSGIVVNNRYNYALKNYGFSQGDIGKMMITFADTRSYLRAAIGYQDENLVNSCAENYEKKKESCQQYTKEVKNTVSSADEEKIYNSITEKLNDYFDTCDAVLEKGKNTQDIDARHEAQQMAQDQVTPIYEEIYQDMVKLMDANTEHGDKLEKILTMVELITLIAIIAVIALAIFA
			WP_055262586.1	Chemoreceptor	MPSKKNMMKKNLENLHLKERINYGYRKVIIMMLVSGLFSIVVIGMLFANTMHYVQNVTVADRAVKICRINVNSSARNIREMALNNDTSSYDGYEQTVERLLAEVNTQLKNLKNSGVIPDADCEEYASALTDWGNIGYSIMKEIKSGDKDKAVDSILNDCTPALNKAVKIATRLDEMTDEVSSQAVRITVISAVAGIVCIIICLVLAW
			WP_055262582.1	Chemoreceptor	MEKIKKCIANLKVEGKLKVYQMTVLVMTLFLVLVALISTVVIRSNIEKITKVWSPSLEYLQDLETMTAKYRIKQYQHLVESDAAVMNSCEEEIKKLESQIQDTDAKLEAIMSANSKAQKGRDDYDAANAAWEKYRGASDEILQLSREGKQQEASKLMTGEVYEDYKSFSKKLTILCGKFQVELDQAKTMANVCTVIIFIVIVAAGLAIAVVTTMIG
			WP_022045183.1	Chemoreceptor	MKWLNQISIKVKVMLPICILGIVILLASISSLVNSKRLLQAGVVISQDCSKSIELLMDMSSELESMGKNMYGHCDAENSISKESFATTIHEKLESMDSYFKQYKKQKKTAREKEYFGALQNRFKKYKEGMEQVLTASSKGDADGATEAINVIQKPSEDYLAKKISSLIAMRKQAMNHSLQVQQAEYEFSRNSAIVFVAVSMLMILFSLWICVKGIV
			WP_055261469.1	Chemoreceptor	MNQKKKLSTKLIILIPVFILGIFSIISNVMSVSNIRNVNRRAVQISEVSLKNVSSLAEIQRQTQDIHNLGLSHIIAVDLDSMIQLVEKIRSQEDALEKDLESYKIYVTPDTKKEYNDIKKNYEELKYECANVMAFSAAGKSEDAYELANGKISKCADAIESDIESIKKIVNQDANAQRQKLTSAYHSSIGTSIVTILISIAALFSAMVAVLRWVI
			WP_055264482.1	Chemoreceptor	MKKRKNLGKKLVTMLVSVGFFAVLITVFNLMALQAIREKNNVLIEQFEQYEEAVKNNDTAVFETAKGEVAEAIRHSNYRINGSIIFDLALVVANIIVIVLLSIVINKSIVRPAKRAKNDLDDIILGIESGQGNLTLRVFDETSDEIGQLANGVNRFIETLQN
			WP_055262830.1	Chemoreceptor	MKKIGSKVLLMMVLFVVIFGLNTITSVRSQNRVKRSGLEITEQYIPIQTEIFTIQKSMERGQKYLNIISLYDNAELRQQLEGSLAEEVSTITESEKKIDVYLKDNNNTKLKDAIKKYEEFLDKVLLQFSTIQEYVDTGDFAQASIALGSDFQNLVRDMGEKTETNLTENLEGGISEQSKLYNQAVDMNIQVTKILFVIFIMVSVVVLLIMRRTVSKPASAASCQLDHIIDDINKKKGDLTKRITVRSHDEIGQLSEGINNFIIQLQM
			WP_022046752.1	Chemoreceptor	MEGRKKMEEFYRKLKVGMKLKYAFTTVIVTFAVAMVVSLVSIVMMNVDTYKFYKEAYANSTLQMEIRKDIQLVGKYILWSMTTDDTASTQSYLNSAQQYADQVGKNVTTLEKSFHDKKEVAELKDAIEELKKQRVALMELAQQNKNDEALALFNSDYNDATEKLQDILVDIGKVASAEAKSQYTSARVTGIVSIILMILIGTGAVAFSTVI
	Roseburia inulinivorans	GCF_000174195.1	WP_007883725.1	Chemoreceptor	MKKKLEKMQLKERLIYGYGRVILRMIVSGVLSLIVIGLLMGNMLRYVENVERADVAVKICRIDVNSAARNIREMALNSDTSTYDSYQQQVETQLAEVDSELKALKATGIISDELYQEYASALSDWGNIGYSIMEQIMSGQTEEAADAIINQCTPALDNAVAIGKKLDAVTDKASHQAVIFTGCMTVAGILVIILSVIFAI
			WP_044927336.1	Chemoreceptor	MKKGHDLKIREKLSKSYMQVIFIASISAIVGIGALLIMTKMYNHALTNYGFSQGDIGKAMTVFADARSDLRGAVGYDEESIIKDLKEDYYVKQDSFNTYLAEVEKSMVTKAGRDAYNQILADLDGYWELSDELIEIGATTDEAGSKEAQDRAVKELKPMYEAVYNDLKDLMDVNVQKGDQTEAILAVMEIIVVIIIIAVIILSVL
			WP_044927405.1	Chemoreceptor	MLSQKSTMKTKLENMYLQKRISYGYRKVINMMLLSGVISIIAIGILFANMMNYVNNVNAADQAVKTCRININTAARNIREMALNDDESTYDSYEEKVKELLGIVDTQMNVLHGTGVITEDLYTEYKGAFTDWGTIGYEIMEEIKAGKEDQAVDGILNKCTPALNSLVEISKKLDALTDKQRSKAVQSTIFCAVAGIAVIIIFLLLAWAIA
			WP_009860866.1	Chemoreceptor	MQLEFEKRKTDMSERTNRKQKKSGKAGGVKLQSRMSRKVLIPVICLVIIAILSSVIGHRNLKSMYQASNEITSVYMTKTAQLNEISDKFKEMEILAYSMCVTKSTNDRASMLEQSAATKEEINSLLEQLDQMAVTEDEKSRVKNITAYYQGFTDAYQKVTDSIENGNKTQAQEYCNLELFKAANKLSDELASYIEFYNADVDRVVANQSTVYDSGNYANLIVIGLIVVSLIASLYITIF
			WP_007887595.1	Chemoreceptor	MKKRTNLGKKLVTMLVSVGFFAVLITVLNLMALQAIRGKNNVLIEQFEQYEEAVENNDTAVFETAKGEVAEAIRHINYRINGSIIFDLALVVADIIVIVLLSIVINKSIVCPAKRAKNDLDDIILGIESGQGNLTLRVFDETSDEIGQLANGVNHFIETLQN
			WP_007885782.1	Chemoreceptor	MKNKTQKNEMKTIIPKQKKQRSVKKEKSAVTKKTAKKTRNSSMAVKLVAILVLMVAVTMVSNVINYDAMVKMNHSIKDVTDSKVPDLQNAYNIQYSLEAVQKDFYRYLATTKGETSHTEARNDYAADREAVADLVQQMYDATEGDGQKQIMQKIYDGVNNVLERMDNAMEKYDDGKTGKVSIEVNVIRVCMEEVNTYITGIQQKSVNEMDEATAQSHATYQAVSKVCVGMAAVSILVGIAGILVILIGVV
	[Eubacterium] rectale	GCF_001404855.1	WP_055224761.1	Chemoreceptor	MKLDMSKWKALSIKNRLKKGFRLTTFVASASGVIAGILMILVSMRYSSALTFYGFSQGDIGKVMVTFSETRSATRALIGYTASDTLSKMSDTHDSKKESFQKYWKELQSSIKTDEEQAIYDDINSKLDSYWSLDDEIGQLGRNATDPETQKEAEERAVAELAPAYDDIYQQLVALMDTKVTDGDNLSKRLSLVSYAVFGIVIVIIVSSYFISMKIGDGVAVGISKPLDELKQRLRTFAQGDLEAPFPAVDSQDEIADMVGVAKNMAADLKT
			WP_055222986.1	Chemoreceptor	MSSKKDAMKKKLENMHLGERINYGYRMVITMMLISGLLSIAVIGVLFFNMLNYVNKVNAADQAVKTCRINVNAAARNVREMALNPDKSTYDDYEQGAKEKLEDVDVQLKTIKKSGIVPENQYNEYSKALSDWANIGYSIMDKIKAGQKDEAVDQIINECTPKLNKTVELAKEINKLTDERSHQAVVRTYVCAAVGLMVIIICLICAWQLTKRTGKIVLDTILEPLHAIEEVAKELTEGNLHSTLDYRSEDEIGRLAHSM
			WP_055222597.1	Chemoreceptor	MKLDSKKSKAAVKNSAVKQKKVKAKATNPAKAPKVKKTLNTKKAQKVNNKPKVKGKKKLSTKLILIPVFVVGFVSVISSGLSLKNLSKVNDAASQIVDTSMVGTEMLNDIEMETVNIHTLALAHIISTDLSSMIDIVSEVRNHEEKLKQLLDDYNPYVTLETKRNYRIICENYTSLVKECGNVMAYSAAGKNEEAYKTANGSIAKYSNNIEKAISSMREHVNSVTQEERKSLESTYRASVVTCTFTIAISIIALLFVVFAVVTMVIKPLLRTQKEINGIIVNIDNKKGDLTQRVTPINNAEVDAVGKGINVFMTKLQAIFKAVVTNSA
	[Eubacterium] eligens	GCF_001405395.1	WP_012740919.1	Chemoreceptor	MSSKKGAMKKKLENMHLGKRINYGYKMVITMMLISGLLSIAVIGVLFFNMLNYVNKVNASDQAVKVCRINVTSAARNVREMALNPDQSTYEDYEQGAKTLLEDIDVQLKTIKKSGVVPENQYNEYSKALSDWANTGYSIMDKIKAGQKDGAVDQIINECTPKLNKTVELAKEIDKLTDERSLQAVVSTYVCAAVGLIVIIICLTCAWRLTKRTGKIVLDTILEPLHAIEDVAKELTEGNLHSTLEYHSEDEIGRLAHSM
			WP_055287843.1	Chemoreceptor	MEKIKKRIANLKVAGKLKVYRMTVLVMTLFLVLVALISTLVIRSNIEKITEVWSPSLEYLQDLETMTAKYRIKQYQHLVESDASDMTACEEEIRKLESQIQDTDANLDAIMSADSDAKKGQNDYEVANAAWEKYRAASDEILKLSRENKQQEAAKLMTGEVYEEYKAFTEKLTILRDEFQVELDQAKTMANVCTIIIFVVIVAAGLAIAVVTTLIGRIITNSITEPVEQIDAAVASLRKGELSNVEMLTYESDDELGDTIKNLKEAMGILAD
			WP_012739866.1	Chemoreceptor	MLKKMNNMNIKGRLNYVFRLIIIAFSVVAVVISAMMIYMSMDYRRVLKRYAFPQGDIATAMSEAAEIRGASRGVVGYDSVSLISSMKKQHDEHVEAFEAKLEQIRPIMSSKAGKECMDKIDKAWAEYKEIDEKVIKLGATTDSNQSLKAQSMMLNETAPKYEALDNALNELMDTNVAKGDAEKLKLEIFLIIAIVAAIGIIAAVVVVASKAAHAIAKSIEEPLDGMMARFETFAQGDLDSPFPEVETKDEISDLIDSAHAMAERLHN
CHASE (PF03924)	Fusicatenibacter saccharivorans	GCF_001406335.1	WP_055266847.1	Hybrid Histidine Kinase	MKTKLMQKQIRFQALLLFFITFFLAELCAVFLYQNQLKEAKLKADYTAQTTIGRVKSQLNHYLAESNLMKHMIEAGYTVDDEEFSVLSSLMQDDQNVIKAHELAKDGIVTLIYPMSGNEAALGLNMLEHPARKQEARLAKESGEYTIAGPFELQQGDIGALLFDPIYTTDANGDQTFWGFSILVLDWESFLNEIELDTLEEAGYTYELWKISPATGEHVSIAHSGNSRRSDAMEVLCTVPNDTWHFEIVPKNGWLSPLQVFVSFALGLILSLLTSIGFL
	[Eubacterium] hallii	GCF_001405175.1	WP_055299643.1	Hybrid Histidine Kinase	MKKDSGPYKKIKIYCYIVGLTAFLAAFFVGIFLLHNLEKNEKTTGKYMAQVTEKRVRARLDQYIMLSNLLGNYISAGENLDENTFSELAEKIPNEDGVIKAFELAPNGIVTDIYPKQENEGAFGLDMLQEHERKKDAVVARESGKYTIGGPYQLKQGGTGALLFNPIYQDNNSDKGEFWGFVILVIDWNRFIDEINLNYLNDADFCYRIWSYDRDGSGRIILAESQDDMPDNILTVECTVPNNTWYFDIIPSEGWIPRSYWIMCIVVSYVYSLLVATVFYLI
	Coprococcus eutactus	GCF_000154425.1	WP_004850705.1	Hybrid Histidine Kinase	MDKTQRIHAQADSDMSAHGSSKDKKAENTKENKKTQKKHSFHSNIKVRTFLVAVLTFIVVNAVVHLQLLNTENQEKLKATYTAESTIRRLGSQIDKYLSKTDMLKSMIESGYDIKEEEFNRLGGFLLDDDDVIGAVELAKDGVVNMVYPMAGNEAAIGLDMLNNPRRSREARLARESGNYTIAGPFELAQGGVGALLFDPIYVTGDQKDKEFWGFAILIVNWDRFIDETEISKLEDAGYHYQVWRKLDEEGQRTMIASCQDESLKNDIEVDCDVPNDTWYFDIVPVKGWVSGNQLLLGNVLCLVVALLIGLVYWQFA
			WP_004849826.1	Diguanylate cyclase (GGDEF)	MNSRKNHNKKLMLPVLIFLVGCLVLTVVLYHSYRSNYKQVRNVTALNAATYAERLQNDMNRGVAITDTLEEIAISENGKIDNFQKVARDLMADFIQSIQIAPDGVVTDIYPEAGNEAGKIDLMHDESRGEICRYGRDKNIVTMQGPFDLKQGGQGIAIRNPVYLEGADGSQVFWGFTIVIIRVPEIFTESIQALTKFGYDYSLTKTVSPLSDDTEIVSSSGNIMKNPITFEFEFCGSLFDFEVMPADGWSHGWNVFPQLFLGICVILLLTGLTVVILVI
	[Eubacterium] rectale	GCF_001404855.1	WP_015516082.1	Diguanylate cyclase (GGDEF)	MKKLKKRFIIPAVVFILGMCALIGAIYVVGKSQEQQNRTNAKLNAMTYTERIYGELMEGIGVTDSLKQVVISGDGNINRFYDIAANMMDDSIQSIQIAPNGVVTEIYPEESNESSKIDLINDSDRGEISRYARDNDTVIMQGPLELKQGGYGIAVRNPVYLEDENGQKSFWGFTIVILKVPEIFSESVEALSSFGYKYSLQKFASPWDDTYEWVYGSKEELNDPVIYDFNVYGYKWRLEILPKSGFYNNRYLLYLFIGGGVIVLLLAGLTAALI
	Eubacterium eligens	GCF_001405395.1	WP_055287893.1	Diguanylate cyclase (GGDEF)	MHFIKKNIIISLVVFIIGMSAVAGIVCSINNEQNKQNRTMANLNAMTYAERMKTDIMKGIGVSDTLRQIIISNDGQLNKFYEIAEEMMTDSVQSIQIAPDGVVTDIYPQEGNDAGKIDLLNDKDRGEICRYGRDNKVVTMQGPFQLKQGEYGIAVRKPVYIEENGHEDFWGFTIVIIRVPEIFADSMKALSDFGYNYTLYKTAFPWESEFEEVYGSEEELKNPVSYTFDIGDSKWKLDIMPYKTQSERIYLYAVGIGGIIIVLLLTGFTCALLVL
	Coprococcus comes	GCF_001404595.1	WP_082424225.1	Diguanylate cyclase (GGDEF)	MKKKTLVPLIIFLLGICLVSLIVYKTDAHEKEQRHITAQLNVATYGERIKNEITNGIEITDTLKQILISEDGEIHQFETIAGNLMSDSIESVQLAPNGVVTDIYPANEKEAGKIDLIHDKDRGKISCYARDNHTIITQGPFKLKQGGYGIAVRNPVYLKDKNGHEYFWGFTIVILRVPDIFSDSISALSNFGYEYKISKTDAPWSDTYKVVYQSDGQINRPVSYTFTIGDENWKFEVTPKSGWRNATLLIIIIGIFLTISLLLSVLTRVW
	Dorea formicigenerans	GCF_000225745.1	WP_005342096.1	Diguanylate cyclase (GGDEF)	MKKKTLVPLIVFLLGICLVSLVVYKTDTHEKEQSRTTAQLNATTYGERIKNEITNGIEITDVLKQLLISENGEINQFDTIAENIMSDSVESVQLAPAGIVTDIYPAEGNETGKIDLIHDKDRGGISIYARDHHTIVTQGPFELKQGGYGIAVRNPIYLKDENGQEYFWGFTIVILRVPEIFSDATSALSKFGYEYSLSKTDNPWSDNYKVVYQSDRQLTNPVSYDFTIGEENWKFEVTPENGWGNNTLIAVIGVFFIAITLLLAVLTRVW
	[Ruminococcus] torques	GCF_001405235.1	WP_081016847.1	Diguanylate cyclase (GGDEF)	MKKKTLVPLIVFLLGMCLVGLIVYKTDAIEKEQKRTTAQLNATTYGERIKNEITNGIEITDTLQQILISENGEINYFDTISKNIMSDSIESIQLAPNGVVTDIYPAEGNEAGKIDLLHDKDRGEISCYARDNHTLITQGPFELKQGGYGIAVRNPVYLNDKNGQEYFWGFTIVILRVPDIFSDSINALSDFSYKYKLSKTSSPWSDTYEVVYQSDGTLTNPVSYDFTIGEENWKFEVMPVSGWRNAKLIAIVIGFFTSIVLVLSVLIWVW
	Eisenbergiella massiliensis	GCF_900243045.1	WP_102288528.1	Diguanylate cyclase (GGDEF)	MIGLLLTGCIVCAAALWSAGNKKEDALRLAEGYAVRTEALLDSLFHKTDVLESIVITGRGEISEEEFRDLAKSLADGEGIRAIQYLPGGAVLYCYPLEGNEAVIGNNVFDNPRRREDALLAVDTREIALSGPYSLTQGGLGLVARNPIFLTDENGKESFWGFSVIILDLPEALNPLMLEELETEGYDYRLHVITETGEDMTIAGAEQIDEKRSLSYEVSVPNHTWVLSMAPKNGWVNPLVLVYLLLAGWIITALSALLVYQ
CHASE2 (PF05226)	[Clostridium] asparagiforme	GCF_000158075.1	WP_007719679.1	Guanylate cyclase	MEKSGREEGAGVRTWLKNVGKTRETGTAAWLFAGRGGFLPWAAVAALFALAAFGGLLYSMDGPLCDALYQKRRTVDGRIAVVGIDERALEALGPFQNWDRELMARILEYLNASPDARPAVIGLDVLYSGETDPVKDGRLAEAAGAGNVVTAAAAGFGRTVEFLEDGTVEADEQAVLSYEEPYPALKAGTAQGHINAMYDRDGILRRALLELELPDGRRIPSFALAVASLYLEREGEQPPERPPTDSRGFWYLDFAGQPGDYYEYISVADLLDKSVPAEYFADRIVLIGPYAAGLQDQYITSANHAQPMYGVEIQANAVQALLEENYKQEAPGLAQAAVLFAAMLFAAHLFRSRGLRSCIALWALLCGGCLWAAKAAYDGGLVLHALWTPLGITVMFAGA…
Cache_3-Cache_2 (PF17201)	Collinsella aerofaciens	GCF_002736145.1	WP_099432396.1	Diguanylate cyclase (GGDEF)	MTNDKCRLRRKGLVAAAIGVVASVVLLSLLYMVGTHRCLDKTLGFGQETMVFLKNACKKYDRYEQGRKTEATHNLDAALESFAAFLPPDRVEVNDDLVEEYVHTECLSGMLVMDADGHMAAHYDVDGRDPLMLWREELACSPVASMYRGSKVSYSTVVERRGVDFAVSAIPYGDGVALGYQSLAAEPSDDYSYVIADVLVNNTFHQGPTVLVMRDAQIVSSNDSTVDIALARLLADSGTDWKDESLTRVEYQGTTWYAVRAAYKDYRLFALYPKSEVMSGRIAFVAAGVLACLAFWVVVLLV
			WP_099431336.1	Hybrid Histidine Kinase	MIDAPDYTAQERGDRSAWVWLIAALLGIALSVVAGMMSYGYTTAQAEQRFADVVDYVATQSLSYDAFNSAYTTKNLIRVMEIAGEVARDMERDGSVDNAALEQYADQFNVSALIVTDASGNLVSESSTDNVGYESLAMYLKEAPVLEVATHPLKSYTDRITLADDSVADIGCVTRQDGEGIVIAVRHQSAKAVASNTLKLQSLLEGYETIDSGNIVIENDGKVVATNAVEPTVLGVFDLPATDAIIVDEIKDRCLPSKVRLVNVNGEWYLGTYGKAQKFYVYTYASAQRYFEVVAVVAAGVLVLYSGVVATVVMV
	Faecalibacterium prausnitzii	GCF_002586945.1	WP_098925034.1	Diguanylate cyclase and c-di-GMP phosphodiesterase	MQNRKPHSQKAPQTGHSIFGTILFSLLAVLAVEFLLLTFAVHVTRLGPQLNQNAEDILAMQVDNRSRYLQSIFHDAQELTSLSDAINGLTQQLLDEGEISLSTLDSSSDAAYPLLEAAAPELINTLRIKSVTGVFLILNTHDLDKRKQDSLMPAIYLRDLDPDAAPSQRNADLTFVRAPAQLVQSLSIATDNSWSPTIRYRALGNRGFLYPPFQAAYKDGASLAASDYGHWTSQSYLVPGDTHEAIAYSQPLILPDGTVYGVIGVELLADYLWENLPCSELQNNGTYFLAVTDTEELSASELQLRPVLRSHCDGQPGSADESLTLRLHSAHTHRYLFSNALYIASVSPLNLYSRNAPFSGKHWLLVGSVPAVQLFAFAQRLQQLFSFIMLITLAVGFVC…
			WP_098924421.1	Transcriptional Regulator	MHFFARHRENIRQSSMSSRLLWPCLLLAALLLLTFGAALFLFASLHNTKKDTTRSLEIQYSVFQNDMERYFDQLAVMGVNLSEDMGALVDRQLASREMTFDQLNDSPEVLNALEEEMIEPLCRSLRRTSCSGAFVLLDATVNTRMEGAEYSRAGLYVQKGGADTPTVPLLLYRGSADVGKAHSVMPHRKWRMEFQTDQFPDYERWMTPSSTPLYQAYTLTERFSLPGTSEEVQLFLLPLRGRDGTMYGLCGFEISQSFFKQNFAQPTGFDHLICLLAPADSGLNASAALSSGTTGGYFHAPRDTLVLRSMGGSLTQLIGSDSAYAGISELCRLSENQSYRLAVCIPMTDYRRLILSGNLQMLLIGLFILFFVVFCCMYF
	Blautia obeum	GCF_000153905.1	WP_005425543.1	Diguanylate cyclase and c-di-GMP phosphodiesterase	MLIVLGIEVALLIGTLYFGNVGMQMNRNAIEILKKQVENRQNYLQNTLEETQNLSSLAGTINTAVENQTAVENISVEELVNNEDRSTELLETVSDSLINVMRHRSVNGIFVILNTDDMDECEIDSFMPCVYIRDQDPTTTASERNYDLLLERSPVKLVKSLRISTDRGWMPAIKYKGYGKNGIVYPVFQTAYKDSEKLNVSDYGHWTPVSYTLEGDDRPVIAYSIPLILSDGTVYGVVGVEMMTSYIQELIPYEELQNSGTGTYLLAETADTLSDSEISVNVINPSSRSNRWLSIPDEEIKMTRTEKNIYEAEIWKDNYIASVYPLTLYNKNAPFSDEQWLLVGIVQDKNLYTFTNHVMLLVKLTIFATLLFGLLSSFIV
			WP_044925811.1	Diguanylate cyclase (GGDEF)	MILCVPVRCNGRIIGALGGSYNVTALSQMLFNDIFDDAGYSLIVTKEGEIIAYDGEPSYHKITYGDNFFDFYKDRTLLSKNSLVNVKKDFSAGNDGLIKIRTDSNKKSDQYIAYTRLGMNDWMICYVIPVSDAQSSYSFIKSYEGIFMSVFFILVLLLVFYIIH
	Subdoligranulum sp. 4_3_54A2FAA	GCF_000238635.1	WP_083833838.1	Diguanylate cyclase and c-di-GMP phosphodiesterase	MKISRRGMRRRARRWRCASRADRQIMAGKAGQRMNGEKRRRHGRSIRRRLLVPICLLLTVQVAVLIGGVYFSGLLERMDENAYAVLDQRVQSRAGYLEDDMVRRWSNLSLTQEVLGELYEGLVQDGSVTPGELASDPAQYNAFLEQAAPELVSLMRTNSVTGAFVVLNTQTFPQELSESLQLPGLYLRDRDPSAHTSAGNGDLLLERAPLELVRGLGIAMDSNWKPMFVLEGDTARADACLIRPYNAAVEDPSLGWENAGYWAAPHTLSGDNIRLISYSVPLIAPDGTVYGVLGVDILEDYLLRLLPYDELSEDHGSAYILGVRGAADPEASVRPQVVSGPVYLAASGFSTVYLEKESAGLYTLERGGGEEMYVCSAVLNLYNTNTPFADDQWVLLGAV…
			WP_009324065.1	Diguanylate cyclase and c-di-GMP phosphodiesterase	MLGFTQLVLCDVEGEGICTDASTHNFSGLPGFEASAAGERGVSFLENQRILYTVPIVYEG SIFGVLAGERDKANMQALIATDGFDGNSVSCIIDRDSNVVISPTNLDFFFALDDLFVANK DPELASAVREMQANMQANVSGVIVFTTPDGVDVIMSYDPLETFDWVLLTILPADIISHDT DAYIQHTFRLSTAVIVLFSLILAVMCGIYYSH
	Eisenbergiella massiliensis	GCF_900243045.1	WP_102289620.1	Diguanylate cyclase and c-di-GMP phosphodiesterase	WYLAAGLAAVIFLSISVALAVSYFYNSARSEFTQIMTENLNTYTSGQREEILAEMDRMKNMLDALAVLVGQQEDTYAVEGYLTALSEAREDEWYIYTSEKKLEESIRTGKVREEDARIVERLKEGETVISDITYSDKLGGLYCITIGVPVYQNGKFAGTLRGIINADMLVATSFYPAVQGKVFRCLITDGQGNIIPVKKGDGEWEGSLADRMAEEGIDGDICRDMLKYLENGENASIRVGEREGVPIYFSVVDLGINDWHYVVCFQADMANSHMERIVYRTMCGTVALLVAVAVFCVFLFSLFL
			WP_102290336.1	Diguanylate cyclase and c-di-GMP phosphodiesterase	MAVIGMDGTAVSTSEAVENLRELPGIRDSLAGRRGVSFLDGQTIVYSVPLYEGEKVVGALAGSRGKENMQRMIQAESFGGQGLTCIADEGGKVIISPTELEPFLQLDDIFKKESEGETAQKIYQMQENMKIGCDGVFSFVAVDGTELVLSYNTLKSYGWVLLTLVPADLISYETDKYIMQTFCIVAGTIVLFLLFLLCLLYIQ
			WP_102288086.1	Diguanylate cyclase (GGDEF)	MDKTKGKDLHKAVRNRGMVLIAIGTAVMGLAVFFLLHIYQNKNEEIFRTLIEENLTSTHQGQASDIRGIIRETGGLLEKLADVYADTAEGGGSGAYLEAIRELEYLYEVDYYPAEGLQEALKAAGFPEGGREIRNRLEKGETVVSDIFLHGGKEPVYVFSILAPAERDGSFTGVFCAYLNADLLLWTSEKQKYDHADNMLLRRGGELILDGSDYVEGLYNLYDDLEEMKIPEAKVELVRDAMQSDETRLVVLKSPRQGEFYMLTSPLGYNDWMLLSITHSNEVRGYAAPIMKNTVLLVAVLLIFLALLLGSGWCVYA
			WP_102289213.1	Hybrid Histidine Kinase	MKAEAKEKKKSGAILAASAGIFVIALSVSSFFLIQIIGRMNRSANQNLLTSSRVINEGLNNKITLDQEMLNTLADLLALEEEDVVGKTLCKYTDFTDFYQFSYINMDGKGTDSKGNTIYASDFQFDEISLSQGKNGISAPYYGSSGRLQLTYQSPVIRDGKQVGAVYADRIVNDYNLPTLFTFHNGAGSAFVVDSDGKFIISSRGTGGEKDIFSYLGEQGNGDAVRETLRQVMEEEKSGTLTIVYKDQKSLLGFLPVEAPEGCYLLTVIPRSILQQEATPIICMLCCMFCLLLIGGISISALL
			WP_102289138.1	Hybrid Histidine Kinase	MKKERAVGSKIKFALAAVFVVTVLSTMTLLFVQGVKKQLWEQSVSTIIESTMQGCNTLRIQLEDEYQSMGTVAGYMKEFSSQQKEELQLALESYAKTDQGAALYLSDGRVLPAGTGKDEEAQKQLWKTNKKDGIINPHISSVTGVNVFDLFIRFDLRDGETGFLVKEYEVENIVDSFSLSFYNDAGFSYVINTTGDVLIRPPHPNSNKTVQNLFDMLPVTQNSENKIREFAKALEDFRTGWAVFAYQEEQMVFCYTPLKLQSDWYLISIIPRNVVEKQTNEILMRTMTLIASIILGIFLLVAFYVRYV
			WP_102288315.1	Hybrid Histidine Kinase	MKKHRIRNMIGAAFIILALAGTVAAMVYETQKTIYRESSGHLVEIAHQLSERFSDQCETNWNVLDTFIRDYYLIYGSGTKEELVSFLSDYQQTWGYSHLFFIDKSGSFIYETGKISKLQFDNSQSIYRVISKRENVVAPATDYDGTEILLFARPVEPFELDGHLIEGAGICYEVQSMLENMNINAFKESCDVYLLDADGITVARSIHEDSMDAYNIVNAVEKENPELENLEEQLLSGKNDGIMQIKAKGRDAYLSYTTVDVVGWKQLLMVPVDVVNNEMHNYTRMTGMLVAVLILLAAAGIGGIVHFFY
	[Clostridium] leptum	GCF_000154345.1	WP_003531445.1	Diguanylate cyclase and c-di-GMP phosphodiesterase	MGFHKPPKKYGAALGRAKFKLNAGWLVLLAVCIIIISGLTIWNALHLQSAINRRTEAYVSDVSDQLCTDIDYRLSKVTKDLEMLGDSGGQPGLSDNEELLKSFLSRKAEILGFTSLIVLNSQGDVYETNPTGADLLALPGVQDSLAGKNGVSFLNEQSILYSIPLSTENYEEYSVLAGVRDKGNMQELIQAKSFGGSGLSCLIDLEGDMIISPTNSEPFLRLDDIFMKKSDDRVISHIYQMQQDMQAHQGGVFTFTAADGTELVLSYRPLMSFDWVLLTLVPANLISYDTDKYILQTYMIISGTVVFFALILAFLF
	[Clostridium] asparagiforme	GCF_000158075.1	WP_007706689.1	Diguanylate cyclase (GGDEF)	MMKRHSLSNKVRNSILVAILLQSVVFGIGLGVSGTFTSTVGRPYRVMESQTSEKNTLLSGNLNNALLITNNMGTEISRLSDEREIQNRLIDNLNHLSCASKIFYMDLDSREGYCFRDGEPAIYASSYGDITCSVGKLNSSYSIALSSQWQPKFQESGWQVGEMYWENQKTASQWLYKDGSLHYVITQTRDGHRRIMGLEVGAEILDSYMKLDDPPYKGMQMFLLTENEVLYSADGRKTGLPYHMDQDRVVLNDEGRSYAGVRSILQLYGHMESGAVYIAQVADQSELSALSKDTVMMIVAIYGISVLIAVVFSYIVIYQIMRPLRKLREDIAGQNPQGVHFEQCGLSEIDDIHLALNNMARRLEQ
			WP_007717283.1	Diguanylate cyclase and c-di-GMP phosphodiesterase	MNTQNKRQPGRPFTLSDKGRPILLLSLLLILIFAVMIWNAAKLQEALSHSTQGYLRDVTSESASDIRDAFQSRITNLKMMADSLSQIREYQSSLALTEFLERKAHILEFDRLVLINHEGSVIASAGDLDPGADSGGSPNAAPSIQIPPEACVTYTGGKYLLYSTPVYRDNGPDELLMGTRSTENIQDMISANSFNGQMLSCIVDNNGRVVISPTDLKPFLRLDDLFRNDQNQEVIADIHRMQADVKGGREGLLKFTSATGEKLYLSYNALHLNDWFLLTIIPADIITRGAERYIWQTFAIVGVTILFFTLFLLSLF
			WP_007711204.1	Diguanylate cyclase and c-di-GMP phosphodiesterase	MGDTKVWEGERIRANKRWNVTAVLLCLCFVLGSILFLTNMGRQYTKENLVLLDNAAFQHETALVKQVEGDFQTLHGVAVFAGRQDILDPEQLIRLVGEVNEGNAFIRMGLASLTGELELMELGGKRYPGVDISEEEFFRQALAGRDMISEPVPDPYRDGEYINYYAVPVRNGEEAIVGVLCAVNGADVVRAIIEAPLLNDSGYTNLYSSRGKLILSSGTALANGGQPQELAGLAGLSEKERAAVEEALEQNSSVHFNYKAGNTGMLAVLEPSGVEDWFVLCSIPVAALNQRYVVTSAGAMLIIVAACSLFTLLLW
			WP_050785477.1	Histidine Kinase	MKQANQKRHRYRNTALFVVIAASCIGAFLIGIEAIRSIRSNVRSTTVQVIREITNSKSQMLTAILNDTERDLRSLAASLDATMELSSAAVLLERFEKDHTISGLTIIDHGGKALYGPENAYLLKGIPEGFAAEVEADGFQMSDPLIDENGDRRVLFGTALAGDRILYASIPTDSMQKACGETTYLGEGYSYILGKDGKIVVPPLRYNYEQVYEDIGNLLIYADNSSERVQAFIRALNSGATGSVVFQIDGQEQLFCFEPVYEKRGWQLVTVVALNAVEKDGAQIISTAVAMATVIIGVVVTALAAGSFLYW
	[Clostridium] scindens	GCF_000154505.1	WP_004605527.1	Histidine Kinase	MRSSVIKIVNTLHKNKKMYILTGVIAALLVIFYALFAWYTVGKYELISEQIESLYAEKIIASSDRTLKSYIDRYQEELTYIIHRKDFQAQEAKILEEGTPDALLDYFKEQMVPGDLSYTDMVAIDNDTIVLSYDLSKGQILRKDIIQTINRGGCICAGKGGEAYLAFYERSENGVVYGLFINLAEFFETTLGKTDETENYEISLYDAKNPYYVYQMKDVVHAEQEPSEKVFKEKGLSYIQEAYEENKVTTNFYQNRNYGSGKLYRARIHSMPAYQTDNQLLSIAVSINYDKISAPAYVVIRRMIYAAVFIVICLIVFVMSMFYIIY
	Blautia wexlerae	GCF_000484655.1	WP_025580642.1	Hybrid Histidine Kinase	MDVKNHNTNRKKRVVRKRWNAAVLIALFVGILLTVFQYLGFVSKTVYEESVSHLTEIFHQSDNMLSELTNKNLTYLHIWGEYLQNTSDESEIREYIEKAQEDAGFLDFYFLSADGNYKMATGETGYLGLQENIEDEIRQGNDVITNATVPGKSQLLVFATPRPHGSYQGFEYDAIAIAYENSDIVNVLNISAFNGNAQSYVVHPDGRVVVDHSSEAWGEVYNFFGILREHSNMSEKEILKLSEEFKEGHTDAMLINLDGEDYYLVYEKSKPQDWIFLGLVQADIVNASMNVLQRSTVLLVSAVAVCIAGLFIGIIL
			WP_025580640.1	Hybrid Histidine Kinase	MILDIRRRIKVKRFWIFGILLGICVTAASLYYFFQAEKKEAENRMVKTVNYVKVQCSTYTHYNEASESKSLLRAIESARQMSTNIDMETENGCRLSQEFLKENLQTLWVDGILVLDAEGKTVCKYSMDEALTNEITDYLQKDIIMDFTGYEERSYSERIDREDGSRIDIAACARKDAPGMVAIYYYTSPEFVRNYTLTIQNLLNGYSTQKDGTIIVADKGTIVASNDESLLGQDTAGNQVVQAMKEHTDSQHIFHLKNEGTRCYGIMLKQRDYYIYAYLPDTEVFRNLPLSVTAVVFLYLLIFGIFCFWG
			WP_025577818.1	Hybrid Histidine Kinase	MSRQIRRQIPQKQKKKRVDRNACLLVFILIFSGILTFLLLTARDNSKLNSTLDETFGFVKNRIESYEIYNTNDQVKSLVRLLDKTTELSRVIEQEGNLSTEMLDEYAREQRLTGILVLDQNLKVTEQSAKDGDTMSLWQKLIKSDYVRDIAEHPEKTYTTRLRNKGKIYDFAAVARQDAAGILITYAQKEEVNELNGDLTMASLFSDFPFEMNGSVVICDDDKVVSTNRQELTARSIEEAKSQYKNKFEVDENGIVHLRSETGNWFGRREKIKDYDAYIFFPESQVYITRNIICVIYVLLALLLFLLY
	Blautia obeum	GCF_000153905.1	WP_044925158.1	Hybrid Histidine Kinase	MNIKNHNTNREKTVMRKQLRIAVFIAVLVGIVLMVFQYFRFVSKTIYEESVSHLTEVFHQSDNMLRELTDKNLTYLHMWGENLQDISNEDEIRDYIKKAQKDAGFMEFFFLSADGNYKMPTGETGYLGLQEDIGEDIRQGNDVIANAALPGKSQLLVFATPEAHGIYQGFEYDAIAIAYENSDIVEVLDISAFNGNAQSLIVHPNGRVVIDHSSESWGNVYNFFGLLREHSDMSEKEFNELLEKFKVGRTDAMLLNLDGGNYYLVYEKSNIQDWMFLGLVQADIVNASMNSLQRSTMLLVGVVVLCIAAFLISLII
			WP_005424916.1	Hybrid Histidine Kinase	MILDIERKKKEKRIQLVGGLIGICVVAVALFYFFYAEKAEAEKRMVEIVNYVKVQCSTYTHYNESSESKSLLRAIESARQMSTNINMETENGGQLSQEFLKGNLQTLWVDGIIVLNAEGKTDCEYSMDESLTDEIAEYLQKDIIMDFAGYEERSYSERFTREDGSCIDIAACARKDAPGIVAIYYYTSPEFVRNYTLTIQGLLNGYSVQKDGTIIVADNGTVVASNDESLLGQNTADNEVVQAMKKHTDSQHIFHLKNEGTGCYGIMLKQRDYYIYAYLPDTEVFHNLPLSVISIIFLYFLIFSIFWLWT
	Fusicatenibacter saccharivorans	GCF_001406335.1	WP_055265265.1	Hybrid Histidine Kinase	MDVKNYNRNRKKPVRKKGLRIVAFLLLFIGVVLAVFRYYKFMSKSIYEESVSHLTEVLHQSDQMLRELTNKNLTYLHIWGENLQNISGEDEIRDYIKKAQEDAGFLEFFFLSSDGDYKMATGETGYLGLQENIEEDIRQGNDVIANAAVPGKSQLLVFATPKAHGIYQGFEYDAIAIAYENSDIVDVLDISAFDGNAQSFIIHPDGRVVIDHSSELWGNVYNFFGFLSRHSDMSEKEINVLLEKFKAGRTDAMLLNLDGRNYYLVYEKSDIQDWMFLGLVQADIVNASMNNLQFTTMLLVGAVVLCIAAFFISLII
	[Eubacterium] eligens	GCF_001405395.1	WP_082426060.1	Hybrid Histidine Kinase	MGQLKKNEYRKYFFAAVGVAIIVFACVGVIMLNYSIMVKRELYETSLKNLNEVYTQVSEKFMQITGQQWNLLGMTGDYIDEAGENIDSISKFLTEWKNEWHYTEFYFIDDACNYLSSSGKKGYLELGNTWKSLVIDRKNVVVDGSLPGSDEVMFFAIPVQPAYISGFKYSSIAVSYNTEAINKELGVKAFSKDTSSYVIYANGDIVLKSEGSMDIGGNIFYHLKNADISGKSLDGFMKSVKNSDAEEMVFRLDENQYCLVYVPIGFDNWGLISMVPISVANSSSLAVLHRTVIMAVQIGILLLMVACVVLYTYY
	Dorea formicigenerans	GCF_000225745.1	WP_044912255.1	Hybrid Histidine Kinase	MILDIKRKKKEKRIRLFGCLIGICVAVVSLLYFFHAEKAEAEKRMVEIVNYVKVQCSTYTHYNESSESKSLLRAIESARQMSTNIDTEIENGGQLSRDFLKENLQTLWVDGVIVLDAEGKTDCEYSTDESLTGEITAYLQKDIIMDFAGYEERTYSERFNRKDGSHIDIAACARKDAPGIVATYYYTSPEFARNYTLTIQGLLNGYSIQKDGTIIVADEGIVVASNDEKLLWQNTAGNEVVQAMKKHTDSQHIFHLKNKGTGCYGIMLKQRDYYIYAYLPDTEVFHNLPLSVISVIFLYLLIFGMFLFWG
	[Eubacterium] hallii	GCF_001405175.1	WP_022170375.1	Hybrid Histidine Kinase	MGIKNHNTKREKNVMIKRLRIAVFIAVSLGIVLIVFRYFGFVSKTIYEESVSHLTEVFHQSDNMLRELTDKNLNYLHMWGENLQDISSEGEIRDYIKKAQEDAGFLDFFFLSADGNYKMATGETGYLGLQENIEDEIRQGNDVIANAAVPGKSQLLVFATAKAHGIYQGFEYDAIAIAYENSDIVDVLDISAFDGNAQSFVVHPDGRVVVDHSSEAWGNVYNFFGVLREHSDMSEKEINELSEKFKARRTDAMLLNLDGRNYYLVYEKSDIQDWMFLGLVQADIVNASMNSLQRSTILLVGAVVLCIAALLISFII
	Anaerostipes hadrus	GCF_001998765.1	WP_077326022.1	Hybrid Histidine Kinase	MDIKNHNMNKEKPIMRKRFRIIAFLAFFFGIVMAVSQYFEFVSKTVYEESVSHLTEVFHQSDNMLGELTHKNLMYLHMWSEYLQDAPSESKIRDYIDKAQKDAGFLYFYFLSADGNYKMTTGETGYLGLQENTEDEIQKGNDIITNAAVPGKSQMLVFASPKAHGSYQGFKYDAIAIAYENADIVNVLDISAFNGKAKSYVLHPDGRVVIDHSLESWGNVYNFFGMLREHTDISEKEILEISKKFKEGHTGAMLLNLDGKDYYLVYEKSDIQDWVFLGLVQADIVNASMNTLQLSTMLLVGAVVLCITAILIGFIL
			WP_077326390.1	Hybrid Histidine Kinase	MEKEYLKQYAREQRLTGIIVLNDKNKQIAQYHTGPRFKKVLGYVMEKETLRDVKNYPQKSYMARIELKNGGYIDLASYGRKDAKGTVIGYQYVKTEYAKNNNLTIQNVLAGYKRENDGTIVITNGNDIIASNDEKLIDTKVQEDSIINEIRQSVKVGQFAIIRNGIKRYFTSLDKGRNYYIYVYAEDRNLVKTLTSNIGIAVILYGIFVAILMTIKARSNQQYERIQKQREEEYKKELEKSAKEAKKAN
	Roseburia intestinalis	GCF_000156535.1	WP_006857025.1	Chemoreceptor	MKKQKTVSIKAKLLGVIIPVVIAIVVVLVVAAYQISAGTIKKYSQNLLQSSVENQASQIEAWLNENLASFQMAKKIIEDLKPSDEELKTILDGYYGYNSNYPEGLYVADSTGQLITASESTKKESDVTNSTWYKEGLTRVNMAVGSAYQNADGVNVISASGILNDGSDKVRVISADMTLDRIAIIVNSFIEMNDAEAFLVDKTSGVILANRDSSLISQTLGAEGQSHFYQLTAEKAAEKDYNFATLDGNMTVFQEVDGTNWLLISYIPTSIVLSDLTQLRNIMIVISVICIALLCVLIERVTHVVIKPVKEMTRVITAMTSGDFTVSIKTKGNDEIAVMSQSVEKFIASMKQ
	[Bacteroides] pectinophilus	GCF_000155855.1	WP_008118684.1	Histidine Kinase	MKKNIWMLAVVYIVVACALAGAMYQFQKFVRERLWNLAVEDIMEVTKQGTMTLRAQMDSAHDTLNNFAEVLEEVDDYSNINEILIHYNKLEDGVMLYLDDYTVMPYDMEPDSSFAGMAAGDTEGIMAPHVRSGSNGTANAADYADKVMDVYVSCKLADGRRGYLTKEFRIDDIIDTFSLSYYGGEGFSYIADSNGTVLIPPADKRDIPDSIACCGYLKALPENSMTGWTILNDIFYCYMPIGVGSDWHLVSVVDMELITREADQIVSQTYALLAVVIMTIVVIMIITMRRTLKASRDAENQNLYTEHIFNNVPEGIALITINAPYIN
dCache_1 (PF02743)	[Eubacterium] rectale	GCF_001404855.1	WP_055222978.1	Diguanylate cyclase (GGDEF)	MVSVSVIVVALILEAGILKYVNDANAYRLSKVLLDRVVTVLNKNDQSEEELIESLKDDYIVRAKAVSYIVDAKPQVENDVEELQKIAKLMSVDEIHLFDETGCITSGSVPKYFGYSFDSGTQMSYFKPMLTDKSLTMCQDVTPNTSEGKAMMYAITWNEAGTMMVQVGLKPQRLLDELKQNEISTVVSDMPVYKGMEIYVADADTGLVKGATDCDKIGKNFHDLGLPTDIKESDKPTVRQISVNDSGCRCVIRRGDKYIVAVTIDKSFYMTNSVVALLVVGIYLILASCCIMYMF
			WP_015515561.1	Histidine Kinase	MRRIRYKSGNIQSIIMLSFSLLSFAIMLVTVVVMYIKFADASQDSIIESNHKVMDQTIDSVESYLVNMRQVSDAAYYNVIKENDILKQSDSIHDGMSLLYESNKEYLRSIALYNQYGSLIAAEPVVSQKEDPDVTKQDWFIEAMERMENIHFSTPHVQNLFDDGSMRYHLVISSSRAVELTSGSESQMGVMLVDMDYSSVSRMLERINTSGKGQYYYLCDAKGNIIYHPHQIQFDGDVPENSEVAAKSQNSIYDDYLNGVHRKIMVDTISYTGWKLVCVMPYSIFTNKMADVKQFVFVIMIIMAMMFVWINRVIAI
			WP_055224740.1	Histidine Kinase	MRRPIWNAIERKLDDYSLRKKFYIFYVLCVMLPLIVTDAVVLSIVENAEKESSRHEMSSIASAVGYNLNSMVNNAEEAAKSIYTSKRIDDFISKEYTSSAEYVSEYQSFFQDTLFENTLGMSNIVFFLYADNPTIVNGGKVNDMSAVRNTDSYRLLEQKESGGLFFVYEKGVAGLSDERHMIYMKKLDFYSSDIEKVLKIEFNYGSMMRTFKNMNYDNEVLICHGDDIVLSNGAYSGVNKPFKTLEAIGKISDSVYRQKLSLYGCDLDIYVFKTRSNIWSMLMHNALIIVFLMLINVFFPLCLFSIF
	Blautia wexlerae	GCF_000484655.1	WP_025580329.1	Diguanylate cyclase (GGDEF)	MRKKNEITEYVAAALIFVCAVAVSLGIFLVCTQNSIERNSQKVIKTNVSRQSEHIKAILDIHYGYLRGIAKEIGKSEELVSDENMEMLISLEEETALERTALIEADGTAHYDNGAEKNVSLRRYFKEGMEGKETLSDPLESSVDKETRVILGVPVWKNGKVIGVLGGSYNVTALSRMLFNDFFEDVGYTLITTSDGEIIAYDGDFAYHEIEYGDNFFEFYDDQTLIFDSSLTEVKKDFTVGADGLMKIRIGNDYNSDRYLAYTDMGLNDWMICYVIPVSEAQKSYNFVRKYELIFTIGFCVMVSMLFLWGFV
			WP_044996703.1	Diguanylate cyclase (GGDEF)	MLSIMIIVVALLLEASILKYVNDRNAHRTSKVLLDRVITVLDKNDESRNELIESLKDDYIVRAKAVSYMIDADPAVEYDVNELQKIAKLMAVDEIHLFDDQGTIYSGSAPNYFGYNFDSGAQMEYFKPMLKDKSLTMCQDVTPNTAEGKKMMYAITWNEDGTKMLQVGIEPKRLLNEIKQNNISNVVAGMPVYKAMEIMVADGDTQVIEGATDSSKLGEKLEDVGISVDHVSADGATVTRIRMDGKHCRCMMHQNDNYIVIVTVEDSFYQQGGMIAIFIVGAYLVLASCCITYMF
			WP_025580910.1	Histidine Kinase	MRKKYHELSLAKKFSLTSIGFFFLTILVLTVLIQFLYEKSVLNITSESYKEKFEIVSDNSQSILENSGKIAKVILTDEAIQNWFLQDSEESADQLKYKMQVEKRLDYLDALYPDKQYSSISVFDSYGHMVNSNSIRSEASKYEQFFNIIKENYNVKWLDLYEVSLGDYEKNGIGYIRYYRDYDSGLIKGYVLIEYQSPLLINNFAHIRYGETGSYLIADTDGNKKIENDQDVSGNISEEEYFQWAEDNKKGGKVFRIDGKRYLVTASVIPTLDWLMIGLTPVNELTKAGKAMTQIIYVVGIIAALISTFFSL
			WP_025580894.1	Histidine Kinase	MKYLKKWYINLSIQRKILYCTLGVALVVLLAASVSQYMSASSIVTEQTRKQSAGVVNELSVNLDHYFDMVRNSFEYIANNSTVQEELESDEPYKSNGTELYPYYSRSGQIRRLLLQGYTSIYMKDIQLYGYNGANHLLANNREIHEKTAQISCELAEQAKGRCIYYNASEEGLMYMAKQIKDSLTMKPVGILRASIKLSYLKKMTITARDSLAAHIFLLDNDKNVLIESAENDATISDRSWIEKISGNTGEFLFTADGQGYDCVYQRSSDTGLTVVGMIPMSFLQKTARGLQKTTIMLILASLMLCIFLANILAKGIA
			WP_008705561.1	Histidine Kinase	MKISSKFKSIQSSIFCAVSILVLSAVLVVTVVSLRYTNSSIYENSVMYTQTIIKQLNQNIDSYISYMDNIASVIAQSGDAYKYLYSEKGYGATKDENYSEYRQRLVEQFKTILKGRADIRNIGIVREDKNSPSLFDNGLSVRNTYVDLNTQPWYADAVGKYDRYNLTSSHVQNVIKGERPWVITLSRGIRNYTGTEAEDGVVFLDLNYSAISELCAQSSMGDKGYVFILDQNGNIVYHPQQQQLYNELQTENISLVMNAKSDIVTVGKGDDEKIYALSHSDITGWTIVGCMNMSELLRNSRQTRSIYVLVAVGLIIVALLISSLIAR
			WP_025580771.1	Histidine Kinase	MKGLKRMKIKTKIWVLFLACILMSSVISIGTVVYSSQKSNLKHIGEMTTQTLHAIDSNLELMIDHVNQDTYAVFWSKMFQDTLEEVSKGNLTVKTRTELQDCLTNIMLAGDYISSIVFYDNIGNSFMCNREEVVSKKEIAVEDAYWYEKAIKKDGDWIFETDGGGIVSYKSKNRNILSMIRVIKKKTDYSKLGILMVNIDEKTIREIFDSVGGNLNSNFYVLMNDILIFGPKEKENYDVSKDIIGSLEENETKIVRSEENSMVYKKISSMIDGWTLAIETPMSSFSNSISYFDTLIVLIVNIGMLILCWIFIS
			WP_025580352.1	Histidine Kinase	MMEKLKYTKFKTLLISSFICISIIPVVLLGLFIFHLSKQELIRQSEKQMWQNSENVSDILDEKLDYIEEFSLKINVDTRIYKIFQNLDTSDSMQLESASQEISKILLDYLPWNNTVYSTHIVTPYYQFGEKEKNYYPNYSFMGSKIQKAADEANGKLVWIPAYNYMDMFSIEDMPRDFLEYEHVFTAVRKLQLSRVESGHIEHLENKTDQMYLVVNFTEDNLNNMLKKYTKANSQILYYIMSEDGSVVGPYGENESKLFRNVTAADMGITENKGTVKYYGANNQEYIVTYSKSMVTGWYTLAMIPVNVFSKNIATDLTRAILILVTIEIILSVTTAVLISRKIGKKVYKPLHMIEKTGEGNFTARIVYDNRDEFAFFYKKLNEMNQNLQMLVHEKYEMM…
			WP_025579797.1	Histidine Kinase	MNKWKTKFSHWKFDKKILLLVTVSILIVTLTVAGVSLTFSIASMKEQSVELLQMQNNTVAESFKGSMDSYKEIVLGTIMDDSVQNYCRQVQRNELKTADIDAVYSKLENLNNMYESLNFAAIVSSDYKSYYYRGKGSLSVTQFEEVYPQAYERSKYAKKGTLKVAYNNDYYKGNRYTLSLYYPLYDTRKVSDARGLLCMNFDDPAVQKMLAVGDSSAETRVVDTGGMILLSNDKEETGRYVNYIDEMEKGIQIFTKNGNMYVCQKIKNWNYYVVSSISFYKLMESGFHIMVVVILVLIIVLIIVSIII
			WP_025579321.1	Histidine Kinase	MSFKRKNPGNQSIRRQLTFYMGLFVVLPLCLALMLLNFYLQKVTTENKINNETDLLSQIRDNTDQMVEVTNYATSMLMTNKNTLKNLRILEQDGDSYEIYQAKRELSNDISDVESSVLNAVGGKVVILTKKGYMIGSYTLSKTETNYEKEQWYQEILENGRKITYSTGIETMFQEMTIHDNIQKYFYMGREILDYSGKNLGVMLIRLSEKKIWGKLAASMVTEEGGALYILDRNNDILMEYNEKYQKQLKELREQETVKEISENEITTGNLKDDFYYMEGELENDSNKLVYLVPQEIFLKENRKILQRILEMLLLVIGFTVCTMLYF
			WP_025578107.1	Histidine Kinase	MKEKIKKMPGRIRNYFCSHMSAQVTVTVVLLLILAGLVLQIYVKNQYFNYLLRNTRSMEESMIETSTINIDANLKDIISAACNVGVNETLRVLVENTEADGILLAKEKLTLGSRMDDIAHQIGSVVSIAIVSDEGLWQEYGVYWYQTSSKGVWEDGNLDKLQEIYEKTMALQKEKANVRYYVETDPAVHSQWPQIRMVHIAVPLIGKTYSYSHVKNVAVVSFDMGDILEKSAFDRVADKPLSIGYIADENNRIIYHPNEEYDGMTVESYRKTLDSTENISRSLKYFGWTAYITTDLGKMRAQVNQMYTRSIYVYLFLLCICGFLWQFTI
			WP_025578048.1	Histidine Kinase	MKEKKGRLYKFYGKLTIRNKLLISCLPFVVLGYFLIFYSTTVIMFDQMKQMVYDQTEQNVMEKKKLVNTLLDNYNQATIKFLYYTNEVQEYLNTRQSVLSVEEQEKLTDMISYQIGSLITNNQDALMNVCIYNKFNELYINNAIYYNTIEQTNDFAEILKEAAEEKHGKPVLRINPVRKNMITFARNIYVPQIEKSDEKIGFLMMDIDKTGMEKIIQTGEDRDVNAILILDSENNILVNGSNLSDDKCKTILKEPSGNYKIIRYNLQYDGCSLVGILDKNLLFKSVYKIFFKEMVMILAAISIISIALFITAAKIA
			WP_025577753.1	Histidine Kinase	MYSRHRVAGYSIDHVIKFLFFLLVPVVILDIMISCFVIFSMRSQSIQSLQDTTSLYASQIDTAHISINRYLIRLLTENDDADTLLETQDKLEFISSAERVHNNIDIFLESFEKGYQIFLYNSENERMYRPTEIFQTLTQNQLVLLNKHLIQKITAPKTSFYTDAWEVLMLGKNVYFYKSFHTGSHYACCFIPADNIIQPLKNIIKEKDGFISLTSQNGTVLTNKELLKQHHIEFSRKSNSDSYETYNKGNNLIISGALIMGAFYPQIILSKFRAYEKIILLQFILALAVLLVAVILFTSIF
			WP_081017140.1	Histidine Kinase	MILENPHTFKSKRIFTIRFATYRMRHDNRRRHMKLNKSQWQLDFKSSIIIPCIIAITLITILLFIFPSIRYSALFSAQAENYSQNIIRQTNLGISQSLHQFETKVKNLIDDPEIRNFIISNESTDDFQYSFQNIIESYFQVNSLDAYYLEGLDLYLLHKKGSLHYGYKNTSLSDIQTSPYYRNALIYPTNLNWLPYNQKEECLELSMCIYNYTDYSLEGIVVIRLSQSFLLDKFQNLNIINADCMYILNENRQIICSTDISLLGNVFDGFELSTNACGSYSSAGKLYSYADMRSAVPAISYDKWVTVIQIDHNKLLSGFRQISTRFYILALLLILFSFISIYMFSRIITAPLYDLTKALKEIAHENFKFVLPETSFMKEYSLINHGFNKMSKKLDMLIN…
			WP_081026485.1	Histidine Kinase	MRSIFIMLILFIILTMVFSSYVIKTSTAEFEEQIDVQLRGITTQIDNTLRLADDIALQIAANYQIIDAFSGLQEYHDEKNYFVENTDVDYTIKQHLISYMLKQNILKRISLFNSNQDITYVGKAVDFGYLKKDCPNPDIFTDTQSYFADQKGKGSLFRVDSSDPYMREISPTISVLREIKNYQLIPSECLGYAQVQIQIDSFARLGKLLGKETECFVLDQKNDHVLYSFQSNRKESEIKTLLRQTNNLQGGLYCKLWDSEKYGIKVLIVSKNTGLIHSLMSTFTWGIFLLFSLITIMILAQKIIIQRTTEPIVQMCEMLTGLQVDKNLQEIPLVICDETDELRQLNNAFNELIKNLKLSMEKEMASKV
			WP_025580034.1	Histidine Kinase	MEKRQRYQGFRKFSIRTRLVIALFLISIVPLTGISFYSFHIFSEALREKLSTSISQTLSMINLNMVSEIEKYQYLCGSICISQEIKDGLLKKGMTDTEKNQAINEIQHMIRSKIIYPAQAKNITVYDTDGNIFYDLGYDGLYSDDVSRILSRLEEENQDVWAYAHTYRNRDILILGRRIYEQYSQSRVIGYTLISIDEKIFSKTVLEPVGLADSSNIMYLNMDGTILSSWDRSIQLGQKTEKKLLKNIQARLPNRTDFFSIYKDGEEQLVTYIFNKNLNQLFVYTMPYHYINSEVNTMFWKILAVAFFLVLLCIGIVAMVYPGITSPIRSMLDFCRELSKGNLSVRIQDDHKDELSDLSGSMNHMADTIESLMKQQ
			WP_025577586.1	Histidine Kinase	MTSVKKHGLREWYGDLKLQSKFTLALTLIVVIPAILVAIFFYNQLYDMVVSNTIRKEQEISAKTAPLIEETVSQVTNAYNELASLPFFKTIFHNPVSTSMKELTYTQDAKDFIQNATAITDHSPVNDIRIYLQSPAPGNILFTSENTQDIFFPVSQVKGTYWYGIFQGSHVAELFCPSFYLGTKERKNYGNLAYIRKLSINYYNNVYDAYIVLYYSSSSFEKILLDNLALSGSVSYIINDRNSAVASSDDSLSGIYWLDYDTIEDSFMSSNNFVEQNILGETVYAGFYSITQPKWYMVTILPSRPLITQSNQLIMQLLAIYLAILIFAIILANVIARSI
			WP_081703289.1	Hybrid Histidine Kinase	MFLAFFFLYHTYIQDIIYEERLNQMEEVTRQMFQNLEDVIDSHWNRVTEECNYLRDANVQTTDELCRHMKKKYELSAYAEQKITLMAVDSEGGYYTESGNKGLFRELDYFEESPEKISFVFDSMTDNQSKMVFLNRLPEPIHLQNGEKKTSILYFGIAQDMEQLNPYFNCEAYNGNNSVYVLDDNGSKLFNSNQVELIKGHNVFSVLQNMKYLHNSSFEKTKAELEKKDCSYSNAVLDGTEYFYGLKRMENAEWTLIFLVPAEYVATNTLKLVNFVMVFIVIFTVIVAACVMMGISFV
	[Eubacterium] siraeum	GCF_000382085.1	WP_005354763.1	Diguanylate cyclase and c-di-GMP phosphodiesterase	MLNIKHRTEIISAIAALCIAIFVVMASLFMANTISALDGEVNNYIDRAASQKCDIVESAIRNDVNTVKNFAACASNYKNTDENLVIKMIKDLENSCSTIDAFIIADENGDVITSKNISKNISAREYYKRAMNGEVYFSKAIYSEPDEKMVNAIAAPIYGDYKRIVGMVAGICDTRSYNNLIDMSFGGKENDSNGYVLNSDGEVIMSGENALGDYVPMGDLFFSSDILAGVEESVRNAVKDNFAKVGGSGIVKSVCKGEKYVAYYSGMSGFDDLHYLLIFKENVVAAEQNHYAMINILMYAFFVLILIIVITAYIVIV
			WP_005355261.1	Diguanylate cyclase (GGDEF)	MKIKSLLITVLACFVIIPSVAFACIADVEMNKLAMKNYKQTAQSMAENQTYNISEYFRIISASAKQIADNPDILSFDKEKNPTTTDALSIYSNIASADNPNVRIDRIMIVNKSDFRPVVGTNEDFNDLTRDDVLYGTLKKICARKDGEVTFYTPDVYTNFNEGDKEKNDPLFPGKTANGLRLVVKYSVGDYYIVTFFNNTALKSFATSSQFANNSKLVLIDPNGSIMHDSYIGNTSDKKNSAYLKFTEAAQTGSAVEVDNFKGTDSGVIPTISFTSKMPTINEGEEGNWTLAIIAETDKAYTLSGEAMGAIVGMIVLVAIIFTAGAIVLVFII
			WP_005356607.1	Diguanylate cyclase (GGDEF)	MQSLKIKTTLRILTTAFAVIPMLIVGIVGYFSMTGFAANSVSQFARAAGAAQQEIINQYINECISDVAYLSLSRPAGTLAQSGQGDDAKSMLSLIAENIADRNSGFKNLVITDSSGNIVYEYEDIQGMKESFFGFEELEGYSEGSTKISKIYMNNEDYETSVFYVAKSIDADGLNNIDGFAIEIIDLSKISEILSKSSYGEGKGYLSVTDGTGCVLNYEGTAVQKIDDISDSGIIDVMKSTTKPTSAENNVDYNAGGKLGCYNYFTGASTSNWKWVSVYPANMAMSQITVPLAISLGVMVALAVICALLGILIT
			WP_005353827.1	Chemoreceptor	MSAKKDISKEFDKISDGAKQVQKKRKSLTGRIFKWMCLAVGGSLLIVGGVNIGINYNFLQESLKNQLTEVADMSSNTVSNQLSSITAELQQIAYDSGFDDLTDTGTLSTKCFSILTKNPMLTDIKIVNTNGKCFYAETLDYSENDSFKKAVETKKTAQGEPYAAKDLKHVLMDVAIPMFDSDNTTLRSVLMACVDMNTFSAVIGQTKIGETGYAMAIDQTGTIIAYPDETKLTERINYKTLAQADSSYQGIADCISNAIKGEKGFAEVTLDGVDKYVTYAPIANTEGWSCLVVATPSEYTDSIKMSLCIGTAVAVICFVVSVLVILTIV
			WP_005355914.1	Chemoreceptor	MKKNKNVYDGAEIVPENVENTHKKGKSLTGRIFRWMCLAVGGSLMLVCIINILLSYTYLKQALVNEMDEVVHTASNTISNQLESVVNAITQISADADFSDVADVSAIRSKCISVARDNSMYVKVDMTDRDGKGLNDDSLNWSDDPAYREVIETNKAVVGEPYFYEKTGKVVMDVTVPIISNDINRLLRAVLRITVDVNVFSNVIGQISIGDTGYAMVVDAKGNIIAHPDSELIPQQMNYISLASQDGSYQAMADCVSSAIAGESGFGEVTLDGVSKYVSYAPISNAEGWSCIMVATPFEHTQSIYNSVVIGMIVAVVCFALSVLLIITIV
			WP_005356056.1	Chemoreceptor	MKSISKKMTLFTVLLIIISLLVATFASVGIIYSTTKALTDQTLTETAIVAADRVSWELKSMLNVAIQAGCNPKLSSLVYSKGQKQSEIDSIASTFGLDRGTVIDKNGQASNGNEYSDREYFKAALEGKTTITEPMIGRSNGKLSVIIAAPLWKNGVLNSEVEGCVYFVPNEEFLNDIVRALKINENGASYIIDKNGNTIADFDMQLVKDGENIQKKAEEDSSYAALAQTHEKMEAGETGSAEYTSNGIAKHIGYAPIPETNGWSIAVTTYNSDYTIHCLKGLLVLAIICAASAVVGGIVAGLI
	Faecalibacterium prausnitzii	GCF_002586945.1	WP_098923387.1	Transcriptional Regulator	MHQLHKRLTGAANSSIEIIIAWSELLQMRKRLFVRNWIRRLLRYLCIPVGFFLVVVPLYSLMIRQTIQAQSSSAMEMLTIGTTQLEQCLSNIRSTTNKLFSETEYTLLASSYDNSILGDYQTLTRASKSLQDKTYDSSVITYSYITFERNGIILDDRSAYESHSNFYPGALEYEDVSQEEWDAQNQIDVMTIKPAHVVKLMHSSYGNSYVTVYQPYVNMAGRLCGAMTVLIKEKDVVSMFLSQQQWREEGLFCLISDDGTILAGNNYDGTTLSLTSDDTGWETYQGKRYLMATRYVASLNATAVIGMPPSLYEAGLL
			WP_098924175.1	Diguanylate cyclase (GGDEF)	MWKKKERWTAAALLLAMVVVTGLCWYILYIRQQFYDEGTRNLLETYEQVDKAFTIFSRSNWNMLNEWGKSLQAANEEGLAEERLRSYEAEREIWRYSSVYLFNENCEYWSIRGKHEKVDHLWTAFEEMYRTGKPTVSSYIMRSGERRVVYSAPIAPVEIDGTTYTSLAVSYRNKNIEELIGGSAYGGQSDCYIIHPDGDVMLSEEPKSEIEDWMDNLFDYLQKYAQVDAGTLTRARQDVAEGRSGSLSYWLEDKSYYLVYQPVGFQDLSIVGIVGRDVVDSGMRKIQNATILLLAGLFFCAGIVLVHG
			WP_098924582.1	Histidine Kinase	MIFLGIAIPIGILLGLLLFFSGLYSRNRLAAAASGGLDMFTTNFENQLDSVENYLLNLSLNDATFRSLSEQTDRTRAYLDAYEIAQGFPAVLAANDTLMGVVLRSGSGNLYVGRYGAAAQQLKQKLNLEAYLGQPGQTNKMMTKGWYLRTIGQRLYLLRSVFYQKASLTAAVDLRLVFEELVEDYGLDGQVIVMNDSGNVLVGDANLLPTKMEWNSEGYCLTKVGRDSRLVVRKQVKTLTVLYLVPYQHFGVDFAPYQILLVMGAVFVLLAIPFLLFY
			WP_098923883.1	Histidine Kinase	MNNHTHHHNGSIVLKVTATITVIFLVAITLNQIILNRHINDTIEENMEETVLRTAEQTENYLSTRVSGSIERLLYFKAESGLDSILANYFANPNAAAYSVAMSNLAAPLSAKKVSDSLISDLYLYTDYGAFTDGSTLLTPGFSLEKVALWSEIREGNSFLEFCTVRNDEIFRSRKWVVPVLYRFSVSSAQVYSSTRKCILVVNLDCKEIQALIRKIVPEAESAILVLDQEGNPVTCVNAAAEELMREPELLSRLTAAENTVLDVRLDGKRYYGVARKVSVTPWTIVCLQASTTAREESRSYLQLLLVEGGTLIMVTGMVCLLMLHWFTAPLRELINCQNVRQEFCYEGNDEIALLTKSYNQMLRSSNE
			WP_098924098.1	Histidine Kinase	MKRPSVHQKLFWFYSIPVLVLMFLMLICCGLSIYNLNRQVTQLDQAALQNYADQLEANLNAIEMNVQTFTTVDNDTIYMQYLTSEAERVFATTRVFRRMAVDVIEYPGMSAEFLCPLAYGSILMVRGEGQSLAERQQVNHAIETICQDLDEYPTGTWQYYTDEAAQYLLYSYQLNDAYFGFLLDPVKLMTVPFAEDSSQYAETSLYLNNQRIAGVEASPENCLSAKIGRTGFELRVRLVRTGLTNGIVWLSLLMMLIPLLLLAALFLLY
	Coprococcus comes	GCF_001404595.1	WP_055249378.1	Diguanylate cyclase (GGDEF)	MKKLSRHELMQYGTAIISFLIVMTFTLLIFFWFVQQSVDKSVQNVLQKNTLQQKDHLELVLEKEYEFLESPAAYFGTTSDLFSNDNLQLLAELASSSSYHRLMLFSTDGIGHSSDGKKTDASSRDYFQKTLEGRRVISSPLSSSVDNETLVVLTVPVYDKDQNIIGVFGGSIDVTELTTMLFEDLYSGSGYSFITDPDGNIISIESTHNEIRKNFFTSSSDWVFQTSEDGATLQEDFKQGHANCRKIISDLSYARYISYQPLKYNGWMLCYIIPAVDARQPFAFINNFEIILFAFFICIVLLLIFALWKI
			WP_082428262.1	Histidine Kinase	MKLRNKLVIAQLCVFLVIMGILLMALPELVYRNISVKDREDTMILNEQIMSQLDQNFEELVRFTKIVAEEPELIQKIDQYMSEPNEANNAKISLFLSQLGVKNKIQSYGIIGIYLDVQKADKIYDFSTVGFSNKVKEHICSEIKELDLKGKKTSFLNPFAYDGESDTAFGNIFNMAYGYTMEYIYHGQKGNLTVIASFDQLYYIANQMKDYSNDYLFLDKNNQILQPSVKETQIDVNATLKNMKYGKSYKEGYWQQEDGITTVRFSEEDGWKIICRQSRKDILDNNRSLIFLVEILILCFGLGIVLVMIPI
			WP_055249306.1	Histidine Kinase	MNRRKKEADQHKGWNISISGVFIAMVMGIVLISVVAATLIFVQIYRNAMEQSAVTSSSQSCEQVQNTVENYTQDMRIILEGIVARMRHENNHSEEYIQNLVNIRSDVVAVTICGEDGELLRYWNRGQKLKENYRIVQSIEMEDDDGRLRITKPYVESLFEGYYPWVVTVYQKIQKEDGTSIQVNIDIRFSDIANYVDDVGIGQHGYAYIADKKGNLIYHPQQQLIYSGLKEEKGMDLKEGTYIQEQAIYTVKNLENCDWKIVGVCYVDEMITEKVSSAVSRLLIVLCLVMGAVFLLGWAF
			WP_055249316.1	Histidine Kinase	MKKKNLRQILIPAFIITACIPITIFTVISQARLKKSTLDNMNNQAEADLQKSNQCLNMTLDKYETILYDITTAEDFLNLAVTAKESADIMETDAYNMRSEFSHICNRNQGVDGIQLVLADRKRIFYDRLSSSSVNSSWIEKVAVPETEEMLSYTMDQENENPERMFHISRKVVNYWDISEDLGEVILSVDADELSSVLDVGKGSEIYLIDDGRIVGAENEKLLGRTEDILETKRVSQKSITNTRSGWKIVLCQSLSEYQRAIREQIVFWLLLAVAVLLVFVFLIY
			WP_055247690.1	Histidine Kinase	MKKWVIKSGIQRKYLRYIMGLLLLAILLSSIGVWIYVRQSLTTEVTDKYEFLNEKMGLALDTLSKEADEGTAECITYDQVQESLKKASFADVEKNSLQKYFAYMNLDHVAEYCYVDNKNNVYARSYSHIDYEDFSDSHLEDYMGDSYAKTQWFWAKDTLFGTEKEALFIGRYVHSMEYASKPGLLLIKMNDGFLETILGKDRSMTDEVQIGILDKKGNLCAAWCPKGTKISDAVKQEVYKISAQETSGILAKSRRVSGGVCSIYKESSSEMTVFTVVPSSVMTQGTMRVLTVLIGIYLFVAVVAVVISIYF
	Ruminococcus bicirculans	GCF_000723465.1	WP_051706622.1	Diguanylate cyclase (GGDEF)	MKNSADFELYDKIKKYRRSILKTSVLVLFVACLLVYACACYYSGVNAFQKEAQLCSAINAEADQNVAAFMKKMEDTAKLIMGNEDYAKYDPTDTSKSEFAVLNEENVLTERLIELSTLGNYTDFGIVSSNEHNVGKITDGTKDIFDDEIYKRVSDLMGDSKIKWFTGQDDNYRRVYFAGRINDDLIFISSVFSTEFDLVFLPSDNYSEINTMLCDDDGRIIYANDGKSVVGEKLDEKLSKFLDGGTGVTVSDMTTICAIDDCSDDWVVITTVDMSDTLRHYVKTGLKCLGIFICCAVIFIMISAAAAA
			WP_051706399.1	Chemoreceptor	MKTLRSKLLLAMLSIALIITVLLSLVSVYFINVSAKDTLKSTAEPLAVQAAKNFDSTISSYTNNIVSTVKSDSFLGAKTDADRLKAVKSGFADNTGFYLNFTVYDGNGIVLATDNEMVSSSVEKEHIISACERSSAYITDIYTFGGKNYFSILASTKSGNSEQKVACITIQSDMLVNALNEYTFGKSGYVYLVGKDGDILL
	[Eubacterium] hallii	GCF_001405175.1	WP_082425603.1	Diguanylate cyclase (GGDEF)	MTDRRKMLWYDKIIINLYIAKYIWGGDGNMKKKRIEQNEIKRYFLIIAAFLSFMILSLLFFLSWLQQDVEVSSRKTVATNVERQSYHLKSVLDIQFNYLTGMASYMGEGEDLFCQENKRLIQSIVKEQDLDLIGIMKADGDTYYNNGARKNVKNRGYFKKVMQGQKIMSPPIESKVDGRTKVILAVPIYRNGKVTGALGASYNVGALNQMLFNDIYDGIGFSMIIDTSGKIISCDSGLSYRKIGINDNVYDFYTKSGEVAEKTMKSAKANIKKQKSGILVLKEKNAMSYLAYEPLHINNWMLCYLVPQSKAQEEFQFIGNKEVILFAVIGVGVITFFILIF
			WP_005349744.1	Histidine Kinase	MILFSHYISTYLVRKTIEETSRQKNVLAQNIENEIDSINSIMNNIYYNTIKKYDIQDKNFKTILANEITSNSETIYGLALYDTDGKNLWHSNNLTSTSMQNESWFTQAKDNIETICYGSKKLVYPDNVKQVFQISRYVEYINHGKMKSGVLLMQYYTDSIDAILEHYKNTQNSYCYLLDNTSNFLYHPFIKEISSGLYKENTTKIALNSTNYSIKKLHGTKWLIERQQIGYTGWNIVLVSSLFNIHTENMGIYYVIWLLLLIVGIILVFTDILLF
			WP_055298080.1	Histidine Kinase	MFNRKIFTYKPGTIQATLMIAFSVVSAVILLCMGSVMYLRFSSMSQKEILENNQRLMDQTVESVEDYLINMRQVSDALYYNIIKESDMSSESDKMHNGMNLLYEANKENLRSIAIYNQYGSLLEAEPVVAQKEDPNVTKQDWFIQAMNQMENIHFSTPHVQNLFDDGTQQYYWVISSSRVVELTDGTNTQLGVLLVDMDYSGISRMMERINTTDSGQYFYLCDSNGQIIYHPHQVQLDNGMKKESSKKAARAKESVYEERINGEHREIVVDTIGYTGWKLVCVMPYSIFSNKMLDVKHFVLILILLMAMMLTLINRLVSV
			WP_022169558.1	Histidine Kinase	MKNRKLFFKRFVMGIVIFFMAVFELQMIWGSVYISKTVTKERRNSYASALEIYSSNLEQQLKQIDDFLLQSVMIENDARSILESTTELNQYLAEVRMRDTFDEELSQLKMLSGVMWYGKTANVTKKVIRMRRGQNNASVISKWIAANTEGLLKKVKENAYVDWFVYEVEGSQILVRILNNRETYMIGWLDISQIFQEFEKTLSDVKEEKIFLKAGNETAFQDKIQSDKIETEKGYQIIEPQNSHQVALCLALKQNGFYQKMTNLSIVVPLVLIVSGILIMLFSFVM
			WP_055299240.1	Hybrid Histidine Kinase	MILDIKRKKKEKRIQLLGGLIGICVAVVSLFYFFHVEKAEAEKRMVEIVNYVKVQCSTYT HYNESSESKSLLRAIESARQMSTNINMETENGRQLSRDFLKENLQTLWVNGIIVLDTEGK IDCEYSTDESLANEITEYLQKEIIMDFVGYEERSYSERINRKDGSHIDIAACARKDAQGI VAVYYYTPPKFARNYTLTIQSLLNGYSTQKDGTIIVADEGIIVASNDESLLGQNTADNEV VKAMKRNTDSQHIYHLKNEGTGCYGIMLKQRDYYIYAYLSDTEVFHNLPLNVISVIFLYF LMFSIFWFWT
			WP_055298999.1	Hybrid Histidine Kinase	MGAVVEQIQQTYELQVNGYYSQLHLVEDYILKEKEVSPETDANQNFFEAWEKEAGSRLVFLQENGKAMTADGTKMRIDIPGKLLLALRNGHNIAKLVAWNYEETQSGGYLVAIPCQEYHMNGEVYTAVGTVYDHSKLDSMLKLKSYNENAYLFLLDEEENITYTNQSEDKFFRNYSLLKHLKADKAITEKEAALLQKKMDKKEQGLELLGKDKPFYLGYCPIESNNSMLICIVKKSVVDNVMRNYQKTVLFTTILMGSFIILLFAGLFYSI
	Coprococcus eutactus	GCF_000154425.1	WP_004851547.1	Diguanylate cyclase (GGDEF)	MKARCKSRGRIRIKKSITAGYAGRALMNRTSDMKKRLPGIILITGGIVLVAMVIQAVILSFINNRSFDGTSQVLLDQVSNVIEKNKASEEDLIDSLKEDYMVRAKAVAYIVDAKPEVANNVEELRKIAALISVDEVHLFNTDGVIYAGTNPEYFGYSFDSGEQMAYFKPMLDDKNLTMCQDVTPNTSNGKKMMYAITWNDDGTKMIQVGIEPRRLLNEVKQNEISTVVANMPMYDGLSVVVADGESGEIYGCSYEPVVGLTLDEIGISVTDDVLPDDEDSFTGIRRINGFRNRCVFRRSGEYVIGVIYRMDVNSRSNMAIMVIMALYLCFAAGLVVSMVM
			WP_004852834.1	Histidine Kinase	MKIREKKKGAQGKKQKNKYSLRTRLRGWFHHGRFIGFDIQSIIMAVLTGLTITTTVVMGFLIYNRFKLAIKQTAVSNAESMIESTVDKVDTDLAGIRQISNGVNYNIIQEYDISSQEFSRQFSLLYEVNVDKVQSMALYDNSGKLVAAEPVAVQKDKVNVEEQEWYKNASEDIENMHFSTPHIQDLFQDGANRYYWVISLSRSVDINDGDKPVNGVLLIDMKYSVIEEALSRINDSSSETYYYLCNRDGDIIYHPRRAEIDRGFFTEESTEAAVYDDGTYEIKMTGGKENVVVSSIAYTGWKIIGVVPESVQTASINQYRYYIITTVVILLMMLLWVNRIIT
			WP_004851569.1	Histidine Kinase	MNKGGVKKRFRDMKLTGKMVVIYLLAGLVPVMIILGITYMEMKKILWDRETTILESYVSQTTDSMDNELEIYNNLSKYISYNQSIAKILSADQSAYQNYEQFSTVIDPLLASIMYFHEDVNQVTIYTDASDVKHGSTVAPLKDLADGTHEYDDLDNNIHWHIDLESRTAFSVSRMAMLEQKGAKGVLYVGVDYDSVFQPFYTETMFDNYGLIIEDEYGHMIFNKNTFADEQSAYELDVDKFDVLREMENSGYQFIDKTSKATGWNICVYKPNRLIISSVRPILIIAVAALLISMLAGILCINMV
			WP_004851505.1	Hybrid Histidine Kinase	MKNKVQIEQEIIKRKKIIIPLFVIIFILSSFVFVKFLLNRMNTYIEVNGEISMEAVVEQIQQTYDMQVSGYYRQLHFVEGYLCKEKKISLETDNNRIFFKAWEKEFESTLLFLQENGKAITSDGTKLKVDMPSELLLDLRNGSNIGKLVALEFEQVKKDGYLVAIPCQEYTINGETYTAIGTVYDHSKLDSMLNPGGYDGSAYLFMLDDDGNITYTNQKDDIFFRNYSLLKHLKSDHAITEKEFDSLNKKIAGGKKGVELFGKDEPYYLGYCPIESNNTMLICIVKKATVDNVLKEYQKTIGLTTMLMTGFILLLFAGLFYSI
	Blautia obeum	GCF_000153905.1	WP_044925887.1	Diguanylate cyclase (GGDEF)	MLAITIIAAALLLEGFILKYVNDKNSDRTSKVLLDRVITVLDKNDKSEEALIKSLKDDYI VRAKAVSYIIDAKPEVEYDVDELQKIAALISVDEIHLFDTKGYIYSGSVPKYFGYSFDSG EQMAYFKPMLKDKKLTMCQDVTPNTSEAKEMMYAITWNEAGNKMIQVGIEPKRLLNEAKQ NEVSNVVADMPVYKGMEILVADADTKIVAGATDSSKIGQEIDSIDMRNYRCVEKQDGAYI VAVMVEDSYYLQGSLFAILIVGIYLTLASCCMVYML
			WP_005423737.1	Histidine Kinase	MFSKLKRILHPENMLFKMIILNCGLLLLVTLVLTAAGNYIYEESIAERSYANTMEIQNQVLKSLDLIFKSVEDNVEALGNYPEVQEYLKVDVENQQASRVELERQVRDLLLDYSRIYSEYLNIVVVSEKGQYLSNDSYRVKKLPLTEEKWYQDAVLANGELVLSPTSLGRNLKAWKNYSTDNYVSTAKLICDRQTSAGIGVILIDLDLKSIQNLVEDITMGQTGFGYIQDSQGHVLYAPQNEVVYRMNPNWVTDGESGRVRCRIKGKDYNVIYSHSKYTDLTAVGVFDWGKTIEGISRARTVSKWIAVIIMIFAAGATVIFSASITR
			WP_005427651.1	Histidine Kinase	MKNKNLSARFIGKFSSIQSVIFATVAVLVLSAVVIVTGVSMKFTNTSIFENSSEYTHTIIQQMNQNIDSYIDYMENIAYLISSNEDVQDYLFDEKIDNEGRYRILNQFQTILDSRSDIRNVGIISKNGRMLINDGSKSVNQDLDLNTQEWYATALEKPNGPILTSSHVQHIISGERPWVITLSRGIRDRSGSGEKEGVFFIDLNYSAISGLCDQSTVGTKGYAFILDAKGNIVYHPQQQQLYNELQTENISLIMDTDEDTVLTGTGNDGKLYSISRSEKTGWTVVDCTNVKELLSKSRQAQSVYVLTAIILVIVALLFSRFMAR
			WP_005422242.1	Histidine Kinase	MNKKQGYQGFRKFSIKTRLVIALLLISIIPLAGISGYSFHIFSVALREKLSASISQTLSMINLNMVSEIEKYQYLCGSICISEEIKDGLLNKDMSDIEKNQAINEIQSMIRTKIIYPAQAKNITVYDTDGNIFYDLGYDGFYQNDVDMLLDRLRQENQDVWAYVHTYRDRDILVLGRRIYEQYSESRVIGYTLISIDEKIFSKTVLEPVGLADSSNIMYMNMDGTVLSSWDRNIALGEKVDSEFLKNIQQKLPSRTDSFSIHKDGEEQLVTYIFNKKLNQLFVYTMPYHYINSEVYTMLRRILIVAVILVLTCIGIVAMVYPGI
			WP_005427639.1	Histidine Kinase	MNNIIKKCRQSYGDMKLSYKFTLVLLLTATVPVVMMACFFYGKLYDMVVSYTIRQEQDTSAQTAPYIEDLVQQIIDAHDGITDQEFFQILFHQPVNSPFQMFLDTNDAQYFHEYVENLIDSDMISGLQIYMDFPPQSVRLFSDDLTKDYFSPMSKARGTYWYGIFQGTQQSSLFCPAFYLGEREKKKYGDLAYITSTTFYYQGKARQAYIALYSSSDYLSDMLKDNLTIDGSVSYIINDRNAVVASSDISLSGIYLLDYDTIEESFMSSNNFIERNILDTTVYAGFYNIKQPEWFMVTVLPSGPLIHQSNAIMVQYVLMYLGFLVFALVLAHF
			WP_044925152.1	Hybrid Histidine Kinase	MGAVVEQIQQTYDLQVSGYYSQLQLVEEFLLHERELSLETDVNKSFFEAWEKESESTLIFIQENGQAISARGTKMRIDMPSKLLLDLKNGYNIGKLVRLDYDQKKKDGYLVAIPCQEYTINGETYTAIGTVYDHSKLDSMLKLKGYDGKAYLFMLDNDGNITYTNQSGDKYQRNYSLLKHLKGEQAITEEEADWFKKKFDNRESGVALLGKQNPYYLGYCPIESNNTILVCIVAKGVVDNVLMDYQKTVLFTTILMAGFILLLFAGLFYSI
			WP_005426684.1	Hybrid Histidine Kinase	MMKNNYIKQKRKDQNPVNHWKIFEGRLVLLLAMVILAVVAYTFILQQAYTQTALKTEIERDISSADAVHKLVNDRLGRKDFNEIKSKADENTELFKNMSTYMNEIRTLNSTRYIYTATRNEDGRLIYVVDGLDPSAGDVRHPGDPIEKEMVPYIEKALSGKTVYSQDIVDTTWGPIFTACYPVTADDESNEVIGAFCIEMDMQKAYGMVEKTNKLSIVLGCITACILLILCTCGYSVY
	Roseburia intestinalis	GCF_000156535.1	WP_006855459.1	Diguanylate cyclase (GGDEF)	MEEAASMKLKHSILGLLLLFTLIPLGIFGIFSIYETNRKIDELTEQNVRAISENQVMNIKNFTQDRNNEMDMIASYQLTQNAILYSLRENESPLARNYVDNLLKERKKYSIFVASISVVNRNFHVVSSSEEYESGTVSAMKDVDPKYQTGEFIIGDVYERITDDGRKNVVPAYTGVYYNNELIGYVMEELDTAYFDDLRLNMDTLADGTFYLLDGNGAIITAGDTKNKRSLKTFVSKSSDRNDFQKKWDAIDHEKNPSGYVRYRYHRQDYITYYSDVENTGWGIRVTENLSAQKQTGRTYGVLIALGLSALIIGVFCTQYFM
			WP_006855527.1	Diguanylate cyclase and c-di-GMP phosphodiesterase	MSSIEGMAEQNVILVEKEVSTRFRLLSGLARESGGDEKIIVNKLQGFVETYQFKRIGYIAADGTAETTDGYRLNMSDRDFFQQSMRGKNFLTDAFEDRIDTSHETINVFSVPVYEKERKTVKGVLFATCKDEMLEGCLKNEIFEGQAFNYIIKIDGTIVATSGNSKEWGIGRNIFNTDVSEDERDDYAGDLMLSNMKEGKSGYGLDPKRKEVSLYYYMPLKIEESGEPWYVVTAVEDSVLTSRMQVVMDAINSLMVIILVVISVSVGVYIYSW
			WP_006855630.1	Histidine Kinase	MSLSNIKDKIRELTAYIRKMTKPHSIQMTISISFTILSICSMAFLGVTLYRQFSNRAEAMTIESTGQLLNQTAINLEDYLRNMRRISDTMYYSVIKNKDLASDTMDEEMNLLYEANKDNLISIACYTGEGQLVAAVPVANEKSQVNIVKQQWFTDAVGQMENLHFSTPHVQNLFGDPSYRYYWVVSLSRAVELTSNGTSTLGVLLVDMNYNSIEQILKKANVGNSSEYVYLIDGKGEIIYHPRQKLIYTDLYQENNIEAAGYEDGSTEEIFQGEKRLVTVKTVSYTGWKIVSVVPMSSFDMGMTGTKYFVIMLVTVSMLAVILLNQLVSA
			WP_006857677.1	Histidine Kinase	MSLFARIKTFIGNLRLRERMLFIYIAGGILPILLLDIYTYQNTRSVLIQKAKESEMDGLNMIADSMSESMSVISDISKQMYFDEKIEHIAFHQYENYSEILADYRDYDTISDYLKYYYHEISSITLYLNNDTISNNEYFVHVDQEIAEKPWYQNTLELNGKPYWSYSYDSLKRKDSLRMSRLLYTKDMQPVGVLAINMQYKRTELPVQDTYLVYNDTVVLHRNEYERDTDEMILLLKQIKDDTYSGKMRFQGEDTCLLSTVRVKPDYSDDYYTLVSVCPYEEIAGSAARSALGSLVPQLVCVVSGLGIILVFSNQFSTRVNTFRLQMHKAATGDFDITEDIGGEDEISDLYRDLKVMIDSIQE
			WP_006858282.1	Histidine Kinase	MKIIVRLCKKIEEKIDTYSIQKKLILLYVCCVVLPVALTDSVVVGMIFSEEHNARKQVTENIASAAEYSIDKAVEEALTISKNIYMNKYINNFLNADYDSHLAFYEAYQELMQDSLFDSSLGNSSVEITMYADNDTIVNGGKFKKLGRVKQTEWYQKLQDSGNNFVFCAYMDETHDTSPTDLRKVSIIRKLNRYMLDPHEKVLKIDLDYNAVNTGLLRANYESEVYICSSDKIIFSNTGRNNIKESFERFDKGTMQKCYVQEKELYGQLMKIYVRYPEIQISKILWNNAIPMILLVLINIFLPWVFMQFLNRSFTVRLHLLEDTFSQDHTGKLKVVETISGTDEISQLMQHYNSMANRMNHLIETVYES
			WP_006857416.1	Histidine Kinase	MAFGKKMNLKRRKKKSLAQQSKQILILMTVILVIILGGCTYVLNKTSGQIYEQMSQMAQLYAQELDNRFLRISRNLFSAIMDTNETNSTFWGNVNLMKNGDYSEYAIGKLREEYFSSAWEYGTEYRIFLYTHDTDKLYQLSLSSDGNYTMSPEIAASIREQIDKLDEKAYAVKRKWDVLECDDEVYICKIAQKNGIALGCIVNVKSILEPFSKLSLGKHGYVSLVDQDEVCIGMLDQSGIISEPQSMNTKNTYTIRQGLSRAPFEIRIGISLGGVLSLMAGSLLGMTVLIFMILIMSGISLFHVY
			WP_006857195.1	Chemoreceptor	MGKRQNILLERVSIMANKKMKTAVKSVKKQRTKKALKRTKVQSMENKKGVLFSIRAKIFLCFLVPILFLILVGVFSYKKAAAGMYDTFRDSNEQTINMANQYLDVSNSFIEAEALKYAFQSDLGKYMIGLYETDAVQRKTVINSVGSSIRASQAGNDFISNIHIVTEEDVQMLSTKAGGTVMGIYKDYKNEMLGYSDNGKKIPEWVDYHNTLDDTLGLKQSDYIMAYQTTPQSGKGFIVIDIKASAIKQFLDSLDMGEGSIIGFVTQSGREIISEKLPDGQESTRADGETVFYGQDFFNNLEDQQTTKEVSINGKSYLFFYSRMERTNAAVCALVPMEIVNGQADDIRNVTIAVVLIACVVAVLIGIIISTGIQKNMKRISGRLEEVAEGNLTTKVSVK…
			WP_006857083.1	Chemoreceptor	MKSIKTKIIVTVILCSLVSTFICGAISIVNSVSTSYEDSQQEMQLKCVSQSDELDTMMQNVSQSVEMVYSIAVAKLEHAASFRTSKDYVDTYTKQMLPILMQSAQNTKGALTAYIRYNPEFTEPTSGLFLTRDNSDSEFESVTPTDFSMYDPSDVEHVGWYYIPVQNGKETWMEPYLNSNIGVYMISYVIPIEVDGESIGIIGMDIDFSEFTDTIDSLSIFDSGYGFLVNESGKVMYHKDLEIGSNLADADSGLQSVVDALGNEQTEETAVSYTYQGKDKVMYYKTLENGMKFVLTAPKTELQEKSRQLAKQIFGGAAFAMILTIIIGTVLGFTITKPITQIDGIVKQTAEFEFASNPANQHLYKRKDETGRMAISLHNMRKNLRQ
			WP_006857879.1	Chemoreceptor	MKKKTSLSAKLIAAFMAAILGSVLICALLTHSKVESVLNSNMQLTSEQTLNSAMTSLQTYEKTISIPVDLLTRKDSIKQLLLEPENYDKYIDNVNDELVAACKVVNGSVRAYYALNDGRTITGWVQYEADGSKTAMNTVENKDLSGKEWYTACQGRKAKVNSIFSYITAPYVDEETGEQIITVCQEVKYKDVVQGVVAMDIDASALADYVENIRLLNTGFVMLVDEQGNIVVDSESNTFADGTVADLEFFAPLTEELDKLEEQKAQLEENEDPAADDIVLQASYTMRAEGRDCAITAMTDRITGWRLLGCISDQENQKNLININIGTLMAGVIGLIFGCVIAVLTALSFNREIKKLQNATHRVAGGDFSEKIKVTRSDEFGVLETNFNGMMD
			WP_006856618.1	Chemoreceptor	MKNKRKQISNEISIRILSVVITIFVIFSIVVAIMIGNISLSSQKDELELQSKAASYQLETFFKKYTTTAEQMALNPDIREILTETKSGDSIKEATLYQDVFKELQSHQATDSENILAAWIGDIDANALTQSDGYTSDSSFDITQRDWYQVTQTGKSMLTNAYTDVSTGKLILSAAAPVYDPSGKNIVGVAGLDIALDHINELFFSYTVGDNGFVILLTSDGTIIYHPNTDYQLKTLTEIGVSDNVVNALGGGNTAVKYTIGNKSRYGYIVDITDTDYFVLSCLPTSEYFSSLTICMVIMLVLIVIGIAATVIAIRKVASAITKPISTLNDVAQELAKGNLDVSLKIHSDNELGELSDSIQLTVDRLK
	Subdoligranulum sp. 4_3_54A2FAA	GCF_000238635.1	WP_083833888.1	Transcriptional Regulator	MSMKEKLPGLFRPLMKFNVTAVMVIILMFSVFNVFSIVRTQQRQASLQTMALSQASQQIGDFIASAEQLGIVVQNDSQLMAYNLYNNRDLPHNIVWELEMLVPSVNSLSSLSIVYVDSLYPQINGVIYSSAGRFSYADYCRDELSGSLTENQLMEVVYAADHAHFVPQLSGNTRSLLYVMPIPSSYVFSPGRLLLRLDYTSFTRGLRATAAGNSDIYVFDSEENLLLYFGPTYGNDITAARAAAVGPESLSGKAVFRHELENYGIQVVQALDFWQYYQPTLTAVLSLVLLAAFVTVSGLRLSYVLAQNTARPFSVLVQRASQLGGVTPAEEPDEIARLSHIFEDLVEQQ
			WP_009326179.1	Transcriptional Regulator	MKRKIHSVFVRFLLLFTTITLIITAGAILPFHLVVTQRLTEQLIANNNNVFTFYSKGIDNEFSDLNQALLSLSLNTTVYKFCTLSPPEPSLTPDDISVFHSAKDTINNFKATNPLVEELILYSARNGYVISSNGRIAGLEAYKQSSWIAYLDDASVDQWYFTSEGASQGSVFLVKKAMALSPLNQGYFVLRLSIQPLLETVLQIAPENGSVHQQLCLFASDGAPICFNTALSASELEQMRGCPDNTSVQIDNTLITSYLSPYTGFKLVIRNQMSSLLGPVQSMSLFALALTFTILVIGFLLSYQFSRISYRPIRNTVDSLQMFASSGEKNEFDIIASAATHLQNDIENLKSALYLNNN
			WP_040910239.1	Transcriptional Regulator	MQAGVPCAAAAACGAGIGLPEKAGMWKGIRWRMKNSFFRKYKNEFALYRIRKKLLTIIAVLLVVFAMLTMLLFYLSERSSYQKNMAESNEIMASQMASVYELYMQNVKEIAHDTAFNNQELFHLSAGERQDPQAKTKILDMLGSISVMNPYVHSAYLYYEEEGMVYSSISMPYSITPLENFGDKVVFEQDSAAKPYQVAPHLLHSTAAMSDLRKQPLIISYVVPTASRNGTVYLCVNVNTRSLYSMILRDFELEQNKNFYIVDKEGYVVFHRDSEYLFVKQNELPQKDDVIRSEAYSSILGFTFVFESTVPPLESGLLRFSSWILGALCVTMVVAIVSVIYSTLP
			WP_009324216.1	Transcriptional Regulator	MGVLQKLFSFFRGKKGKVFYRYLISYFMLLFGVVLMGMLLYFHCYELYRQQVEANVESRLEQLGIILDAEMVKISETAQQIFSNPDFTPFNLAQQPVEGMYLQRELKKYALYNLLIDDVYFYPGSGEYLISAATSTSKELFYTQYTFDGGKDALETTQSPAVLSGQHRYGAIVDDLLLVVYSDTRYEQKTMRTLIFTLNKDSIWKLVNTNRHEDAISVCIYDEDGLPLMSVFSDEQSREVLRAVQTEPSGTVQIENQEYFCQQRRSDAVGWTYLMMVDSDSALQPVYQIRSLMLAGLGVVIILGIVVSFFWTLRNFRPLAELQDMAQEISTGNTQETQDLYDNIK
			WP_009323776.1	Transcriptional Regulator	MPTEKAAPHRAKKEKSRVYSFFLLSYTLILLVSLSSCLFFGAEVAQQLRREEALNKQALLTSLKNDVEENLRYVEELGNSLVFNSRLQFLVKHPSVSSVHDAMDQMAGMAVSRDFLLDYFLYVRSTDEVVTSTVRMSADRFFDIIYEFTDLTAQALREGTLAEYHFQDYLPAGGLRQYDSDTVIRVIPYVQSIPISSSAPPPGQVMLLLDSDKFFAHALSLQSATGGSVYVLDDTGAAVYQTPDAPGLPAGVLNSAEALVTADHISYTRYVSEETGWTYFITSPANLYFTDNLSTIGFLGGVFAVYLLLGLFLVRRIARRSYRPVKDINDLILQSAPGGAGDDEFAVIKSTLLNQMRSGTELQRIIEAQRP
			WP_009325218.1	Histidine Kinase	MKQATARFRRPANGGVRLGRARSAARLLMFVLLLAALVLLTLAVFYYTRNTAQAMEAELCQKMLVSAGQTRNNIDYRFEQVKESASALIGTLYPYLNSDADTAVQLEEYAKIRRALSEQLDKHMITRLRLYVPDEKIYSGQKTTLYSLDPLSSLGENGSVYQKGGVFWHGTHLVSLGISEPTAVVSCAVALKSQADYDKLCGVLFADVSVSQFHEIFAAGSTNHDEMFLADAQGRILAHTDDAHLGETALPPSLMEQVCSLGSGYLLEPDVILAFSRLETTEWYVISSMPRAQVYTMDSGAVNTIVSMWVVACLILFIIAVTAAYSL
			WP_009324186.1	Histidine Kinase	MRRKAWNLVLSLRFKLLCAVLALFFTFAGVTTYFWYDRLTRQASDAAANNLHAMLRISNSNFETALKDLNSVTALVSSNFGNGLNTRIFNYLLSGDEDDVTLLQYRREAEDYIMSLCNFKSYLNSLAVYDRTGNSLSYGLIMDSVTLSSQPWYGPLINGNDDVRFIPPHYYEPDDPHPSKLVFSIARPIRYRGDCIGLVVADIKSTMLNDMFSISNLNGYSMLVVDENAGEIIFPAAENAASLSSQDRTALFRALEQGAPQFSVSLHGKNCLAVTQEASLTGWTVVGFVPYENILSDFLETRTQVLLIALACGMFILLCILLSTSLV
			WP_009326194.1	Histidine Kinase	MLKRWFRDTKLQTKFTLLIFACVGILCGAFIWASFRLADTYNEMIYKRTADALTFSAENLASLFQTNAELSQQIATNETIQQALVTARESEDQIARKAALTTLSRQLTGYSNHNRYIECIHLDYGGASSLILGKRTITDTEKNQEEIHAAANSQQGAYSFLVLEDMDGQPQLVCTRTIRRVRNMDLSELGILTLYLDLDKMVKDSVTSFARIDNTALYLAHGQQAIYPYGDAGVEQYLSNSGDTSYRLERIGGVMRFIVQKPISSTPYTCILAPAYSEIFRTLVRNNILCAVIVLAVVALTVAFSHLFV
			WP_009325352.1	Histidine Kinase	MKVDETIYKNYFYKKVLFLLFFGILSLMLLVSFGTFYIYFRYYMNALADSSLQNSAYVCSNLDNYLQDVTLTTDDMYIDSQIHQLLTHPDQGNQALFQKYYSRHKFSNPYFICQIELFDFWGNRYVYYNSAALTHSFLSDAQTLQEKWLTSIKNAGGRIVWIDGREVSPKASHLLFAMRLIKNANANQPIGVAVVSILKRSVSDNLSSYASSATQIYLTDAEGKIVLEQTVSQAVSDNSAPVLDMALVSGPKGYYTSFSESLVTVYSLDAHTGWYVVQVTQMPTFPMFLKQLSGSLPIIFVIVLIVAALFSWFL
			WP_009325332.1	Histidine Kinase	MERQKMKHRRQLGLRQGMLGIILLCWVLPVVLIVTLGGVYILDSMTRQYRSDMMRSAQSAAAITGRNLDSMIAASRKASYIATMGNAWASYTKTGDYVAFYNEMQTFLTQQYRYDDKFRNTIVTLVDDPAAPIYTSNTSYTSIRKYQQHVRDEVLVRSEALGTGIGFFAADGSLYMMRNLLDANYRTYGVLVMELNTDTLFDSMRSVIWMTDATVWLGDAEYTVAGSVRDAGELRGNIRAGGQGGAPAQGSYAVWGSESVVPGCALEYIVYSDTAAMRAQLRSTALLLAALLAALLPLMGAVIAFLY
			WP_009325285.1	Histidine Kinase	MKKWKSFSDWRLRTKLFFILALCLVVSMLLSVYNMFHISRAYDRELYGALSNFLSLSVTEIGYKLDNVQQMTTDLGQDSQIQTYLSHNKDASRAFSSEYNALYYLVQDYYKKNRVNCVSNITLYTGNFTLRSNTSANVYVPDEVYKDLYEAALGANGATVCVTDYSRDYGLFFVKAIRRIENLRLDTLGIEVVQVDLEKLVKSSVSLNQYDNVIFVLTRPQDGAVMYSSAGEAGPQTLPTLDTESRWDICKLDSVKYFVTADGSADYPWDYLCLVPYNEIYASIRDALLFCILFFLAGIALTFLVCHFLV
			WP_009325660.1	Histidine Kinase	MKRLLCAYRNASLRVKLSLLVTAVLLTVLIACQVALYFYVAENVERQARSAADVTLTQAQTYMDAKLRNVVERLFYIRLDPSFEGALTDYLLSDKPSAQGVAMTLLSPCLSLHKVTEPLISSIFLYTPKSSFTDMGVSTEQEYRFEASVLWRQAEESESYVIWGEVQKDEIFITHREVLPVMYRFSVDGYGGDCVLLANIDKARLTAYLHDIVPDDGSDMLLVDGRGRLVTQAGGAAAAALAEDYGALHAVLETEGFTETAAQGGKYLTAHRALANAPWHVVYLQSEKHILGQLQNIRNVFFAVSLAVVLVLLVALTRIVHS
			WP_009324749.1	Histidine Kinase	MRKKASVRRTFYRSFCLLIVLPLVAVAAAGSALLYRKLLADAREMVQMRQEAVSSALTQDVRQASLQLAHFLLSEDSEGLALVDELPASSSRRYETAARLESIFDYYRLTGRRLEALHLYLTDGTSYQLYTGLAVPQNRVKEAAWYRAARQRPGEVCVGVAEPGTLLSGKNRRGDLLLTAALQVEPGYGGSALEVACLYFETDAEEMLESYNSEAGAVRMALALDGAFLAGDEALAPAVERFLGPEGVPGGGMDWGIATQVRNTGLTVVSLVDNRKLMAGYERTLWLCAGAVAAMLGSYALFSVLFL
			WP_009324227.1	Histidine Kinase	MPSFFKKRIMKQFRLVLCCLLIMGIVLSLLCYTVIERLMTKNSTAYAQSTAQKFNVEVKYLFDRADALFSSLLFNENIEQIMHTPFSAKTPSYLNALHTQFSSYRLMNAELAEIALVTPEMSWSSYFDAATLRAFSEEMRNLRGTTCFGLQQSPLTARAGSQEQRLVFGHNVYGMFDDSLYGQYLGSIILSLDLSKSSIQLPLSERSATCFVLLDQNGTAFPFNCSDEQYQQIQEQGPAAGHGTWPMGACQTEDYLIYNTPLNDTGLFMVSAMDRHALSKEGLPTIAILIVITTAALIVVVLLM
			WP_083833804.1	Histidine Kinase	MTKSNAFVDDFQPDSYGRPTSRESSMKVACRPYSFVLRFIYIYLFAGGERMVGKDIRAQVFHSIQVKVLATFLLILLPVYVLGAVIFHWTYLQMHQQIIRSQMALLNLYAETIDDEISRIRLLEYNCINDDDLVYLANAYPILDTFERSQYLLRAQHRLQVMKNSSMCIGNVVLHLPTVGKSIDTRNVEPLAESWNRQPEALPCAPSSGLTPTKSGELQMSIQYPLTPREGSTPPLVMWLTLSNAQIQRLLQGMDHTQETGLVLTSPDSCFVLEKTDNASFLNPELLTVSQQLPSTEEVTVEGKHFQKTVVALEESDLVLISFSSTEHLFGFRHTYLFLLVLFGVVSVLAMCLFAFSV
			WP_009324151.1	Histidine Kinase	MMTRSHTKKLSTKFFACIVIGILLPMGLLCLSLSMVYTHLLKSEIRSSTEKSLLYCWQNIESTFSGMLTVSAIINNDSVFMNSLSDSSIDYYDKYVMFNRLLQTIYLQNFGLNDSTWIYLQDKFGNTYCNKPDYSIAVNSEKSTCDEHFSSIRWDFHATDEKRQQDYFSMSRVFYQNNLSSTPIATLTISVAKDQFRPLLKQYLNLDVDCVVLYLDNNDIITSYSNSDDPITAENLHLYRKHLLEAGEISSIYKVGSQKYLLNDYTVQSRFDFNGCELHILSISPMKNIFVRIEYQLQLIIVIAFAAYAIILLIGFIIP
			WP_009322929.1	Histidine Kinase	MKRQYSGKKLVIVIFFVMLTVAVLCLTVCGGYALYNSMQDMMTYNRVALDLYLNDLVHVMGDMQNFNEDVFANDLDFTALSRENRFVSAAQRMQVEFNLRHIIQSRTQEITGILLFDTKQNTNYYWFGSDFLGGRVNTKTIEEMRAIRSLWLSDGAPATQRWVSYSDESCTLLMNAFRKRDLYLCAMVDVQACAARENRLEGSGFAFFTRDGILSNVSGAQENGVLLEDMLSAIDGTLFKRGSVIVQSRFNEEMGIGLCGIISFASVWEYLRVYVIMLAASLLFICVLFMCMY
			WP_009322911.1	Histidine Kinase	MRLNRQADLQQGETELRRSKLQKNSIVFKISMVITVLFATVICLLVGYNIYSFSAASRGVWEQQQRVLNIYTQKMGTLLGDATTMLDELALDNLGRTSTMPNTTAFQRYISSIDLAGVLSTRVDRNPRLTCLYFLYPEIDVLLMRYSVTLDWTQKFQLDDYLRAEHAWNNDALSGVWHVRELGGSFFLQQNYRIGEADMGVLIKAQELLMSEDSERSWKSVYFLTDMDGRIVATENAELFPVGESVSNDEAYHLEENMVLFTDALPEGGLRLSCAVPGSEVYAGFGRTQFYFLTIGTLFVFAMVCISRYLSRNIVDPLKELSRATQELERGNIDYRIQTDRAYAFEFSDLFSLFNHMTQE ISALKIQNYEEALERKN
			WP_009322290.1	Histidine Kinase	MQKLIRFWQNLRLRAKFLLILLVGIVPVGIVAIVTLYIPLRAYDRQLYKSSAQMISLFAEQIQDELMNFEDISYRILTDTALQENLSIIKEAAPGTLTWINAQTKVANRVAYYSLWFSNAVSFQLKTSRGNSYNHFFEASAGSDELTEERITAAVNHRGRFVWLTEEGAQTRLFLVREIREMQDMDLDTLGCLLIEVDFPALVEQYNHSMAQMGVMPRCAVYNDGLCLYASDAAIQTLGVGEDGYTYMKLDGQPMLCVRYTSSNGMKYVTLVDYSGIRATTLVAVSVTILCILAAVLLTLAVSTGLIDNILNDLQLLLQKFDAFAISGEPITTHNSPYQGRLDEIGDLHRGFDWMTRVWTRVNHEKEEQRHLLQEK
			WP_009324729.1	Histidine Kinase	MKNSLLRWLQWSTSCGKLRSKLLCIYFLLIVIPLGMFSLYAYLRVKSVIQEQTFSAAQNAFDDTCLSLEHLLGRLDGVIDILSTDSLIYTMASNDPRDFTYIRRLEDSDQLATTFEHLRVLSGVDRIRLYVGNDYPYSNTRTNIVQISRIEQSGWYQAAAQGRRRLWCAPADLGESSETGQPCFSSIQMVYNPRSVKEPLAILRADIDARRVQELVSGTSITENGLLLLLRGDEVLLASDPDIPLSRLDTLVEQLHGSCAGAWATIQANGTDYYVQSKGIGPSGWRIASILPYRDVFRLSHELSIEMLVIVIAVALAAYLLAYLI
			WP_082052348.1	Histidine Kinase	MILGGTDMKKKPFFFSLRYKLQCIILLLVALPLVVVAGTAYMLNARSLSERIMQSNATAANKTATALEYMLEDLKNNSLELFQQSAVYHYLTADNKAASGAAALNLSGFLTNHLTYDKYISELHVLREDGLYFRSGSAYGDLTDSQKRAADESNGHLTFVGQAERGYFSIKEAYVFARRVRDVNDLSKTLGYVQLCVPVVNFTQLLDSGGVEQMENMLVENGNVIIASEQIREGKSVVDLFGKDFVLAGAEGTQQAQLEDKVVQLTYYRLNYPNWYLVSSSPLSGMGQREQQFSFLMMLVTLCAVLFIVSAILARLF
			WP_009324860.1	Hybrid Histidine Kinase	MDSSLAKKNTTRFLIYSFVGLLVFSMGVFAMLGVYMSRKSTKTIHEVGEIYMSGMSEQMARHFENIIELRFEQVEGIVSVVPSKSADKEAMYADLVYRAQVRGFEYLALCTSDGRFETLCGEAFQPVNLPPFVDALRRGEQRVAVGVDAAGNEVVLFGIDADYPMQDGEACTGLVAAVPLEYISDFLFSENQDALIYCHIIRPDGSLVIANSNTELVGYFSALPASSAAGGPLEGLDAALEEQKDYTVTLDTGGNNLQIYGKPLPHSEWYLISVMPYGMLDESINDLSAQRTFITLLACGSILLFLTLIFLRYFF
	Phascolarctobacterium faecium	GCF_003945365.1	WP_125669370.1	Diguanylate cyclase and c-di-GMP phosphodiesterase	MGKYKRLYGTLLLGLIAIIILLTAVFSYSRSIEESYKEENINSLKELSNQGALMLHNEIKNKQNLLAELSHDVSRIFVNDPQAAAAYLKEAAERNSFKRIGVVLPDGRAYTTDGIQLNISEREYFVKALRGQTTVSRNLDDYTDGGRIAVYAVPILEDDSNKPSGVLFATYSLDTFRKTIEVSFFGGAGYSYVVQENGDVVVDSQHTESFKNFRNVYAALLTADPVNNKDSAEKLWQMINSKKGGYIEFYNGSQKYMYCSPIGVNNWMLLTVTPASVIEDKTNMVLNKTYLLGILLIAIFLLFIWHI
			WP_125669449.1	Diguanylate cyclase and c-di-GMP phosphodiesterase	MNFDKILQKPFLISVFVFNIILFGVIVFLLGYVQNLLDSDSRNNLEEIVSQNKNVITSKLLLDLNRLDIISNKISDGLKNKNITKEADINKFLEDYSKNSIDDSLFLANKNGLAYVDGDTHIDISGRRYFKLAIDGISNISERTISRINGEYIFVGSVPLYYDNNIIGTIQKIYTDKQMNELFAASLFSSKGYMYVINSEGYIILHTKHINCALKSDNYFRDVYEYGNAEAVRKMKEDIKANKSGFMENVVNGEKTFSAYTPIEQVHDWYLVTSVPTDVIAENGNVVMKIFYMVMVALVLIFLVSICYFAWN
			WP_125669000.1	Diguanylate cyclase (GGDEF)	MKNNILLKTNLLVSVILLVGFALIATLSYRANYNASLVKIKQVSSLASEGIYYRLSTMLTKPVNISQTMAHDSLLIKLLEEEGSRYQEAGYQETIRKYLDTYKNKYAYDSVFLVSASTNNYYNFNGLDRNLARGEDENVWYYNFLQSGEEYSLNIDNDEVAGAANKITLFVNCRIRDAFGRVIGVVGVGVNVDYIKGLLQEYEKEYDVATYLINEKGEIEVSSLYNGHQTADWFKVNDSEDIRSEILEWKNGRTNWDIWMPGDVQNNEKSYLVVRYIPDLSWYLLVKQDTGALLAELNEKMLETVVLISVVILLIILTITSVI
			WP_125668976.1	Diguanylate cyclase (GGDEF)	MWGKLHRELIVITIISVLILAVSFAFNFSASQKDILERQTYDYLLDAAHHTKVILHTEIQRQNELLDIVLRNAPRYEGQKDNLINLLSTVSNTGHFSTVGLTYRGQKTLMSNGEEIDILDQDYYKRALEGEEVVEGPVVLPSSGRKVVILAKPLYKDEEVIGVVHEAYDLDNATKTLLAVLNMQQDRITMIADEKGDVIMGIGNGKQGNFFKFLEQEAIGCSMTEQDLEKAIANKESGAFYYTDIFGETQYVVFAPVEVNDWYTFQIVSGTNLLADQQMLNKIARDTMGKYFLLICLCFLVIIYIW
			WP_125668752.1	Diguanylate cyclase (GGDEF)	MDKKRGYNIKYLLLFTSAAALLCALAAYISINDTYKYTRERAAFLAESYGSQTRYELMDLYDDAFVLRELIQQGMLDAKGTKIAVHEKGFRNMSELGIQRMNNVCTAFDDMALITNVSLAMAEGPLQDGIPEKTVISYCFPYEINKSALGKNLMVQPKRDDAIRKVYRKQGELVIEGPFRRIQDNELVLTGRVAVKNSDGSPWGLVAVTLDMNPASPKYALQNINFAALQGQKYRYHLYKIENGAKLTIAASDHAAMAMTGGMKYDIELPNASCIIEVDKAGGWVGNNIIFLNAGIAFFVWLLSVFAV
	Eisenbergiella massiliensis	GCF_900243045.1	WP_102289999.1	Diguanylate cyclase (GGDEF)	MEQLKKSRGRKLYGAVAVFLAVNLAAVIIIGVREAAVINRRMQQRAEDTAAQFESVMENYRHSFRLFVEMMRNEIKSSPDPDSIWDFLKGIDSTMLEIEGDTFDGLYMYYQGRYLYSWDTPYSQYEETGYVATERPWYKDAAAGAGEIVFTPPYMSYANHYILTTLSQLQPDGETVFAYDIKMGDIQRLVSSMEEYKKEEILIYDKNGTVIGSTKEDYLGGSLLASMDAVSGTVEAARAELEAADPADGEQYSKAEEQLRAAEVFCSFRQGFQPEFDRLAGAESETVCVPLNGGRYYGLLLGAGDYHFLVLVPVLSMLTSTLGYWLVPLLLLELLLIYVF
			WP_102290329.1	Diguanylate cyclase (GGDEF)	MKKIALVKTNLFVCTVIILGFAVTSLISYHSNQGLFKQETENVSNLTAEGIYHKIESIFTKPVSISLTMANDSLLKQFLSEEAERKDEKEYIAILQNYLRTYKDKYGYDSAFLVSAETNRYYNFNGVDRVLFPDNPENEWYFSQLDSNQEYYLNIDNDEVATADNDITVFINCKIRDEQGKVMGVVGVGFRVNYIQSIFRDYEERYHIKAFLVDDDGTIEISTSQTGYEKTELFSDIGYALLKEQVLEGKEEIHTFWYSGGGKKGYLVTQYIPALSWHLIVERDTTVEQKEIQQEICIGAFIVILVIILVLYTINKII
			WP_102288785.1	Diguanylate cyclase and c-di-GMP phosphodiesterase	MNNKYIHGKAKYHSLLEKTMKEDRNLKKQIIVAVSVAAGILTALVLTAVLAFETLSRAQKNEAERYLDEVTEQYRNTMIKQIEGNLQTLEALATIIGNNIMDMDKVMDILETENYQNDFIRMGFVKPDGRGDLVDMQGVRVENVYLGEEAFIREALAGSSSVSDTLPDNFGEGYVNCYAVPVYKNGELIGALTAANSSETFAEIINQPIFSGNAYLHIINEQGDFIIRSAHQILEEGDIRSIFESAILGISDKEEILPKLQEGAKFFSQFTYNKIKYWMFFTPIGKNGWYILCMVPRSA
			WP_102289385.1	Diguanylate cyclase (GGDEF)	MGNKKSSEINKRKYRRYFIMALSLAICLSAVSAIATKAISDLAVSSCFRELQDSTVQYAADIRTDIEYDLKLLEVIADNMTKQNTLLSGEKKELFTLSKAGILLDEIVLILPDGRMYADDEACLEQLKAVSYTEEAAAGAHVSGRIEDREKPGKFYLYYFVPVVKDGETKGLLCGIIDLDTLNQRYTGQLAEETSFQLLEGGSGAFLIDSIHSELGNKVNFRNRTAKKGYGMKQVMEDIEGGNPGKTAFFSRSKQEYIYCVYEPVGINDWMIMLGQPENIVLGDAENIRFILRHFIIFETTVFLLYLLFVFW
			WP_102288338.1	Diguanylate cyclase (GGDEF)	MQKIFIRYMSAVVIVALLAILAMNWGLQEFNARNRMMENSEMKLDQIVQTLENNEVELQNLKDSLSEDYLTRAYAFAYIIEQNPEVLGSQSELERIARLLNVDELHVIDENGILFAGSVPLYFGMDFHDTDQTREFLPILEEPDSYLVQDIRPNGYEQKVFQYIGVARKDQKGIVQVGMAPTRMLEAQKRNQLEYILSRMPLDSGTMLFTVDKDTQKVLIYYNERMDEYDLSEFGATPDALAGLSSGVFMEEGGQRIFYVTREYGNILLGMGKTSKALYKDRNLQLFLTMAFLIFACLIMISVINWLL
			WP_102287053.1	Diguanylate cyclase (GGDEF)	MKDSSKKSALFQLLGLALIFVILSAYVLGSFYVRSRSEARDYIEKKFISAAEDRGNQVETRLSGLAETAAPIGSLLGKAGLQDREESVRLLGALADNTDAYLAVYAGPSGSGVDSRGRDRELSGEAYFSMLEETAFFYGQDEGTDGKNALIAAVPCRENGKTSGMLYVYLDSCRLEEMLELPAYGDKAFYLLTDSGGTIMAQGGYPGNFAAEGNLKKAMGRAEFDGDESPDTAWKKIQGYKEGTIAVSMDGAGYELFFSPMGINDWRFYVGVREEFLANSRNEYLAPVRKTIVGILLTVGLFSGLLLITNFIN
			WP_102290123.1	Hybrid Histidine Kinase	MRMKKRTIFSLFVVPLILVMMVQAMISYGTFFFSGTPFLLKEYSVGILNQTVENRKILLENDMVQRWSEMKEEEAKAENALEQQLTTRRITVHDFLNNEEAQKDFLENMLDTMLYMMRKNTVTGSFLILANDSVGTQESTCDGIYFRDSDPTGNPADYADVLLERGASSFSHAKGIPLDTLWTTSFHLGKSGELSCDDFFFKPYEAAKLYPDTDYRNLAYWSRPFTLEGNTKSDSYHMIAYSIPLVYQGTVYGVMGVEISENYLAEMLPVRELNSQNQGSYMLAGLAEDGSLDPMVVTGAAVLTMERLETETTRYNSLYRLSVRGREAYAGVSRLHLYNTNTPFSDEVWVVAGVEGERELFGIGNKIVWNLLIAILVGLVFGMVSIYIMVSHLTKPIRG…
	[Clostridium] leptum	GCF_000154345.1	WP_004465546.1	Diguanylate cyclase and c-di-GMP phosphodiesterase	MKGKFRQSSIGARMLLVMGVVLLLQTGLITGSIIGSGAIERLSENSYDIFNQKIITRKNYLEYEMISRWSNLTEAEQKIEAHFSRVLEKNNAGFDEIETNSDLAVELLRNSAEDVIELLRRNSVTGAFLVLEGSPAVDDNGGTVKNGLYFRDMDPSSTSQDNSDILIERAPTAITKELGIPMDSEWHPVFLFSGENDQRNLFYQNPIRAAQSYPEAEPKELGYWSKPFYLDERSVPVITYSMPLRAPDGTVYGVLGVEITLDYLSKLLPYTELSEETNVSYVLAVRQPDSNQYVPVMSTGPLYTYLYSGGDGVLTAGEPVRENCFSLVDNGNFTDTTYACVQQMKLYNNNAPFENDQWVLMGVIENRYLFGAADSARTTFFLAVALTLLIGAASIFLTI
			WP_003527811.1	Histidine Kinase	MIRRKRMGNIMKQHSILFTLFIPFTVLFILAFAIFMSYFIITESDKAKTDSFITMQNNAITISDNLDAEVTKLDTVSQNIIYSSILKEEFSDYIEYQQSGRGTDAERLHNRETISDLLISMIGPNTPVNQVYLYSLQAGGIGAGLNNTDLQEAVSNKIWYDPVISSAGSKVIYCGEDPAISKYLSSDKNQRYLSLCRVFYSATNVPLGIIEVKKSFEAISNMIEGYQYSFSEKIYIFDSEGNMIYPVDDLSEGKQYYEAVMSQNAEDIDGDHIIYYNDAYLLAQTSDYTGFSTVVAVDQNQLLAPIRSYLFTNLGLLFFIMLSIIVLSFFIARFISRPLNRIYLNLKNFDITQDDSTEFFQVDTHITELNALYDAFLKMQNKVKLSINRELTLQQREMQ
			WP_003528146.1	Histidine Kinase	MKGLRNLLVRRISLRAKLALIICCISFFSIVVSSLAFFFSVKKINEDIVYNNLESLQLAVEDNISSSLSAIDKTAKNIILGSNVRQFLREGANLAEMDESGKVLLRQSIEREISNQMLFNSILEEGLIESVNFYLDEHNIAFFSRNGSLDLKDSPSVRQVYRTIQQKSSANPQIFSSTLNDPFLHFAYRISSLDQSSRSVYLIITINREGLLAKCQSITDYENSVVYLADQKGTVILSNQQENEGAPLPDGIDGNYTQGKITHLDFDGTKHLYFSQWLNDKDFFLAVMMPEELFVRSLYEAMRDYLFLSVVVSLIIMALIVLLSLRMTAFTHDFTEGLQKFGKGDLTVKLPPYRDADLNHISNTFNQMTERINFLVEDGYKKQLLIQQM
			WP_003528512.1	Histidine Kinase	MSYYNTTGIVQENTDELAEVNLVQTDKSVRSTLAAYEDLLFQLYTGDDIVNDVDELNAGGNEALAVNQLRRTLRGIANIKDSIQCITIITESGDIIFYDKPTASSIKNSWLDTMNLTPEELYDKISNENSTQYITTRYASSFSAKPYYLFHLAHRIVDYNSIHRQLGVIIISIDERLLHEVCNQNSVDGDDTLPGNVNFIVDDEGRLVTFPVQRSIENTVLPIPESENGWRESYGELIEGSGLMDGDNFAIHSLRDDLLGWSFVNVSDQSVVFRQIEAQRNLMLLAVFLSVAFLIAVIILVTRHMTGSIKNIVAAMKKAGAGDLAVRVRRDRKMPSEMETITDQFNRMMGQMNKLVEEVKMVSARQKD
			WP_081446290.1	Histidine Kinase	MMFANRSAIKAFGISINCSKHTLACSPPVTARECTWEEREMTSRPNVRRIRNYSFGRVFF RNLRMLISLAIIPLFLVVILATNFQHTAVEKEVLLYNSRTGSLLQNSINQLIDSCLKQAN FLLTENNINLFLITQKDGYTFYHNDVIYKLMRDQMQANSNLQSIYIYSDINGKFVSNYGE TSLSGFFDTGWLNYYRDYKGGNSFFYVFRDGTNSYLQPVRLLSLYKILEHGSGRLGVVVY NINFTEFSRELSQYHGDYDAGLCLCTEDGTVVENIWGDTAGQCLALGESPNENGYWESGD TIVYRFPVNYTDLYLYSTLSRSAVQQRLQSPLNMTILLIMGVFLLVFALTVFISIRLHLP FKKILKELDSPAWLMSNRVAISRDEEAFILDSI…
			WP_044928152.1	Histidine Kinase	MKKSFDSLLRQAPVHNRVVIICVCFTLLSMLVIGGYLVMVMYSKAYENTYEKMQIYTDKTVQNIDQSFSFITNTGLAVATGGTVGHWINNTRLFDDDSSAYYTNINNLKNETNHVLTYSNAWKTNYISYICILLNDDPLLYVSANQITPNTIYQSAVSANQILKENQEQQFIGDIPPVVDNNQIFHVRRMQRDFNSPDSLSIVIATNEKALYQDYSRYYGGEGNSTYLLDEEGYIFSSSERDQVGEKFEEDIFQEIKSGSNGNFRRDGKNYLYFSKPLSSNSLTLLNVVPEQVIIDQTLEGTPFLFVIAGILCIVLLAVGYIVSFKSTSFIKDLVICMNEVKKKNYDVKMPHYSNSAVDALGMYFNDMTAAMKTLINDTYKAKIMRQE
			WP_044928144.1	Histidine Kinase	MSFAAGAPGRQTVPLKGSRWFFILSNTRFQTKMMISFSFIMFLTISIFTVFLHLNVFPQLKDEITYSNLELCVKTSESLDNHIEKIDDITKKLISNKTLMQILTKANSGYLFDSYEKLDNDRRLSDIVANTIALTSLSSLNINVFSDDERYTFIYNKNSSNLRVMLEDPYYVEKLNQKKLTIYHRQSGNFEEEFSISFVRPFYDVYSKKYGYVEVEETDKHLKEICNIGNVGDVIIADERNQIVYVTSPVDQKTREFLLAASQHDDVLEDESGNIYFCSTSSYSGLTTYVKYDPTTLYSSLNLLEQATYIIVGAVTLISLLLMFFFSQLLVKPLRKLRNNVLQVSYQNMGIKDFSTDNDEIVLLGHAFQNILEELKISIDHEIASSKAESE
			WP_003528654.1	Histidine Kinase	MIKKRMWHRTKKLFRHRFNTTSILILSFCALIAIPMVLVSVIYYANEKTSIEETSLQYENQIFDDLERDFERLLSQYGEAKYEITSQFLSLDIDEINYDALRTEDVEKIKLLENLLQSIRRVTTDVTNIYVYSTEDARAAYSSTFAFDKSQLGKTDDSDAYDSGSEWRILRNHEPAYSFGNKTASVYSFTSGLIDSDFNGKFDFFLQIDTDSSYFIQRFETVISEDTDYLAVRKIENGDIIYEQASGRKEDYQQLCSQYNGQENITQRIGDSILVKRSLISLGLEVVKVSTPDTSEMNSALFQVMVVVAGALLAALALAILITSSIMRPFDALLKSTLNEIGNSSTQLKHITAKSGNRDIVGLAQNFNQLIDRINELVTDTVNHEQEKRNL
			WP_003528517.1	Histidine Kinase	MSYYNTTGIVQENTDELAEVNLVQTDKSVRSTLAAYEDLLFQLYTGDDIVNDVDELNAGGNEALAVNQLRRTLRGIANIKDSIQCITIITESGDIIFYDKPTASSIKNSWLDTMNLTPEELYDKISNENSTQYITTRYASSFSAKPYYLFHLAHRIVDYNSIHRQLGVIIISIDERLLHEVCNQNSVDGDDTLPGNVNFIVDDEGRLVTFPVQRSIENTVLPIPESENGWRESYGELIEGSGLMDGDNFAIHSLRDDLLGWSFVNVSDQSVVFRQIEAQRNLMLLAVFLSVAFLIAVIILVTRHMTGSIKNIVAAMKKAGAGDLAVRVRRDRKMPSEMETITDQFNRMMGQMNKLVEEVKMVSARQKD
			WP_081446295.1	Histidine Kinase	MKLSSFFQTVRFRTILLSSLITILVTIGQMIYVSNNTFFFSRKETEQTFMRDHNHVIKNIDNYISSLKTLATKPSNEIGIMNILRTNPAELTEQDKNSNYYYIQMFLFRELMLTQENCESIFLYSENTAQYYGISNTYIIRDNDRYYDFSMVTKDLTNISYDKPIFISGIRKSGMKIKPLSNHTITYMQGIFENQKRLGAIIINLDSEIFYQLTTDSKIEPYDVFYLIDQNNNVICSNDSSKIGLPLPIELSKVTAHSFINEDKLVVASELSELTEWRLVTISETNHIFGYEQSIKNSIIVSGILLIVLEIIAVSFITIGLMKPLTQISKNVSDIISGNLGVRFSPVKGELGELSMMLQTMLDTINNLIQQIYQKEERKRQL
			WP_003530914.1	Histidine Kinase	MMKRTTYQNRIFRTLLFFTLGILAVFVISLVNFYLFLSQHYIVYCENVLTQVNSQIENVLHKMTLSQKEAFLTICDSPLYKSDYYDESVMFSGRKIVTSLANISYNNDDIDNIFVHMYRNDGFYSTEKSSYNRKDIQEKITENQRKIGNETNYDLTLKADETTVDTVNFYSYAYEMGTDNIAAGLCVSLKYAVFSNILNSINLHESQQVYLVAQDGTVIYSGGNQGALPVDRENLYYQETDINFFDNKIIISDSLDSIDWKLVVVVNHFSLFFSLFKSPLIFLGWSYIIFVLVSIGFAFSRSKALASPINDIIQQIQGYPEHNKKLLDIKTNNSDIASLIENYNRLIHRIENLHAINMRQEKEKMQV
			WP_003532632.1	Histidine Kinase	MKRSIKFQIMARIVVVVLVIIISFAWFLYNQFTSINMNNLSKRGSEEAQRNLIQLQSAIEDVYRLSEYLVLSEEVSGFLKNLDRFTPAEKAVAAGKLMDNLDRLLVSGKYIHSFCVVAENGESFWNTSPYDDFFQEWFIKNTDQSIPSKELGFTKAYDFPATSLYHRRHTLVSYVSNIYQIEDGKSTVRGQIIIQMNLQGLLDDIFANNSLFNGIAVFDEGNKILYGIGEDINRLSDLAVQLRGGIESLDGNYYVTSILEDCEWKVISTIDQNEFAKTADIPYAIAVSAVIFLALILLFVFLFPLLIKISKQITRLDGAIKEMSGGNLDATVELHGVQELENISNGFNIMVSNTKKYMDTSIESLKEQQKL
			WP_003532202.1	Histidine Kinase	MGLPACFSILQAGSLFQSWSSVIRKAVEWLFQNMSIRVKLLISYLCVTLIPIIVFGMIMTSWLRENTMEKAIQEARDSSARVEERIQSLLSTVNEVSNQLCVDEELYQIATTQFESPLECIEALNDYKTFQEYENTYPEIDVIKFYVQNDTLLNSGHFINPGARDLHSLWYSQAKRNNGKVQWWYMSDESYSDSRLALIRSLYNYDGEFMGVVKIYISNRALLQILEQENFDSFLITNYKEAIGAKASEDLKASVEEVESSRTPVDQFVADNGVEYRLITSSFSSVNDVGEFKIVSVFPVEDILKNVQSVEQIAILIIFASVLISCIIIFIISYFLCYRISQISENVHMVASGVFNNLVEIKGNDEVGQLSQDLEVMAGKLQNLISAVKTAEKQKSEMQ…
			WP_003528016.1	Histidine Kinase	MNIKWQILTRVGAILVSCLLIVSMVVTIIFIKQGEENVLEEQNTQVLQAAQQIDSMINEIQVFANNMIIDPSVQRALFGSSGKQMSQGEAFYLAVEQLKNFKALRDDIHSIALVTKDNQIVWETKLSDGDYFKELMRQEWYQEIGKTSHAQFSTIHEVADANGHRSKTLSYIVPVYNMQQYQKAKGYIIINLFPDKFENLLQVLEPSYHQITWSQGGRTILTKRFTKNAENNSNFIEQKYKETDLCAYAKNSSISIINPSLMAEFLVILALLVAGLLIMVPTIKYIVEPLKTLSDFMDDTKANYNPLSQIVVPPVSKKHTAKEIIVLNQTFSNLLQELHE
			WP_003528418.1	Histidine Kinase	MKNVFSIRYKIFIIYSLLIICILIFTSVITNQVTRNANVENAIQTSQRELALIMNNLDAKITHIFDYATTVAVNPNVIAMLKKYKTPPQSATAQYQLRTTLNKSVNSILGINRNIAMWDLVAIDNKFFGASGYNTAPTAAVLGKNYFSNINPKNNCIIQGPFMITEDIPNNPTIPKMVVSKSVVDLDNLATIGYVAFFVNESSFAAIFEENMPADTQTSFYVLNENNIVLSSSEKELIGTDFSVGEHISEENYRQLCENGNMILSGGTGSTDILYTSKMYEGTNWRVINAVSLNSLLQGQEAVNRFTLIIGILACVITLVLSFWVSYTISKPIHTLSNAMARVSKGDLNQTVITHSKDEMAILYTGFNNLTKK
			WP_003528689.1	Histidine Kinase	MLKKLKLCYEKQPIYIKINLLHSIIVCGIVVFLVIVISQVCSDILIRQKIENSVKDLFAISEKLDMQFAEYEKDSLTIILNQEYQDMLLAEEDQDETADIMRSIKFAMTLSEFYSSYTTIKKIRFYDTINWRVYDSYPERTEQSETPSWETITAFTDTKSSSEWTGFSVSAKEASSISLLRRVNNYNGKFVGVMELVIDEAQINRMYRNFESEDMEFFLVDAGGRIVSSSDKARLGENLGDKNYYEFITTHTNEGQIFKIGEMPYLVISKEYEKMGCRLVGMIPKQNIVGEVDQLVWIIILIGLAGILVASLLVKWTAKQTTRPLERVISVINSVSHGDYSARVGLHTRDEFGELGSQLDEMIDNTV
			WP_003528540.1	Histidine Kinase	MIPENRFPRRQDAAGELEGFSVKQKIEKLKKFHSIRFSLTSVVALLILLSVFISSTLSYSRYTRDFQEQSSEQIDQTLEQLSINLSTYLDELFRLTVYLYYDDSVVAALEATGGSDIDRLQRRRVIESYLDKIMIMPRKDILNVFVITDDIYFSGRMPKSVNHSADYQALDWYQDAMSTQSPIFVPPHTEQLVSYPKDTVFSIVKQLKSVQNIDQVIGVIKVDASYSGIADIARKVNMGEQGGVFIIDNDKNLIYNSASQEQVELLSGVALASSGSWIEKIGSAEYMVNTVQVKSADWTIVAVNSLDELTKNAQKTRDFTFLLATLSSLSAILVLLIFTHSFLKPLMGIVQLMKEVRKGNFQVSFSSKRNDEIGYLGDSFNAMVKTIN
			WP_003531267.1	Histidine Kinase	MSLRKKLMLSMISIAVIPVVVLGSFCYQYFSKVLLNNVQQRELQNNNQIIYSLDDFFNSLSKISDSLLMSEELTRILQNTYQDPEAQLQNYRDKRQVEELLYRNGYYLDNRIETIAIFPENSDMFYYCTKETINPAYDVREEKWYSRILEKEGAQALIGIHQNGLVQASFQARQPYCVTIGRSIYSAYESRLLGTIIINVNVRDLQELWPEPDQNFQEKFYLVDDENRVVFSDSSEEIGGQFSMSDLSVGISSCEMEGVLYDAMVSESGHQGWKSVKMIMRSKLDKEIAVVPYMTITLVLVLIGLAVLVSLFISKIFTRPLQELYVKMRRFEAEKSGNPLPENQVEIKGLSRSYNRMIEEINS
			WP_003532099.1	Histidine Kinase	MWIRKMKEKLRHPGIFLKILILFECILIIAVLVTSSYIMQRFSKTVMEKEIMLGDTKLDSLTDYCNDKYNRIYSLYNYIHNDSISEIVAAVNQNPDEAYQINKIEIVKAFSKGVFSADPDISDVIISSLNGTVYSYSGDKYINVKPSFDFVHYKAVEEFLNSDETICMIYDDPSSYTLREREPVLSFVGKIFDSSIFPQREMVGVFIMNVPLEMIEKQNPLSNTSMEGELTLINSKKQILYSTNQENWGKTAEPMPQSEADQYIKIKDVGTSGAKTVYVLSNKDMTKELQEINNQIYVVMVAAIILTIMVCLFIYRIFNRQVQTLLHSMQQVQAGDFSLQIPIKSKDEIGVISQAFNEMCERL
	Odoribacter splanchnicus	GCF_900454195.1	WP_087394251.1	Ser/Thr Phosphatase	MKISQNISFSKQLIIYLILVLFVVFFLISLALVNSLEQFINNNAYSQAKAIANNALIIFEREIARIESIPQNVTDMQGELNYKNIPDLPIRILRSYKTLIGSSVHYDLKNPEVADFIHINAYRTADEKIHFTQPDPCCNYCHPDSAKIIKSAPNNGYWIYSEVNHCKTIALCHLIHNSQHQPCGILKVDFPLKNLNALIGSYKLFRSGNLFVVDREGNYIAHPAPSPSGKQNLISHLTGPKASFIHRSISRGETCATTVELDKQKHYLYYTPFSPMDWQIGIICPYNEILYSSGKLYFMLFLSMGLGLLCLFIGIVNIVKRLSSPLLELAYSTRRVAEGQFDIVLPTPKSCKEIYDLYDSFHYLQQNLVN
	[Clostridium] asparagiforme	GCF_000158075.1	WP_083790290.1	Diguanylate cyclase and c-di-GMP phosphodiesterase	MGRPDRGFTVRRHLIYNSGHEQIRTVRNRSMKQSTKKMFSGIGIAAFVMVALVLVYAVLFYRTSQAKMVSTLAEISDQSAKVVRQEVEKNQMMLESLAILLAQGHSEDIRELVEELAAVDRANNFKRMGIVREDGTGYATDGSDVNARSALVRERFKTAFAGRAFVSDRVSDLIDGEPVTVYGVPFTAGDGGTYALFGTYSTEFYEDSLSVSTFGGNGYSYIIKEDGECVSSSRNPASLGNLDNFYKEVSAISDSNAQQMNLLREEIAAHKSGSLRYEREDGRRYVYYQPLEVNQWYLLSIVPSWVVEENVNGMLSLAYTMMAACLGILALMAYQIW
			WP_007708895.1	Diguanylate cyclase (GGDEF)	MKSKSIAQKLALAFIVSAVLQSIVMWAVLVTGGVIRHSKENSYAIFAEKVSGQADNLENQMTSVWTNFEHYTVQIRQYFTDEAIKGGDAAGSVDELLEGIAPVVLDSMYYTKTTGAFLILNEVEPGTNNHAALYFRNANPNRTDMRNASTYMLYGPWNVAQGLRLVTDANWGYRLDLDAIDSDFYEKPFGNVGLTEDTKLLGYWSKPFRPAPGGEEVITYSVPLDDKKGNPIGVFGVEISIHHLYKNLPASQGSGPESYGYIIGTRDGEDSPLRVSVLNGALQKSVFSEGDPLELDLVDEENGICRLKGTGEQKELYAGVNEMGMYYNNTPFSGEKWYLIGLIDGSELLKSPQQISAILVISFLVSLFLGTVLALVI
			WP_007718093.1	Diguanylate cyclase and c-di-GMP phosphodiesterase	MPGRLDRTGGKNVDREDIKKQITIAVVLVFIVSVILILTGSAINLSIRGTQEREAQKYMKEIVSQYKNIIAAQTEGDLQALEAAAAFVGDGGAVDGKKALPYLKDYLDAVNGSDDFIRIGIVTPDGLGYYIDADGGEHDGIDVGDEEFVRSALSGRRVISDLTEDRMAEGAVIVYGVPITDGGKVIGAVTATRTTTNLSDIIGREIFGGAAYLHIVDKEGNFILRSSHAVIQKPMGNLFDDGDVTEETRQSILADLKNGGDSFASFRYQGEAYWVTFVPLDLNDWQIFCLVPQTFLNHNIDAIFWVFLCVMICIILLFLILFLYIY
			WP_007714061.1	Diguanylate cyclase (GGDEF)	MKRMIRRRLCMVILTAMLLTLFLNYFVQIQSARSGMYEEALDNFKQIERILEQNEQDTARARQELKQDCFIRAKAAAYILQSRPEVIPDQMEMKKIAGLLQVDELHLFDTQGNLYAGSEPKYYGYNFNSGEQMRFFLPMLADRSLELCQDITPNTAENKLMQYAAVWRPDGQGIVQIGLEPTRVLEAMKKNELSYIFSLVTVENGSVIFAVDPDNFQILGATQEALVGKELEDVGLGPEQVLSSRKGVRAELDGVDSYCVFAPSGSVILGMARSSSALYRGVNRSTALVALYLVLVALLMIVSISNYIDRYIVDGISAINRKLTEITVGNLETTVEEDSTPEFSELSGRINLMVRSIRD
			WP_007712641.1	Diguanylate cyclase (GGDEF)	ASLASRDYMQQLFSTGRRQVTDSFAAGADGVTLNYTVAVPLMDQKGQITGCLFCAIYFDEVVDILRQSAGNGGTGITLVGSRGQVMSSTDALPYGESIMNTLRKGVLFGTTADQLEEQLLAASPGAFWSIRDGNLYYTAYQRVENTNWDILCSVDFWSTFEKTVPALVLMAGLTVLGCLCLLWFV
			WP_007712639.1	Diguanylate cyclase and c-di-GMP phosphodiesterase	MEKGIITSTRIEESMNKRIGRRISRAAVLLLIFVVAALPGVALRCAIVEVRQREAENILFYYREKILLQMQGTMNEADSLAQTAYVMEMEQPDQLFWFERAAGHSLKRPEVCFAFWFEGDILASALPRDEFGDLIGSGLQDFSYIYTMAKVVKDLVVEGPIVMEHDNRQQEVFLFLKPVVEEGAYLGQVAVALDRDYVLGQIGLDELYAKGYDYELWRVEPQNGNKEVIAGSRADIDFSQAQKTVFHLPTQWTLSIQPVAGWLSPGQRLGLILLCAVFGAVLLSLAYLA
			WP_007709644.1	Hybrid Histidine Kinase	MNKENSGASKGKIAAAAAIVGAALAALTCLFLGTVREQLWQQSIRTILESTQQGCLTLRVQLEDEYRMLGRVAGYLNEAGRVENVDSLLRDYVQVDEGVVLYSGDGGSLPYGAQADEAVARILAEDSRDYGILEPHISSATGVNVFNLFIRLTMADGTAAYLVKEYEVDSIVDSFSISFYQNAGFSYVVDSDGNVLIRPPHPNSNKTVQNLFDILEESPNDPSEMQLFVDSLSTEKTGWATFSYQGEETVFCYLPLKLGSDWYLISIIPRAVVSAQTNQIIQRTLILIGAIIAGIVGLVALYFHY
			WP_007716309.1	Hybrid Histidine Kinase	MKVLLEEKRKIILALLMGAALLFFAVIMYNTYDAYTNMVVEQQQQHLLLISRAVAQNMELYISDQLRDIRSVTQTPGFLESMEYYYTVGETARMKEYIFSYMQSHQQDPVRIYVLDRYGQEIFHYNQYPFSGELDEDALGLAESARKRESGIGTVFPIDEERCGMTLVTNVYGGNGYLGTVISVMDLDVLYKRYVANLNFRDQGDIVVKDGNGNIIMHPDSRMLQFNFERDIPDLDSMPQYESLRRMLKKQYTNEEGTAVYDSYSGGILPREQVIAAFSRMNLSGNSWYVSTAMPYSKAVELQNNMLKRFGLLAATVLFLVIAGGTIIYHLL
			WP_007709318.1	Hybrid Histidine Kinase	MKIFFEKYWRKILVIGFGILVIITLTFNAMLIRGTAYEEGSQHLDELSGQIASSIEKQSRGQWNMLDVFYRYFVDLSSDDWTVLSGYIQDKKADFGFDSLCLVDEDAMYYDREKSVSLLSNREVTAKLLTDRQPIILDNMFSTEDQLIFLIPIDRQVIGDKTFCALGVVYNSKNLFDMLNIQAYNGEVMMYITHQNGDALFRSSQENTISGYNLINSLEEAEFKRGSLAAFRDHIRSGRQELMTVRLGDREYYLNHTPVDVDDWQLVTMVPVDVVSGRLMRSTMITFLCMLLIGALIVIAFILIY
			WP_007713831.1	Hybrid Histidine Kinase	MGNSKQRNPTTRFLICSFIGLLIFSMIIFSLLGIYMSRKSKKAVYEIGEIYMSGMNEQMSRHFETVIKLRFDQVRGIVSVVSTEDGDKGKLYEELIYRAQVRDFDYLALCSAEGDFQTLYGQSIQPLNPEPFVEALLQGEQRVAVGVDSAGNEVVLFGAYADYPMDNGNRSTGLIAAVPLEYITDFLSLEDEGQLMYYHIIRPNGSFVIQNANTELWYFFEQLQKQLNLTASEESAENSIEKFGIALKNREEYATTVEVNGEERQIYGISLPYSEWYLVSVMPYSRLDGTINDLSSQRVLMTLLSCASVLIILTLIFLRYF
			WP_040411956.1	Hybrid Histidine Kinase	MDRNRKKHKFSLPVTVTVGIALALVFYLALSYFLGGYRSDIYDRIIDSNISALKETTSTLISKTTEGFDHCRHEIRVLGIGMSEELKQNGFTAADEISPDDRNYIRDFNQISVFDYCVLLNESGRGIYSQGNYIKPINLYSSQAYVDCISSPDGSAISFISDPFSASGKDVVAFSCRAGSVILIGIYSQDSFEALYDSAIFGDNASYMITTDSGLMLSSTHVSKEVEESLNLFAYFRENPKNAGFFTPDDQGMSGYEQVLSDFKAHQSGSAELYFGETRYELVYAPIPQTGWNFISCVSYDYITAEAARINQKTIELTMFIIVLMLGMFGVIVVMLVFVV
			WP_007706224.1	Histidine Kinase	MKRLKTPKFSFSLILNFLISTLIPFVLVTLLIANLYKYNYTRDVFNLVDNSLVSISQNIYLYLSELDRATLTPYYNEDFFATLKHIKESSGRQSVLEQAQLENSLGYLMSFIRYTREDIAGSIIVAGGDCIYSTTNMVDSSVDPDYPFPEQEWYREALALKGRPLFVSPHSQDYYVPNTNPQVISVARAIVNLRTRQPLCVIKVDANTVIFEKVLQDIVFHVPSTVIVTDQSGHVVYSTLPVDGLDEGDLSRDSVKINYGGQPYLKRSQPVRDYGWNVHVLLKESAVNSNIFYIYATSFLLYLVGLLTALAFYFWRSRRLIHTVDTINGLLEQIQNGNFKARYTPDSPNELKLIIDSVNYIAEMLEE
			WP_007707585.1	Histidine Kinase	MKKERYFRDELRKLFIGYAIIPSVLFTLVCGLVFLAALMQGKMSGNERHNQYVAGELNRVLTAYGNELEELAAQPDLFSGEMNTDRQVYIFRDFYSVSNELGYEADLFVLDADRNPVMSSRSALPEYLKVDPDVDWGIFASMETRPGGTAVRLMDGWKKQDRDIALGRTILNGEETVGYLVFAINSSRFQPALDQADTQILIADRFGRIFLSNTYNFTDKSNQVIEALEGAGRYLHYDKNLYLAGCQDVYHGMFRVYSVSDIQNIVVSLGMGGALIITALALMTIWVSFSTKRVTERKTRDFYRILDVMESARDGDLERIHIDSDNEFKTIADAYNEMITSLKL
			WP_040411270.1	Histidine Kinase	MKRIYFKRLFLAFLFATILPICLCVAAISYGSFHMSRERYQDKVGAMAAASSGNVRELLEEYEKILNSLSAEPALAAYLAENDREGLGELVRPLQTGRDNRLRIRVIDPDDRYIYPDGRDAKLYDPAVFGGWGILHEMTAYPDRIAVTPSVTRAENGRKICLNMGRAVQGRDGGIAGYVVLDVYRNTLLNAVKQLEDEKSSVTLADRNDCIILDTTGRFTEGATGAPGRAEKNSVAAFRENAYGLRIYAYYNIEEFNENSRLMIFISLLVLGCMVPLAFLLAAVFANRMYRPIDTLVSSMNLVTRGNLDTKIEIRAHDSDEMRLVSSVFNWMIARIQ
			WP_007708430.1	Histidine Kinase	MRRRFFAENMVRMLTLSLLPMLFLTVIFFAVLVPTEKKSLESEAEINLSLLQENVDLLLNDSNKVMNMLAVPAYSNSNSIYQILQSEKLGYVDFVILKQVAAQLNAIVNSRDYIDSIYVYIPNARGRYLTNQANVYEMASGPDKDWLSVCSGDSAYRVIRRSTSLYASAPRDYLTVVQENSKGYTVAVNIVVSYFKRLFTNSYLESGRAIVLAEGGKALFSSSQDLDAQDLVGRLEGMTDTGGLLRLDNNLIMRSYSPNTGLDFISVTPVSLAYANIYRLIGITCATVFLCILVAVMTSYRYAVNMSRQLYAILDLMDAAISHKELPEIRPHSNDLYSHIVTNMIQTFTRND
			WP_007717652.1	Histidine Kinase	MKNDTISKYPLSDVYSIMDVKRKYKPKMGGTNAMKRWRETNVRFHLGIAAAFALAAALALGLVYSFNQYKDQIIEEQEEQLLTIAKAVSNSISVYTDFYFADLLDVNTYDEYQEAGKLYLETGEEGPIRKFLTEHMRIQNEDVSNFLVSSDPENDGEHEVLIQGGEDRTYTSVNYFDGKEKDSRIDILRDEENQFYLGLSMPTLDGSLRLYFVINIERMYQKVASYIKVGQNGYVMIKDSTGRILMHPVKKQIGKDVISGREAMYPDFDLSELETLIEHQKQGREAAEIYHSYWWTDEVPKRVKKIAAYTPVWFQDDFIIVSAVIDYDEIAAPISQAMISISLLTIALMTTFVVVLYKL
			WP_007715579.1	Histidine Kinase	MKNMRGRFRRFWSDMRLERKLLVSYILFAVIPILVIGTVICRVSFKIIMRQTRQYADMMIERINNDADAFVENIERQAYVVYTEPEIQDILEHADRYTFSQLQDGKEMIHKRLIGMWVTEKYIVGSYLCGAEGNSYYTNINERNDIDPAQVFSGESWYATITEGARKGVLTGVHRDDKYSDSSSLQLISYVHAVNSIGTGKYLGFLVIDIDARVLGEIVGNRAENLGGYITILDNENNVMYTTLPEETGHLGQVICMEHVSPGTGWTVRMEIPWSRFAKEIVNIMLLTAVVGALCFLVFIWLSRKISRSISAPIRELQTAMARVEEGDMEVVVRADRDDEIGRLAGSFNHMVSNIK
			WP_007715090.1	Histidine Kinase	MEKLLPFKTIRGRIITYTAAAMLALAVITVTICFTVFQSFLRRNQIQSAEYNLQMVCHNVEDTMNNFTALSRWCSNNGEISHYLEAFKDRTRMPSISSGDSPLRITAISTYTRLKEEYRNTPRASEYITRVIISPVNRRNYLLVSDLAAAGTPDAAGTVARASYFEEMCAAPDYLWDGFHSDPFSLVDPEPTIPLIRPINSPYSDQVIGWSYCSVSARLITDSLRSYPQPPDSLLYVTIGSRSYVLEDGSFREGIPEYTVLSRVDGSANNPDTQVQKIRMANGSSRFLVTCPLGVEGWTISNILSESAFFAQRQVYLLIIGFITLIILCMGAGLALTLNKAIGRPVKRLCGKIDDIARGDFSRMEEIEGPDEFGIIGRGINGMSENVVT
			WP_007713667.1	Histidine Kinase	MRELVWGKTLRSRLIRYNFFIICVIAIFVSVCSYITASRKTLEVAKNSLQHHVESISYRYHLAYEEMINIVLNCTERKTFNLGEIGRGLTPGARKKGLDYAELIKDYCAITEYGDYIVKLSVFDDQGGMVQTGSSFGSTDDARGILEGGWLDRELDKTMDSYELDLVESPFFQHEGQVLPIARTLTGSRTNPGGWVVLCLSTDLFQDVLRDTTGGQEAVVVTNSGKRIASLYEPEDHRAENDRVIRKLQQSGQDKGLLEMRLHGKNSLVAFEKYERSGIMVYETITLDSLKNDRIMIIQTVIIMFAACLIFGFILSVLITNQIKKPIDRLVRHIGDVAAGDFTRDPDIEGEDEIGTVGKVVNDMSEQI
			WP_007713517.1	Histidine Kinase	MGRVLKKLKYFWDCRTFASQLTAVFLVVFFVLVIILGGTGTYLFRQILESKIEESFRQTLRQTGKNIDTTLSIYKDSISQLAIDRDLLWNLKNLDLTQKADIREQAEEQLEDRLMDYMAYQSDVRFVSVETADGVIYSFDRTQNRSIYRNVSELHKTYFDQGLVEARQGVKGIWMRTEYLDRVGTREYYVYTFGKQIYDWNINRYLGSLLVSIEEDRLADICGEAQISKDQNINSLFIVDSGQRIVSHSDKSLIGKKMYEAINFDGMKVFEETLPSSGWTVVSLLNQGYIYNQVRDVQRMVLLSCAMLGIVAVAMIAFVSRRMTRYVKNIVSTMREVESGKLSATVGVNRDEKNELNLIAVHFNAMMDKINE
			WP_007714386.1	Histidine Kinase	MGTFQAKLKKLVFTKLIVLVSTGALLMVSCMALAITATNHAGATKNSRLFADTFNQIYGLGTDFLTDSEVQDACRKILLYQGGTSMLSYSAYELNAACPLDSRLVLCDKERNSVYNSFRPYEWNLYRSSFNKAICDNAFGSAPDGIYTSVYYFEGTNSDYVMSRPINADGATIGYLNLYLKGDGWAQCLSDSGYEGVITDNAGRVIYSSRFSFVQEVNKFQLESPGPIVQIHGTRYWLDRQTAGDGNAVIYSLVYYPHNMALLLIGGGVIAVMSLLWYKLADNMRSAMAASNAAAIQKLVSEIRIIRKTDPDHRVEMGTEDEFSIVGVQINHMLDHIQE
			WP_007712041.1	Histidine Kinase	MPLKKRRYPFQNTSIRYTIFIYFTVSALAASIFIGLSMYSRMSGQMSAAIQEENQILINQLSRTTDTYLRTIMKLSDSLYYGAVKNADLSDSSINREITLLYDNNKDNVENIALLSNDGRLLEAVPAARLKTNLDVTAEPWFQNTLEKTENLHFSIPQVQYIFDANENQYRWVISVTRAVEITQGPYTDQGVLLIDIRYNSLEQLFDSVSLGNGGYVYLISSGGDIIYHPRAQLLDSGIARENNVKASEYRDGNHEELFEGKKRLVTVKSVGYTGWKIVGVTPMDGVSLNNLKTKLFVVFIIAFILFILSIINSYISSRITDPIKELEKSVNEIEEGHLETNVYAGGSYEIQHLGNSIQNMARQIRR
			WP_007711082.1	Histidine Kinase	MRSWIRHSFKNRIFVTVLLVTLLPLLFCDVLVMQVQRARSESSLATQAQAQLNGLEQALDTTCLSYRQAAKRLCGSTMIRNALNRKTANSRVVYQLLFMETDRLREHARFDIFSSEGKCLYSTVSPLPEEERNPRWGVLYAAGQTDGLAFGKGTGQTAMTAAQAVRGYGGRILGYVVITMTSTDFERLFEGLYSATHVVILLDPTWQTIYHTQPAQAESSTAALRSQLLAGKPLTGADGEYYYFLTRNEGTGLSLILQQPKTFSSQVMDTFYTVSILMGLMCLLLCLWCAWLLSRHLSQPVHQLDEAMGEIKKGNLEIHMETDREDELGRLTESFNRMTEE
			WP_007719202.1	Histidine Kinase	MKLAGKKKNYNHSLLLKVLFIYFLIFAVPIILLYASLYGTSKRLAQKEGASQLLSSLTSISNTMDEVFRSVNFVQSQLQGNTAFSNDCFRLTVDDSAGVGYRNYRLRQELSMELYKLYLSNPYLHSLEVYSSYGNTLFGNSPGNSRQIAINPTETQIENIRQNAQKTGLTGNRAWYVLSSDPEQTLFATYSRPFCAFNPNMYTYSRAIISTETLHDHIKVYDPSEAIQFYIRPRNREWIPISGPNTVDTADLPISAPGQVSGWVPFNSGGVPCLMAYFRSQYTGWYYAAAVPLEHYNVSEPLMTEYWFYIVITLVFIFILTALFVSFYLIRPMKQISDKMREAEHGDLDVRIHTRRRDELGYIGHRLNVLLKNI
			WP_007719848.1	Histidine Kinase	MKMKFFRKTLSFFIVPVMIPILILGTLSGITLNRYMRQGIDERYEDRLESHRTRIDAMMSELDWLNMNLSNNPSIQFRLKNMISKCKDGIPANTYDEINTIMDLLYGSYNANTAVESIYIYFNNAGRQFISSNNRITNLDYFFDQDWYDSYQAHISGPEQTWSEFRKIAPYNFAGSTREIFTIYRKIFSPGKRTPEGVIVLNVRGDHVNRTLNELVGEENHLFFVTDGEGRVIFRNRQAGAERAEAVLAAGNAREARITGQGTYRVYRQESGDLGWNYCLAVPGEVAYQVPNRLTRMAAGLICLALFLSTVTSYFFARKNYKSLMGIVDIFDKATHGQELPALSQRTTDVYNYILYNIVETFLQNDF
	Coprococcus comes	GCF_001404595.1	WP_008373748.1	Transcriptional Regulator	MGEKKINFWKIIKGIKRQSIRMQQRLIVYWCVVILTLFLVTVLLLSILGVLPGMDFKVREMLSAQQKNTLSTMTEQTDIMMARSISLSEDITKELNQCLTANGKTFSDLNDNPQLIMDLEAALYPSLKSALDVKYCSGVFVVLDATVNTKTEYADISRMGIYLRLSDLKAVNTSKQHVVFFRGNADIARAEQVQLHNRWNLEFDTSALSGYEQIMQFDGNRLVESCLWTDRLELSDTWEDVQLLYVPVLDSTGKVRGLCGMEMSNLYFRLSYPMVEGSCGNIVTVLAPVDKKGNIYLDKAMFGDTKETYLSPSGTMTVKKGKYYNTYSTAFGNYIGRHELLGLKSCNGMPLAVLTLISEANYEKLTADNRRDWIIGTLLFLILLLVVSVGMSHRFVKPI…
	Fusicatenibacter saccharivorans	GCF_001406335.1	WP_055267697.1	Transcriptional Regulator	MQKMKEKKIFLSVMKTYLVLVMILLIVLIGCSFYSYQSFKINTKNAQVALLNQVQHEMDIRLENISNISQLLADHPIVQEIAELEDEQPEYQLKYTELNQVLRNENTMQQSEAETVLYFKNSNAVFTGNYRYQDENLDAFLKKKGISEEEFQNLVSLERNKGAYQILKSGTKSAVLIHLNPILDKSYHRAGVVITFVSVREFEKILNLSDYIEQSICCMENGDRSLMIGTVPEGQDVLQQNSYEEIVCNFEPVMQEIQGKRYITMGISSQSGVWNYYFSIPMSIFYQQNRTYFIIIAGAVLMSLLAGVFLAWHY
			WP_055266125.1	Histidine Kinase	MNIVKWYKNRSFQFKLVIGYLVLALIPMLCVTWYSYGKTRNVLLTEAYQSAEQEAERIEKNFSTMVEPYETILDVLYVDQMLSGYLFQDYSNDSYEDMFYYIDKKLSEICLMNAGIYKICFYSNNETLPQDNYYFYSMQDLDRRECVLTFDAIGETVFCGTSGDGKAFHMNRLMNFYPQGGMKGVLSLQIENQQIQSLLETINSTDEIYLVDQKGYILAASEPEMAGLPIRIRMPEEDLEQKAQIEFERDGISKIGNIQSGVFGTKILVISDKETVLKDAKAVSRRMMFLILCSAAMVFLCIICYTRWI
			WP_022462702.1	Histidine Kinase	MRNWFRGLKLNQKFTVTTLIFIFIPLFGMMCFGFRSIKKNAIDHGVNEAVTAIDLTCAEVNAKANACSMVVDTLQEYEPLEKYLLHLRRGEEISESYYQQFRNNSISIIDKMQEAMPDLYQIHIFAMADGFLEQQPILYQKEKMKNCAWYRSYQGGGQWFFDIQEKNIISGTKKEGSHLMTYVRELRDQSGGRLGVIEVSMRMADIFPEIYRSGDSSWACFVDENWNLYDCGKTAAACKWQSYRGLILFRAGIRDRKESQQSAVIDRKNVAIVLRKVDKLNGMFVTLTNLDDATGNMIKQQQRMLLEFAGFGLLLIVVVNLIVRGLLKEFYDVLCEMRQIDNGTTKIKVCYSAEEMREMSYGINGMLERIQKQNEESIKR
			WP_055267738.1	Histidine Kinase	MKDRKRKPDSRKNIALNIQSIILSVLMAISLVTIIVMGLLLYHRFKLALEKTAVDNTEATVEATVDRLDADLLDIRQIINGANYNVVQQFDISSREFSEQFSLLYETNSDKIQSLALYDPKGNLIASEPVAAEKKNVKVQTQEWYKNAEDAIENIHFSTPHIQELFEDGSYRYQWVVSLSRYVDVNKGETPETGILLLDMKYSVIRDVMKQINDCSGGIYYYLTSQDGEMIYHPRGTELNRGLFEENSLDAAKYEDGTYEIRSGGQNETVIVGSVAYTGWKMIGVVPESVQAANYKNFRYYVFATILVLLVMLLEGNQLVSRKISKPIRELDASVKAHEAGGKPDIYIGGSSEIRHLGHSVQKSYEQIEK
			WP_082426218.1	Histidine Kinase	MYRRGDGPLKKRFSKISIHSLGFRIFVLLAVMIVLFCALVAYNNTAAFGLMLERIHENSENTLVLYQKSLDENLSRTETYLYVFALNDADLLSLRAAEPQTTNWYITLNRIKKSFENATPNYTVDGFFCYQEATDALVLYDQTTNPTPFLWNYIREIAKTEDPSSVWNLNEINGKYYLVRILNLNGYLLGAYISTDTLLGTLVDTKTQDSLLYFSDGPLLLRTPSNDVRLEAPRLKWRRYPSYDIDGTSWMAVSHELNETPLSLTLLLKASEYTKYQSSFYLLALIVSLGLFVIWLLLSASLHRWVLHPVHMLTHALEQLRGGDLKVRIPDDAMLDEFRKMTTAFNDMVEEID
			WP_055266883.1	Histidine Kinase	MRISKQTKKTTLAQQGRYLLICLLSMLLLFLAGSVLILNRTQQQVYEQLEEISKLYTDELDHRFFRISRNLFSTVMDSSNPDSAFWKYMDLMEKDQYEEYVITQLRRNYVSAAWNFGTDYNVFLYTQKDESLYQLSISSDGLYAVDPYLQEALKRRIKSLSQQTYAVKKKWTVMHQGDDVYMLKVAQSQGVGLGCYVNLKTILEPFSELSLGKSGYVSLVDQNGKSIGTLTEKGIVTDSSKLDTGNYTFRQELSQAPFEIRIKISWTGVLNLMTGSVFALLGVAFLMVIAGSVLLFHLETKILKPVGMFTENLQKYDNGDLTYQMSEGNLVELEQIDDKFRNMIHQIRR
	Eisenbergiella massiliensis	GCF_900243045.1	WP_102290106.1	Transcriptional Regulator	MDKIRKRFEKINYYTLLKYFLSYFFLLSFLLLCFFIAFRKQLRTAYSTARDNSIQEKLVLFQQSFNNDLDHVFNIHYNLCNNTNLKMLRHSFDSSWYSSLGITDMREFASANPLVSDIIYIQKNGGKVLACKNYIYKSNDEYYFSINHKALKIPVGKYGHDNKNTMVYIKNQELSLLLLFPNVASSKYELFYVIDSDEIIARLNNMLSEEISGVYLTDSENNIISASGDYSVPPVYRLTDSYGLQKNDEGDEIIYTVPLHTNLFLTVCFSKDVLLQYASKAFINMYMVFAAIGCTGFVLILFGM
			WP_102289930.1	Transcriptional Regulator	MRKKKKNSKQFLHQIVIVFTFTVTILLIAFSSGITYQIEKSYRESENANNENILLQIKYNLDYMQNIIRDMAQGYLFDDTVISLMYLPKEIDVFELIQKMQRIDTFVKYSQYIYSISIYNNKLGTVYSTSPSLYTDEFGILDYMQSQEKVPRNRLVPMVSQITGERVFSFFTYESIDDAGMPDGAIAIHIKADWLLSNISVFNEVRGQKTDSIVILGQKGEIIAGELGNAEFLPVIQNEFGSMEDNGEQGKAPGTQYRMTQRRVGAGQYMISCIPLSQNDWMMVRIQNCSDFYDSVNQLKKTIFLSTAVFVFLSVLLTIRIC
			WP_102289923.1	Transcriptional Regulator	MKYRTRMALYFCIIILMIAVGLGTINYWNSRQMVMQNARLRADDTLLQLKNTNDLLLENLGQSLKAFSSYPELELFASNYNMITDYKAKQAVFDRVSGILNMNQYFTSCYVYYPSQKTVIDVNTYTSSYKPLSACSNFRLIEMAAAEYEKGKDVPGNNMFCITLAGGGKEWVMVVPVRYSSQIVEPPLLIVTVDGSYFFQSLKTVENSRKAEVYIANNELIWIDRQPEEDILSRFKEESAGEESGNFVCRKEDGNYMAAYMVSGESGWSYIYMVPLDSAYEKITVLAFTSGAAVLLCALAGILVSGYL
			WP_102289909.1	Transcriptional Regulator	MKNKKIYIRLMSTYLVTFLLPFFISIISLENFATYRQEEICRSVLTNLNHTKEMIDKNFKEIYSLIYNLTANNTIQYAATQMDEQDKYIKVSKLYDIQKYMNIIQLPMFSKEYYLYFEKSDMVISPQHIFLTQDSYRAFFQYDGMEPNKWEKEMEGIYSNRIFPSAGILQNEINYDGMLYVQPLVTVLGIKGNFVVPIRSDYIKELLNVPYVMSGGWMYITDADNQVLMKIPSADNQFSLIPEKNINSEADIQTAEVFGTKVHIIKSVSKETGLTFVAVIPQKEVLVQIRQKQRNMIILMISTVAVGGVCILLFVRY
			WP_102289880.1	Transcriptional Regulator	MRKIKKIEIYKIQYAQEYMAAMQIQTFVEEYYVYFQDADMVITPDSVYLYKDTLRSFFRYGDMSWEDWQLMLKGHYSEQFFPERMTMQNGKQEERLLFVQSLVTDSGVNGCLVFPIRSEGVKNLMRDAYISQDGWAYLLDKKEDETILRVPAADGTFELVPEEILGNGRAVQEVTLNGRKAEVIRIDSDYLGLTYVSVLPKDYITVQINKDQQKLFLLIVAVLFVGIGSILLVSW
			WP_025487628.1	Transcriptional Regulator	MKKGKWWRKFFLSYVFVALIPVIVMACFFYYGNRLSWYEEIENKNYTAMGQVINKLDYIKEKMDGMAYHISGYDFGESFETNDRILKEELEVKLTQQLKTYTENIEGIRAYTVFYVRGDKYIYTEAGKLSYLEFEKTIDEYGILDRSSFFSNINALRYNTSVKIHQNAENQTENSMTFYLYPVPYMSSLPMATLGIGFGNEDIFELVKNYVGSMKANIYITNEHFQNIFSSEKGDFSENENQRLESLSKTLKGTGVFKETIDGQDYVVMRAVSPNSGFTIIMVSSEKNFYNRDDKFEKVFILLSFLMLLTGLGLAFYLSRI
			WP_102289815.1	Transcriptional Regulator	MKYKGEWGMHRKKGSLKKSEFFVKYLISYVLVLVMPLSTLFLFSYNHSMKLMQNNALNMQKNYVEQVKSTIDTAMKNTDDIVQNIRFDNRMKDYILADSQYNYYMAVQQLKEYLLFNNLLTSVLVYRGEDALILSENGTFPPCYFGKEIVRFEGWDATELKRKLNNTEENIYFRSFAVLPGNLSREYYVQWFPMHASGNVRPVIMTFISMDEIRKTIGNLASFANGYFMIADSKGNIICEEGQKNISTEQMDLEIGKTIEGSEILLYGNERCLISHMLGDETGWTYCSIVNYQDVSGELMSLKKIYFGILLGLLIAGSIIIYLFLYT
			WP_102289446.1	Transcriptional Regulator	MKHIWKQIRKHLVHKNTVFFSWVISYLIILCLPFCISSILMHLLIQSVRQETQETYRNELINTQILLDEKLSEMNRLALELSLNKEIDRLVSLSSLSAQEHFSFYTLQQRFQEYSISNHFISSIALYLPDLQTCITNKSCYTGSLFDDYCQENLPSQTQSAKSFQNTYYILPDSGILYLLSLPLVSGSPNNAYLAVTMEHSVLDSLPFGISNHRLLIASDNAELFLPVSGQTLGKVKNSSILSVPSEITGFTYSLYVLEKEYISRFQNTQFFILLSNFSCFVISVILVYYFA
			WP_102289427.1	Transcriptional Regulator	MVILARHFRKNGGMVSMNGLRKMVMENKHLNRIIFASTASLAVIVLLLTYILSSHYETMACEEIYRNASSSINQTTSTVRFLSESVNSLLLQCAQSPEVNKLFLAQKYSGTELYNVKRKLDTLRFNNSKIYSIYVYDKYGKTIFESGEFSQGFESSAEDFYDTGFVEYLDKLDTVKVFTPVVRTVPVIRSNAPESSIKVLTFFYFEPYFGAEEKNTILAFNVDMRWMSDALGYFNGASPNGNNIEIVSRDGTVIFSGKEAQIGTQYGDAEVLEKIRNAESKYGYFVMDGAKRLISYSRPNQTGYEDWIFISSSDLGMVLKPIREVKHFVYLFTGIILLVSIIGLVGILL
			WP_102289271.1	Transcriptional Regulator	MVNSRNKKHKRRKDNRQSTVLQHYFLTYFTVLFIPLLICSLYYIRMLSLLSEDDSKARESELEHAAVLVDTVLNEFEYLGDSLAANLQVNSFKRTKEVFGYANTYKVYELRKSLPDLYLINQSVFDYFIFFDRSETVINKTIAYTYEDFYHLYLHEKKYGSYEEWYEHIKNDDCSFGLMPMEEYLYKKEQSINMLDYTRPLMMPDGAGNGRIHIYLEESVMETLMPAIADNSIQFITDASGRLLYLRNGNPEKPWTAEEMHDFLGGGVKTPETGSWQQEVRFMGEKYMMLSYSSGKSGLIYSMLLPQKVINDRMMSSIMILSLFILLGVTVGLLLSY
			WP_025489354.1	Transcriptional Regulator	MSAERNAFYLLRLQIMTEQGGHRGEVMGIFSRSIKEFRLNSIFVRIFIYIMALVLISIGLVSFFSYRKSSAMMISEVQNSNMLILKQAQKGIDQKINSLQANLMQAALNRSLNEVLYLSNQSNYDKYELIQDSMSYLSALKSNNNYISDIWLYAKKTDFVLGTESKYERSLFFSDVCKYTDDIDWDQVFGSSGFNYIGKKNIYRGTYQVPVVVFSESLPFIDKSPKGMLIVNVSDSLFEKELSNYNKEKIIFHYIVDKEGNIVYTNEQYYDEFNDLDLIRSAVHSQLTGMTQKQDTVELMAGGKPFTIQYIQSQNLQWKYISVIPTEYIKESVNQIRNVTLLVVSISIILSIILTIYIVNGLY
			WP_102289229.1	Transcriptional Regulator	MRRQTDNKKKKTGLFWRTLISYASVLLLPIIICSFYYFHSYNALKERTIASQHLMLENSGEQINSVFRDAITLGSHIQLNKYVVALANSKSTPGSTPVMDRYYLKKDLAAMQISNALIQRINLYFPDSGYIVNPVSTFEKSLLPAMEAKSNTITDGDWDAIGNALQENRIICYANREKNFIVIAQNLLTDITGKPLAVLCIQIDNKSLLTRLQSRLLLEYSCAFALVDQEQLLLAAGSKDDSLSALPIAEIASYFTDRPDASFYETKNQGKVIIDYYPLQISGTALISITEKKDYQAQMIRLLEIMLLTILICIFTGLVVIMYY
			WP_102289171.1	Transcriptional Regulator	MQKSKNKEIYMRFLLSALPILVIPVMLLFGAYFRNQTLYKQEIYNKNLSILENSARMVESMLASVESIINYLNESSSVNKFFNFYSLNEDGKNTNEVLLLQKDICSLAAANDTIEGIQIFSKKNDMLLDSSSIVINLNRYYDYLFSIKDMSFDEWHENLLMKQHNWNSRFQSLEIRYGGSSAKVLLSSSDIPMNSGSYSTGSVFIMLDQNKLFQYFDRLEYRQDGFVYIQDENGNLLCEDNPTGNPDIYLSSEELVGGSGFLTRNIAGRQLFLTYYKDKNGWIYVSAIPKDLAVGPVHDNWMYFLTMLCFALGIGAVLIYYFT
			WP_102289165.1	Transcriptional Regulator	MRYKIKFRRNYKYLYKIVAFLLLFLTIFILPFSLIIQRKAETEMSNNIKKANEKVLQQIFHDYEYYKEYIAALCLTIYSRNDVMALMYNHELSYMDVHATMRSLDTNIVNAQPSVLSVSIYNGKRKEWYSTEKRGVDYYNEDSMFVVNTDELTRLTPIFRKIKVSEQPEAYSYAFSYLMFEYENPGKDASLVIINQNADWLVGALTQVSKNNGGAKAYLVGKDGTVFSHEEMGEAKELELLNECIEKIHNGELQNSYGNYLAKDESRLVSYLCVNNYGDVLILLQDCEEVFQDINNIRRSMFVITSICAFLGVLIICFFSKIL
			WP_035323315.1	Transcriptional Regulator	MKKNGKAYRQLYLSYAFIFLIPITMGILFYFYAYRVAKDQADASNRSLIQTVKNTCDRELGYYENALIQLALNKNVQQLSAVRGEFRSDNSYQLYQLQNELSDLQVSINKNGSFCKDIMVYFKNSDKVVSSFGNMDFSMYCELYCFDEGETAARDRLKTHLSEYHFRDSIRMDSKWTGGRPALLLTMTNLKGDFGESSAMIGMWLDMEALNSSIELAAWESGLDWMIINREGQIMNRPEEYSDIAISYDNLEQGGDQKTEWKGETYIIRTVFSDVFDWKYVLLMPEKLISGSASKMKNIFVVGIFVCLLTGFWAAS
			WP_102289303.1	Transcriptional Regulator	MGEAFVKKIWDELKSQNIFYYIIVFSIIVILIITSLGSYLYQFYYKTIYSDFLVSNEEHLDAEINRHENDMQIIRNIVYQMGITEDVTKFRLSENPQAALQLEKHLFQYITVSQFFQMLLYQYHEDDYMYTGTTSVGVDYFAEQGCVMELLDAEEVKAEIRSTDKELRIWPEQSVSGFWIQMYMGGEDMVLYMQAIPPAFQETLLFVVPGSYYDSLMEKDEEDLREDFIIYKDEVIVSRGSLELPSDAILPLSGEEEGQRQVKIDGKKYLLSVRQGTSGLTYCSLQSMEVFYDKIVTGQWGIIVLLSVCAIPAAFFIMVF
			WP_102287678.1	Transcriptional Regulator	MNLLISYLSILIAPLLAIVIIYFTATSLFLSVQKEKMFTTLNMTALEVNRSIEEAGNMGGYISNSPELRDLCSKIRQEKDYYDMYLYIRSLSDYSMFNAAIENIYFFFEKGEYMVMDKVVVPADDRGYASVGMLGSESYKELLENFAGKVYSKDVLRLQDEGTDKKLMVAQSFPFSGYENPEGTLVVVLNDNLIDGQLRNNLIHGQGITLMLDKERDGEYFQKIITGENCDVGADELPMDYILGKKDGEFSLHGERYIICAVESPGSPYRYVSILPKKTLLGQIGSIKYLIVALCVTAMLAGLAVCIGLWR
			WP_025488422.1	Transcriptional Regulator	MKRFSLFWQIFIMIFCVLIIPTSLFSYYAMDRVSKYSEESIGVSKVDNLESLSKATEMVLNSFSRNVIQFANSASYRNLGEINSYQILNSDFEMVKTAWEAQSYLNRLFGTEKMVQSCFYISEDSDYVISTDKGICRADNYSPLDWLEEETSEKPGLSGKWVARNLYTTQETEEGKSNRNQVAVLSYVYSINPLISAKGGTIVCNIYLSKLSDFLNPSRQAQGICYVLDENNNVICHPDKALFSSGDEERKIMERISAMKLEKGHFGYEEADGRYLCAFKRSSFNNWTYVATYNQEEVMRQAKEISYSAVLMIILAVAVETILVLLISY
			WP_102287185.1	Transcriptional Regulator	MTERTVKPGNGTEKGRAMLEAMKGTFFRNLFFSFFLLMNILLLAFSAALFGQWEAARRERNYQENHSQVNLTARVIDEKFSAVELASSQIASSEWLKYVSARSEILYSRVDYQKKKEICQTIGNQNDSLGIAKTTAVLLPSRNLAVDKVSFWENERYFKSIGMDAEIMESIAGQLENRYGSLVLFTNQRLQEDNHSFAVLRQLEYAQNTEKILFVYVDGKRFSSFLKNAGNNLYSLEISYEGTPVYEWKGQGAPEDNLYHEQVKSTLHNWSYSITLQNKEYYDFNKGTGFLLFCGVLGIMILEFAVAWQLA
			WP_102287368.1	Transcriptional Regulator	MGRYFKLDIANKKYRSVLLLSYSIIAIIAVAIVITGVFAWFNSYTQKVVYDMSMVQLQNLDTTFTNSIDTCRTQLQTAWQDSNIKQHIYTQNESWKNENWIGSYFQRLCVNNGFAEYICLFRNENEFRYYGWRYPSEAEMQQIEQGVMETSNDMEQFIIHTDTRSNLCIFFTERNAMGEKPVRGIIYSLDLDALEKTLISQNVEDTTLLVYKSDGQAVMKGKLSGEQQDEVWSCLKGGDFSGGSRELLLNDSKYLCNSIYNDSLDMHFVMLQDYHIMQTKLAEIKKAAFLSVIISLITALLLAVFLA
			WP_102287350.1	Transcriptional Regulator	MADRKIKENLFTRLHSSFFWRFFSSYIILFLIPFFTIIVTYNYAAHSIEKSILRSNSNILYQFFSNVDAAFSEMSTIGKTLTNSTVVQQFAFRSKADMELPSVEAYYLNEAVNSFKQKEFENICIYFPEFSRVYNGRNGLALEDFYLTYYKDVATEEEYKNFLSESVTNYKTEIRSVNDDVLNPLLGVVFSQPASRSFHGAPGITAAITLSQDTLHQLFENSSVHSDGILMVFDGENKLLASSHPMSSDILSVYDGEKEMYYGTYQNQKYVLQFFPSQVSDCMYASAIPVNIFWEQLNNLRLTSFICILLCVLLSGFLAW
			WP_102287410.1	Transcriptional Regulator	MDAVSQAGLRYAGGIGMKKARKLNYIHFVITYNFVLLIPMIIVFCSVFIMEGRQQVQKIETMLRSYGEREEEYWHQQMSVVNFYNTECRYDKRYNSYYAEKPPGYFLDIETDLKQKEENFPFVENIYLYQPDRERVLSSGGLYEADYFFQSICMMERDFPEEQEAICARKAVGKRQQEKMVLICPLRTWGKSGENEVQYLLFTITRARLKEQFGISEFPESGVTRIIHDGVVLYELGKPAAGLEEEKDYLTYTRDLDSGFRVIQMIPKDVVYKNMEPFLKGYGIWFGCSVVTGFGLALYF
			WP_102286840.1	Transcriptional Regulator	MTELSPFWKKGKSEPMKTVRKDRHGGKYQNRIFLLLLLMAVVPLLIAGSISYKVYLDEVTRQTDLSMEAIEAQICNDVEVTLSSIRQFYREISTDDQMSWLKETGSIPYSDYSNLNEAQNLLKGPTYLDEYVGSYAFINIMQDWVLTNNGMYRLSEARNKEQVDALLEKAAQFPSTLFWMNNVGEKSAYVNGIYQSKTLDVSGFQMIMKLPGNVNRVDQIVMVQLNLPRLRQRLDSNLAGYELCIFSSDAKTIYSSDEVLENYFSAHPEELKNEKRIDNLKIEGGGEYRLRISGTSGNGMNYVLAYNLGQMKEGAGRILGVSLVIMGALIVLLILSRIFT
			WP_102286817.1	Transcriptional Regulator	MIRGRKYQAKHKMFVSYICIPIVILTVISCLFSFVYYRISRERVLAFENAIAENVDSELKNIMDNLLRSSAQYSMTPWVTRLKYMQKTPWLMERNITASDISDYASNLSLTEINDSMVESIYIYYSLGGFGISSIGRVGWKEYVNIYQIECRDTALLSGSRLAQNNQKTISHNASLMKNGKRVSGFFMLQTIPLENSYSGEVNILFFVPYEKICAYIENFMDDGTESFYLTDGSRVVYAKDKENSHFRIGDSVESLKYGGKEYRYCGELGAYTAEYTKYGMDIGIVQILDNSFLERDFSLFAEWLIMGYLVLLILIFLV
			WP_102288018.1	Histidine Kinase	MYYIMNEVQNEVKTMRNKKSISFQIIITVIISFLALFLFFSILTTELYYRNVTDIMQESQQHSLTQLNESFDVFYQQIIYILIQLSGDTVLKQYLTKEPEDNFEYYQMQRYVHDFLQTYNGFFPNSNVHLILYGENGQTYTTYNETLYLEDTGILEEDFVKQAEKNHRRLGVSYFHSGLTPYTQNDDYMYFAHALYDPYRSRYYGTILVVIDESCFQNLYSDLIQDNNHFSVITEDGLIISDSKAEFLNSSDSTLLDIARKNSDGVLEYAGEKWIPSSIYNQYFDFYILQLTEYNAITSRVSPSILRILELCCFAQLLITVVLICLLQKITRPIHRLSVAMQNVSDRDLLSRPEKMNFTGCSEARLLGESFNEMFSKLEYYTKKLMQEQDARHAAELNS…
			WP_102287466.1	Histidine Kinase	MKQQLNGLPIRYKYFLSLLVIVLLSFGIFAAINTYYLTSDSKKQMELSLTKTLEQTSELLTYNTSMIKYGSDIFVYQYAEEPYFTAPASSYRETPGLYTLHQAQLTKHLFSLQEIPNVDSIEMCLNGAFAREYPNDTIYEMADYEKRDWYHAIDVNKAFYTWSLGGLEENPSTCPYITLIRKIPNAQDLRSLNGVVAVNVKLSVLDSILEPAQISFDTSVYLMNEKEQVLSCCSSQKSNTALLTGLKEQFPLQLSSNSSFYGKLNGRKYLIGYSAIDQSDWHLIITVPYSRILSQSTKIYSSILVTLLLILPFVILISYLL
			WP_102287045.1	Histidine Kinase	MIKKIKTLFYNLPMMGKLLILLITSSLVPLLIISIYSFTSAKNQLLEQAYENMNHMNQQINNNISSQLDSFHQISGMLYTNATLKAYLTREYKQDIDFVEAYGYINDLFFGLMAANSNVEGITVYVFNDTIPTDGVFIKYLFDPKAAPEWVRALDQSYGNVVYTGITLNDKKERIFSLARIMNFSSLNYPYGVLTISVREEYLYSMIRQESEGKNIYVIDEKGEILSTKNKEQISKNLTEVLGVEVPMGKADGRQVMNIQGKRSLVVFNRMEQGWKTVSIVPLEDILRETRRSASRILLMAGISFTLALLLIVLISRYL
			WP_021640027.1	Histidine Kinase	MKDISFRNRLSGWKWSGSIPRKHFFPGKFSDLSLTIKMFLLFSCACLAAMGAAFAVSYRQLYASTEINQEFLARQRFEQTRSMLEERLERVESITRMAIGNENLNYYLKNLMESKGFSQQYVQLQSAWDWIENIYYGTDYDSCLFYLDGDYPFADSISGYVRDWDSERGQEIHALMEKNGYRPVWLTGEMEKNGENGQYLIFIRPVTNLEDFSKNLGSMHVYIHADKLKESFLNTPQKEVYYIKSAQGELMTVSDRALYEKIAPSDELENACLKEGGKVRADGREYYARRDEIGDSGLILFAVMPSDTVEGIFWETGMWTVIFFAAVCAALLAAVWLIA
			WP_102289352.1	Histidine Kinase	MKNPLKNMKIASKLMVSYLFACVIPLLVTSTIIYRVSANNLEDASLEFASIFSSQIVSDMDEFIEEYDRITKSVLVDNDIIMHLSNDENATVIDKMNEQLYMRKIMMRLMTLQPEIKTICLLTDDRQLYQFGSEGDLVDHEVLLEQQWLSQIRNSKENLTLTAVHDCSYYDRNQDAIVFTVGRKIHNRDGGYMGMLLIDLDPSGLITLSDGFLLARNQYNIKISITDAQNGVLYDSDVASGRISWSEAMEEDVLLFQKNAQDYIILNSETKRAGLNVYAVIPRSDLLFKISRIEYVTILCVFVCVAAVMVISLLMSRTIT
			WP_102289258.1	Histidine Kinase	MVLQQGTGGIRMGIWARCTKAIRDAKFSHKMFAAFFLTSSITLVPLGIYSYHQAKANLLYEEKQSIKEQIWQANTMLNNLLIQYQTVLSSLLYNTQIMQCLNTEGIGYFDQYLMFENTLEPTIDSIVSSHSNILVVKIYTDNETLKGHSKYLYPLEELQDYQAENGRLPMAYQIKDNKLAVTCQYPPGGKNLTNVLYIEFRVSDTLGLMLKDGAGLVLSDAEGEPVYASAGTEEFTGYETAETFDQIKLQGTSYYLFVNEIPETKWKSFCFVPVKNLEVHDPGILRATFLHLILAAVLCLMMSGILCRWLLG
			WP_102289315.1	Histidine Kinase	MYAKILHRIKNMGFRKKITGISLAISLIPVILLGIFSYGQMRSLMLERESLALRETLRQETDHLNYKLESYLSALNLICWNEGIRTSLSKDYETNVDMYLAYRDVIDPMFLTVRSLNRDITSISVYTDNHMNPHGNVLRPLEEAAGEAWFDQACRSTAPFFQISEDGRSILLLCQFYYKYVPYTNILCMTIDLASALDTADSLFEDNYGFLMASAEGESLFRFTNISGEAAADVPDSGILTQEGISRDYLVESSALEDTDWRLYLYRPVEEAAAAIRQITYIVLFMILVCILLVSCTSAGLSRLVVHPLEQ
			WP_102288463.1	Histidine Kinase	MKKWIGSRLNRKLCLCFLIVSLIPLCLVYFYINSRYSEKLRSDAVVLNQLAEKNTAILLEDYLTKIEYISNLFYDNDVQAIVRGAVGPLDNYNARQLLEKKVRVNLDLFHILDDVDQVTFLRHNGDNLDIMNSSGYMDVIPFQYDDRIALNRYKNHVLVPIESLDSSRSGKYVYIRRVNDTDPRKGTLGILYIVFDGNKFDELFAELGTVLETRILIREGEKVLYTSFDAKNGELEQMENTAQLLTQKERMPGRKGLVKWEYGIENLGIHIVFYDTLERLEENVRALSRLTGTFIWLTGIVILAASLFFSRTIV
			WP_021634905.1	Histidine Kinase	MKKQGMVSVFKKLYILFVIIIVIIYVSTIIIFLKYAKQQRNVEIGGMQSAVVHNVSALEQQLEIIYNLERNLVSDGRISSLVYDTSLNGYERSQLMLALLVNMQGFQSLNNIIEDITIIFPKQEMELSAVEGHSSKEYVPIPRNGDNTARSLVYCDGKAQMELLYPLTYSIEEDYVPDFGVSITLSEDYLQELLELFGSGEQAGAFFVLDGGEVLGQQPVEEEAQAQLMDCWYRAWEKQGGGESFLGKGRCLGTSYLFMSESIPGYGITVVAYRSGRGIGSSAMVALLMMGVVLLVISILFFEIL
			WP_102287825.1	Histidine Kinase	MDKNKKYFSVGVKLVGFYVILGLIPLIIAYLYTFYVLRSVLEEDGYRYIRQESEQAGNLMDAWADRYAAVIDSIYMDYYTNAYIMADYSNMGYESMYPYIDKAMLKLSLLCPETTKIEFYSFNETLPEDGNYFRKVSQMKEGWFQKAVDANGFTVVAGVDSRKEYGYERPYIGMVKLLNYFKNGSLQNVLQVQVDAVSVCDLIYDENEACRKFVLSEDGTVLASSERGDLGKNAEEVLQGAIKWEDIDWGQPGSLMEQGTYYMVTKDCQMNMKVLVIADKASVLEKADLVAEKILFLLALTAIMAFASILLYG
			WP_102287242.1	Histidine Kinase	MKMHYNIIGKKFKIHSIQVKILMVSVLIALGTTLVSLVISYYTEINTIKDTTELYMTQYISFADENFNSMLTEARKISLAVATEQEIILPNMKSLFVEASYDDYQQKKKIRSFLTGLMSQKEYIENILVVTEDGRIYQAKSELIMKKDLEKSAMKKALETERSGIFYDKDEKEVLLGCPIISKGKAVAAVVISLNYDILVATWQLEPLEAVDIYIYGPGKDLFYTNASENGEEVQLLSQVDAAGSNTGYINWNNEKQYFIRYGAGTEKMTTVSILPYRLLLQDTDKLKEKFFLIGVAAVLFAVAASVYLS
			WP_025491292.1	Histidine Kinase	MRNKYFRRMKKNKSRGIQSTIMLVFSVISISIMLILGIVMYFRFSTLSRGKTIQSTEKLMEQAGENLEDYLVSMRQISDAVYYNVIKENDFSDQSDVIQQGMDLLYEANKGNLRSIAVYNGSGSLIAAEPVASQKEDPNVTRQGWYIQAMEKMENMHFSTPHIQNLFDDGTLRYYWVISLSRVAEFTIHGDPQIGVLLVDMDYFSISRMMRQINTLNNGQYYYLCDSNGQIIYHPRQIQISDGIASENSAAAAKYRDGVCEETFEGERRTVIVNTISYTGWKLVGVIPDSTFTHGMINVRYFIVMLMLLMVMTLVIIYRVVSV
			WP_102288846.1	Histidine Kinase	MGIRKKIFYITAAVMLSVLLVSYGVMYLYFYHVMFEETVIRQRASVELNRQMADNFVQSVYHTAVQLVSDKALGGYLSNPCTDPLETIQMREAVKTQFAHYATHQVIDSTYYYRSTLFLSDLLPIAKTFESYTLDNNPYAASNVVFSDTNVQEEEWYRETVKRTVHVFTNESTDEFCIARKIINTYYIGPYDSNGTAVMVVSVAKNQLENVFSSIPVTAGSGYAILDDDGKNLYCSSTGIGCNVYEYAWQASGCGEQDEFTLSLDGEKYLASNCQAQYGIHLLFLTPNSDITASVKPLMATYSLIFAGISLVLLLAIYIL
			WP_102287996.1	Histidine Kinase	MKILQGIRAGKRRCDNGIKIILRRVSIFKRLNSSFLLLILTTAIFLTFFSFYKYSDEISDNIDRYASLLVQNVKMKIQDSLEAYETEALAFYDNSQVIAALQENAALAREGVDPENDRYARNRYSVENRLYNMRRNQRYIVNIQFVSPTEQYRMVEGSGFTRGGLIKDMEKFYQSDFYLLPQEKKGYPVWIDSQEQTWTFYKNEQSIYGLGNIVTLCVAVYGPIDKDFLGVLIMNIDLKAFSGAMEGYESYRDGNAFLVGRDGVLLSYNPSIQAPAFPKESHLYELMEKEKSGITEEKID GKKVLIAFERVSGTGMFVTYFADMDVLFAG
			WP_102287695.1	Histidine Kinase	MIYNRLKNLRFFRTLLTLFNNISLHRKIVLTYFFFIFMLVGILAASIYTFTASTIRTQSTFSLQQSFNQASSYLTYKLNGISSSSDMVIYNVSLNDILNKDKNSYSVMEQVADSKTILHLMKSLQESEDIKRARIYVPDQLIYSGNGVNICPLSQAASSLWWDNLFRKKGLHLFVGNDELEDIPYRNQKCIALIRAMYRQNDYSELSFILRLDIPRSTVESILNSANYTNDSCTLLLDSRGKIIAGSNTTDSIPLSKENPDYLTLPAFTADSAVKIQLSGQSYMAMQTLIPGTEWNMVTLVPYSSFTLALTSLVKIIIGVSFLILLLAWFL
			WP_025488601.1	Histidine Kinase	MKQKCFAWYKQPHRLKFKILISYLIPSVTLLCLLSVATYFASARLMEKRLLQSASDTIKQTENSLQSFINKYDALTLSYSFSGSVQNLLGQDLTDYNINRQKLDKLNFESTLFSCIPTRIENSNTVCDIRIYFNDTFPYFNNHTRYYNYRDAQDEEWFRKIMEGYKKDRTSFYLITPAENQASSYGRDSFSLARVIVDTSYYLNPLAVIVLDIPHSYLDSSVSNTNMDGVVNFVTAADDNMIACSDTGLLPLYEESLAFASSPDYRTAEWNKVTIQNVRYLMKTDPMKSYSITLTTLIPYQNVVKDITVLRNIMLVIGVTLVAACFFFA
			WP_102287499.1	Histidine Kinase	MKSIRIKNLSIKKKILLGYLLIICITLMVMFLLLGTLWKHLIKESISKSIYSSNYQIKKSIDNYFDSMVKLSEFPYLDSDIMEILRKDYDGIETEKRTVSQINDVNAIGPKLYKHVYYMHNQIDAVWLFPANMNYYAYRTNQSAAGAYRVEEESWFQEVKEGNGKPFIIGVHEEKAVAMKWDVLSVARGILDPDTGKYLGMIVIDCSVDNFAKLWDASEYSESIIAVSDKNGKLILPGGEENKGSITDFLEKNSEKFKEKGKLYQVYFGNQTYYLAMTKLNYMDGKIYQLVPIGDAVRNIAYTFILAVAVMLALGIFLVFVS
			WP_102287296.1	Histidine Kinase	MNWRKSILVRVAVLFVLLGSVTAVSMGIIAYSFAKHAIAKNMYNAHKDVVWQLSKSIDFEVQKNLAIITSLYYDENLKKIFMENNASEYEMIQMEARAVDIVRQTKNTQPLNNCNIILFDASGGVYGMVTEGTDFTWLEGKPYFSKLASSRSIIWEGGSTGIGKNNEGRFIISAIKAVKDKHGRVLYYIVAETDEKVFFDLYKGTLNLNNTICIVDEYGTIASSSSREQNGESFSEQYGVTAEQLDSGLDRKVRLNSRDYMVLKKQISGTNWWIVDMVPFKQMSEEVFWLRMVLGIFILVMIVFTVVLT
			WP_102286787.1	Histidine Kinase	MKRPWGIRIRLIFMLLTLLFIPIMIFAGVSQLRLNSSMEESLDSRVQAGLEKSNRSLSLTLEKYYTLLYDFCTDDDMIDLVEKFNAGAEDMESVKIRIRRELKHICNRNDGVIGLAVFTADGTCLYYDGLSSSTSESLWINSSMNLLQDEVEMYQPIKYATVAGNDPVYVFSIQRRLIDYRDIHKEVGSVLISVDERVLQDAMKGTGSEIFVLEQDGRVLSAPNNSMIGSTIRLNQISRIGNRSYSEYKAASVTNEKSGWNIVEFYPLSHYQKTMRDQFWLQVGMVFGVCIVLVSAVLIVIHPVIV
			WP_102286761.1	Histidine Kinase	MNKLKMTLKNISLRWKFFFGFLITSLVPIVGFGVYAYTNTEKILLEQSYGNMEENLARASNNMDMVLDGYESASSLIFMNKQVQDLISVDFTNYGYEDLYYYLKNYFGTMMAINSDVNTFSIYTTNQTIAQDYYFIYKVTEEIEQEEWYRRARAENGKPVFMRGGVNKDGNYVFYLVRSLDYYSYGSLRNVLRMEIDEKHLLGVISEVSRDDEMMILDEENHVVSCADKSLTGRSIYDILEGYEGEIGNNRRDTAVYDGKEMLVSSVTSPQGWKILSLVSVPMLEMNIRTSVKNVIMFGLLAIGMSLVFSAIISILI
			WP_025487579.1	Histidine Kinase	MKKKFFSMKHKFVIMVASLLLCFVLATTVIWGVAFTREISERGVEYAREMTESANKNVEGYLKKLRLIAYILQNNSLAKPILNKTSYSNDSERLTDMKNMQLLLKAVMTGAEYMQNIYVFTENGMEFSAGGSLSTPDEQELERYKRLAGEQDVLFSVQPARDKYDYPKMMLTKQLDLGRGKPLCWVVMSINCRGIYGIYNEMQRYDAGVIIWDRQAGQEIYRNNLEGLEQGGPVTEEEVAVLAEKEDGTVSRIGKNKVLLMSMQSEVTGWQSIILIPYKQISGQHGKMLSMNAVVLLLLS
			WP_102290134.1	Histidine Kinase	MRRYTLKFQIVLLFFLISLPALALSLAASRVNMKEAQEQVVNVKQNSMKMLVKQYDTSLEAIENYIQLILYADNTYSALRLNEKDSRYQQARIWLRDELDNLLKYFPLAAGFYVRIPHNEDIYIVKQLDKIPLDAQEYLEEQLMRKDNFARPDIIEHGKTQYLLKSYSNQFVEIGYILQLNELWEQFSNNVETQDILAVYLPGNGKRINLSDKGYKDNDFSQYTKLEAGFSHVDVRLELYLPKNSMSGRISIRDRFILYCSILMLVLLPIFMLLL
			WP_102289940.1	Histidine Kinase	MKAERSIKQKMKSILAVMAVVLLLLCFLINGTIQEVLISNAGEHTKITAQKLKNQLDYVYDKMQTFSMSIIGDEDVIQLMALPFSEKTRYVSSIEEMIAYYKILDPSILDVALVNEDVHYSMVYGYEELDAMRLQAEDELFAWIGVRRSDFAAALQKPAMLVYGRKIISGGRDVGSVLISIDSSYFQMNQGDEMNSYYLLAQKDGVIFPFNCSEEISEEIWECWKAQEEENGRGLKYAKGSRYYIQSAYSPEMDCYQLSALDVTQTNRNMKTIQLLIWGCVLLAVFFLLFFFGVL
			WP_102289932.1	Histidine Kinase	MKKWSPFSYIRNYKFNSLFLKNFILIDLVVFLPLILMCAAVYLYFQETYLREIEASSQNTLYRIQETADTVMDNIRLMGINLCQEEGLLEFLDYTGDVKSDYEGAQQLVKLRRLLAKNTNEYVHSVYVYSEANGYVITGTDSERVQTMSDSSWIEHYERNKIQQGSTVWPRMRLQRKDVNKYPCISVAFYLPYQQNKGKKGALILNMNNSWLDKLMDISDRKLSDFYVVDQEGIVVYNHDPEKLNHYITEYLECSGEEFIREEGYMVNGRPSANGKWNYLYITDLQQYYERLNRLKGMISLVGLLLFMVSVAVSFLISV
			WP_102289927.1	Histidine Kinase	MFTKKNTYYTSRKILISYFVFLVVIPYILLSVAQVFFYINSIKREMVNPGKEIVELVNRSVEKQVYNIQNFMLTIASSNEYRDLLIKSSVEQYGFDLHESYKKMGELITYNTMYNLNIRGVVIVNEENKVLTYGESDYLDFEEVDNSFWFHETVEAGGRLCWFTRQETEEGTSRTSLIAARKIYDIQTLEEMGVLYVEVLNDFFDMSVGDGEQELMYLADAAGKPLLTLVQNDIAQDRELLMELNRKVMDEGRKENELCRVGNELYFPVISEQNAQGWYVVKIIPSNRIIANIAKSSILGGTVLLCCFAFFLAMFLVIY
			WP_021633831.1	Histidine Kinase	MIYKKLGKSMIKGIGCKKSIRTKQLIIFAVFMAVNVLFSMVLYFLATATVKKSIFDKMDAQADFYLETIDNHLKSTENMLYNMFSDRKLIFLVEHTNLLNAYELRDAYLSEQERIIMLKENNPLVASGIIYLPNAKMKISDSYITDMDADDFEAVRQKYTMSDFPLKYMEGSLFMSSSGVPVYQTRELPAVLFVVEFNEKKIKETLRNFNTIDNSGSFLYQPEQSIFIESGENAGTGNRILELLRPELEEKEEFSDVIKTEEGNYQISVTQSSYLGYFVQYAPEKEVLKNMESYKWLVFIYIIGVASVAVVFSESIEKTIHRPLNKLMEAFSKVEKENLSSGGTEYTGED
			WP_102289900.1	Histidine Kinase	MNLSGKRGNYKRIFFTIKQKLALFFVLIFGGILLVGLWSNYQSMKILQREVSESYGMSLDVLQDKFDESMSRMKRLASKLAIDADIMTLNQRPETLEKEYIWDYKELLEQIALLEQVNNIEADINVILPLKSRIFSSSKGIREVREIDKLLQDMEQIRTGVWVMREKGNYLPEKKSLSIVQSGNSLLDGSSVIVEVDISEETIREMLREFQIQDKGMPFCVNPVSELILYENSYQLSIPAITAEIKGAALDSGELTYFQDRERYRILYQTLKDSDMVFGFVFAETQYLQPVLIVRKLIFIFAFLFFILAFAMISSIHKILL
			WP_025490399.1	Histidine Kinase	MGKRKINWRLKVLLSILAGIIAVITLLFGITYNYFLGKLKSNDEKITYITFQESENKLKELLERASEKMSRFSMNDLAYEFGQDVVRDRKIQPIYLRSIIQEFDEILNSDSTLYSVALMNGDGRTILSTVEKKSRAGVEVISEELSELFAESKKAYPYVVWVSGNDLNTGNNGILYTAVNRPVIVGIKALNEEEKAEKDNFMLIALDEKEVRKCYNQAIYNDSDALLLDSRNQVISSTREELIDTFYIAEEGMRIIDYSLSYYGWRLLNVLPENMYLEEARDIRNFGIMIAVAAVLCMILIAAVW
			WP_102289873.1	Histidine Kinase	MDKTSTANNGTDNANKDKTGSRQALRKLLENAKVHFMQLGLKRKTVIFVMSTFIGAVLFTSFIFGVIYSNTWKRTVINHVKSIESEKEDGIRSYFENMDNLAYNICYSNWMQDIFKKSVSVVRRQEMEENARDFLGSLSTLYEGNQFAVIALNGTRVTGTDSYRLDYDVDIREKPWYEELLLNGKYVEAREGEDKGIYRNHPEWNMTIYYVVHDYNTLELTGFMVITVPLENIKKLLENGYEGTWLALEEKDGSSICSNLPGELDTGEKREESEQIVKLENRYYMSRKMLNTEFFQWILITVSDENYQKVNNPMVLLVFVGMLGFVGCLLILVALAV
			WP_102289734.1	Histidine Kinase	MKSDKRSLRRQTLIIIMLLVLPFNILTAFLGGIMLTNAMESAELTVQSSLNSQMDNLDMRIQNTIYFLYDYPANHVSYINFLKQPRDWHYTFYRSLTVNELRDDLSLSTAAQYMFLYVESRDDLIIMNEEPYIRNESKLLLSEDDVLSRINDKTISDSRWHLVSIQDVPFLIMITQKEGVYLGACICMAEAVSEAAASLEYDNVSIYASVSPNADTSSGIHCFAKSSKTNVYLCCDIPQNEIIGGMAFIHRGIIYLVILSFLIFPILSFFFNRYV
			WP_102289647.1	Histidine Kinase	MKQIWKPHRLSGNKRQPAQLKWSMTILMLMCWLLPLAILTMAILYYVSNRFSVQMQDNIEKSMDTAVEICEMRVASAVRVSRSASYMPDIKDSWKRYQEDHNEVKLFEKVTNFLEQMYRYDSSFLSTIVYFIDKPEDVYFTYRSNYYGSIKEFENEARDIVAQVSEEIDTGIGCAVQRDHLYMIRNIMTPAYEPYAVIVMDVDKDSVFQSIEGIPWFVDYDVSIDGQWIWGRDWAEDYAARESAGRSSLYHEGRSNAYVICERKMDNHVIRYVAKLDYDTIHYEKMALRYITILMMAFTIPLIFIVFYFL
			WP_102289553.1	Histidine Kinase	MHETGIAGNPPAVSCDLSVCLPQPAPVLQEKGEAMEKIKSIFVIFIIFLFTTMASFAILFRYSTTALKDSLMRVARMQMVYTSAQLNQKVREIEIEAEGILHSEDLKALHLTLMEAYDAWQYVTDANRMKDYLKSRQKSNVGMAEFILYWPVSGRIISTLNIEGVEEQALELAEDNLWFLYRGEVYYSRKYVTDWDKNDDEPFLLIRMERDYLYKIKNMASGVQNGGALLTFSDGESLFYVNEAEQALLKTMEGQALPQEKSAQKKQTEEMAYEVSIAQGKYQLVTAAPAPNGLHLITYYPLKEMLKPVNTVTWVTGALLLLLMGIGLAFLILY
			WP_102289326.1	Histidine Kinase	MKRYALDQKMKRMFTAAFLVVLLLAAGLFAGISGSMYRKQAFQFCVSQVELNLNILDSRLQQIQTKQRVLAADSVIRNAVEYQVENETVDYSIELYHQRDVADKLYMLSENPEIENAYIVSADGRCLYSYRASVRKDYNLMQEEWLKDIVDSIYLNTSYVSGMHDKRYLLTDQKNECISMVMPITRENQYAFSAAAYLVCDIDPMAVLQSSRSADGGVSLALAASGRLLYAKESRHLAEEEEEQILARIDEEKSSFQLGGDPWGTDRLVVVMKSRFFGWNLVGIRSLDEIHSINRKLSCILAGILLLSVLLVALISRIV
			WP_102289284.1	Histidine Kinase	MENKIKLFFQKVPERFHPGKILDNLPLTRKLMLLYLCCVLLPLILTDSIIFSLVIKAEQSSSQHEMENIAEAIHYTLSNRMVNAANLSLNIYSNKYINEFMDAEYASPLDYYESYRDFLKDSLYEASVGTSNYNIVMYADNPGIVNGGSFWNLDSAKDKQWYRDFVESGRDILAYPYYENTATSTLRKISIIRRMDYYHKGSCPNLVKMDMDYSGMSQSIINSKYRFLVYICDGDTILFSNDGHGGMGKPYETFLPSMNRRVGYSRDMNVYGRVWSIYVMKEELNVLSIIRNNFALLLFLILVNLLLPALL
			WP_025489367.1	Histidine Kinase	MFPNITKLQNRFFICYLLAVFIPIMLLSSMIYSYHSRQRTKDYITGKKNSLIIEQNYLESQLNSSSNYFNQLKSNYELQSLLKGIYASEREIVYVYNKQIYSLISSIFLYDSNISGVTLYTQNTNAANILNYFEPMSACPVYEDFQAELIDGFWKAEEEKDGAGFSFYIGFSNPPSAAFPGIVKLSYNHNIFSSCEADSPESSVYVFLNGRPIYRSNDAPEASACLEAHEQQLLAQTQADAPQVILDGKSRSIISAISLDNGIFHVIRVTPETGNIFSYQPFLLSLAISVLILGSASIIIFCLIF
			WP_102289492.1	Histidine Kinase	MRSKKRSIKRYLLIGGIGGSVLLLLLLLCFGGYIILQYRHVYKRDHEIMTSDYAQQLAQDISSMEAYIKNLYGNNVHYQILKRSQITESQWMLASYYLNNNFSSRADNLDYFGGIFYYDKAWDSLHSEFSGFTFTGDSYRLNQAIKREARAHMDEKMPYKEIMTYEGEAYLLYILGDRGKLLGYAVNLSQYFVLRENMQLVISDGEGNILVNQGDMLLEEEAIAQKLRSNTERAGLMYMISRKDLEGENLRILLVHKDEKLAFWNQMEFWLLFILIPLTAFAVLWNVY
			WP_102289151.1	Histidine Kinase	MKQKTPSLQKALPRYYFLVLFITLAILLIAFYIYYIKNLRVSEYQNLQNICDSALSNMEQEIEKMSTVSLNTIYSKDILPGIRNVDVTRINSQQTYVQVQSIYNSISAMIGPQQTVAQINIYHKNGFSVGSGFYTYHKKIQLSQRSWYDAVMEKNGYKVMSLPRRLSFFMSPAPLPYDPYYITLTRLYFDNIHEIEGAVEVLQKCDTFFSYLNRLSAANQSIRLVILNENGEQVYPVQTAETESAGIASLLSAKASLPIGQITHIRDENGNKTAVFYNTLSSVGWQIYAMESDSILVHSLIAPTLFFLAVLIIVLLVTLAICISISG
			WP_102289123.1	Histidine Kinase	MKIREKYNACKQRFKNLSLKKKLLLFYTALFLLPLLLISIIIYVEVSQSMTEKIQFSATQGYEQAKSYLEYKILEMIQRTDVVVTNNSLRKQIEDSELLSDLHRQLAQKESIRSYLQSVESSTQSIRIKIYISDKLQMLFDGDYIFPLSEADGALWYQKKGMQKVYFAPGIYLEKEKQDKYVALVRDIPKENNYRERSCVLRMDIGIEELGNILQNATPTEQAVTYLVNRENIVVAVSDRQKLEALGLSGSLPSDFYYNRYVDESELAQMKLNQENVYCIRNKIRNTDWEMITVIPKTDMLSGIVRLQTIVAGLMILFWLLTIAGGTMIISW
			WP_102288861.1	Histidine Kinase	MKNASGLQGGRADWGRQMYHSRTFHKMLISITLVCLCFYGIGLFSNQYSRNVLSHQIQDTLDSKVHFWEEQLQQETDSLLLTQSSLTNDASLLKLHVAWDSLSNYQRYEAVKQFSYRLLNVKVLHSIAASIKTYFPDRKIVISADSPILDSYEEDDYGDFRQACLNEDGSICLTIFFPYNMNPSNRKIPHFYIRTTITPKTLQGKLEEMLGEDEGTVFLLNQDGTVLAGSGKKLEEDIASVPVLALVQEKIRTAGEEESIHASRDGFASGRLLSRLGIWLVYCYPNQVVEKPLRFFRIFNAALTILVVALLGAYAFYA
			WP_102288224.1	Histidine Kinase	MKQGKKACLWRTIRGKMRISYFVIIFIMCAVLLISYFASRATIEKNAIESSMAALTVVSEKVDGQISYIVNLSDLIYNSSIVNSHIRDMMDSSELYERHYNYVQIYRSMQDYYDSLSMNNKDCQIMLFNREQGILYYSWTFDEPQVGDVLEDIPDIAEKGTMRYAIVRDSYGNKEKGSYCYFYNLYSGVQKEEDQLCVIIGIRQQDLDDSLEALEDSSSGVTLMETDGRLLYQIGESVNMSETVRIEKTDHNVWEEANGTFITHEAGETYLNLFTTLDTVHWKLVQTIRMKDVMQGFDTWWKISIFCLMLVIAAVFAVLYLL
			WP_102287965.1	Histidine Kinase	MRKHSISFLKIKVYRRKFLGNAAAILVLCMLCFLGVSVFFTTIWAAQQRQEAQDAFSVVEKKIGTVKDQLNEYIESCYASRKMMQDARALFTAETEAGYVHKRLGNSKSSSAQIAYMPGDMKKLFVNRRIQVRGVTFVSGEGTKAVWLDRVSGDIHVTFGLKSEEEAMKIPGFGNMMLSSFEIRDPDSISRQLGSITFWVDRDELLRGVGLSGAWAVMQGDKVLHADYRQEKEMKWLRAAANMEESQGWFYGNRYERIFYTVFPSSQYDFSYISVINSNTIWDLNRRALIATSLVLIILAGGALLVSFVGI
			WP_102287999.1	Histidine Kinase	MEKIRGIADSIITKIIVLILLLILPMNIMLVTVTRNSMDTVISQTVYSTESTLNIYMGQLDREMQNIDTYLYSLIDNDIYFWQLVQAKESDKRTLARFNLNNEFEKQLLLNNRYAGLFWYREGDGILLNLRRNQLAFRESMEAYLTEKAVRELENGWHIINIDGEDYILHIIRQHEVYLGGLIRVSDIISEAENAFEYQDKNVMLSEKIPPVKEEGKLIAHASSRLSNSSLILSLVLSRKEVLERLPFLQKINYYAAILLMAVVPALLLIF
			WP_102287937.1	Histidine Kinase	MFQYITDKIRGRRKRLLHDYIAIFIIMGMVLLLSFLIIGYIANSTTMEQSRNSSRVIYKQAREQLEQVEEDLQNMYMNVVKNDSVLAFLEAADSYERWEMLESVQGMVGMNRRINRNLENIIFYDEDGNLIFALGNVFLDKPELELNEMLNFSGRMWDEATKQACFEVGLPIYKEETDGYTLLGSAYLLFNVGNLQEIMDRALLNRDSAIAIVDGNGRAIVKAGQWEDYYGDFETALEDKKRLVYADYIGTTGWRIVNVIPKKALLTGAEQMRNITYVTFLAVVSMMIFLCAMLYKRII
			WP_025488399.1	Histidine Kinase	MKWRKGWERQTEWWKKQGLKNKILLICIPGAIFSSVIIMVLASFIFREYEKNMYNITIQNLNMIIRHIEMELQEADDTSVEIITDATVQSALSPGKPNVRSWEVSMDYIRQLRALYEVLQDQLRISRNIVSISIFVDDEWYYVGSSRRSYNRSRLEEMRKSLAENSSEITWYVKGYPANRIYGLRSIRDLRYHTFEDLALLVIEYDLEGSIEGLLKNNSNVRYSPGLAVMDGEKLLYSDIAALPSRELVQRGNRDYRSVTLNGKKYFASWLDGTDYGWSYVFLILYDDLFGMMRFLKVVFWGVVAAVVGLSVFYC
			WP_102287232.1	Histidine Kinase	MMKKRLTNKLLLTYFLVVILPICVVYGFFVVVLLTRTFQSETEKYRYELDMAVNDLETELKKLENIADSILQNGYIKEFLRYQYNTDWEPMYDYMSNVQHQIHSYINYNQNIDTIKFYSDNMRLNPGGYFLNFDMLPVVKTKIYNGFWILDDENKLHYFLGKLDETYKNIDYAVEVITESEVIINFQKILKLNDKTEVCLIDKEEQILYGKLPVEIKKEEMNTYTGFGFIRSGKYCFIKADIKPLNMIVVLYADSVDMAYESLLLLLFDGALLFLVLFILLIAYL
			WP_102287210.1	Histidine Kinase	MKKIKFQFKRLTKIRQQLYTIYFAALFLPIMIIGIFLLINTYTLLSNYHRDLLEADNLRVKTILFEMTTQVYNISENLVFDANIKEILSANYTQREKLVEKAGNLTVVDNYAQNYAEIESIEIYTDNPTFTDYKQFYRADENIQNTDWYCKAISQSSVFWVPMTSRDKYGNEYWNLSLVRRLPLAEADYNAVLVIKVSDNYLRTRINSQEYAAMISVNDREVFFNSNRSEYGISQKVPIDYDKSYYQYTGKEKINGVTYFVDVSTLYLYQSDSRLYICTMNDLGYVSIKRILTICVLILAVAILIPGLIIHFF
			WP_102287205.1	Histidine Kinase	MKKIRENLFMQFLSFILLLLFIVTAVFIMNSYNAKKITRDNTLQLNENVLTQLVGKMDEMFISMQNLMSSVAYNPVVYTYYKEEEKRPLMQDDLKDVLINTLITDDYISGIELYNMEGNKLLGVGKRYTSIVSPEDINTIEYSEQILADDGGNIKYAIYYPIYDLKNVQYFTKLGICVFYLSVDNITDFLNEVSITDHTYLYVVDKEFNLIAQNMIAQKDKDFFQNLKITKSRYYVSEMKIDRNGWTIISYVPITELFQGLDFLNKEMKMLYFFSIGILILLVYFCYKAVINP
			WP_102287195.1	Histidine Kinase	MAEKNEKKHKSMGKLTIQVMIPVIILFLGILVVMFQSMFEARQLVYRYIEDTARLYVEQINTDITKINYEIVTLTSKKGEANNIPAGVRPEDSQYYPILNELVEQNRNLKIRYKEPCCFFVYLEEADLFISDSGSVFKDSQKQGLSNVLMEELRMRKGERTPYSQWYFVNDGEQDYVFSRFSKNGMTMGCAIRLEELFNTLHINSLGYEGIPYILDKDGTIFVSSRDRDKIDPETLKRIAGKRAGIFSESVIYSFPISGIIGETRAFHIMISPSGGILEKIMRLQVILVFLSIGIIVGCALVIRVYYQ
			WP_102287373.1	Histidine Kinase	MKGINMGENGKKSIFKKVLWSMGAVMTGAILIIEISSLLLIHKDGQRAQELFEDTIDSYGVFWENKLNETSRMMLSFISAETGALYSQLCNSEDKLTVETAKLQLRSQIADMNARQGYELVTFVYVPDRNIYFSVDEKNTSYLKSQGIKENVFDYIAHNTIASKDKWSVLYVQDTPYLLKIYHMENGYIGSLYPAGHILEGLYDQEENWVLEMVDRAGNTVAHMGEPYKGMTVSYDRFLEYTDAGIRVTIGSGRLYSNKGTGVLILMGAMLFASLLIFLVLG
			WP_102287315.1	Histidine Kinase	MRKIKNQLIINLIVLIAPLVVALLSYNFYGLSMINTHVASAGQSILETYGRILEQDLQLAQDYLTNKLSNDSDTLSLNYTDNYLDSYLIGENILSDFEQFMQAGFDSVYAMAVYAENQDMFRICYHNYDASVTYEDNSRLKQELLWEIKQNGPYEWHEFQAGSKELLISTMHNENVHFAVVVDLEKAKSPQKYESDSQQGYLVYADKNGNPITSKNFIEKNNIQIKLQNKPYYFTGDRQNQFIVVHKELPYGNLIQLYLQPYTAPFYAIDFTQAFLFLLTIAVAVLLPL
			WP_102287415.1	Histidine Kinase	MRKKMFLTLCLSISAILLLSYCLIYVTFRSLLRNEIQEKQQYILDFNETVFTNYIDSFNLIPFQLVDNHEIGSALNTSSSDYLDMFRAREALKKEFNKYLKLLVFTSNLDGRLILYLNKNIPLSAYCDSASLSKDVSLKSIQIYADTKVKDEKWYQRAASHKYSPYFFLNESTNEICFAKCAQSYYLYPPSAEGIGLVVISIPTASILEKLMMKSITPNSSIILMNEYHEILYQHGSTVPADAVTLFSSQSSELLLDGHKYLVNTASVKNNLYLTFLTPYSDIETVIRSSLRPYIAFSLITFVVLILILYVLS
			WP_102289159.1	Histidine Kinase	MKTKKNLFTHLNIQMAAFFLAANFIFLLICSALYYQWAFQILLENSEKLHIQSMQQTQHRIEQTLDEADRAVNLLSYGNTGQKILAHSGSETDIDSILLFRNYLEQVSGILRSYSSIYSIYFYTGDNLLIGASPLHTCINDEPASVSPILEYAGTDNSWNVIGGLKEDFFNPLFNKEEKNPRLVTMIRRSPVFHSSTVYGYIIVNFQEERFYDAFQAELPGEELLLLTSDGMIISGSRKDRIGEIDDGFLSSKTSNTSRLTYDKHVPVLNLCIPVSNTGLFLVNRIRLEELIAGRRDIIWKIMVTLVLESLCMLPVVSLWLRIKLHPVKELTEKMDEIKNGRFTPPLKKIPENELGILVESFNQMSLSIV
			WP_102287375.1	Histidine Kinase	MNNKKPDNHVNNLFLTSASVFCILLLIFSFLAIYFSYHDKKSRITSSMEMISTYTSQEYGNILNNFWQAYMPVYETMKEDSTLVKSYFAAEDELTPQEKNQLSSLLKRMSLRDNRITWIALYSALRPVNYIQYANDTSINTLPDSFPYIKELTDKKQQMEVYGMRYLNAASAGNETFAISGGVPFGFGKGSIIIGYKTSTLAQSATLFPDNVKSMEYYVISNGQVVYNSEGNYDIGSLYQPDGETDGIHTVNGTRKYVQALPSGNASSYVVCSINYGDMLRSVHKDTPLLLAVFIAFFGFSVFIGRSIQRQVAEEVAVIKEGLNILAENNLDYQLPTNFRQNGFPEIAQDINMMSSRLNESIKKAYYF
			WP_021634833.1	Histidine Kinase	MKLSFKKSIVLIIFAAVLIQIGSQFIYIHRIAENSAKRLLSYTNTTVKQIENNLDSAFKSIAYTTTYFSINSAVQQFLSEEEQLEKYKMLTFVNDTCQAAMAMNSQIQTALLFDKEGNCEFSYSSSEMKFHEELKKIERECYREAVNNRFIFYQGDDGREMLLCITPIYSNKAAIFTESQRIGTVMLVIRPNAIMKVLEETGNSEEVEFYLLDPEGRIMAANSGADTLERDLRGFTYLEREIWGEQGFRIVAKINNHQVVKEYDLFKSQMLLSCAIMVGMLLLIGWLFNQTIAHPIDRLIGEVAELGTNRRKKQITGKYHFQLTPLVDKMNEMLRNNDQMSH
			WP_102287406.1	Histidine Kinase	MLYFLSGRRRVMSNLSIKKQFQIILGCMAALSLILSVVSYTALDRLLLRNAAAYARNTSQKFDGEMHYLFQRIDSIFNTLLFDRNIEGLLHTPYSSKSQKYVKELLVQFTSFSIMNQDISDIALISPDMSWSNLYDADTLRRLSGQMEGTHGLYSFGFLSSSLTNTNISREKRMVFGCNVYGMHEMAYYGKYQGSLILSIDLKKAPIILPTEDESTTYFLLADSLENTFSFNCPEDIAACLLDSCREKNAFAAEKPVNYDTPDYLIYVTPVSNVGYRIISAIDKRQLRRDVLHTTIIITLIITASLMLLAFFMYILL
	[Bacteroides] pectinophilus	GCF_000155855.1	WP_083790883.1	Diguanylate cyclase (GGDEF)	MKYTDTYNYGNNRKKGRNIKWMLPLLVLIICGALLCAVMKKAYASEREQIRMKAEMNAVTYADRMAASLDDGIDITELLKQILVSSNGEIGRFDTVSERVMNSYVQSIQLAPDGVVTQIYPEEDNDGGKIDLVHDSERGTIVNYGIDNREVIMQGPFELKQGGHGIAIRNPVYLSSDDGTEYFWGLTIVIIRVPEIYQESVSPLADFGYMYRLYKTESPLDTEFKLVDDSSDGELDDPVSHYFELGGCRWRLDIMPVEGWIDRKDIYILAVVGVIISVLIEALVIAFLFI
	Catenibacterium mitsuokai	GCF_000173795.1	WP_006506314.1	Histidine Kinase	MKNKKLSVRVILPVVMSVSIAACIISSMMLFSYLFSSYFKKDAVEKMDRQTISLAQSLENEVSEINSLVNDVYYQNIKKYDCENVQFKTVMTQKISNESNRIYSISLYDMNGNRVWSFGESSGGFDIQQSWFKNAKKNTETIQYGHRHLVKSNLSGYVMDISRYVEYINAGNIRSGILLMQYYTEPIEGILDRYQNQKSAYCYLLDESNDFLYHPFEKRIASGLYKEKTVSTAFKNNRSIHNGDWLVERKQIGYTGWNIVVVNSMSNLLVENRRFHYIIWFILLLVGAILILFDVQV
	Roseburia faecis	GCF_001405615.1	WP_055263337.1	Histidine Kinase	MNIIEKFIKVLERYMDNLSIKKKFIQLYIFCVLLPLIITDSVVLYIEDSMESQRQYHEMANVANAVSYNISALVENAGEIAKSMYTDRRMNTFLEKQYESTSDYYAEYQNFFQDSTLENVLGMNQIVFTLYTDNPTVVKGGKIDNMSNLKETAAYEAWKERGENEGLFFVYERKRYANSYHRKIILLQNLDFFSKNKEKMLQIEFDYNSMMRMLRRMKFDNEVLICQGDAIVLSNGPFSGVGKKFDMISVQQKMGYKQTITLHGAKLDIYVLKADNRVRSKIVRFLPILGFLVIINVVLPMGFVLLL
			WP_082424205.1	Histidine Kinase	MKKMKNKPGDIQSTIMGAFSVISTLIMICMGMMVYWRFSGITQQNIVDNNRKMMDQTVDSIENYLVNMRQISDAAYYDVIKENDIREQNESIHKGLNLLYEANKENLRSIAIYNGYGSLMAAEPVVAQKEEPDVTRQGWFMQAKTRMENIHFSTPHVQNLFDDGTCRYYWVISSSRVVELTNGTDTQLGVLLVDMDYSGISRMMERINTSGKGQYFYLCDGEGNIIYHPHQARIDNGMNTESSVKAASSKEKIYDEYLGKNHRKVMVGAISYTGWRLVCVMPYEIFTNKMADVKQFVLLILLLMAMMLVFVNRIISV
			WP_055260818.1	Histidine Kinase	MGIAREKKKKTLKAKMLGILTMCAMTSLLAAGIVSYMALRMIQNDSIENNMKMYLDQITKNTDEAYYDMLSIVNYMGPGGLIGNVTDSYLDAVDNFDRFVEQRSLRQELSGLGYVNTKLVGVTYYDKEEKKELISGMNVRTLDGRQNALPKVVKCAGNVMQAAHASFLGRSEKTVFSVMREVVFGNGKRLEIYTEIEADMKTPEEINKEGYPYTYIQMDERGVAQYSVNPVIMHGQKLFSASLSKGEYEVQTREGYKIMAYRSQMGYINAVALPDNIYQKKINQWRMMMTLIIVVTFLLFSMSVLYLYRMIC
			WP_082424263.1	Chemoreceptor	MIFGIHKGTTYKNNRKNEFGRRRIMKSVRTKLIASILICSLFTSVLIGVIAISNSVRTAGKDAMTMMQLTGQKKTEEINSTIQKIEQSVDTLSEVAMSNFDYDSFRQSKDYADTYTETVQQAVLDFANHTNGAVTAYLRYNPDYSNPTSGVFAQRQSVDSELQCLTPTDFSMYDESDVEHVGWYYLPVQAKKAIWMSPYMNENINIYMISYVVPLFAEDGTSIGIVGMDIDFSQITDLVDETKVYQSGYAFLTDASAAVMYHKNADEGTKLSDLDSSLSKSADFIGDDGNQGKTMDYSYKNVNKKFAFYNLDNGMKLVLTAPVSEIYSEAYGLAKMIILAMIVAFILSAVIGIVMGTGL
			WP_055263410.1	Chemoreceptor	MKKKGNISIKAKLLGIIIPVVIAIILILVFTAYHVSSGIIESYSKNLLESSVNSQASKIEAWLEENLASMQMAKTMIEKLHPDEAQLQTILDASCGYSENYPDGLFLADANGSFLKGTDSKKQEPNPKESMWYQEGMTRVNMAVGSAHQNPDGTNVVSASGLLNDGLDTVRVIAADMTLDRISVIVNSFIEMHDAEAFLVDKDSSVILASRDSDLISKTLGADGQSAFYKDVEKKVSGKSYDFCTLDGNMTVFKEVNGTNWLLVSYVPTRVVLADLVGLRNLMIIFSIISILVLCVLIERVTHV
			WP_055262552.1	Chemoreceptor	MRKNDEQKTNKLKKEKVKKEKTKKIPKRDNASRKEKKIKMKESSGGQKKEKSEIPFYRSIAMRLVGAFLIPVIGVLVLGITSYNNASNAIVDTYKESVQQTADTMQQYINLVITSEKDEFKTYLTESDLRKYFAGLMDMYDESSVRKDYQGRLRNKMALDSKIQGAYIIADNKRTIDCQGIVRDRNVYTDYVGCDQGKLVSKSATNWFFFGADESSDKALDLGIDSYCLRITKKMNNQPAMMIINISDSFIRSAMQSLDPGKGGYVALITDTDGKEFYSDESVKTEKALIYGTSFYKKALNGKKDSGNQMITFNGKSYMFVYSKLSAGDLMVAALIPSDRLLEQSSGIKQLTTVLVIVCMIIALALGLFLSSQMTGTIKYILRQLRKVSNGNLTVHLSA…
	Eubacterium eligens	GCF_001405395.1	WP_055286698.1	Histidine Kinase	MKKIKQKINDIRLQNKLVIIYVVTGLIPLIVLFVFAYCQMRNILMDRDLKSIKGAIEQSVATVDGQIEVYDNLSNYITFNDTLSGVLSYDYKSTYEMYNQIVTTFDPMLSSLKYFHNDINRVTIYVDKAIKHDTTIAPIEEIKDRPFYNSAAESTKIQWFVDEDSRTLVSARKMSTLDQLGILGIMYIDVDYDSMMSSFTGGLEQNCGMVVLDADGKVICSSDTFENNNTRYRLNSKKLLSLIDGAEWDNDTCGNTEGYSVVKKESSVTGWTVYVYEPRKLVLRSANSMITMIVVAFVVAVAGAAAASIFTTGFI
			WP_082426089.1	Chemoreceptor	TSSSMENNVKVTSEQTLNEAQKQFTTYLKTLSQPVDLLTRKNEVKHLEDQGTLSDNVKAVRDSLIASVKVTNGAERAFFATNTNLEITGWGEYNPETGKTLSKGGLENGVDRTKEVWYTDCKGLKARNSIYAYFSKPYYSKDFDKTIITVSQEIKHSDGTNYGTVGMHIDFSEITDFVQGIGLLNTGFVVLADEDGNILVNNDNNKYVTDSVSGLNCWSTVKGLTENDYDKAFSFDENINGEKVHVVTSKDAVTGWTLVGFISSKETSVTTNKMISNTVIFSIIAFVIGIGIALSVTASMTKEIKKVSGHMKDVASGDLTDRIDVKKKNEFGDLENNFNNMVEN
	Roseburia inulinivorans	GCF_000174195.1	WP_007885620.1	Histidine Kinase	MKLTKTRHCVKQTNLLRTIKIRNRLLCIFLFISLVPVTFIGFYAYTVYTQSINDKLERSNEQALYLLNQNFITELNIFRMYIDTISVSDECQQILSKSCDTNFTLNEQDVQALNDFRSRVPFPSIHLKNLRILDRNRNIVYDLGYDDIDAERFSQIVEEIDETSPHDSLQYIHTYRSSDKIIIGRKIYSSTRLSEHIGYILIYLDETFFSNTLFTNVSFGDESNIMLVRGDGYIISSQKRSVLGALLDDALLQQVKLNKNSLAETFYTEYEGEKLVIISVYNSEFNNYLMATFPYRYITDETSRINQRLLLLAAILIALCLCLTLIVYTSI
			WP_007885754.1	Histidine Kinase	MKTIEKFYRKIAEYLAKRVKPQTIQFTISVSFTIVSVCSMGILGVTLYNRFVNRMEDMTIESSEQLLNQTAINLETYLRNMRRISDAMYYSVIKDKDLAVDSVDEEMNLLYEANKDNLISIACYTNDGKLVAAAPVTNEKDNSDIVDQEWFVNAVDQMENLHFSTPHVQNLFDNAAYRYYWVVSLSRAVELTSNGNSTLGVLLVDMNYSSIEQLFNKANTDNSSEYVYLMDSDGEIIYHPKQKLIYTNLYEENNLEAVHYDDGSHQEIFQGEKRLITVKTVSYTGWKIVSVVPMSAFNMGLYGTRMFVIMLMALSMLLIIIINQLVSA
			WP_009860973.1	Histidine Kinase	MVIPIGVLAGVLFYVMEQNAVQENMDYMEYTMQRNEDGIKTKIDSINMSTQFFLSDDSLLQMLNASAIGGEISTADWLDFKNNEVSALERLVDNNPLLYGVRVYAVNDSVQEMMPILYNASRMKKQEWSKQDKYVGWNFDYTDNIFNSYTMNQNRKIISLVTPIIDSANGKVGVIESAMTMENMFPSLYEGIEDEWSFFYSDEGVTYFGQKEQTESSALLDDILKQRPTEDKIQTIYKKLDGKNLVISYMQVRELSGTLICVKDITKNVHNVYFMRDVFVAVMLAFIILLAFFINRIVQHLLKQFYEILKSIRKVQKGDLDVVIENCGKDEMGELGTQINKMLERIKE
			WP_007886200.1	Histidine Kinase	MIVPVRRSNIYKHFIKMGKRKMRKRHTLKNELTVFMLLASVVTLMLVAIAVCYVFFSFFFKNTQEDIEYVLNNTTQQYQSHMQFIEDGAISIRHNSLLGDFFQTDSCDADIAKEQLMYSMELFADRNQVNQQLPFVTSVYLFNNWDQCIKEYYYAITLASEKQQEKSYKNMQQWFKKDKNQYACVTDSKNLNILFRIYDDNMKEMGIGIAQISLEAIEGIFEDIEGYQDYSWSILSHNNLMLVSGGDATQNDLLKEKVVSWSGNKNVEGRKVIVSADASGFGLRTIIAVGQNNILAILRPTLIIFLVGLVIVLILTFLVSYGISY
			WP_044926944.1	Chemoreceptor	MKSIRTRLTLFFLLICVGCLAIAMAVSSIFSRSALTDTNDRLHEQQAEYYASMIDSWLQENTGDVDAACTFLEAKSLIDEVTIRPVMEQYTNNNVNAINVNVGFENKLFIDGTGWKPEAGWDCTGRPWYTDAKAAGGEKYFGDPYVDAVTGELIISVSKMFHTGSDMEGVVNMDLKLSTLFDMMNEITDTSDGSYSFIYNENGAILMHPNSEFISTGENVVNVSDLIGGAYEKAMTSQRAFTDYDGKAKYLKAATVAGSGWKEVLVTPVAAYNSAANEMLMVLVVVTVLSSVIAAVLVILYA
			WP_044927512.1	Chemoreceptor	MKTKKKRIAQEIQSRILTIVIAIFMVVAVVVAVMVGNVSLSAQKNDLEMQSKAASYQLEIFFQEYMTIVEQMALDKDVRTLLTETKAGDKITESADYQTVFHEMEKIAAADSDNIQAVWLGDIDANVATQSDGFTSDSSFEITERTWYRAVETNSTILTSAYVEASTGNLILSAAAPVYDENGKNIIGVAGADIALEHIDELLSAYKIGNNGFVILVTSDGTIIYHPNSDNQLKNLSELNVSDSVMKAIQSQNGTSVKYKADGSSKYGYVGRIGTTDYYTLSCMPSSEYLASLIQCIIIVLLLVIVGVVIIIM
	Dorea formicigenerans	GCF_000225745.1	WP_005336403.1	Histidine Kinase	MKQKHLSSGIQKKYLKSTLILLLLALLLSMIGVWSYMHHTLKNNIIEKYEFADEKMGILLDNLYTKSKEVTAEAILNETIQKSLNAEELTDNEKNAVGKYFSYLDLDSIQDYCYMDNKGNVYTRSYSYVDAFDIKNTVFQKKLGTEYAKTVWFIAKDTLFNGKEDSLFITRYVHSLDYPSEPGIIILKMNPSFLNHIVTMDSEKADSSILTGIMDQNGNIYALNQKNTVLPDNVTKTLISACKKSSDTGIILNGEAVTGGYLSAYYQKDCSFSIFTYVPNEVVTSQTTQILIVLVLIYLIIVVLALLLSILF
			WP_044912062.1	Histidine Kinase	MRGKESVKKRKGGFNIQSIIMSVLMASTLITIIIMGLLLYHRFKLAMDNTAVSNTEATVESSVDRLNSDLLDIRQIFNAANYNIIQEFDISSQEFAKQCSLLYETNSDKIQSMALYGSDGNLIASEPVSLEKENVEIKNQDWYQNAENAIENIHFSMPHVQNLFQDGTYRYHRVISLSRSVDINDGDRPGSGVLLVDMKYSVVENVLKQINESSDGVYYYVCNRDGELLYHPRRAEIDRELFKENSLKAAGYEDGVYEISSGNGKENVIVGSISYTGWKLIGVIPESVQTANINNFRYYIFTTIIILMMLLLEG
			WP_005338784.1	Histidine Kinase	MNRKRKELIISVTGVLLLLLSAVFCYQTVRDAIIDNEKESIQNIAEVSSHSLKATLQGKSNLVYAALSGDMASEESIEASLLKIGEKGKYIRLDQVSQLQDWEVDSCEEAGKNPGHVIAGPIRKTYSGGYVFYLTKAVYMNRSIAGYVQIELNLDEIYEGEQDLSNLNVGNQGYCIVKDIDGTTVMADARNEKEEISFSSKDVSGCEVVWSYEVEGGSPKKTQKLVAYNTVDFNGVQFVLCVVEDYRDITAPIVKIAFYLSLFGVLILIWVGIFGYRIL
			WP_005341453.1	Hybrid Histidine Kinase	MKLSKNSTLEKINKYKKVILGCIVTILVMLGLFVFLNQSYIQKFIYEERLNQMDEITHQMFLNLEDVMGTKWNYVQVQCNLIESADIQTVDDMSRYMKTITDLYEFEDSRITLLAVDDSGKYYTEEGNQGIVRDAYHFENSPEKISYVSNFMTTNDSRMVFLQKLEHPIRLQGGQIINYYGLYQDMQELNEYFGCDAYDKNNSVYILDDNGFKQFNTNKVELIKGHNVFSVLKKMEYLHDSSFDKTEKELNGKGVSYSNAILDGTEYFYVLKRMDSSAWTLIFLVPAKYVATNTVRLVNLIMWFIILFAVVAAVCVITAIVT
			WP_005340661.1	Hybrid Histidine Kinase	MKKKKALLKIILIPVLVIVLIQGTVPFMTLVFSGIKENLENNTIQMDEHMIEKSQVVLQNDMIEKWRAVYKESDGLDEKLSEILKINGISVQEFLGSEELQKSYLSKVFPGLVESLQYGTASGIYLIMANEQPTDQAAKYQGFFVRDSDPQTRISSNTDLLLERGNKQLAHSLSISLDNAWSTDFEFQGNEVRASDNFFYKPYLAALEYKDSNMVDLGYWAEPFILEDNYMDNHEMITYSVPLLHNGEIYGILGVEISLKYLERYFNVKDLDNSLNAGYALMEDQGDGQYKVILGKGALYDVAARTGETLKLKKSNKTQLYQVAGATVGKQNVYAIVKPLSLYSNNVPYEDTNWCLCGLVTEKSIYGLGNSVYNIILAAIVGSTMLAAFCVYFLV
			WP_005336785.1	Hybrid Histidine Kinase	MSRQVRTQMPQTQKKDKRSKSKGKKFDKNACLLVFVLIFSGILIFLLLTASDNKKLNSTLNETFDFAKTRIERYEIYNTNDQVKSLVRLMDKTTELSRVIAQEDNLSEEMLDEYANEQRLTGILVLDQNQKVTEQAAKDGDAMLLWQKLIESDYVCDIAKYPQKTYTTRLRNEGKLYDFAAVARQDAAGIVITYMQKEEVSELNGDLTMKSLFADFPFEMNGSIVICDDDKVVSTNKQELLSSSVEESKSLYKNEFKAGGNEIVCLHSKAGNWYGRKEKIKDYDAYIFFPESQVYITRNIVCVIYVLLALLLFSLYWVSRNRTEKRSILQDQKRLCVINALGHAYSSISLVNI
	Dorea longicatena	GCF_000154065.1	WP_006427878.1	Histidine Kinase	MKKSKMSGIQKKYLKYMCTLLILALVLSSICVWTYVRRNMTDVIVDKYEFMNEKMGIALDNLYRKTDAVTAEIILENDVQKSLRNKELQEVEKNALSKYFAYIDLNHVADYCYIDNKRNVYEKSYSQIGYSDFQSSGLREKMGDEYAKTQWIWTRDYLFGTGDEALFIGRYVNSMDYAHEPGIVYLKMNQQFLESVMDKDRKIAKDVAVGIISPEGKTCIRQEPEDLSIEKRTMKKITELTRTKKSGVIVRGKKIEGGILQAYRQEETGMVIFTLVPDMVLNQGMTQILIVLLTIYAVIAVLAFVLSLYA
			WP_006428464.1	Histidine Kinase	MKVRSIRSKVLIAITGITLLTAAAMAFVFYGRSSRMIEENYITVLSQRTRLLTDTVDDMLKNVCNIDIKASCDKEIKEELEQYLNDKDEKRLNNISTRLRTFSKMDQAISSMYLVIPGESQFVTTLDYPVYRSGLKEDNLRQFETLCGKNGGPAIMDDLVHSKDKLLQFTEKVTGEDGQVIGYLCANIEEQNLRYDYLEDPSNQELGQIELIEDGRIIAAREQSRMGNKFPVKKYKNFISHSEVTGADKENIYIYCEGSFSGCGIFASVKRSAVLGDLAQMRKYVFGVAAVFGLIAMLAAIYISRIVY
			WP_006426123.1	Histidine Kinase	MKKRKKNLRQILIPAFIITACIPLAIFALISQERLKTSTLENMNNQAEADLQKANQSLNMTLDKYETLLYAITTDEEFLSFVVNANDSEEIPEADAYNMRRDFSHICNRNEGVDGIQLVLSDKRRIFYDRLSSSSVNSTWMEKVKIPDETKLLSYDVDKDTDNPERMFHIGRKVVNYWDISEDLGYVILSVNLDELESVLSAGKGSRVYLVKDGVIVGAEDTKMLGRQEKALDSAKVNQKAIKNARSGWSILLCQSIREYQKAIEEQVIFWIMVALAVLLIFVLLIYRVTKPVMISVNDIVDAMKNLEKDNFREKLEVKEKDSTEIQEISEGFNEMSERIHNLIGQVKES
			WP_006427666.1	Histidine Kinase	MKGTGKSVKKRKKDSDFKKNVVFNIQSIIMSVLMAITLVTIVTMGLLLYQRFKLAIDKMAVSNTEATVESTVDRVNSDLLDIRQIFNAANYNIVQEFDISSEKFAEQFSLLYEVNSDKIESLALYGNEGRLIASEPVAVEKENIDVTGQDWYKNAESAIENVHFSVPHIQNLYEDGLYRYHWVVSLSRYVDINDGEIPGSGVLLVDMKYSVIEDVLKQINDSSEGIYYYMISRDGQMIYHPRKTEMARGLFEENSLKASGYEEGTYEITTDGHKESVVVGNIAYTGWKLIGVVPESVQTARINNFRYYIFTTIMVLMMMLLEGNRLISRKISKPIRKLDESVKTYEAGGKTDIYIGGSSEIRHLGYSVQRSYERIET
			WP_006427958.1	Histidine Kinase	MKDKKVSIRIVFPFVMSVSIAVCIISCMFLFSHYFSGYFQRDTIEKVSKQKKTLAQDLEAEIENINELINSIYYQDIRTYDTATEMFQREMEQRMVRESEVLYSAAIYDADGSSLWHSEKLPDRNKAEVKQEAWFQNAQKNIETIHYGEKKLVQPDKARYVYEISRYIEYVENGNMKSGVLLLEYYTDSIDEVLLHYKSQKSAYCYLLDTNRRLLYHPFEKEIASEMYQEKTVKEAMACKNYKIEEQSGGKWLIERQQIGYTGWNVVLVNSMSSLDFESYNLHYVAWFTLLLVGVILIFLDILL
	[Ruminococcus] torques	GCF_001405235.1	WP_081016903.1	Histidine Kinase	MKKQIRKLLHRFENLKFRKKLSVLMLIAGLVPVVFLAFSMQYGMTNQLREKEQYNLEKILEQSVNSIENQSQIYENLVDYLSYSQSLRNIFDTEMESDYEKYLKYVKVADPLLQMPTIYHKEIRSITLYSDNIEVPHGDTLLPMSEAENQQWYSRLNEGTLMQWSITRGGNKSIIASRKFYDNDTIKAVLEMRLDYEKVLSPFMSQITDNTGGMIMDDNGNVVYADCSMDKKYRPKNIENLKDISDKYYISQRTMKDTGWNFYIYRPKAVSENAIHKLLLKNIPLILISVLLLSLLGYVFSIRMVSQLELLTENMNQINMGLRKVTVQSKSKDEVGVLIRSFQRMMDQMNHLISEVYESKIQLQNS
			WP_055146026.1	Histidine Kinase	MCFLWKKLKGYYKNLKIQQKLTFSHLIIVLIPMLVIGVFFYTSLYDMIVSNTIRSEQERAAETAPLVEDAVKEIIDVHRSLRGSGFYKGLTSGKYLDNLKELSYGTEAEQFRQDVLKFSSMESISAVRIYVDLDESELPFTAGRKYSTLQPLDNIRSTHWYGIFQGSPAIANLLCPSFYLGHYEIENYGNLAYVTRDSINNNGEYIPCYIVTYFSDSYFTKLLQDNITSTENVAYLVNSRDNLVATSNSFLYGTYPFSSDEIRENIMSSNNFITKTVLGKKVYAGFYRIKNTDWYMVAVMPADPIMKKSTHIICNFLLIYIAFLLIAFIIA
	[Clostridium] scindens	GCF_000154505.1	WP_004604896.1	Histidine Kinase	MKKEEKDKKKYSLRIRMLEINVGIALVSFLLCGVLFICSVSWVIGKYIDHDLDFFLKEAGENIEKRMEYMTEVLNELRSSELLMEYLRDGGNTYSLEKVRQAFSEAVDINNSSNRGDEGMPLVDCVYLFRNSGEYITDFYYAIVPGDQEKSDQIIANVWKVYRDTRDNEIGFETYCYRDGKSLYLACPILNDSLEEQGSLVFRLNIKTIYSLMNQVGDYRGGVCAIYTKKGNILETYPKNVDLLGKDWKEVSHNTPYIGKIGEEKYRLYNHELCMDLRVAIGIPENYAIKILYDSIDIYVVGIIAIIIAGILSFGVFTIKMTSPIEEVNEKLKLVGQRNFQAKLPDYDSKEFHAISCGFNQMTKEID
			WP_004605379.1	Histidine Kinase	MKKGKKTRRTRIGITAAVTALILLIAFFCYQTVKKTIVNNEKESMAGIARVSAHSLETSLKAKSNLVYAALSGDMDNEEDIQQNMLKTGEKSRYIPEDKMAALKKWEKEACKEAGIRPGEVIAGPVFHQEEGYYALYLTKAVYIDRSLAGYVQVELNLDDIYEEEQALSNLKLGNQGYCVVKEADGTTVMSGEHVEAEEFSLAGDEGDGCRIVWSYQVQQGTPERTRKLVAYDTAEFAGEKFILCIIENYDSIVEPIDRIALYLAMLGLALLVWLGIFL
			WP_004606394.1	Histidine Kinase	MKKSLSSQFVAILLIPLILMLATNYYIITEIRRDQSQSLKRYCSTTLDNIEINIASMATSMKKTSTMFSSKQETQSYLQSASRDTHQLQRQSFSDLIGMSQSYTPDLVDIIVWDKNSPTSMISYIPADMENFTVERFRNSAMNKQSYFEFYIQPATREPFLMYFSPVFMTTFSEDFGKYIGNIAIICKTETLSKLVNSTFDMQLQIKDETSKRILYSNNYSLPAPEASNPKIYEETLRIPNSNLSVDGTVYQSQVSLLNDSRSGPLILFALLSLFYLAYIAFAVHHIIIRPIHKLNQEIESIDYEHDKPQIRTSLKNEIGSIASHVNALLERVF
			WP_004607133.1	Histidine Kinase	MLRSKKSFISKITNSQLSTKIVCIILIVVFLMISASVSGILLVLNSSNKLLYQALAGSLTYSSQDISKKLSNIESMTSAVVSNSNIRKNLITLAEEDPDIRIKNAENSLNTLIADYYQTYKDNNISYINLYHAQGATQSYEARSSQVPDAVHQNVVKAANNNSGYPYWVTDYCNSYGLFLGRECRRVDQMNFQTLGTVVVGVDMDRLVRSSTNSVLHSDETQYILFDTDTEFYHSESLDSDEINTIGKKLKTDYGVISVNAGKYFAVKGSIGNTSWNYICLVPYGHISATLNFTKLMALVVILVSVLISLLLSRMLIRSVTSDFSRLIQKMKAFGRDESTPPDTGYDYSGRTDEVGVLHNQFDHMALKIQN
			WP_004607835.1	Histidine Kinase	MRREMTLRRRLLPIFILATGIPIVLFALISQYRLRSSLNENIQMQIDNNLNRADQSLDMILDKYDTLLYDLCTDDEIIGIVEDINQKKDTLEVNSSRIRHELSHICNRNDGIEGITIITEENQVIFYDRLSASSVSSSWADKIRAPEVVKGALYRGVGQPIESGNDKVYMFQIIREFVDYRDIHKSIGTVILSINTDVLEPVLDAGQNADIYLLQKGKIIAAYEEDKCGKKLDAAKDEEFRYTRKMNEMSGFTICNAQSLRLYHQTLKEQILFWIFIAVGAILLLMALTYSLTRPYLKEIDQIADAMSQAEQGNFQARVPVTENMTVEVRKISSGFNEMVGHID
	Ruminococcus lactaris	GCF_000155205.1	WP_044940014.1	Histidine Kinase	MQRWFCRGRFISWDIQSIIMAVLTALTIVTTVLMGFLIYSRFKMAIRQTAVANTESVVESAVDRLEADLLNVRQISNAVNYNIIQEYDISSQEFERQFSLLYEINTDKIQSMALYDNEGNLVAAEPLVNEKADAGAAQQDWYRNAADEIENIHFSSPHIQNLFEDGTYRYYWVISLSRSVDINDREKPVSGVLLVDMKYSMIREILERINQSSDEVYYYLCNRDGEMIYHPRQAEIDRGLLTEESGQIKEYEDGTYELPVNGRNGSVVVGSISYTGWRLVGVVPDSVQTSKIQQFRYYIVVTTLIFFMMLLGVNRIVARKISNPIFKLNESVKAYETGKTKDIYIGGFSEIRHLGYSVKKSYEQIE
	Butyrivibrio crossotus	GCF_000156015.1	WP_005600904.1	Histidine Kinase	MNNTGTKKKRMRLKSKLTMVYILAGFLPIVVILFVNYFQMRSVFKNQETNTLYSFINRSTLDLDAEFKKYAELAKLITNDENVNDILSTIYLDDNRINEKFDLSVAPSLDTFIYFHNEVSKITIYTDRIVDYKNKYLAPIEELKKADWYESIADSRNNNWIAGTDEKTIVLVRKMQSLEENGINGYFYEKINYDNVFEILNENISDNYGIYVSDRLGQNIYSYDTFTDKNKEYNLSLPEITKKYPDKNKDYFIVKKTIPETGWNVWLYKPEKLMGTSIRQINIITFGGTLVCLVATFMCIRFTAIFVTTRIGKLQKAVARVEKEDFSYALNTTSQDEIGELITSFSKMERKLN
	Lachnospira pectinoschiza	GCF_001405835.1	WP_055175390.1	Histidine Kinase	MSEPLKLKQWVNNIKLQNKLVIIYVVTGLLPLIILFVFAYGQMRSILMDRDVRSMESALRQSVTTVDGQIEVYDNLSNYITFNETVSGILSYNYSNKYEMYSQIVTTFDPLVSSLKYFHNDINKVTIYINNGIKHDTTLAPLSEIENEAFYNSAVNSTNINWYVDKDKKELISARKMSTLATAGITGIMYINVDYDSIMDIYAKGLIDNSGIIVTDGNGSIISKKAAFLDNADKYILSDSRFTEFMEKADFSENVCSNIAGYVLIKQNSDVTGWTSYVYAPKSLMLKSTNSIITMIVLALVVACIGMAAATIFTSDFITKRIYKLRTSMEKVENGDFDVVIRSSDKDEIGALIHGFNSMTGTI
			WP_055177182.1	Chemoreceptor	MKKQRKLSIKARLLGSIMPVVIAIVAVLVLIAYQASAGIIEDYSQNLLESSVSNQSSKIEAWLSENLASFQMAKTTIENLHPDDTQLKAILDGYYNYNDNYPDGLYVSDSNGNLIKADKSTKKESNPVQSIWYKEGLTRVNMAVGSAYKNAEGVNVISASGILNDGTDNIRVISADMTLDRITIIVNSFIDMDNAEAFLVDKNTGVILADRESSLISQKLGASGQSEYYQKVANQFNSNDYDFATIDGNMTVFKEVDGTDWVLVSYIPKSIVLAKLIRLRTIMIIVGIVCIIVLCILVERMTNVVVKPVKNMTKAITQMASGDFTVSVNVKGHDEIAVMGQSIQKFIQAMR
			WP_055175535.1	Chemoreceptor	MSKEHTEKNAAVEGFKNKQLTYKISVAVGILLVACLTVMIAISATIAAKFMNSSISGEFDGIAQQNGVSVQEVLDRASDVANILQNYITERYDDYAKTGYTGETVKSEVYDVQLQKMNKEIEQFMISVANTSVTSSESIAGVGVFFEPNAFDPAIKDYTIYVSESDAQSGKVQSYGEYSSYGSKDYYKNAAASQQSSFTSPYKDQGINMVSASFPIVYHGKTQGVILVDINVDTFSGLRSTDDKYNTMYVDVLMGDGTFVYDSESDEYVGKKLSDVLPAKEYAKIQKGIDTGSSFSVTTKKDDGSKVERYYAPIKAVNQTWWAASALNKTDLERNTIILVVFMIVISIITLVIIIVISNKLIKKYIKPIDDVVAVADQLAMGDFSVNIKKNYNDEIGQL…
			WP_055174212.1	Chemoreceptor	MKAFKGIGSQLVLSFAVAVCVAIILVSLGSIRITKTSINANTEVTSEQTLDNVQEGFTTYLKTLSQPVDLLTRKNEIKHLEDQGELDDNVKAIKDSLVASVKVTNGAELAFFTTKTGLRVDGWAEINPETGKTANKGGLTRGVNDTSKSWYQNCIGSKARNTIYSQFSDPYVDSSSGKTIFTVSQEIKYTDGANYGAVGLNIDFAEVEDYVKNIGLLNTGYVILVNKDGKILVDNDKNTNVQDNVTSLECWNTIKNLSEDQYDTTFSFDEKINGESVHIVTSKDAVTGWTLMGFISESETQAVVNKIAKTTIELAIIALIIGIVIALIITRAVTKELKTLNNAMNMMANGKLTYRINVKSKNELGQAEANYNVMADQISS
	Anaerostipes hadrus	GCF_001998765.1	WP_008393870.1	Hybrid Histidine Kinase	MRFSQNNMLEKTKKYKKIIVVCIVAILFMVISFIFIYQTYIQKIIYEERLNQMDEVTHQMFLNLEDVMETKWDYVKVQCNIIEAADIRTTEDLSLHMKRITDLYEFADSKITLLAVDDSGKYYTEEGNQGMVRDTYHFEHSPKKINYVSNFMTTNESRMVFLKKLEHPIRLQSGQTINYYGLYQDMHELNEYFGCDAYENNNSVYILDDNGFKLFNSNKVELIKGHNVFTVLKKMQYLHDSSFDKAEKELKEKGVSYSNAILDGTEYFYVLKKMDHAAWNLIFLVPAKYVATNTVRLVKLIIWFIILFAVVAAGCMIKGIVT
			WP_077326026.1	Hybrid Histidine Kinase	MILDINGREKAKRFWIVVGLLGICMFVTAIFCFFHTEKNEAEKRMVEIVNYVKVQCSTYTHYNESSESKSLLRAIESARQMSTNIDMEVKNRKQLDRKFLKENLQSLWVDGILVLDEEGKKVCEYSMDEGLMDEMIDYLQKDIIMDYTGYKERSYSERIARGDGSRIDIAACARKDAPGIVAVYYYTSPRFIRNYTLTIQSLLKGYNTEKDGTIIVADKGKIIASNDEKLLAQDVADNEIIQKMKKHTDSRHIFHLKNKGTGCYGIMLKQRDYYIYMYLPDKEVFSNLPLRVTGVVFLYLIILSFSWFWI
	Sutterella wadsworthensis	GCF_000186505.1	WP_005431728.1	Histidine Kinase	MPADQSEHLISDAFRHLNAANKELPAKLPAFSEHGLWAAWAALLLVAAFLTGVAWLVIDSDREAETIRLKQTTDLVAQSIEAQVLGVSEILQKMSLRLVRGQQGDFASASLDLAAQTLFIDRREVTELALVTEKGEVRRVWSSSTARAPSLFEGINQINDAHLLRAVRLAKRFDRSLSTPFYVGPYSQRIFVNIVTPSAIPDTLLMARIDLTRLLLLAQQRYADTGSYLLSFALNGRSIPAPVGSRGPSKPPVDQPELTEPIIYATDITLLDAAPEEEMSLVAKSYDHALFANNRVQYFSVGGLALMLLAAIGLVFYY
			WP_005429075.1	Histidine Kinase	MRIRSLKHKQLIALLLIALTPLFALTASMWMQAQNSKEQAVQTYQGYADTIAIALEKELDRQKERLEEVAVAAGLLFSSPDNADIRAFEQILYITSGRYSSSIAVNVSGQLLAYSSALTTDQAESIITNPSEHWFFRQTIRSGRTTLGEAKDSNSGAHVFIGTPVFSRSIYPRIDAVLIAKVDLQKLLETAADAYLPANASITLESSRSELASLGRKPHANAIALSAAMTNFPWKIEITAEQADIMTRPNLISLLGTLVVIFVSAISFLFGRA
	Desulfovibrio piger	GCF_000156375.1	WP_006005240.1	Histidine Kinase	MRHPERLSLLPLLGGLTLLLALTLIGATRFNSAEQREILDRTGSQLSAYTSTAAAMVTVWTGVQRDTVAEMARYDMLRLLAAEIAETDLPVALLRELGETPWTEQEHGRHSGLDAQDRQTLRDISPHATLIYRKFVEFISRHDFSGAVLLDKTLEPVMLVGQGWQADTRTQLKLRRNEGLLSRAGMLPVRLQGERLLVDFYCPVTAPGYVSADDSPQGILLVTCDIGKLLEGIGQSSELGYLSLLLETGGNLVQAIGMGERPSLNQVSLPAGFGQDMRPRDMVLPAISGTMDCLVVGQPVPGTSWYAAVACRADTVRQEQDDMAWRVWTMAGLLFLCLAGILVWFYWWL
			WP_006005228.1	Histidine Kinase	MYTPDPDIPAKPHHFMSKRLGISISLVLFVLVLLLSYALCSLQVDRSTQAILADKNRFLL SRIDTMQIRLQDWRRTMLEQTNTLALSESVRLFATDMTALPPALLDKSSRTAGPGSDSDQ LSLLDQREYMQQLLADIAYQNDLDRIRMFLPDGQKIVDSASDAADNHDDDLLVQQAITSR TLSFGAIHKHDDHFALQAGAPLFEVSGKDRPRVVGCLLLCFPMDAALTNILQDKESQLKL VDLFPDRSSVFMLQDGALQRFPLRAGVAGAHSLDFKKRPAMAGGDAVYSLAFISSLPSTL MLVASLPAADIDGEILRKSLQIYAVGLLTSLGIGLLLAFGVSCLV
	[Ruminococcus] gnavus	GCF_001406655.1	WP_004842131.1	Histidine Kinase	MTNFLLTALIPVLIFAIISQINIQQRLKENLSDRIKSNLDTAEKNLEMVLDKYETILYDFSTDEDVLEIVRALNESRGDRESNSTSLRKKLSHICNQFTGVEGITIQLKTGEIIYYESLSSFSGSETWADKVEIPKIERGAVYFGDGKPVKIADKNHYMFYIARNITDYRIIENFQGTVVLSVNEERIRRAIASDIGSREYLLSDDVIVSAPDPKKIGKKLSEIQDSENYQYTTADHEISGFAICNEQPLAYYWKMSVSQWIYLFIIISMTIVIMFILLHFFSRPYIQAVESITGVMSCVEQGEFDHQVRVNPHLPMEIQQISSGFNEMVAHLEM
			WP_023924249.1	Histidine Kinase	MKKREMTIFGRFKSIRDAMMLSFSVLVVVAVLIFLLIAMNFTKKTIYENSRTSTSQLISQVNYDIDSYIDYMENISWVAASGSDLSRYLFNQEQMPEEKEAAKERILTQFTTILESRSDIYNVAAVADNGEALINSGADRLNKYVDVRQQSWYQAAIHSPTGIAVSSSHVQNAIAGSYHWVITLSRAIVNEQTGEREGVFFVDLNYSAISSLCSNTSIGSKGYIFILDEKGSMIYHPQQQLIYGGLKEERIEDILASKGDFLETEEGEDSKLYTMSKSEKTGWTVVGASYVTELMKNNRQAQMLYLLAAAGILIGVILISSFISSEITKPLRRLRDSMSLVEKGDFEQASVEITAENEIGSLSKSFNAMTQKIH
			WP_055169557.1	Histidine Kinase	MKKIKHNKNSISFSFFRSISMTSILFMVLLFLGISGLFLKHSFRLEGRNALQQLSYISGQFQYYLDATENYSKTILSDDTVQEYMKDYLAAKYSSNATTNVKQHIRQIIQSTPFIHSVSLYSDQGLLLVSTEPDSSQMNLSDPALSPVWQVGMKRHLNDRHKEVKVLSYIRPFYNINSGRMLGYVELSIPETQISGIYKQYNTTNELFLIDKNGQVQSSNGSPELDSQYEYMDLILKNLDSQYFFAGGNLLFFTPFSTLDWYVLNQIPIVSFLAPLFAIFCLSLLIAALVMVLCVFASHHIAQKVTYPLSYLISHIQTVKEGNWVPIREIPCNDEVASLLSSFNSMIA
			WP_055168901.1	Histidine Kinase	MRLTKLYQNFFSRQNVGKQLMTLFICTILIPILMIGGIIYLYSYRQITQNYEHLSQSKATQVRSVLVSTTLYLNEICESISTDRYLWNLLACDYPDSAAATRALDQYDRFDQALANMTAISSLKLYVDENVLKQDTPYSYFYPVTDEVRHMDWYTRAASTKGNFWMSGLRTGQGDVQYWELNYYCHIPIPQTGSYAVLVMSVSNDYLHNLILSEDYDIYAAVNSDPVFFSTDRSYTGNSFPLPIQTDAAYYTQTGKMRILGEDAIASVQTMPACSSQDSIHIVASSRDALSYIQKVKLSFLLAGIFSLSISGLLILLYTRYFSTRIQTLRLAMKKVAHNDYEIVNSIQGDDELTAVFSDLKTTVEKLKR
			WP_004844762.1	Histidine Kinase	MKKGKKKPSFRTKLIFLTLSACIISTLILGIAQMVLSVFHFSRQARSDLEFYLENTSGQFDTRIKNMENMVISLRHNNVLKHFIAGEAYNEQEAREQFANSTDLFSEMNMVDSASPFIDCIYLFNENGEWVSSRFYPETVENMELQNQIYKEINSSFLKSSNEYWYMTHDERAYVCMRVYNEEMEESGCCIISLGKSAVDTLFSKTKEYPESSWLITGEKGQILFANEKGKEQAKQMLEIQDLGSSEEKIGNQMTLFYGGKTGFGIELRMALPKNLIYASIRSTVQPFAVIFLIVIGITAIVVFAVSMRMTRPLKFIGEDIRKFGNGRLDAQMREFDTREFDEISTRFNEMTGQIKN
			WP_055169462.1	Histidine Kinase	MGTGRIKKNTLRAKMLGILMLCAMTSLLAAGIVSYMALRMIQNDSIEDNMKMYLDQITRNTDGAYYDMLSIMNYMGPGGLVGNVTDSYLGATDNFDRFIEQRTLREEMAGLGYVNTKLVGVMYYDREEKKELISGMNVRALDGSHASLPEVVECAGNVIQAAHSSILGSGEEPVFSVMREVVFGNGKRLDVYAEIEADMKTPEEINKAGRPYTYIQTDERRITRYSTNPVIIQGQKLFSTTLSKGDYQVETREGYKIMAYRSQMGYINAVALPDNMYQNEINHWRMRMTLIIVASFLIFALSVFYLYRIICRPLNQFRRQMVQIGNGALQAVHEESDIAEFDSLMREVEQMKCQIEN
			WP_022037122.1	Histidine Kinase	MKKLLYRFHNFKYRYKLMILILIAGIIPTLIVTCYMQMGMMNTLKKREMENMQESLKQAVDAIDNQAQIYENLIDYLSYSGDLRKVLKMERASDFNTYLKYTQVADPLLNMPQVYHKEIKGITLYADNIQVAHGSTLAPLSEIQGENWYPRNNRSLIRWYVQTGSQNKVIVARKFYDGSSEINAVLKITLDYNKLFEPFEKIMESDFAGIVWDENGNVVYSCNKIPAKYETGKVDTISEVQKSFSSVTKEMEGNQWKFCYFCPTDTIMESARYLMLKNLPLLTACILLIGILSYFFSRRLVCKLEQLTENMNQIHSGIREVTVQSDSKDEIGVLIRTFRRMMDEINK
dCache_2 (PF08269)	Anaerostipes hadrus	GCF_001998765.1	WP_077326268.1	Diguanylate cyclase (GGDEF)	MYNKKKKIKHKTLKIFFLLIGTIVTAVFLEAGILYLVNSQNVYKTSKVLLDQTIEIVEKNKQSEVRTVVADIPVYKGIALYVADKETGRIYGATDVSKIGVKLDDMGLRKQRKKIAKEKIASGIIRVDGKKNYYILKKTQKYIVGITYWIAVDNKSNLIAILIMVVYLSIAAVGILFMVL
	Coprococcus eutactus	GCF_000154425.1	WP_004852085.1	Hybrid Histidine Kinase	MNRKKRLMTIFLVPVIAVIVAQGLVPLLAMIFSGIRSKMSGNVIDLDNHTVENRQVVLENDMVEHWRSIYKEQDLLNDTLSQVLDDQGIDIKKFLQDDNAQMQYLNQTFPDMVDALQYNTTSGVFLILANEQKLQNRANYRGFFIRDSDPQNKTASNTDLLLERGSKELSQNWSISLDSAWTTDFTFDGSGRRSCDDFFYIPYEAAMEHFGARMVDLGYWSKPFVLEDSSMDNHHMITYTVPLRYGDTIYGVVGIEISVSYLESYFTVSSLDSNLNAGYALAIKDGDGIYHAIAGKGTLYDAVSRDTRSFTLTQQKDNISKVDGVKAGKQDIYAVEKAIDLYSANVPYTDTSWVLCGFVKEDSVYGMGDALFRIICISVLVSVLMATVLVLILSRYVTK…
	Roseburia faecis	GCF_001405615.1	WP_055261622.1	Chemoreceptor	MNTEHRQQKISFWHSMKTQFIAVVILVAAVIVILYTLMIMPGVKSNIRSIYSDYLLDLSISYGREMESAMQVNIELLDNPEAAQDILQQLDIAGAKTAYAYLVGFDGTMLYHPTAEKIGQPVENDAVKKMLKEIQGGSIPKPETVQYVFQGEKKFAACYTSKKQFILVVTADDAELLAPALMLEQRGILISGVLLLLGALAAFVFA
	Roseburia inulinivorans	GCF_000174195.1	WP_007884769.1	Chemoreceptor	MATRWSRSFRGQKKAMHIKEFWQTLKNMKDSCGIAYLYTLYTDGTNVYYGVDVEATEDVSYLGDPFADSYEELKSVFEGQEYVQDYIDETEDGDLITVYKPITNSAGKVVAVLGCDYDASDITARLEASLVGVIKIGVVCIVLAVAALSIIISTITRGLQKVDDKIYEIVHNEGDLTQKLDIHSGDEMELIAGNVNALLEYIRG
dCache_3 (PF14827)	Phascolarctobacterium faecium	GCF_003945365.1	WP_021718484.1	Histidine Kinase	MTYKNGTNKFTLSQKIVLLITFVIVASLLPASLLIAHRVSGVVDERISVNAVSITTLLSHSPAVIRSLTYETDINNTNETLNNVVNMAAKSCKASIIILDRNKNIRVFHNPTSIDGFEDEARQIVAEQGLSTNLNWYDTSVFNEKAVGVIRDDRNTVVGYIVAGVSPKMIQDLTVESVLLIFLASLFGLFVGIGGAVFLA
			WP_125669151.1	Histidine Kinase	MSIKKKLSIFVLVLLLVPMLLLVLSTQHFFDRQIQENERNYLQVAMKTVRNDMENRMDEMRKAGLLFAGDSDINKAMYDDRNRLAMALNNLKRNFNYLDYVVIVDRENRILASSSPYLLYPDGSAVKILAASSMLFGKTHVSEEVVGLEELFTKDSFEYDNFSIKILNQSPGAQEYLHKALMGIVVVPIRDKSADNDVIGAIVLCDVLNNDNYFAERYSRNLDNSFLAFSIDGIRIASNIQTDTKSNFVGSRAPHETGKYLEDDKQYFGKVDVDDEIHVFLDQKIFNSADEPIAVVGIGIPEEKFSGIVSNNYKYVLGLFFLCLWAMLILGQLLAEKISCPIVHVTDLTRDYYEKNFGNKAILNGKKDDEGAMLQEMFEKFTTQLELRKQES
SMP_2 (PF10144)	[Clostridium] asparagiforme	GCF_000158075.1	WP_007708409.1	Diguanylate cyclase (GGDEF)	MRLGKQIRRVDVQVSILMIIVTIFCSSCIYLVCYRMTHRDMINSLEERVFAIYDFLEDSLDKTMFEEINTREDMEKKSYREMKRLLRQVKSATNMMYLYTAKKNEEGQFVYVIDGLEARAEDFRYPGDLIEPEIVPDMQRALDGERVLPKNIKDTEWGKIFITYFPVHDGEKVVGVLGIEIGAEHQYNTYQSILRVLPGIVLFVSLLSTAVAVVA
	[Clostridium] leptum	GCF_000154345.1	WP_003527618.1	Histidine Kinase	MKGVKKAAKLGIRWKLITYFALFVAVILVLLWLFQTVFLDSFYKAIKTRNAQACGDSIVSKINSPNLGDYINELARQNDVCVRVVNGEMRDLYSADISPDCLIHHYGTFQLFLIYNYTKENGGMRFETVPQTQYQSFYSSDFGGQEIGLYPFSGGDLQMGQLTTGESAMESLIYSRIVKTEAGQEVLVLLNSTITPINPTVQTIQVQLALITIVALLLSLVLAVVLSQKISKPIIKTNNAAKELAQGNYEVSFEGGDYREIRELNSTLSYAASELSK
			WP_044928903.1	Histidine Kinase	MLALLVVCCIIIYGMVMIFLPRNYHTELEGQVTSDFYDLVDILEQNGWEASSDSLLEFSMMNNASVEISDDIGNSLFSVNYADMEKMDSSAPSMSCSATFLQNGQTYHLFANASLVAVSQSYDILLKLIPLIAAVILLISIIGAVICSRYYSKPLVGISNVAKRMTTLDMTWKCDVRRRDEIGVLAASLNEMSQQLSN
			WP_003530012.1	Histidine Kinase	MKRLSLKTRLVLLHTGMMALVVCIVLALLFSISSREIVSNVENTLEASVFGAFEDMEYEDGRWDFDSDLMNLEDGVYLSVYDKNSQELLYGRIPYGFAYDLPFESGNLRTITAGENDYSVLDLEHTVNGRPVLIRGVISISDAERDFRYTLRLALILSPLMIFLTAVCGYLLSRRALYPVSKITKTVQEIQKEKDLSKRIDLGKGNDEIYTLARTFDGLLETIDA
	Parabacteroides distasonis	GCF_013267615.1	WP_009017429.1	Histidine Kinase	MKTGNKIALFYSAITIGVIAVVTLVFYWVSTSYISRLYYSYLTEKAYATAQKHWEKDETDDESYARIQQRYEETLPVATEILLNADSLETRQVLSRYLDATQVRSLYQEDIVHFKHDTQMGAALYYPDNEGNFIVIVLSGNQYGMDIQHRIGWLLLGLILVSSVLIYFVGRLY
			WP_005853831.1	Histidine Kinase	MSSIYDSRQRWKLGFIFAAVLIAMASVVVSDLLIKDLAREERQKIEVWSEATRVMTSENPSLNMNLILKIIQGNTSIPVILCSETDSVVSYNNIEIPEKNVAQFMTNKVKELRTKNPPIVIDMEDGTYQYLYYDDSIILKRLLVYPYAQLSVVFVFILIAFLAL
	Parabacteroides johnsonii	GCF_000156495.1	WP_008148294.1	Histidine Kinase	MKTGNKIALFYTAITIGIISVVTVVFYFVATDYISRLYYSYLTEKAYATAQKHWEKDELDEEDYARIQQHYEETLPVAAEILLNADSITEAHAVLSRYLTDEKIASLYAGNVVRFHEGKELGAAVYYPDNEGNFIVLVVSSNQYGGDIQHRIGWLLLGMLVISAVLVYFVGRLY
	Bacteroides stercoris	GCF_000154525.1	WP_005651946.1	Histidine Kinase	MKLVYYTYRKISLLLFVLMAVWGVLFYYAIIDEVVDETDDTLENYAEILIEHVLHDSSLLETEGSLMSFYKFRPISEQEGNHYQEVFYDSTVYIELEDENEPVRVMRTAFRMPDGQFYELTLMISILERDDMVEAMLWYLGALFLLLLICTSVGIQVILKGVFRPLHKLLDWLHGIQPGKEVPALENPTKIREFRQLSEAAVDMGNRSYK
	Bacteroides uniformis	GCF_006742345.1	WP_141982023.1	Histidine Kinase	MKLLSYTYRKLALLLFLLMAVWGVLFYYAIIDEVVDETDDTLENYGEILMESALHDPSILETEGSLMSFYKFTPISEEEGRHYRQVFYDATVYIELEDEDEPVRVMCTAFRMPDGQYYELKLMISILERDDMVEAMLWYLGALFLLFLICTSIGIQLVLKGVFRPLHRLLDWLHCIQPGKEVPPLDNPTKIREFRQLSDAALDMGNRSYK
	Bacteroides cellulosilyticus	GCF_001318345.1	WP_007213263.1	Histidine Kinase	MKLLHYTYRKLSLLLLLLMAVWGVLFYYAIIDEVMDETDDTLENYSEILINNALMDPSILDTEGTLMSFYKFRPISEEEAEDYDEEFYDSTVYIESEDEDEPVRVLKTAFRMPDGQFYELELMISILERDDMVEAILWYLGALFLLFLICTSIGTRLILQSVFRPLHRLLNWLQQIQPGKELPVLDNPTKIREFQQLGDAAVDMGNR
			WP_025725838.1	Histidine Kinase	MRFIKEIHPIKFWLVLAAMVIAVASLYVSHSLISDLSAEERVRMEVWAEAMKNLQTADGNTDLTMVLKVLNANHTIPVIVVDQNEDVQTYRNIELSSADTIVSLKEKLSDFNREGNCIRIDLNGGGDYLNVYYGPSLMLTRLAVYPYVQLTVVLIFVLIAIFALL
	Bacteroides finegoldii	GCF_000156195.1	WP_007752795.1	Histidine Kinase	MKLIYYIILRITLALTFILTVWAIFFYVTMIDEVNDEVDDALEDYSETIIIRALAGEELPSKTNGSNNQYYMMEVSKEYAESREDIQYKDSMVYIEEKEETEPARILTTIFKDDEGRYHELTVSTPSIEKDDLRDAIQVWIIFLYVALLFCIIIISVWVFYRNMRPLYVLLHWLDGYQTGKKNKPLSNETQITEFRKLNEAAIRYVERTEQ
	[Ruminococcus] gnavus	GCF_001406655.1	WP_004841387.1	Histidine Kinase	MKHSIKRQMTVVFSGLIIFILVMMFLVYSKCLETYYIMHKERDLLEVHKTVGTALAQGNKEDERAWKVMERTNISMLVLQDNQVIFSPRGDQEQLVSQLRGYVFNQNQDEGELLKSTDNYEIRKIRDPVAGIDYLEMWGTYSKGAIFILRSPLDSIWESTALANKLLVYVGIAALVLGGILVSLFARKITEPITQLASLSRRMSELDFDARYTGGGEDEIGTLGNNFNIMSERLE
			WP_055168621.1	Histidine Kinase	MGVRQKNISGIFRRFLFSFLLAGAATILVLGVIVQILTIKAVIHPANYDEQQLEQKREEIQTAEKVEEKMLPYGTRFGVFDNSGRWLYGTFTESEREEVWKAVLEEKNEIRSGYLKRFQREEEICLVSYQLRVQFGNPALRERFPHVLELLLLAALLIFCAEVMFLIRYFSRKIKQELQKIEWMTEKIEHQDLEFPCPDSQVLEIKKILETFGRMRDTLKE
			WP_009243777.1	Histidine Kinase	MRAKINDSLSAKVFLWIAGSLILCSFLIYGSILFFLPKSYVAVSSEHINTEIKELTETLSKTKFENAKDVLEKFCSDHQATIIVQGGGEEQQYGTPDEVSSEKEEMLSFAQEIQFSDRAETYMLNIIAQISSSHELISALLKLLPFLLIIIFLVSFSGAWICSRLIVKPVIEISEVSKRMEKLDMTWQCKINRTDEIGILANSLNSMSQNLSD
	[Bacteroides] pectinophilus	GCF_000155855.1	WP_008118059.1	Histidine Kinase	MKNQDKYKHKADTEVTDNMHHSLKTKIMILLAAMVTGLVLLILAINSTFITRFYSNEKKRDIVHAYNEVGEILAKYENCEIDASEMSNRIEKVTNPVGVSLFIVDSGWNTIYSSKNQGGVDDRDRMVDSIFAKPSEKIDIIEKKENYTVQKAYDKKMGDYYIEIWGSYAGCNSENYIAMLRMPVQSIKESIAISNRFIAYVGLAVGCTSIVVAYVFSSYITKPVKELSNIAERVAEMDFTARYTGNDKSEIGLLGNSINAMSEKLER
	[Clostridium] asparagiforme	GCF_000158075.1	WP_007708342.1	Histidine Kinase	MISRIRMRIFIPMLFLILLFPLLSWGIFSSASDWYMNRLSRQSLEAMMGQIRSMGDRLYSGDEELSMDEEKELSKEFLSQIRAFIRKDRPRAQLLAVNSRLKLTYPKTGDYQPDTQAIYEVCREMILSREQGKEGWEDIQEARVGDGRYLISLYETESHTNIRGKYLFCYVAVPDTKALLSYTGALLLLIAGALVLLALAAAWVVAGSIAKPLQALCCHTRSIGKGRFTRMERPCSIREIEELRRDFNRMAGELEQ
			WP_007708799.1	Histidine Kinase	MKLKTRLAVAFLTITIVPILLFYVAVVGLSSYQTQSFRKEYGLTEQVDLFSGNSLQIFNRLTKRYQEEIRQTLKDNPGLYEDGAYLNNLNEELKSHYAYLIVLKGGEVSFCGSNDMQMDPALYDKLPDFDAMKGDLEGGIYLDGENQHLIKQMDFTFPDGTPGSVFIVSNVGDLVPEVKSMIREMLFLGIVILVVAGITLTVWVYRSILSPLNKLQEATKQIKAGNLDFTLDVDADDEIGELCNDFEEMRMRLRE
			WP_007716208.1	Histidine Kinase	MVGVGGILAIALALSIFVNTQVVERYYLRRQTGYVEAAGQRLEALIGRGMEPEEGAQALEEAEKVLVVWAANTSDYDGLSEELREKFRQKGLGFQKFWLWDQDYISAVRDGRKFRLYRQDKLNYGILVEYIPLGENLYAVAAIVPEAGDFVRIVNGFGLALYALSLAAAMAFIWFLVRHITNPLGRMEEFARGISRREYGELEVRTGDELETVAESMNRMSRDIQE
			WP_007712951.1	Histidine Kinase	MRSFGSYISKYLVSFAAFILILLFLNAVVFGLTFQKIVTEDYGDSSPQSMLEMTAAAATPEQLSDDAVQKLRQNHIWAIYLDADGQCYWSVDLPDNVPESYTIQDVALFSKGYIEDYPVFVWNTDDGLLVLGYPTDSYTKLTSNYYSIAALRRLPLFVVGMLGLDVLCLFLAYYFSKRRIIHNTEPIVSAVETLADGKPVSLHISGELSEIASSVNKASSILNR
			WP_007716559.1	Histidine Kinase	MRKSGYRTVFHIYLIFFLAMLGAVLAALGLLFLLITVRRPDGSLVRSNWPQKFAEDFREEIIFNDGAAQISQEGIRLLRDQGVGLQILDSSGADIANYQKPELARETYSPADLLRLSRDGRWEDEGTTAFIGSVTEEGEEYLYILYVPVNISKVTMYLNGERFAGGKAVILPALGCLFLAVVVSGLLYGILTTRAMRRVILSVGDVSARSYLPVQKRGVFRDFYSSLNALDEQIR
	[Clostridium] scindens	GCF_000154505.1	WP_004605641.1	Histidine Kinase	MMKHSIKRQMITVFIGLLASMVLVLLIINVSFLEPYYISNKETQFIDMYEKLSQCMEKGTMEDKEVSVKMIHLAEKNNISFLIVNDTTGKGYTNVYDSDMLVNQLRGYSLNQAQKGSKILESTKEYQISQSFDPWNQTDYIEMWGSFDDGSRFLLRSPLESIKESAAVSNRFLIYIGSLLILISVVLVWYFSKRLTDPILELAVLSEKMADLDFDAKYTSGGSNEIGELGANFNRMSERLE
			WP_050755132.1	Histidine Kinase	MGDWIPMEVKRKPKAIAAIFIRYISLFCVNTLLILGILFLAFSVLINTGGIRRADDMQTRLNENVSAIKQADKVTKEILPEGCGYGVYDKDGTYLYGTYGEIEAKEAWTDYMEDNIYARGKGYYRFIAKEDGELCIVNYFIEARYTNAAWNRYLPSPVIMTVILFVLLFLFQTVILARSFGKHLSRRLEAMNEMTQKIQRRDLEFDEEHSDIKEIDEVMDSLYKMKCALKE
			WP_004607393.1	Histidine Kinase	MKSTPKLIKHFLLILMLSLFLLLGFNLILLATVGQKFASSGSPWTSAEEVAASLTPSGSGFSLSEAGADTLLKSAAWAVLIDDASGDVVWNSDNLPGEIPRHYSAAAISLLTRGYIQDYPTSTCGYGEDLLVLGFPKKSYWKHMYNTFSYDMIAHSPQIFLTFLLCNLAIIFFIYWGVNIRLLKSLKPILTGIQALPESENDIHLKETGLLSEVSASINRACELIR
	Bacteroides intestinalis	GCF_003363675.2	WP_115502922.1	Histidine Kinase	MKLLHYTYRKLSLLLLLLMAAWGVLFYYAIIDEVMDETDDTLENYSEILINNALMDPSVLETEGMLMSFYKFRPISEEEAEDYDEKYYDSTVYIESEDEDEPVRVLKTVFRMPDGQYYELELMISILERDDMVEAILWYLGALFLLFLICTSIGTRLILQSVFRPLQRLLDWLQQIQPGKELPVLDNPTKIREFQQLGEAAVDMGNR
	Alistipes putredinis	GCF_000154465.1	WP_004328269.1	Histidine Kinase	MLKLGRKILSFRKRIVAIVVGVTMVTLSLLFTNDMARRLREKEQHEVALWVHAMERVMSDSSNDPFVQDILSQRNNIPFIITNQNLKVLHSHLIPEEIINHPDRLRKKINQLTEENTPITIQYYWGKDHKHIIFFGQSRLLKTLYWFPYIQLSVIAIFILLGFIAF
	Bifidobacterium longum	GCF_000497735.1	WP_023658494.1	Histidine Kinase	MNLRPRFSLKRLLRHGRAEVRRSLQARTVALTVILTLAVAIVFSGVSMVSVRASLLTQITSQSRADYSNMVQQAQTSLDAADVSATVQIQQLVNDLASSLQSEGPSNLIGVYLWSRDTNSRAIIPVSTEPSYQSLISDDIRSSVASDLDDSVFYQPVEIPGDSGMPGSGTPAAVLGTVLDFGVAGNLEFFAIYSYTFQQQSLTQIQLSLVVICALLSIVVGVVIWLVIRGIVRPIERVAAASETLASGNLDMRVTVDRKDELGVLQQSFNTMADALN
	Lachnospira pectinoschiza	GCF_001405835.1	WP_055174958.1	Histidine Kinase	MKKIKIFPKMFIQIFSVLAIIIILVHSLVYFIFPKTYLETRKEKIHNIANEISSNMNGKEIKYIEQTLELYSKSSEIKAFIKEKNNKNEIQIKDDINVNLESDSNSLIIEEREITLNDGEKINLQFVSTADMQKDAKDLSIKFLPYSLFISILFSAIISLIYAKIIKNNIQEIKIVTDKMMELDKETRLKVNSNDEVGELKQQINDLYSTLLR
			WP_055174282.1	Histidine Kinase	MNKHSIKFKITLLIGGMICVLIVLLLVFNIIFSEKFYMEDKQQEMLNAYSSVNDACIQYSDDSISETDLRNNLEQISTSKGISMIIVNSDWTTFYVSTHGDEMLLERLKKSIFNNDIFQNIPSKSNSDSSNTDGSTDNNGTSSDSRNGQNSGSGTDDNNMKNDFGDLSDSDKSALFGGNSDNNGDKKTPPEKIIDMSGNGANEVREIILENDKYTVQEVYDSRLLDDYIELWGTLDNGDFILIRTPIQSVKDNVHISNTLITYVGIGTLLIGVVAAFVLSSYISRPIKQLSDIAERMSNLDFEAHYEGDDKGEIGLLGDSMNNMSHKLE
			WP_055176845.1	Histidine Kinase	MKLRDKLKISFCVMIILPVIMLCVFVVGIFKMQSDSICKTYNVEGDTVLLYFYSPMTLFGSITDDVYEQVREQAETEPEKFNNRIYLEELNDTLKEKLSKLVVRKNNNVIYNSTGLSSTELINILPEYEIDGSNIVDVATYKGGSYHSLIKQVDFTDDFGNTYSVSILTSVKQSVPQIRHMIVELIVVIILILAITSLILNLWIYSSIIKPVNKLKLATDNIKEGNFDFEMPKVPDNEIGDVCKDFEEMRLILKK
			WP_055176463.1	Histidine Kinase	MGRVKRSNALSRIFMRYVLVMLGSLVGLVIVAYLLLYLLISVGCIYPANYAEQKINEAYDTILRADKVTAEMIPALCDYVIFSENGEKIGGDLSEQYEQIAWNVAKYRNASGKYFYKVIVRENEYVVLQYRLTPQYHSAFLREHFIGPQNVMIIMSVIGAVAIIIIPSIRFGKRIKKQMQPVLDAIGQIKDQNLEYETSCSGIKEFDDCLSAIDDMRDALRE
	Blautia wexlerae	GCF_000484655.1	WP_025581232.1	Histidine Kinase	MKSFGTYISKHLASFAAFLLILVIVNVVLYGVTFYHTVSEDYGEASPHAMLELTSTAATTEGLPDYAEQKLRQYNIWAMYLTSTGECFWRLDVPQEVPQHYSIQEVALFSKGYLEDYPVFVWSTEDGLLVLGYPKNSYMKLTSNYYSMETIQKIPLYVIGMLGMDVLCLFLAYYFSKRRIIQNTEPIVDAIETLADGKPVSLHIDRELSEIANSVNKASLILS
			WP_025580854.1	Histidine Kinase	MRSFASYISKHLASFAAFILILLFLNAVVFSLTFQKIVTEDYGNSSPQSMLEMTAAAATPERLLDNAVQKLRQNHIWAIYLNADGQCYWSVDLPDEVPESYTIQDVALFSKGYIEDYPVFVWNTDDGLLVLGYPKDSYTKLTSNYYSISALRRLPVFVLGMLGLDVLCLFCAYYFSKRKIIRNTEPIVSAVETLADGKPVSLHISGELSEIANSVNKASSILNR
			WP_025580197.1	Histidine Kinase	MGVKKKPTLKILFRQFAISLIVMLVAAIIVPSGLEGLAVNAGLATRANLSELQVKEIIPTLTIAPDITKVVIPQGCDYLILDKNFNELYSNMDDDEKEIALLYAKGEYIEYATGRQFALVVRENEFCVLRYYIGSQFTVSWLPEYFPSPDTLAFILMAVNSLLVIIILTARFAKNLRTQLTPLFEATAEVSKQNLDFEVGHAKIKEFEDVLASFSDMKDNLKI
			WP_025581107.1	Histidine Kinase	MKLWKRTVALMLITLLCSLIPVGVLSLYVTGKRSLNNAAETYGRQLANGKNLLEQFWDNSKYEQMSETGKKSYLEFQFLRCCGEKMLLINSESKEAVVNRTDYEIVSMDNLGLNNKTDSYEYKIQKLNHKYLLLQHALLTNPEGYEILSVRDVTSMFTELRQTAAWFLGIYLAVFCIAGLFIYLM
			WP_008705652.1	Histidine Kinase	MKQHHLSTKFLRFYILIGILGFFLITLGGSYMVEKHLEHSLSAALYTEAHNIASNEAVKSNISSSTVDTLQEHLCAISDFQDAVLWIINSNGEIIVSTQKNIDVRDPIPLEEFDASKWGSNYYQIGKFYGFFKTDHLSVIAPITSDMETKGYVAIHYSMTNLYQSRSSILFIMQVIFLLCYAATSLLLWAY
			WP_025579575.1	Histidine Kinase	MIKKIKSKLAVKVFIISALLIAFCCGITYFFILHFAPYIYSYAPSDVEWLADELAQELSMTDKGETAIYFSIANNTLTGDYNNEYLFHLFNSAGEEVGLTDTDTATGKQISDYSPNDTSAHYTVSFIGETHSYTLLLAKNTDKESQVVEALHKALPALVIVIVIVSVLVAVFYAWYI
			WP_025577086.1	Histidine Kinase	MTGNGKTDKKFHTLQHQISVVFICLLLLSIFTITLINGLFLEKYYVSKKVEVLEEAKEVLSQMNLDDILQYDTDIEEDKKGATDEISDEIERSSSRNNLTWIIVNEENSGYYYWGENNMAKMLRSKLFGYINNLDQDMQHSRVLKKTDTCTMWQVHDRFAGMEYVECWGQFDNGYYFLIRSPLESIKESASISNSFYFIVGIIIIVVSGIVNLVMT
	Roseburia faecis	GCF_001405615.1	WP_055264066.1	Histidine Kinase	MNKRKRKHLMEKMIGILLLGFFLALLLFLLIFFMGNGALNRYFESSMYRRNVSKETIAMFQEYVSRHHLAASDTERIREWAKENHIGYFTISRKRMLLYDNYYALPVALDRTKSEQLHYTWQYFQEVSFTDGNADVFIYVNRERKYYILVDVAAALCGVLVWIGVFAFGVSGYVRYIRQLSGEVAKLEDGLWSVDFTIKGEDELTDLARGLEHMKTVLLE
			WP_055264036.1	Histidine Kinase	MKIKTKLIISFCIIIFVPSILAIATISAYCNFQSHVIEQTYGIKNADAYSIINSVPMLNRYTAPDFEKIKKTIKLSPSKMEDVSYLSEINESLEQKYSYLVVRIGENISFNGGSDNEKILSELPVYGANSSKQGVDKYIDRDDEILVKQADFKLDSGEKCTAYIVTSFDATGQEIRQFILWGIICVVIILLLTAIMMIVWIYRSMITPIQKLRVAAENIKEGNLDFALDTGGDDEIGELCTTFEQMRQRLK
			WP_055262458.1	Histidine Kinase	MEMKKRRQKTLTGLFLKFAALFCLDTFGIGMFCLVFLVLSPMTGFTLPANYAELQLTDHTEEIRAAGTDVEALIPDGCRYGIYDAAGRFKTGTFSADAQKRAWQGYKNGSKYASMGKYYRYIKQNSGDICIVKYDLHMRYAYDKLNGIVPSLEILTPVLGVVLFFLHATLLSGHFA
			WP_055262414.1	Histidine Kinase	MIKKLRKKFIAIAMCSMALVLFVIMAGINTANYTNVCRNADMRIHVIAENDGKFPENPADDNPQDDNQTPPEPKKEKELARRDISPESAFDTRFFTVTLTDKGTVDQVDTGKIAAVSTKEAKKYAASLYKKQHTLGFISCYRYQLVTTGDNTRMYIFVNCERELNTFHTFLLASIGISLAGLLLVFLLVVLF
			WP_055262383.1	Histidine Kinase	MKKTLIPKLIFGYVLFVALGFIILCTFTQHAITHYAENREAQQLYRESVQIASGYADNYNKYSFSLQDFQKQMQSLGEYLSAQIWIMDNQGNILFDSTDESVGKNAANANYKTLKGFNTSDFGNRYYMTGNFYGSFSEKNLTVFSPITSNYRIHSYVMIHKTVSSITQNANGFMNIVFYTIEFVFLTALFLLLLFAHG
			WP_055262864.1	Histidine Kinase	MEKKQKTSLTWQLILTMVVIVAGTVAMCWFFNTTFLEKYYIFHKEKELKSSFDQVRLICE KQGDSSDDAYVQFERICANGNINMLIADQDRNLIWSSYSSAQRFQMQMEDWLYGSDRSRV QVLSSGKDYTLLRQTDERLQSEYLVLLGTLKNGNNLYMRAAVESIRESASITNQFFVMVS TGAIILSVILIIVL
	Coprococcus comes	GCF_001404595.1	WP_055249535.1	Histidine Kinase	MGRVKRSNALSWIFMRYVLVMLGSLVGLVIVAWLLLYLLINVGCIYPANYAEQKINEAYDTILRADKVTAEMIPALCDYVIFSENGEKIGGDLSEQYEQIAWNVAKYGNASGKYFYKVIVRENEYVVLQYRLTPQYRSAFLREHFIGPQNVMSIMSVIGAVAIIIIPSIRFGKRIKKQMQPVLDAIRQIKDQNLEYETSCSGIKEFDDCLSAIDDMRDALRE
			WP_005927602.1	Histidine Kinase	MNKSERFFRRYIFSIVSIIILFLFVNILLVASFFAAAYLGNVKNSNFPIEDFSNHITETNGQFNADIQAEDMLNNACAWAMILDENGNIIWEMNVPEELPRHYSTTDVAMFSRWYLNSYPVNIWNRQGSLLVVGFPQGYVTNYYTSIKTQYVRPIAFGFLAAVCINVLLMLYLFVRNAHRIEKAMEPILNGIRHLSSGHPVHLEENGELAEINAGLNKAGDYLLK
			WP_055247941.1	Histidine Kinase	MKSTLYLKFILLYIILGFLSIFTVASLSSTLTTHYLESSISGNMYQSANLLASNYLPDYFSKTITLADVYTQLNGMSDYLNSDIWFVDNEGSLLASAKSGDVSYAPSRIENFDPAESGGFTYLTGDYHGYFNSEMITVIAPVTENFSTHGYLLVHKPYSQITNAHSVLMRNTYIVILIIYVLSFIILLGVHFLIY
	Alistipes finegoldii	GCF_001405655.1	WP_055202851.1	Histidine Kinase	MRLVYRIVLHMSWALSLLLAGWAVLFYLTMIDEINDEVDDSLENYAEMLVTRSLAGRELPAAYSGSNNGYYLHDVSAEYAEGRQHMVFSDEEIFIPEKDEEEPARVLRTIFRDSGGRYKELTVMTPTIEKDDLQEAILWWIVYLYLFLLLAILLVNVLVLHRTLRPLYALLRWFDSYTVGGKNAPLVNDTKVVEFRRLNEAANRYAERAESLFE
			WP_018697019.1	Histidine Kinase	MKIRRDIFSFRNRVVVIIVGVSLGMVSLLYTNNMAKRLKEKEQHDVALWAHAMERANRNVMGGSMEDPLITDIVSNGNNIPFIMTNENLEVLQFHLVPEKIIDHPDRLRRQIDKFTAENTPRTVRFWWSNDHYHIIFYGRSALLKSLYYFPYVQILVITAFILLGFIAF
	Blautia obeum	GCF_000153905.1	WP_005423063.1	Histidine Kinase	MKLLIKIFSQTTCIILLVSSGIFLYTTYCWKNQSIQNINSYESSIFRTNILQFENKTSLSDNQKQNADNEMRPQIVTYAFRQVFHDSAVLYLDGKMIYNGTVYEFDVKKLRELCASKANMVDHDSNSDGHGPMISQINGRTLLLFYYGNVNMGYQIVTYKDITDVIEKSHLLFFQTGGFTLSLIVVMGIILYLSLRKITAPLTSLREATLLVSEGIYDFKVPSEGNTELAQVGATFNFMTGKIKE
			WP_005423212.1	Histidine Kinase	MGIKKTTSLKASFWKFLCMLLIGLIGAVVIPFSLILAGTSTGLITYADYSERSAKNLVPVIAATPDLTDVQLPMGCKYLVLDKNYQVTETTLEGDDLDRAMEYAISGKINTNLNKQYLLVTRENEYVVLQYYIGSQFTNEWLYEHFPSPEILLYILIAINCIAVCVILTAKFAKNMRAQLSPLFEATRQVAGQNLDFEVEHSKIKEFEDVLCSFANMKDNLKI
			WP_005427031.1	Histidine Kinase	MKRLKILPKIFLYTFSIMVFIIIAAHLILYLLAPRIAIDYTPSVISNQSEYVLDGSIDPLQFVSQAIWQALPFSVFCCIILCAICSYFFSKSITTPIRKISSVTKQMSKMDKSAVCIVSSQDEVRELADNINQLYYRLF
			WP_005422142.1	Histidine Kinase	MKPKKKTAGKSEKRKFHPLRQQIEFWFIGLFLLSMVITTVINGLFLEHYYISKKTDVLQEAVKNLEALKMTTDSDGKCSADISDEMFKDSSENNLTWVVITADGQTVCSVGSNEDLLEARLVGYAYDLDQKKDDHAKTLQQNENYVIQQVRDRFAGMEYVESWGELKNGCYFLIRTPLESIRESVSISNKFYFYVGILIIVVSGFVIWFV
			WP_005427315.1	Histidine Kinase	MKKKLTTVFFTTYILLGVLGFLLVTYVGSHLLENRLEKSISADMYQTAHRIAENNLVSHNITSSNMEEIRNNLSLAANYPDTIIWIINSNGQIILSTRKDISPDNPINLEGFNPASWDSNYYQIGDFYGYFPETHLSTIAPITENMTTRGYVAIHYLMSDLYQNRSTLLWIIQILYILTYLGVALLFFLY
	Roseburia intestinalis	GCF_000156535.1	WP_006856296.1	Histidine Kinase	MKLKSKIIISFCIIIFVPIVLMMAALFSFQRIQVKAIEQTYGIKENNYSYFSNSMQLLSRFTKECFKELKDAAKNDPARLEDQEYLNELNQTLEEKSSYLIVRKDKELIYIGEDASISLLTQLPSYGDTVKDEDAGTYIDGDEQVLIKQIDFQFQDGSDGSAFIVTILEETVPEVKKLLIDVLISILLILVLTATMLTIWMYTSMINPIKKLQTAAQNIKDGNLDFSVESDSKDEIGELCRSFEEMRLRLK
			WP_006857258.1	Histidine Kinase	MNFLHDKHSRYYCIFIVTLVLLLFLMGIAVIDTQTAATKEMFLTHNNAIATSLLEEGISKEVIATALMNTEAGTTGNKFLAEIGLSNSTDIENLPYVSAVKNTILTSLFVMLFLWTLLLFLGTMLFLYRRERLYRESENIIKDYIDGNYTVHLPQSNEGTIYQLLSSVDQLATMLQ
			WP_006856731.1	Chemoreceptor	MKEGKSQKNFKISIRAKILTGMIACVLIVTNLIGWFFIVQAKDTLLEQCKNNARNSAKIAAERIDGDILGQIKAGDEKTENYKEILSQLQDFLCGDDIKYIYTMRMNGDRLEFIGDADTEEGAAIGEEYEIYDEIAEAFDGNATVDSEMTSDEWGDFYSAFAPVYNSSGEIAGIVGVDCSATDIRLQENIFIKEFVIIELAGLVIAAALSLIISGVLSRNVSVIAEKMSELAKKEGDLTQKINVRSTDEVGNIADSLNIFLENLRE
			WP_006858443.1	Histidine Kinase	MGRVKRSNALSRIFMRYVLVMLGSLVGLVIVAWLLLYLLISVGCIYPANYAEQKINEAYDTILRADKVTAEMIPALCDYVIFSENGEKIGGDLSEQYEQIAWNVAKYGNASGKYFYKVIVRENEYVVLQYRLTPQYHSAFLREHFIGPQNVMIIMSVIGAVAIIIIPSIRFGKRIKKQMQPVLDAIRQIKDQNLEYETSCSGIKEFDDCLSAIDDMRDALRE
			WP_006855763.1	Histidine Kinase	MMKSRKKEFKRKYFGSLTHQLILISICLVTGTLLLCWFINTVFLEPYYVINKQNTLLSGFETIDEASEAGTLDDSSFDVTFDNLCANGNITVMIISSDRTIVRSSVNDTQKMMLEFMNIIFGEKQNEVTVMMQSDNYIIQKQTDTRLDSEFLVLYGTLSNGNLILMRTALESIRESVNLSNTFLAWVGVVAAIISAVVIVFV
			WP_006858024.1	Histidine Kinase	MKHEKISIKWRVFTYLLVFTGILLVVLWLIQICYLDSFYTMIKSREAEQVTSAVANILTSDEDDKDTLIHDIAAKNNMAVYVTNTDGDEICSAEYIVNSRLADMPSEQVQYYYEQAKEHGGIFKIEYEGGINPEFWSENMPEPEDVAEGDLKWEDKETMEPATEEGTENGNEAYGPGFHGFLQKRGQEHIKSVIYVKIVECDGQEEILLVNTQLTPVDATVNTLRIELIWITVIMILLSLGIAFLIS
	Parabacteroides merdae	GCF_000154105.1	WP_005634588.1	Histidine Kinase	MKSIYDSRQRLKFVFIFTAILIAIASLVVSDMLIKDLAQEERQKMEVWAEATRLTASKNTAVDLSLVLKILEGNTTIPVVLCNDKDSIMFVKNISFPENDVEEFKKVKVKELKSKNTIVIDMEDGTFQYVYYDDSVILKRLLIYPYAQLTVVFVFIVIAFLAL
			WP_005635596.1	Histidine Kinase	MKLIYRILLRLSLALLAVLTVWTVFFYFTMIDEINDEVDDALEDYSETIIIRSLAGKELPSKNDGSNNSYSIRPITREEARQYPAIEYYDADIYIKEKEETEPARVLRTIFADKDDNYFLLEVSTPSFEKEDLREAVANWILFLYIVLLVTLLTVCIWVFYRSLRPLYALLNWLDSYLPGKQHGPVPNDTRIPEFRRLNEAAAQAVERSEQ
			WP_005638246.1	Histidine Kinase	MKTGNKIALFYTAITIGIISVVTVVFYFVATDYISRLYYSYLTEKAYATAQKHWEKDELDEEDYARIQQHYEETLPVAAEILLNADSITEAHSVLSRYLTDEKIASLYAGNVVRFHEGKELGAAVYYPDNEGNFIVLVVSSNQYGGDIQHRIGWLLLGMLVISAVLVYFVGRLY
	Alistipes onderdonkii subsp. vulgaris	GCF_006542645.1	WP_141417873.1	Histidine Kinase	MRLVYRIVLHMSWALSLLLAGWAVLFYLTMIDEINDEVDDSLENYAEMLVTRSLAGRELPAAYSGSNNGYYLHDVSAEYAEGRQHMVFSDEEIFIPEKDEEEPARVLRTIFRDSGGRYKELTVMTPTIEKDDLQEAILWWIVYLYLFLLLAILLVNVLVLHRTLRPLYALLRWFDSYTVGGKNAPLVNDTKVVEFRRLNEAANRYAERAES
	Fusicatenibacter saccharivorans	GCF_001406335.1	WP_055267396.1	Histidine Kinase	MGRVKRSNALSRIFMRYVLVMLGSLVGLVIVAYLLLCLLISVGCIYPANYAEQKINEAYDTILRADKVTAEMIPALCDYVIFSENGEKIGGDLSEQYEQIAWNVAKYGNASGKYFYKVIVRENEYVVLQYRLTPQYHSAFLREHFIGPQNVMSIMSVIGAVAIIIIPSIRFGKRIKKQMQPVLDAIRQIKDQNLEYETSCSGIKEFDDCLSAIDDMRDALRE
			WP_055267274.1	Histidine Kinase	MKLRTRVIISFFIIILVPIVMCALTFYFFVGYKAKIIGEKYGLANATYRTISNNTLLLNAMTSEEYDEVEDTAKSDTAKLEETNYLSVLNARLQKKQSFIAVREDGVIIYNGSEELSSEELENELPKYGDPGANLKGGVYFRNEKQWMVKQVDYENSDGKECSAFIVTKTDQIAPQITGMVKELGIVIVLILVLTSLGLSFWIYRGVIGPLEQLKKATQNIKDGNLDFTVEPCGVAEINDLCEDFEEMRIRLKE
			WP_055266680.1	Histidine Kinase	MPQKGRKHSVKKRIAYTFIATMAATLLIIGLINYFFLGSFYIRDKEHILAESFQKLNATGGDSDDIPDTFEQFCVTNNLKVIITGPELSSFVYSNATDRQSLQTLIFGLISGNEQANTKVVDSKDNYQIQKFYDSHADAEYLQIIGWFDNGNCYFARCPLESITDAVGLSNQFYLFIGIPIIIIGAIVIWIITRQIVRPVQELTEISKKMAALDFDARYVSGGKDEIGELGNNFNVMSEQLE
	Subdoligranulum sp. 4_3_54A2FAA	GCF_000238635.1	WP_009325198.1	Histidine Kinase	MKRRAAQPPRGPYTTPLRQLRRRLTFVFTVLTGTVLTVFLAITLGLAQKQTQLSAQSMFDASVDTLIVTLQTGSVSDTALAQTEAADGLLIFITDNGTPLFFSGGWAPATPRGTLLERAAEAGLAEGVNMDAAPRSSVYASRVTVTVEGNAGEHYTAAVCSVPGQRGWYGLAVLRDDGPLRRTLTRQALLYAALLSGGLALLGAVNWFLAGRALRPTAEALQ
			WP_009325124.1	Histidine Kinase	MKKEKRARARRTGAQAAESGAARPAGGAGKTLRALGFAQKLTLAMLLVLAMALSLGGAVV LAGNFDDALNEAGQQAEVQHLLQCYALESDLLDVAARGETVTDSHLARYGSSLEDYVGGK LVALYRGDAAAQGGTSSAAAETETEAQAASDAERQPAALRTVYTSFPWDEGPTGQTDTYR MHRDGGRTYMLFEAEVETVGNPPVTLLTGHDVTSVFAARDRALLRFWEMELVVLVCAGAM IALLSRWLTKPLARLTQASESIAGGAYGERTGLSGGDEIGVLSRSFDAMAAAVQ
			WP_009324575.1	Histidine Kinase	MEKRRNVSLGALLWRYLILTGVSAAALAAAWWITLMLLMNAGFVLPARTQSDHASDAAAAMRLQGSFDASLADELCNYVYFAPDGTVLETNLSGRRLADAKEARRTLEGGAWFYQRVDFSDGSLCLFQFDYSVLYGNEALRGVLPDFELASLVLLAVVLVTTVTLITRHYTRRLRRAADKLAAASARIAEGQLEGGDFSSAGVRELDGAMDAMRTLKENLSGSLQAQWRM
			WP_009321836.1	Histidine Kinase	MKQDKRPAGAAVKKRRFFNRISRKLMLFVVLMSMVLLALVWLLSVKLLEPMYNRRVLADLNHAADVYSAIIEKYGKFESFDKSGGVHIPSDMMEEIMDNRGLLAGKCFEVAGTDCKVLLHLHQLQSDQCLLHPNPLSQLMEYSEPQWNSTAAVNLRATTFVLGDLNFTLPDSRILPGLESTSGTRQMVVCRNINNQYSLILSTDLERVGQAADVISAQMPIIAAVLLIVSIAGAYVFSRWFTKPISAISRAAREMARGNYKVRVTPQADDELGALAGDFNTMAREV
			WP_009322135.1	Histidine Kinase	MGKLGKETKTLLIAITAICLISFLLAGGIATLLAKNFQQELLLHDYGVAGHLLNNESELSISAFTSQLNENDIERGKEALVSIGYDETTSMRFLPAVQTYRNQAMLSIFLLLVFLFGVIYLSLFLYLRRQHKAFSNAENTIRQFLDGNTTSRIECSQAGDWYSLFHAINEMATILSAHAENQRQT
	Catenibacterium mitsuokai	GCF_000173795.1	WP_006506493.1	Histidine Kinase	MKSKRKYKLLGRTVAFIITLILMICIMAIGLFYYIFSIPEPYGISITDFPKNFTNSYTVWTTYENGKLTIEEKGLKRLDEYGLWIQFIDENGEEIFSHNKPENFPTKYTAAELLALTTSDYENGYTLFVNILDDTDKECSYIVGFPYDIGKYMLYYNGSRISRLSPAAKLLTMVGFGILMIFIFAYSVWLSRKLSKVTKGISGISHRTYTPLKENGIFSEVYQELNKMYFDIR
			WP_006505193.1	Histidine Kinase	MSKRYVSLASKIVMILIVSSISAVLVYSCFREQISHYYSFVDDIAGIKEKRTKFFKDFKEKAKDVNLTDKKKIKKLIKTKDPYLSIYIYDNVDEYYVAGNYATILTEPVSMITPLYILQNDFETDAYNMVYTKTIQFKDQKAEVELYDMNLLKYIKYYFYAALFASFLTFLLPTFFFIRHKVKYIECLKQEILNMSHGDLSHPMTIQGRDELAILAHQMDGLRVTLEE
			WP_006504728.1	Histidine Kinase	MKSIYSKLVIGFLLTSLLSFSICCFFTIKSYNRDSDQLALEELEHSSNHIADLIKLINDKDQDKILADYSETSEMSFTVTCEGQTKSYGHVNKKLILKDDELKTLATSKDKSLRSEGIISQYAKAFKIDNQTYVITVQKDFSATKDIFMKSYTSAAIIFMMTGSIVFLIVADIIV
	[Eubacterium] rectale	GCF_001404855.1	WP_055225063.1	Histidine Kinase	MKSDFKAVKAVQIIFGAIILSCCIFGGIYGIGINGLTLFFNNSRYIYDHELPYVQEFQQYVSQNNIAASDISECDEWMDYHCVLFCIIEKDGEAVYSKLNVDKFIVSAKNMYDSRKIAKYQLPVNFADGEANVYIYAGYTEKYFLGVIILGIVISILSGAYVIYRCVNNIIKDYKVNIGKAHEQERK
			WP_015516826.1	Histidine Kinase	MKFRYKVLFTNLILLSLGLGLVGYLMIHKNFELAKQTQLKNAIVQNNLVQSSVEYELLQLLNSVSDNSETLNNNTDNNNAEKSSISASSIAAQLPQIGSRVSSSVRSSDSFFYIYFDGEKVYTDDKSDARISDTLFKNLTTGNKNYVIKEESQKHYVYVTSQSVIDEKNLCIVSKCDASEAYTLLDEQIKYFRLIIIVILIAESAAMYFISRYMTKPLEKLNHVSEEIAQGDYATRVNVKSHDEIGLLAQKFNIMAQAV
			WP_081021228.1	Histidine Kinase	MHVYTQNGEEDTVLRDDLKRVKQKLSLTFAIAIIGTCVVFGLLYYLGIDLLSYYIEAGSCMIYYNEKPYIDEFQQYVSDNDISTTDVEQYDEWMSEHDVAFYSVQEMGKVIYNKSNVDKLISPAKNMYDYRFTGSYELPVQFSDIEAEVFIYTGFTEKYYIAFMIFDVGFSLMLGIVFVYLRIRKIIAGYQTELEASQEQEKKARQ
			WP_055224779.1	Histidine Kinase	MKLRSRITIGTLGFLLISLTLCCTLMIYVSKKNMLNSTTSYTKTELEKLVANFYTNKSDIESTVEELTAETKLKYYFFKQTQYSDSDTEYVLQCGDEIIYNDSGLDVPTILGLNEDKSNIEMQGETKSDIVHTEGADYYICGVDININDRIYQVCIVRDITELYRQIYRMIALCVGIGIVISLAAAVSMIVFLKKLLRPLEQLKDEADAISQGQYQRQIDVKGKDELASLSHSFNTMAKAV
			WP_055224475.1	Histidine Kinase	MGRVKRSNALSRIFMRYVLVMLGSLVGLGIVAYLLLYLLISVGCIYPANYAEQKINEAYDTILRADKVTAEMIPALCDYVIFSENGEKIGGDLSEQYEQIAWNVAKYGKASGKYFYKVIVRENEYVVLQYRLTPQYHSAFLREHFIGPQNVMIIMSVIGAVAIIIIQSIRFGKRIKKQMQPVLDAIGQIKDQNLEYETSCSGIKEFDDCLSAIDDMRDALRE
			WP_055223233.1	Histidine Kinase	MKHTIYTKMLISYLIYGVIAFFIICTFTQHLTTDYIEKQEASNLYREASIIAGDYAAEYFDSSMSLSDFQNHMKIVADYMDAKVWVVSPDGELLMDSDDPSIGIDIQNDSSKPVVINGFDVTDFGSNNYMIGDFYGSFKHKMLSVFSPVNVSYQNIGYIVIHKPMSHITAGVNGFMNISFYTVALIFAFAFVLLVI
			WP_055223506.1	Histidine Kinase	MKKKKTLSTQLTFVISFIVLLIVGVFWMANNTLLEKYYVYNKEKEMLAVYKMVDLAAKNDKLSDDTFAVAFEKKCVGANIDAVVFNKYGKVIIEGTTDNQEIFQLLLEASMSSYSADYNNLNMTRQKDKRLGTEYIIINNRLIDGNFVYMKTPLESIKESVSISNRFFAIGTVAAIVVGVFMAYIVA
	Eubacterium eligens	GCF_001405395.1	WP_055216285.1	Histidine Kinase	MKLKNKLYISFCIMVILPVLLSGLALGGLYCVQKESIERTYNVDDGAILVGVYSPIILFGKITDSIYKDMKTEVDTSPEQFTNKEYLDELSGELSYKMSCLVVRRNGIIIYNSTEAPDSEIVKILPDYSADEENVSDVGTYKGGEYQSLIKQLNFKDSEDNFYSVSIVTSLKQILPQVKTFIMQVIFVIIMVLIITSLGLTLWIYSSIVKPLNKLKLATDNIKEGNMDFEMPKVSNNEIGDVCRDFEEMR
			WP_055286843.1	Histidine Kinase	GRVKRSNALSRIFMRYVLVMLGSLVGLVIVAYLLLYLLISVGCIYPANYAEQKINEAYDTILRADKVTAEMIPALCDYVIFSENGEKIGGDLSEQYEQIAWNVAKYGNASGKYFYKVIVRENEYVVLQYRLKPQYHSAFLREHFIGPQNVMIIMSVIGAVAIIIIPSIRFGKRIKKQMQPVLDAIGQIKDQNLEYETSCSGIKEFDDCLSAIDDMRDALRES
			WP_055286558.1	Histidine Kinase	MKGFSTLSKHIFIYIAICVISFILVSTICYKADYKHIYNYYSDRLYLQANEIANEYALDYLAESKLRRIELEMKSLSTFNDTRIMFITPSGDVILDTNNSSTDKSNEDRILFSINDFDYGDLKGKHDILWDFYGLFSEPTLSVFSPISNSFEIKGYVVINIPESAIVERVYDTFNTNYLTLAIVLILSSAFLVLYFFQV
			WP_055285750.1	Histidine Kinase	MKIHSIKFKITLLLVVTVTCLVAMLIGFNSIFSEKVYMNRKQKSMINSYENVNEIMQKYTDSQIDKDTMCADMENISTAKGISVLVVDSSWCTIYVSTQGDDSMMERLRMSIFNGDIFKNNGSPDKAPEPKEQEDDSDNPADKDDKKDHRKRLEDIIDMSGTSLVENRTIISSNDNYTLQKVYDERLGDYYLEIWGTLDNGYSIILRTPIQGIKDNVNISTTLIKYVGGAILAVGIIAAFVVSTY
			WP_055287797.1	Histidine Kinase	MKKLKIFPKMFIQIFSVLGIIIILVHSLVFFIFPKTYLETRKEKIYNIANEISSNMNGKEIKYIEQTLELYSKSSEIKAFIKEENNMNEIQIKDNINVNLESDSNSLIIEEREIKLNDGKKINLQFVSTADMQRDAKDLSLKFLPYSLLISILFSAIISLIYA
	Roseburia inulinivorans	GCF_000174195.1	WP_007888490.1	Histidine Kinase	MGRVKRSNALSWIFMRYVLVMLGSLVGLVIVAWLLLYLLISVGCIYPANYAEQKINEAYDTILRADKVTAEMIPALCDYVIFSENGEKIGGDLSEQYEQIAWNVAKYGNASGKYFYKVIVRENEYVVLQYRLTPQYHSAFLREHFIGPQNVMSIMSVIGAVAIIIIPSIRFG
			WP_007884702.1	Histidine Kinase	MKFKNKIIISFCIIIFVPIFLATLVLFSMQHIQMRAIEQTYGVEGDGYSYFSNSVQLLSRFTREIYREVYKVADNQPEKLEDGAYLEKINQQLEEKASYLIVRKGQELVYIGKSAGTSLLTELPEYGSADGNADSGTYMDGEEQALVKQIDFVYPDGAKGSIFIVTRLEEMVPELKSLLIDIMVSIVLILVLTACMLTVWIYTSLINPIKKLQAAAQNIKEGNLDFTIEAESRDEIGELCTSFEEMRQRLK
			WP_007890915.1	Histidine Kinase	MKKMKLFPKTFLYTFFMLLFITTSMHLMIYFFYPKVYLSRMQDQLEKKMETLQQEIKRNTAAEAGQIFSDFAKQNNVNVTVECAGSEVTYMGMDFQISLYTDADMVFDVSNLENAESIIVKNKTMEADDGIEIQVEVMASAMPVKEAVDMITFLLPFTFGAAILFSIVFSYLYSRRITRPIFHMLNVTNDMKNLKPEAAFHVQDEDEVGLLAEQINQVYEQLLA
			WP_007885690.1	Histidine Kinase	MKRDKKGSLTRELAVILVGLVAGTIMLCWFINTSFLEKYYMLNKQDSLIDGYDVINGASE TGELNSSGFDVTFDNLCANGNIAVMIISSNRAIVRSSVNDNQVILMEFMNILFGDDRNQT EILQRSDNYVIQKQTDTRLSSEYMVLYGTLSNGNLILMRTAVESIRESAKISNQFLVYVG VLAIAISAIVTVFV
			WP_007887834.1	Histidine Kinase	MIKRIKGSLFAKVFILTVAVLLCVSFLVYGVLAWYMPQTYSNNLNAALDEQTSDFIYELEHIRMQDSGGLFDQFLQNTTISMVELYTADGVLVETPSNQNSFNDGITGEALGGASYESAPIISNSYYFSFADDNNQYILTVYGEASQIAELRQSFVSVLPILFCVILLVSLATAWVY
	Faecalibacterium prausnitzii	GCF_002586945.1	WP_098924671.1	Histidine Kinase	MKTFVRLIRRYVLAAVGIVLLLLFSGVAVLGWLGWQESCRLPQREYSSSEIADSMVETAEGLAFGAERTPQEWMNGYAWAMVLDDVGNIRWSYGLPQDLNHAYTPGDIARFSRWYLADYPVFCWTEPYGLFVIGLPKGSLWKYSIYSSPDFALSMVRVLPAAALGLLLLGLALCFWLSWRGAKRLETVANGLDALAQGQTVQLPTDGFAGELAEKLNQTGAQLQA
			WP_098924213.1	Histidine Kinase	MRQPEKKRRTVGIRGQLMWFLCFICLLLLVLFWFLCTQLLEPLYTTHIQKQLTEQADTIVQKLDDAIADGQTLSYWGFGSQLYVNSQFFNQLSSEIYENGGMSSFCVDISDVTLRQIFKVENLSYCNLHRTRPTDENSELPSYSTARAMRQLCRETGSCVRKINPPTPSGTVELMVGRTTSDGSYTVLVTTSLMHVSEAGEVMSTVLPLAAALIFAFSMSAAWLFSEWFTKPLRQLSGAARQVAQGDYAVQVETNRRDELGDLAQEFNHMAKEVQH
			WP_098924294.1	Histidine Kinase	MEKRRLTSLRGVLLRYLVQTVFCCVLALLLWFAALMCVINSGLALPANQAAQACQKAAQDVLPGMTAATFDETQLDSLCRYALFAAPDSSEVLATNMDAGHLQRAMENRQGKTRWHFGYTQYYMTSKLQDGTVCLLQFDYAVPYAAPALRGKLPDVQTVHGILGILLLVGAVVWSTHRSGKFLARETARLTEVSRQVAEKKGVEEIDFSGAQVREYAETLAALQTMGQELT
	Dorea formicigenerans	GCF_000225745.1	WP_003431912.1	Histidine Kinase	MRNFGKFISKHFFIYLSVVILIVLLDLLIFFLTFNGTVNSISKDNPIQILEKVSNNLTIQNGEYILNNKCQKDLVTNNIWGIVIDDNGNVVWKHNLPKEIPLNYSLQDVATFSKGYIENYPVFTWKQGNDLLVLGYPKNSYSKFMTNYLPLSAIQKTPFLFLIMLVSNIAILFIVYYLSKRNVMLKISPILNGIDKLSHGETVTLNINGELEEIGNRINETSLQLKK
			WP_005341570.1	Histidine Kinase	MRNFGKFISKHLFIYLSVIILIVGFDLLLFFLTFNGTVNSISENNPVQTLEKVSNNLTIQDGKYILNNRCQKDLITNNIWGIVIDNSGNVIWQYNLPEEIPLKYSLQDVAAFSKGYIKNYPVFTWKQENDLLVLGYPKNSYSKFVTNYLPLSAMQKTPIILFIMLVSNVTILFIVYYLSKRNVMLKVAPILNGLDKLSHGETVVLNINGELEDVGKRINETSLQLGK
			WP_005341343.1	Histidine Kinase	MKKKFSTMKLQNRFLLILLLALTISATLFELLWLNKWTLVNWTGNFEILQSQIDDEDFWTKLDKTAQNLSLPESSDDKSAAKAIKPLLDLADKYTSIYLYEQEDGLYITGQYAKIMDEKHSGFRTFFDLGYRLTDGEGEDFRQGYLQFQNGKAQVVVANYQRALFIYPYMFLSLLLSVLVFLGIVLFFMNRKMREVLALEQEILLMSTGDLTHPVPQYSKDEIGILANELNHLRISLNE
			WP_044911872.1	Histidine Kinase	MGRVKRSNALSRIFMRYVLVMLGSLVGLVIVAWLLLYLLISVGCIYPANYAEQKINEAYDTILRADKVTAEMIPALCDYVIFSENGEKIGGDLSEQYEQIAWNVAKYGNASGKYFYKVIVRENEYVVLQYRLTPQYHSAFLREHFIGPQNVMSIMSVIGAVAIIIIPSIRFGKRIKKQMQPVLDAIRQIKDQNLEYETSCSGIKEFDDCLSAIDDMRDALRE
			WP_005339876.1	Histidine Kinase	MKFFYKIFLSMLFVLTVSLATVEYLTVSHSLEHALQREENTAFSQHQMVKYSIQTVLLNITDSYTRADMVEIARSAEVPLGTQSGLYFATENKEKSGSDAVYYNSCKSDPSQKSVEDGKILYEIVTKAGNRHLQVRSSFSLKDSSYVLVTEKNVEELFQDTEKLYKRCKFFYWCILGAGSLLVLFLTLTITR
			WP_005337007.1	Histidine Kinase	MKHFKQKEKRKHSIKRQMIAVFAGMVICLLAILLVVNVKFLEPYYIRDKEMQFIHVYEELQNAVKKRTISNDEVQDELHVLCEKSNISYIVLDMDNEKLITNVHDTNMLKQQLAGYLLNQAQKGGKVLDSTDNYQLMRSQDPWNQSEYIEMWGQLDDNVNFLIRSPVESIRESVALSNRFLIYVGMGTLIICMGLVWYF
			WP_005340224.1	Histidine Kinase	MKKLKIFPKMFIQIFSVLGIIIILVHSLVFFIFPKTYLETRKEKIHNMANEISSNMNGKEIKYIEQTLELYSKSGEIKAFIKEKNNKNEIQIKDNINVNLESDSNSLIIEEREIKLNDGKKTNLQFVSTADMQKDAKDLSLKFLPYSLLISILFSAIISLIYA
			WP_005338527.1	Histidine Kinase	MKSTLYLKFIIIYMIFGFMSLFTVATLTRTLTEEPLERDLAADVYQEANLVANEYLPHYFLEQIDESAVHTQLVGMEAHLDGAVWFVDREGNMITSAHSDGYPTAPTAIEDFNPAEIGSAKYEVGTYHDYFKEDMITVIAPVVHGYSTQGYLLIHKSMTQIGQLQITLMNAAYITLAVIYLLSFSILLGIQFIVY
	[Eubacterium] hallii	GCF_001405175.1	WP_005348422.1	Histidine Kinase	MKSSKLSIKFRITFWYTLVFSLILALVFFYIYFLSKSYSVHDLQEELKDESADILENLYDKSSRNDILYNADWTKFYDDNVSISLYDKNSSFINGVLPEHFPDKVPFINNKVRQIKSDKNIWLVYDYCYEESPEDSIWVRSIASYGHWSRILYNMLWIFAVLFPITVFISAFVGYHILKKALQPIYTISDMAKEISFSVNLSKRIETSNTHDEFSYLADAFNSMIAKLEK
			WP_082425631.1	Hybrid Histidine Kinase	MKKTKEGVNLKKKKFLRLKNTGSILVFMGLLIIFVIALYTFILQSSYTKTALETEIARDTASADAVHKLVNGRIGKEDFDQIKDQSDEKKQIYKDISSYFNEIRTLNSTRYIYTATKNEEGKFVYVVDGLDSDADDVRHPGDYIEEEMVPYIDKAISGENVYSQDIIDTTWGPIFTACYPVSANHDGTGEIIGAFCIEMDMQSAYGMVEETNHISIICGLVAGAVLLLICLYSYYV
			WP_055299977.1	Histidine Kinase	MTSILILIVGWVIVFTWFLNNTFSEKYYVSSEKASIVKTFDKVKNILKNEEDQDTIDEEMEQISNKTNIKMMIAQSSNYYYSQNVIFSNLIDGSKTYEEILGYLDQIRSQVILGNDKGNFKSNSGRSILPWENSAENNLSTLINKGYFVTQLKDQASGQNGIYLFGFTDNDYLIAMRVSIEGIKASADISSRFMAYIGMIGIILGSLVIFIFSSN
	Dorea longicatena	GCF_000154065.1	WP_006428096.1	Histidine Kinase	MKIISKDKKQKIKSVHHSIKTQMITSFVGLLICLVVTLMFINGKFLEPYYISKKESRFIELYEKLNDVSNEDKWDSTKKNNSLIHFAEKNNISYLVIEKDNDVHTNVHDKNMLKNQMMGYFLNQAQKESRTLDSTDVYQINQSWDPWNQSYYVDMWGSLDDGSQFLLRSPVESMRESASISNRFLLYIGSVLIVVSILLIWYFSKRITDPIRELARLSDRMADLDFDAKYTSGGSNEIGELGENFNRMSEKLE
			WP_006428689.1	Histidine Kinase	MGRVKRSNALSRIFMRYVLVMLGSLVGLVIVAYLLLYLLISVGCIYPANYAEQKINEAYDTILRADKVTAEMIPALCDYVIFSENGEKIGGDLSEQYEQIAWNVAKYGNASGKYFYKVIVRENEYVVLQYRLTPQYHSAFLREHFIGPQNVMIIMSVIGAVAIIIIPSIRFG
	Eisenbergiella massiliensis	GCF_900243045.1	WP_102290190.1	Histidine Kinase	MEQRKSISLIWILVKYMILCILAAGAAFLGFWAGMSLLLGSGALYAANAGERMAQEAAARMEQEGITKELVPDLCGYVIWEKGSLVDTDLNGKALRAAGNYRENGKNAAGRFHISVKNGEKEAVLQYTFHMQLADPAWRKRIPGFEGLYMTFWGALFIGSLVLLTFHYVKVIKVRLRVLQEAAVSLARGELECPLGNPGIREYNEVMRAMEQLQAALRQ
			WP_102289787.1	Histidine Kinase	MKNLSIKLKITLWYTVFMTILIIVILWLLFSISSSQVLSNAQLRLKDTVTRSFHEIEYEDGVLEFDKDINFLGEGIYISVYSAQGALLYGRTPSLFHGAPMLIMDEIQQVTSGQNLWYVYDYCQKIDGYGNLWVRGIASQTQTDAALHILVRLALIFLPFFVLCIAAGGYLIIRKTLAPLADMTETARQISEGNDLSQRIRVGEGKDEVHKMAHTFDRMMDKLQA
			WP_102289205.1	Histidine Kinase	KKSGYRTVFHIYLIFLLGLLGAFLASACFFFLLITVRKPDGSLAKSDWPKLMTESFREEILFLDGKPQLSQTGRELLRMEKTGLQLLDASGRELLSWQKPEEAQTGYSAAQLLRIVSSGHLEGRQESSFAAVFTKDGQEYTCLLHFPVKISENTMYLNGERFSGGKNVLLPIAAVLLVLISFFAILYGFRLTRTVKQLVISVDEIAGRCYLPVRSTGAFRDLGESLNRLDAELREGDQLRRDT
			WP_102289481.1	Histidine Kinase	MRKSNERGSVFTLLLRNYVLLTLFLLLFLTALFIGLLQNMKIIVGKIEPSQIFQCRDILAQRQFEDFPIKQILSADGGILIVDDQCKPVYQNGKALPVSSFDKNDIACIPEYSLAPEITTNEITTADGQRHVSISISETRDGKAESRIYILDRNNTILYQPGDLPMDTLTERQVRLLSDSFAPDYSIQKHSFRTADGKDYTMLLFGDPARPETAESLVHSILVFISLCFLVYCVITLAFVVFLKKKINEPLNLLCLELNNFESGESKYTSYCGPKEFVKIFDSFYSLSQRLRQ
			WP_102287340.1	Histidine Kinase	MKSLFKIYRRYIFSAAWIAGTVILVNLLALFGVSAYFHSQSRNSPARGTRLRVTQAAQMLELNPDGTVRMSEEGTACLDSSGAEFAFLLNDAGDVIWDWRLPDEIPTHFSLGEVASFSRWYLKDYPVRVWNCDAGLLVIGEPKFTAAKYSVEFSRDSIRNVPYFLLALVGANILLVLILAVLSGYRLYASLRPVASGIDGLSSGSKVLVPEHGLVGDLGRKLNQAARMLEQQRWNLEKR
			WP_025490565.1	Histidine Kinase	MLRQVHRRLTLLCAGITILVLIFMACSYLYISEKNLKENSFASFRNDMNTLLSNLENQTVITHEWLSKLEGGGKYIISIHDNDKDFLWGQQDGGGSRKAALEAGWAYYQENAETFPTPLAFTITHQEFRFSSAGQGQDDYFGCIALSSRNTGKLTILILESLAPLQEQIKAQRHTFFMLVAFSSLVLILFAYFFT
			WP_102288042.1	Histidine Kinase	MRYFHKFFLSITLILTAALAVMEYSCVAFSLNHSFRRAQDSGLMQHQLIKHTIQSTILNTLSGGIVPEPRLSAIGENAAGLLGTGGGLLLAGEADGIYYSDLASPQDFGDIQEGYINYQVVREDGAVSLIVKSEFTQSGRRLFLVTKQDISQVFSEAENLLAQCTRLYFLILAVSTAAALGLSW
			WP_102288034.1	Histidine Kinase	MKKKTFFTTMLLFLLFFNGAFLFLAVVFWHEKLDVQKEMALSEHYMILTSAARDMQALDSRGNGGNYNMEELMQPYTQFRQDGHRSLYLYHGGQLLYSDETKRTGKDAENAPAPSLKESGQREIRMVKEKKETGEYGFLYVEGCFPQPYEDYSLIYKYSLKDIYENWREMKNLLFLCGGVFSLLLSLCLIALLD
			WP_102288098.1	Histidine Kinase	MKFSIKLLLCTMIVMAIAFGFSGFYFVNYVFETALDREVGQALDENSILRFAFETAALNVPAKYDVLQDHTIEQIASNMETGGHDSSRLLRLSDEEKNVLYISSGFEADNGLLGQTDENTKTYRVIRQEDSYYIQTGITVNALDRILYLETLKDVSEVFRERQLGFSVYRRVTILMLVFGTVLMLVISSW
			WP_102286874.1	Histidine Kinase	MKLWEKISLLTTSVLLVTTGVTGGIVVHRTVQYNETKTVENYEQQLHATAYALGKEISDSELEGYTEATRSSFYNYILKKYGASKYILIKDGEVVCNLTAFDLVNPREERWAGTEASADIRQVGEQHLLILGKKLPADSLSDYRLVLVQDITELYADMEKQAWLFAEIYFAAAVISVLIIFLIT
			WP_102289232.1	Histidine Kinase	MCKNRKRFHRLSVKFILGITGILLLILTATLFINSRVMERYYLHRQRENVRQAGETLKEALARGCTPEEAALELEERENVLVAFSRNTDNYDSLSSDLREKFRQKGLGFQKFWLWEEDYISAVQNGYRFRLYGQEKLNYGILVEYMPVGDQLYAIAAIVPDAADFIRLVNRFSIVLYAVSLAAAVGLISLFV
			WP_102288497.1	Histidine Kinase	MKYSIRKQFAYIFIGLMAGTILLCWFINNTFLERYYFHNKQTVVMDAYNQMNAAAQKGSISSDDFDIHLQQLSARYNISILVLDEDSETIRVSGGDPAILKIELWNHVLFDSAEGSEKLYPDTPELKSGPGGGKASKYEENIITNKTLVRNDSPFYIVQLVTSNRVSMEYLDMWGFLDNGNLFFIRTALEGIRDSVDIANRFLAYVGIAATVASGIIIWIV
			WP_021636566.1	Histidine Kinase	MRKTLYLKFLLAYLIFGFFGFIVVASFGSSMTLEHMKREKADTLYKEATLIANTYASDLYNNEASLETVKTQLDSLSVYLDSTIWIINPSGRMIMDTATPVDLDHPRIIEGFNATETAGSYYTIGTFYDSFEGEMLSVYAPITSNFKVRGYVVIHTAMASLRSTSESLLSISYIILVILFLLSLIILIFF
	[Ruminococcus] torques	GCF_001405235.1	WP_055148815.1	Histidine Kinase	MKQLTIKKKITLWYTGIIAVVLGTILVLVLLFVDKVGISATEEEISAAVTGFSSNINFQDDSFYLDGDTEFYDDGIMFCIYDKNGRLLYGTIPTQFPEETILKSNTPRMITGSNRKWMIYDSVYTYGDDEEMWVRGITSVHSIELFMQTSEKMLLIVFPLLIILIGAIGYFMIKRALRQVDLICDEVENISNGKDLSKRLSLPKAKDELYELSEKFNEMFERLEF
			WP_015530078.1	Histidine Kinase	MGRVKRSNALSSIFMRYVLVMLGSLVGLVIVAYLLLYLLISVGCIYPANYAEQKINEAYDTILRADKVTAEMIPALCDYVIFSENGEKIGGDLSEQYEQIAWNVAKYGNASGKYFYKVIVRENEYVVLQYRLTPQYHSAFLREHFIGPQNVMIIMSVIGAVAIIIIPSIRFGKRIKKQMQPVLDAIGQIKDQNLEYETSCSGIKEFDDCLSAIDDMRDALRE
			WP_020436211.1	Histidine Kinase	MKKAKRELKYTLSGQMTAIFVGLLVFVLMLVFIVNTGFLGRYYMSHKQKDLIEMYEEMSEAVNNGNLGNEAVQKKLVAELEKTNIDVCAMDISDDGKVVFTNVKEEGFLYKQMLRIFFLKDDDQEKILKHSDDYVVRKIQDPQSGTDYLEMWGYLSDSVFVTMRSPLDSIRESANLANQFLIYLGIFGMFFGGILVWIF
			WP_055147084.1	Histidine Kinase	MKAVLHLKFIVLYIIFGFLCVFTTATLTTELITERLEKDTSQTLYREATMIADNYLPSYFSNESSSWAVHSQLSAMKTYLNSSLWFVEKDGTMITSANLKDTTAPQSVNNFDPAEIGSNQYMIGTYHNYFQEDMITVMAPVTQGFYTKGYLIIHSPVSLINERCRTLMVPVYISLGVIFLLSFIFLLGFHFFV
	Coprococcus eutactus	GCF_000154425.1	WP_004851396.1	Histidine Kinase	MNKTFRRTLKVKMFIVVVLGLLTAVISFFAGMLALDRYVANVYMSDANVQQRSMQQIQSFAAYVNSHSMKASDSRALRAWQGKHKNVYILIYNNDDIVFDSQWMIEKRGAYKYVITNSVTGEMVILIQDNQGTIRKIRRQNNGNSTTTNKNSGVTKKQSNATNGASGGTAVMEKPETSEYAEDTGGQEADYDFYPVLFRDGVFDVCIVDYSDDTLKEVGRVAIFVLCSMLFIGIIIYYFGREIRRLRKLTNQVMDIKNVDINGPITIKGQDEICLLAENIDTMRATIIE
			WP_004853405.1	Histidine Kinase	MGRVKRSNALSWIFMRYVLVMLGSLVGLVIVAWLLLYLLISVGCIYPANYAEQKINEAYDTILRADKVTAEMIPALCDYVIFSENGEKIGGDLSEQYEQIAWNVAKYGNASGKYFYKVIVRENEYVVLQYRLTPQYHSAFLREHFIGPQNVMSIMSVIGAVAIIIIPSIRFGKRIKKQMQPVLDAIRQIKDQNLEYETSCSGIKEFDDCLSAIDDMRDALRE
			WP_004851212.1	Histidine Kinase	MRKSKMTSIKTKITLFLAATILIMVVMSCAITMLFIKKYFYHGMEQMLVDTYNSCNELFGQDEDIDSRELANDVTNQSGAMIFIFDSVNMRVYTTVNEEAAVYNNLSFIADYFNYSGGKNPDNPKIKRKQIEKTDKYDIQITNDKNTGNSYYDVVGFLDNGYVVIIRKPISSVDSTIVISLKFFFFVFSVVAIFGFILIYFISNAVA
	Collinsella aerofaciens	GCF_002736145.1	WP_099431767.1	Histidine Kinase	MPLSFVIARYFAYAFAAVATAWLASFMALSAAINAGFVYEASWGPANAREVAEGLARDGVCGQQDVPTAYRYLILNKDGYVLMTDLEGTRLEDATEMARAALAADPGTVEIEGGGSGLTYAAFPLKGGGACALASEYLPQWVSRDLAGLLPNPQNLMLVGAAAGSALALALVARRASRVISRKMAPLAEAAGRVGAGELDFAVGSTNVREVNDVLAAMDAMRASLAESLEARWAA
			WP_099432394.1	Histidine Kinase	MTPARFEIGQKHKQESEAGSKASWNTPRSDSRPTMSYPSRMALAFALTSLMTVLVLVGVVSVVWGTVFSDYTRSNIVEIANSAAEKLATSYEENGSWTAGELRTVATSSLVSDDLGMQVVNKKGVIVYDDSWPSASATADVRENQATTDDTSGKRASHSPVSSAPTDSDSVANVEIVTSSGEHVGQVKLWAIGSDALLTKADSAFREKTFNAMALAAVVAICISVAIGSLVS
	Anaerostipes hadrus	GCF_001998765.1	WP_077327186.1	Histidine Kinase	MKQMTIKKKVTLWYTGIIALILGMVLVFMFYFVDKVGISATEEEVSAAVTGFSANFQFQDGTYYLSEDTQFYQDGVMFCVYDDNGKLLYGTMPEKFPKQTILKSHTPRVITSGSSKWMVYDSVHTYGKNKAIWIRGITSIHAIEVFMTTSQKMMIVLYPVFILLIAMTGYFMLKRALKQVDLICDQVENISYGKDLTKRLPLPKVRDELYELSHKFNQMFERLEESFE
			WP_077326462.1	Histidine Kinase	MIRKLRIKFIAISMTSTIIVLFLILGSINLLNYREMSHNADTILDFLKENDGELPENLYKSQHKKTNGISPETSFESRYFSVFLSNNRQRCEADTDNISAIDEETAIKYAQKINRSNKNCGFISKYRYMKENTSNGVKIYFLDCTKSMMSFQTFLVTSFFVSIFGVSTVFILVVLLSKRAIEPVAESYE
			WP_008392738.1	Histidine Kinase	MKKLKIFPKMFIQIFSVLGIIIILVHSLVFFIFPKTYLETRKEKIHNMANEISSNMNGKEIKYIEQTLELYSKSSEIKAFIKEKNNKNAIQIKDNINVSLESDSNSLIIEEREIKLNDGKKTNLQFVSTADMQKDAKDLSLKFLPYSLLISILFSAIISLIYAKSIKNNIQEIKIVTDKMMKLDKKTRLKVSSNDEVGELKQQINDLYSTLLRTIDDLEFKN
			WP_055258303.1	Histidine Kinase	MKAVNKVRLIYLPAIVLPIFVMIVSIAGLSIGYSRINKADLSAGSFERFVNPLKTMNTETQEIFFELEDHVRKDPQIFDNEQYLNDLNERLKAKDSYLIVRKNGQIQYIGKKKVSDKLIHKLPSYGNKDSDADRGFFVSRPGNYLVKQQDFKYNDGGQGSVFIMTDLGTVLPHYRNIIIQVSCAVIGVLILTSTFLSWFMYREFVGPIRELKAGAERIKEGNLDNDVVINSGGEEIRELCNAFNEMRAELK
			WP_044924217.1	Histidine Kinase	MKFRWKLMIITMLIVSFSFGFGGMLLIQYSYQASIKQEKRAARNSYEMILRMLKEINEMDDTYQNQTFASVLKRLNWQGLLRDSSVRLLKEQHGEVQWKQPLYYNRKNDNFRRSNGFSTKQGKAVVFQNKNKVYYQITSKISYGKETMVFQGAYDISEVYATRHQQLVSFRKIFVLVIGIEIVVSYFLAMIL
	Ruminococcus bicirculans	GCF_000723465.1	WP_038671320.1	Histidine Kinase	MIKRLQRKFVVIAAVCLLIVEFAIIGGINGVNIYQTNKNADDLLNIIIENDGRFPEFDPKGMKHDKPQNDSGSSSDSNVQPENRKPDKHRGFNEETKYQTRYFVVYADSNGEITKVDTGHVAAVSSAQAIEYGKSVLDSGKTSGTSGNYRYKTGGTDKGKMIVFMDCRSDSATKNRFLLVSCAIGAAGYILVCLLIIIFSKRAIRPVVESFE
			WP_081856035.1	Hybrid Histidine Kinase	MKKTKEGINLKKLLRLKNTGSIFVIAGLLTIFVIASYTFILQSSYTKTALETEITRDTASADAVHKLVDGRIGKEDFDQIKDQSDETKQLYKDISSYFNEIRTLNSTRYIYTATKNEEGKLVYVVDGLDSDADDVRHPGDYIEEEMVPYIDRAISGENVYSQDIIDTTWGPIFTACYPVRANYDGTGEIIGAFCIEMDMQSAYGMVEETNHISIICGLVAGAVLLLICLYTYY
	Bacteroides dorei	GCF_001640865.1	WP_007841736.1	Histidine Kinase	MKIGPKIALFYSLITMCAIIMVMSVFYLFSSRYINRLYESYLREKAFITAQKYWEKDEVDEQSYRLIQQKYDELLPQAREVLLNMDTLAHVKDTLGKYLNASQQERLFHGDGTPVTFKYKKELGAALYYPDNEGYFIVFVFSENTYGKEIQEHILLLSVTLVVISSIFIFFIGRVY
	Bacteroides xylanisolvens	GCF_015551805.1	WP_195436296.1	Histidine Kinase	MKIRTTLTLQYAGLTAAVFFVFVMAVYYVSEHSRSNAFFRNLQSEAITKAHLFLKDQVDAKTMQSIYLNNQKFINEVEVAVYTTDFKILYHDALQNDIVKETPEMIKRILQRKNINFYVDEYQAIGLVYPFEGKDYVVTAAAYDGYGYANRDALRNMLILLFIGGLSVLVVVGYIL
	Bacteroides ovatus	GCF_001314995.1	WP_004296048.1	Histidine Kinase	MKIRTTLTLQYAGLTAAVFFVFVMAVYYVSEHSRSNAFFRNLQSEAITKAHLFLKNQVDAKTMQSIYLNNQKFIDEVEVAVYTTDFKILYHDALQNDIVKETPEMIKRILQRKNINFYVDEYQAIGLVYPFEGKDYVVTAAAYDGYGYANRDALRNMLILLFIGGLSVLVVVGYIL
	[Eubacterium] siraeum	GCF_000382085.1	WP_019662425.1	Histidine Kinase	MKDRLNSIRFRSWLTFVLFSLIVIVFLYFFQVVLLSSYYEYMKIQETASAAKQIKDAWSQQPENLNSIVSDIADKQKIYIEISDSNRPYFRASSLDKSNKEVYSLITSLSPNDMKEIISGENTFFTATIPRTNNDSKAIVLIAQLDDGTESTFFKTNGIVRLYIFNYLEPLGTTTAILHSQLNLTAGIIIIVAFIMSIIFSNSI
	Ruminococcus bromii	GCF_900101355.1	WP_092977280.1	Histidine Kinase	MFKGITKRWILNTLSVILTIIILIVVGLIFLVTYIFQNNVEQKLTSTTNELSLVFSGYTSDSSTSFTSSARDYVENFDKKEQMEVMVINSTGRIVMSSTGFIPTGDEHLPDFDEAKTNGNGYAFWSGKLSSNEKAMSETRIITNDSGTAVGAVRYIVSMEPVNERIMLVSGMIILVGLIIIALVVLSGIM
PhoQ_Sensor (PF08918)	Phascolarctobacterium faecium	GCF_003945365.1	WP_125669803.1	Histidine Kinase	MKKLSVKMKITLWYTGLIVIILSAIFTAVLLATDKVLLLGVQNKLEEEVYDFAEELKIDSNGRLRLEKLDFLKDGVRLAVYHENGQMITGLVASGLPETPFADELLQKAGSDQQNWFVYDFYFKPRHADNFYWVRGTVPLSSAYAERDKILRQCALFFPLLILLAALGGYWITKKAFRPVTRITEAAAQISSGSDLSKRIELEGADDEIDTLAKTFDGMFARLE
			WP_125669801.1	Histidine Kinase	MFDKLRLKLTIIYTGIFSLLVVMIVTGCIILLGHSVLTHEKQEMRELIIHEGEEFVASGELPVSKHSIEVGRELAYMLQPGSDVLLHDQVSGSPVGQQLLALRSEWPQHDRKVKWVTLRDANDRLWIYLIGRDQILDGNASVATLYMFKDLSDYYYEEKGEILWLVLMSLFFICCGAGVGYYLA
	Parabacteroides johnsonii	GCF_000156495.1	WP_008147137.1	Histidine Kinase	MKLIYRILIRLSLALLIVLTVWTVFFYFTMIDEINDEVDDALEDYSETIIIRSLAGKELPSKNDGTNNSYSIRPITREEAGQYPAIEYYDADIYIKEKEETEPARVLRTIFADKDDNYFLLEVSTPSFEKEDLREAVANWILFLYIVLLVTLLTVSIWVF
	Bifidobacterium longum	GCF_000497735.1	WP_080670003.1	Histidine Kinase	MRHIDRISLSSKLVACTIAVLLIGVSVISFSICALVNNYMLQKTDTQLSSQSQLVVNNIDLLSKNDSSGPNSYFLQIQYTDGTKDKEGNPLVVTPLMPQMQDGIVSVPILPTYGDTNGITLGQAFTTQAVAKQIITVQSDSADSQNDPANGNSNSSDTITKVLANPTANANHAAIVTARAPWRILPVTFQQNGKDRAVVYIGLSLADQIDTVNTLTRYCIVVGIAVVLLGGSLSTLIIQHTMTPLKRIEKTAAKIAAGDLSQRIPSAPENTEVGSLAASLNSMLTRIE
	Bifidobacterium adolescentis	GCF_000817995.1	WP_039776140.1	Histidine Kinase	MQPPRSLPKQNKVWSRFTRRIQAIPLSTKLVTCIIVLLTIGTIGISFSIRTLVGNYLLQKTDTQLINQAQLIFNSMDSLSSDTGDDGRSLMNTYYVEVRDSEYKSTGAGSVPMLRDGVVSEPSLPADGSIDGVTLGQPFTTRAVVHITTSRTPDHSIMQAAQSPWRVVALPWNEKTRTGQVKDSGVVFIGLSLSDQIDTANTLTRFCAMVGIAVVLIGAILGTILVQSTLAPLKRIEKTAAKIAAGDLSQRVPDLPESTEVGSLSMSLNTMLTRIE
	Sutterella wadsworthensis	GCF_000186505.1	WP_005432035.1	Histidine Kinase	MDFSHLRHRFRHASLGARVIAGLTILTISIAAVYSVTLWWSFTWVKNYVAADLMNSQLTAKIQALENGVAPQTNPGVTLYGTRPDVKPIPQAWELFSPGLHEIELERPYFLYIADRGANTYALLKQQGCFKRAETAYFHLIGTVALLVALGAFGGGWLLYRSIMSPIRRLADNVIHASSADQYLPISTPHNQDEVTVLARSCDIALERLYT
	Bacteroides cellulosilyticus	GCF_001318345.1	WP_029427622.1	Histidine Kinase	MKIRTALTLRYTCITAAVFLVFITAIYYVSEHSRSNAFFRNLKSEAITKAHLFLNNQVDAETMQSIYLNNKKFIDEVEVAVYDTDFRMLYHDALQNDIIKETPEMIERILQKKEIDFYIEDYQGVGIIYTFEGKDYIVTAAAYDGYGYAKREILKETLALLLFSGLTVLIIVGYLLARSALAPIRSIVKEAENITASRINKRLPVKNEKDELGELSLTFNALLDGLE
			WP_029427599.1	Histidine Kinase	MKSLLHKTLSQFLVCTVAIFILATPLFFLLTKYFYAEDMIDIIEAVQLGTSIPHIDLERDIMVGMMLQFLLIFLVLSLALFIM
			WP_029426628.1	Histidine Kinase	MKIGSKIALFYTGITICMLTCIMVVFYFFIYNYINRLYDSYLADKAYLTAQKHWEKDEVDESSYEIIRQEYEGLLPQAKEILLNTDSMETVKDTLDKYLNKEQQKRLFMEEPVSFRYKKEVGAALYYPDNEGNFIVLILARNNYGTEIQNHVLILILLLFIFSSISVYFIGRFYANRMLAPVKRILKELRRIRGNNLNIRIKTAGNHDELDDLITSINGMLDRIDA
	Bacteroides caccae	GCF_000273725.1	WP_005675783.1	Histidine Kinase	MKLIYYIILRITLALTLILTIWAVFFYVTMIDEVNDEVDDSLEDYSETIIIRALAGEELPSENNGSNNQYYLTEVTKEYAGNRNDIQYKDSMVYIVEKGETEPARILTTIFKNDEGRYYELTVSTPSIEKDDLKDAIQVWIIFLYVALLLCIIIISVWVFYRNMRPLYVLLHWLDSYQTGKKNEALNNDTQITEFRKLNDAAVRYAERTEQ
	[Ruminococcus] gnavus	GCF_001406655.1	WP_004843179.1	Histidine Kinase	MKRFSLKLKLTAMYSFFMVLVTCLCLAVLFSLSGNEILTSAQMHLRERVQESADEIELEDGEFEIDSDFYSLDNNVYLALYDTGGNFLYGKVPPGLEQAPQFEDGKIQTVKSGTEQWYVYDVQYEMENGQEFYIRGVVSVTETQKEFLIAVRFAVILLPLTVILTALIGYRLIRRTLLPVRQMTETVQEIQKDGDLSRRIGVSQDTGKDEFYQLAGTFDGMLESLE
			WP_004614576.1	Histidine Kinase	MRKLSLQWRLTILTTVLITVLCGCLTFFLYKNGVYYIDTLQETVTDQGKTPEALYIEIPDNEWDNFASQFATEVYNSKSDYRNRSLLITGVVALLGGAVTYFISGRALKPLREFSETVEKVQAQNLTDYTIEENKIAELDILRTSYNKMLLRLSE
	[Bacteroides] pectinophilus	GCF_000155855.1	WP_040892972.1	Histidine Kinase	MKRMSLQWRLTCITTLCIAIICGCLTMFVYKNGVYYIDSLHDAVESQGDEKGNKSDEIYISIPDDKWDEFADEFSVQVYNNKADYKRNSLIITVLLALLGGVVTYFISGHALRPIREFSDKIEEVQAQNLSDSRIEENNVKELNQLGISYNKMLERLSE
	[Clostridium] scindens	GCF_000154505.1	WP_007710586.1	Histidine Kinase	MNEIKQLHRRLTALYTVTTGLILTAVILGVLAVGTREFQKKNLENFQNTLLTITSRLQSGGTIDCTWLARMESAGKLIIHVEDNGRPLLYKGAWTPPTARQELIAQAIKKAEEEKVRIDMRPVSSSLSRTSIFTLNGPNQDAYFGSVLVIPTPKGYQSLTLLAWQNPADAGIYRQRFLFLFLDAVGIAALYLVCRVLVG
			WP_004608560.1	Histidine Kinase	MLQKLRIKFVALAMCVLFIVLAIIIGTVNLLNYRHIVTSSDSTLEILMENDGKFPDAFGMRGKPFRRMESAEIPFETRFFTIRLDKGENVLYVDTMKIAAITEDDVVSYAKQALNSKKDRGFIGDYRYAVQEKPTEYLIVFLDCGRLLNAVKSFLMISAGISLAGYGIVFVFLYIF
			WP_004608463.1	Histidine Kinase	MKKRLSLQWKLTLMTALLVIVSCLTLSYFISKSAVLYMDDIEDSVIAIFPKEFFSNDSSGNIELYLDTTANLSDKVKNTQVEFWRKSLLITSIITLISSTLIYFIVGYALRPLQKLGRQIQDIQAKNMQQPIALESNSIEIVRLTDAFNRMLKRLND
	Ruminococcus lactaris	GCF_000155205.1	WP_044940092.1	Histidine Kinase	MKKSLSRQMTAVFVGLLAFVLAAVFIVNAVFLGHYYTTHKESDLLNTYNALKEAQESDELTDENKQWKLSYELEKMNIDVCVMNVDRDAGTINEIFSNVKEKSLLYDQTLRIFFSKDTGNETVLKSTDQYVMRKMTDRQNGTDYLEMWGYLDDDFFVLMRSPLESIRESASLANQFLIYLGIIGMVVGGLLVWIFSRKITRPVMELARLSEDMANLNFDMKYTSGGNNEIGILGENFNKMSLQLEK
			WP_005609472.1	Histidine Kinase	MGRVKRSNALSRIFMRYVLVMLGSLVGLVIVAYLLLYLLISVGCIYPANYAEQKINEAYDTILRADKVTAEMIPALCDYVIFSENGEKIGGDLSEQYEQIAWNVAKYGNASGKYFYKVIVRENEYVVLQYRLTPQYHSAFLREHFIGPQNVMIIMSVIGAVAIIIIPSIRFGKRIKKQMQPVLDAIGQIKDQNLEYETSCSGIKEFDDCLSAIDDMRDALRE
			WP_005612322.1	Histidine Kinase	MKKLSLQWRLTLITTLFIAIICGCLTMFVYGSGVYYMDSLQETVDAQNTDGDDSHQNEIYISIPDDKWDDFANDFSVQVYNNKADYKKKSLFFSIFLAILGGVATYYFSGRSLKPLKEFSEKIEEVEARNLSDSRIEENKVKELNQLSISYNKMLDRLSE
	Alistipes putredinis	GCF_000154465.1	WP_004329257.1	Histidine Kinase	MKLIYNISLRLSLVLFPLIALWAVVFYFTMMDEINDEADDALEDYSELIVMRVLAGEPLPRSNEGSNNSYTIIPVESGYVATRPSIDYYDTEVYIPEKDETEPARVLATIFQDKDGNFYELKVAMPTFEKDDLLETVMWWVVWLYLFLLVTVSGTTLWVFHKSMLPLYELLHWLDSYAPGREVAPVPNDTSITEFRRLNVAAQQAVDRSEE
	Blautia wexlerae	GCF_000484655.1	WP_025580884.1	Histidine Kinase	MKFYSEKLSPRRLSLQWRLTLLISGLVITACALMYFFISRSAVTGLEGISDYVVLVTPDNSNPISINVDPKILIPDLENQIQNTKNKFLFQSMIATGIIILLSSICTWFVTRRALTPLRRFSDRISQVQAQNLSEPLEVPLSEDEISRLTRSFNDMLARL
			WP_025579157.1	Histidine Kinase	MFRRLHIQMTFFSALIIGIVIFIMTTACNFIAENSTRQNAWNTFQNNAISCISHLETQSIISSDWILQAEKNYDISMDIRDNGNSLYLKKLQTDSLDETIFRKAEEISAASYALDLSNPGAVSKLTKRIFFQMKDFYVSTALIPKSHGTVSMIILYSLDSVKHRILLQRLAFSGAAFLAILALSICSWFFT
	Roseburia faecis	GCF_001405615.1	WP_055264126.1	Histidine Kinase	MRKKLSVRLKITVWFTAASIVVVLFAYLAVFAVSRQILIKTIQDCLVQAVENNVDEVEYLLPSSQALKEQRYDYLIRHGSGYLDIDDDFLYEVNEVYTGLYDEHSGLLYGSDSAFSIVAGMRFEDSRIQKLRSDGIWYYVFDRKLSGNGLDDLWLRGMVSEEQGERQMSGMIRVAVILLPLWVVAASVGGYLIAGHALKPLQKISWTAKQISEGNDLKQRIDIGEGDDELHQLASTFDEMLDRLE
	Coprococcus comes	GCF_001404595.1	WP_055248693.1	Histidine Kinase	MKKISLQWKLTLLTTVLITILCGCLTFFLYKNGVYYFDTLQESITDQGTEPESVYIDIPDNEWDDFVSQFSMKVYNSKSDYRSRSLLITAIVALFGGAATYFISGRALKPLRKFSETVEKVQAQNLKDYTIEENKIAELDRLRISYNKMLIRLSE
	Blautia obeum	GCF_000153905.1	WP_005426318.1	Histidine Kinase	MKKEHTTKNPLKKLSLQWRLTLIITLLMTVTCVLMYFFISNSAVTGIENLGDYVVKINETDSTPITFNINPNTLFAGLSDQVQETKDLFRTRSIIATAIIILLSSVGTYFISRRALLPLRRLSNEVNKIEAQNLSESLEVPDTNDEISRLTGSFNKMLSRLD
	Roseburia intestinalis	GCF_000156535.1	WP_006855999.1	Histidine Kinase	MKRMSLQWRLTCIITVYIAVICGCLTMFVYKNGVYYIDSLQETVDAQGEDNGEDTDEIYISIPDDKWDEFANDFSIQAYNNKEDYKKNSLLISAILALIGGVVTYFISGHALRPIREFSDKIEEVQAQNLAASRIEENKVKELNQLSVSYNKMLERLSD
			WP_006858188.1	Histidine Kinase	MGRFSIRLKITIWFTAALVVIVLFAYLMIFVVSRQILIKTIQDSLVETVENNVDEIEYFSGMDEIRTDADIDYLIDYRKGYLEIDDDFLSKVNEVYTGLYDEKSRLIYGENPIAAKVADLEFVDSEIQKVMKDGTGYYIFDRKLTAEGLNGLWLRGVVSEEQGERQSFGIMRIALVLLPVLVVIASAGGYFIAGRTLNPIQKIAGTARKIGEENDLKCRINLGKGNDELHQLADIFNEMFERLE
	Fusicatenibacter saccharivorans	GCF_001406335.1	WP_055264972.1	Histidine Kinase	MKKISLQWRLTCIITLYIAVICGCLTLLVYKNGIYYIDSLQETVDARGDDAGDQGGDGAADGSDQIYISIPEDKWDEFARDFSVQVYNNKADYKRNSLILSALLALLGGVATYFISGHALRPIREFSEKIEEVQAQNLADSRIEENKVKELDQLRISYNKMLERLAD
	Subdoligranulum sp. 4_3_54A2FAA	GCF_000238635.1	WP_050812280.1	Histidine Kinase	MEARRLRNKMEKGRGSVRLKFWQKTYLLTLALFLLALGGGTTAIASVSQQRAFEAECGKLLAQQHSVAQSLAADAAAVQARRPEALPRLAQNYAGQLKRSGVFLRVAQAGDVWADELPQPDSALPEVPPEGQRVHTVLLSGGRHVLYISAVLPAPPEDVAVTCAFDMEAFFVQWAQTRRAFLLAGAAVSAVLAAALYVVLRGLSRPMERLARVAGRLADGDYTARSPERTRDEVGQLAHALNEMAARVE
			WP_009325692.1	Histidine Kinase	MLKKLRLKFVLINMSIVTIMLCVILGLVFYFTSANLEAASINMMQNIAANPLHLGVPNEREKDIRLPYFTIQLGLRGERIAAGGGYYDLSDTDFLDDLVNAVFSSPKQLGIIEEYNLRYYRSDMPLNHCLVFADISSERATLNALLGTCGFIGALSFLVFLGISILLSRWAV
	Catenibacterium mitsuokai	GCF_000173795.1	WP_006506086.1	Histidine Kinase	MFKSLSLLKQLLVVILGLAIMLVAVVMPVVDSNVHDIIDDQMYEKLETSQRNTVEYDFMPSNNKEKPIYTIVYDPVENAFTFSNLHGDATTLTLLYNYLFGRDLEKIVNSRKHYTIENKGTYARETYYYRIMKVDDEYLISIMSNSYSDKLIRDIRNRIIYILYAVLTIFALVLVLWVISLIRPLKKIKTYVDSIANREDSTLVMDRQDEIGVVGNAIVTMKDELMK
	Eubacterium eligens	GCF_001405395.1	WP_022098087.1	Histidine Kinase	MSKNNKASNYNEKMLTRLRIQFIVLSMAVVIIMQGFIVYTSVRNTYNKMVAKSDHLVSSIYINILDKKPIKADARYFYITFGKDNRPRTINIDNISDISEDEALAIYYEAYETGELDGFYNGYRYCIYEKEKRTIAVFVLRSNMIDDVKKTAVSLIESSCAGIAVMLLILIFTSKLIVMPIAKAHR
	Faecalibacterium prausnitzii	GCF_002586945.1	WP_098924568.1	Histidine Kinase	MKRLSLQWRITLMSVLLIGITCVAMNLLLCSSGVYYMDTIADSLQGGGTVILNDSGAASFDPQLIAPNEELTIVVDGVQGRFRTTNWYITAAVTLLSGFLAYFVSGRALKPLRCFASQVEQVQLNNLADMRIDEDSISEFRQLSRSFNQMLERLNN
	Dorea formicigenerans	GCF_000225745.1	WP_005342375.1	Histidine Kinase	MLNNLYRKLHILFASSVMLIITLVISFVVANTVHTEKINESTLFQRLTTLLIYQVESASSDMDKELKAYEESYHIFSLISDTKGNTIYQSNFPFPTPTDNLLHDVEKQISTQPLSQTENSTTSQGGFLEIRGTHHDTYFVIPATIRTANDTVYHATFFYQTASLTDILQKTLPIYLLIWFLACIVVIVLTRYLL
			WP_005341288.1	Histidine Kinase	MKKMSLQWRLTCITTLCIAIICGCLTMFVYKNGVYYIDSLQKAVNAQGDDSADNSGNDSEEIYISIPEDKWDEFANDFSVQVYNNKEDYRKNSLVISALLAILGGVATYFISGHALKPLREFSDKIEEVQIQNLADSRIEESKIKELNQLSVSYNKMLERLQD
	[Eubacterium] hallii	GCF_001405175.1	WP_082425627.1	Histidine Kinase	MHIYFIRNRGEIMKQNKKIAITHYISIRFSAIIFIMAAIMILFISYFSNKTIYFDIRRQIRKETHYDFLNIDIRNGKIFVNKNFIFEEDHVQKIILDSQGDFFRGHYPDKKLKNIPVNQWHFQKVKCSSDYYYIYDRPYLKKDTITNKRVLVIVRNIGKASDFDSQYKTMKYISYTFTFVIAFIGFLLIGIVSSQLTIPMKKIKDTADKIGTDGDLAKRIEYTTPFKELDAMIQANNRMMDRLED
			WP_005350876.1	Histidine Kinase	MKKMSLQWRLTIITTLLIAMICGSLTIFIYKNGVYYIDSLQNTVDAKSEDNNEKNPDEIYISIPDEEWNNFAKNFSIQVYNNKADYKKSSLLFSTLLSLLGGVITFFISGHALKPLCDFSKKIEEVQAQNLSDSRIEENKFSELNQLSVSYNKMLERLSE
	Eisenbergiella massiliensis	GCF_900243045.1	WP_102288914.1	Histidine Kinase	MLKKISLRMRLTLLSAMVMAGAAVILTCVFLFGADRIFVRNLPQEFIGSSEITLSGAAVEDMELASVTFTIKEAGNRFNLWGTAGLILVLILGTAAAWLVAGRALQPLEELSDTIEEISGNDLSHRVEIRDRQDEIGRLARSFNLMMDKV
			WP_102288088.1	Histidine Kinase	MIQTLRRRFILTAMLSLMGTLFLIGIAINLGNLFRIIRLADTAIELLYRNGGAFPLPDAVVPNVAGGFQITEETPFETRYCIVYLTKKREVIEVDIEHIAALDRDRVEELVGDIVKEGKKSGFVGYYRYRVYEEADKNTIVVLNCFLQLQSAHNVLQVTLLVFLCCVAIVFFLLLLFSSRVMRPFAENME
	[Ruminococcus] torques	GCF_001405235.1	WP_020435935.1	Histidine Kinase	MRKISLQWRLTILTTVLITVLCGCLTFFLYKNGVYYIDTLQETVTDQGTTPEAVYIDIPDNEWDDFAAQFATKVYNSKSDYRNRSLLITGVVALIGGAVTYFVSGRALKPLREFSETVEKVQAQNLTEYTIEENKIAELDRLRTSYNKMLLRLSE
	Coprococcus eutactus	GCF_000154425.1	WP_004849725.1	Histidine Kinase	MKRMSLQWRLTCIITLYIALICGCLTLLVYKNGVYYIDSLQETVDAQGDDNGSGTDEIYISIPEDKWDEFANDFSVKVYNNKADYKKNSLIISALLALLGGVATYFISGHALKPISEFSDKIEEVQAQNLADSRIEENNVKELNQLSVSYNKMLERLSD
			WP_004850210.1	Histidine Kinase	MLKKKKSLVTYTIIMCGLIMTVGIACLLFIQNSIVKDDMELQAYEKLSQETRQVRRFLYYDQSKTPSIVTEYYDRDEELENDDKIYVFLKSPDGDFIDGEMPDGCSGKFPYQSDIDVIGFNGAKYYILTRKAKVGLKTLENDNFVICAMVAVKDIKANYKVLWYRTYTVIGVVALFFILFAIGLKRLVAVPMKELNVAINRSGQNLDFTEKLRYDGPFLELDMITESNNNLYDRVQR
			WP_004849013.1	Histidine Kinase	MIKSLRKRFIFAAMASTFGVLFVIMSILNVANYVRMVSRADDTLDELADNNGQFDSRDFM KELMPDHKDGQLPSNSGESDGNAVTKQDESENIQPPEKLGKKRGDKFSPETPFQTRFFSV VVLDGIVVSYSLDNIAAVNESDAESYAEQIIADGIDKGFIDIYRYMVVDCDDETGGSRII FVDCRQEIESFKNTLVYSVGVSLLGFLAVFTLVLFWS
	Collinsella aerofaciens	GCF_002736145.1	WP_099432164.1	Histidine Kinase	MSVRTWCKRMAAKLGMGVGSGNPERADAASAMGRRLRRKFILVAMGAVTVVLTLIIAGINIVNYSHVCKMADARLDYILAGKDGIDGEDEPKTGPGQDAVAGKVATGNRAAVRDVHFEGMTAESPFDTRYFTVSIAGGQVTDVNTARIAAVGAKRAARIAAGLYSKGWTSGFSGNYRYTATVQGDKTTYVFVDCSRELASFHSFLSASVAISCIGWLAVLAIVTVASGAVIRPMVESYS
			WP_099431323.1	Histidine Kinase	MKGLSLQWRITIMTALLTCAACVLTNCLVGYTGMRYMDAIGSDISAFNATGEDSPQAFDPTKATLDEKVTIVVNDAQESFGMTAWYITAGVTLLGGALAYFVSGRALKPLRAFAAQVERVQPDNLSEIKLSKDVPTELQRCSASFNDMIARLGE
	Ruminococcus bromii	GCF_900101355.1	WP_092975131.1	Histidine Kinase	MFKKLRWHIILIELGAFLFITVLIVAAINIGFTTQINRNAHQLLSMLEKYGGIIPKVVDSSSENGEDNTQIKIISDNDSATDDEKIQHFDSDFSDLGFGLRFSDETRYTTRYFWVLLDDNNIIIDEDLSHIAAQSVYDVQNYVHAAVKSSSLESHSGKYYYLKVPEEDKTRIYFVDCYSMIESRNSLTRTSIFIASIAMIIATAFVWITSKQVIAPLQKNLE
			WP_092979284.1	Histidine Kinase	MIKRLRRNIIFVNMLLVGTVIVMIFTAVCINNYSSGINSLEHGLNQVLDRRIDDNNDFPPPNELGNKGKKEQPLQPNYYVIVELNSDGEIKNTINHNATIDSDTLNSCIKIVTDSDNKKQSGQISEYNLMYAQKNDFQSKKIAFADTNSVYSSLMQTILVCLGLFAASLVIIFLISLAMSDLAIKPVKEAWE
	Bacteroides thetaiotaomicron	GCF_001314975.1	WP_011107523.1	Histidine Kinase	MKLIYYIIFRITLALTLILTVWAVFFYVTMIDEVNDEVDDSLEDYSETIIIRALAGEELPSKNNGSNNQYYLKEITKEYAKSREDIQYKDSMVYIVEKEETEPARILTTIFKDDEDRYYELTVSTPSIEKDDLKSAIQVWIIFLYVALLLCIIIISVWVFYRNMRPLYILLHWLDSYQTGKKNKPLKNDTRITEFRKLNDAATRYVERTEQMFE
			WP_008765778.1	Histidine Kinase	MKIRTTLTLQYAGITAAVFFAFVIAVYYVSEHSRSNAFFRNLQSEAITKAHLFLNNQVDAKTMQSIYLNNQKFINEVEVAVYTTDFKILYHDALQNDIVKETPEMVKRILKRKNISFYVDEYQAIGLVYPFEGQYYIVTAAAYDGYGYANRDALRNMLILLFIGGLSVLAIVGYIL
	Bacteroides sp. 3_2_5	GCF_000159855.2	WP_005817691.1	Histidine Kinase	MKIGRKIALFYTLVTVLTTMAVIGVFYLFSSRYIDGLYRSYLREKAFLTAQKHWERDEVDEQSYQTIQRKYDELLPEAKEILLDMDSDAVVRDTLNKYLSASQQKQLLESKEMSSVSFVYQDMLGAALYYPDNEGNFIVIIMSHNSYGVKIQEHLLLLSAFLVLCSSVLIFFIGQLY
			WP_008657969.1	Histidine Kinase	MKIRSILTIKYAGITATIFLVFMATIYCVNEHLRSDSFYRSLRSEAITKAHLFLNNQVDVETMQSIYLNNRQFIDEVEVAVYTPDFRILYHDALHNDIIKETPGMIDEIVRKKEIDFRTGDYQGIGILYEFGGKNYVVTAAAYDRYGHINQVIMTRLLLLLSIGGLSVLVIVGY
	Bacteroides sp. 1_1_30	GCF_000218365.1	WP_008640325.1	Histidine Kinase	MKIRTTLTLQYAGLTAAVFFVFVMAVYYVSEHSRSNAFFRNLQSEAITKAHLFLKNQVDAKTMQSIYLNNQKFIDEVEVAVYTTDFKILYHDALQNDIVKETPEMIKRILQRKNINFYVDEYQAIGLVYSFEGKDYVVTAAAYDGYGYANRDALRNMLILLFIGGLSVLVVVGYIL
	Bacteroides xylanisolvens	GCF_015551805.1	WP_055234643.1	Histidine Kinase	MKIGSKIALFYTLISVLTTVIIIAVFYIFSTQYINKLYASYLREKAYLTAQKHWEKDEVDEQSYQIIQRKYDELLPEAHEILLNMDSLSEVRDTLNKYLTQHQQTLLLARQDSVPFSFKYKDQLGAALYYPDNEGNFIVLVMSRNAYGTEIKEHLLLLSIFLVLASSILIFFIGKIY
	Parabacteroides merdae	GCF_000154105.1	WP_004295725.1	Histidine Kinase	MKIGSKIALFYTLISVLTTVIIIAVFYIFSTQYINKLYASYLREKAYLTAQKHWEKDEVDEQSYQIIQRKYDELLPEAHEILLNMDSLSEVHDTLNKYLTQHQQALLLAGQDSIPFSFKYKDQLGAALYYPDNEGNFIVLVMSRNAYGTEIKEHLLLLSIFLILASSVLIFFIGKIY
	Ruminococcus bicirculans	GCF_000723465.1	WP_038672249.1	Histidine Kinase	MKRSSKLAEVKEKVSNKTAEIKAKRSLRSYVWMYFIFFTAFILILIWLFQYFFLERYYQSAKIRDITDAANQIIQAYGTDEQEVTNRSLAFDNSLCIVITDEMGNPIVMENNMGAYSHLNKVINKGYGIGLFKMISKLKQSDDNYITKIAQNENFKSKEIFYCTSIYTDDSDKQAYLFIESSIEPIDSTVSIIREQLIYITIILFELAFIVTMYIS
2CSK_N (PF08521)	Sutterella wadsworthensis	GCF_000186505.1	WP_005431512.1	Histidine Kinase	MTSIRRKLLFTLLAALLAAGFSAAAATFFSAQAEFNDFLDAHLRETAESLADSVRSSMPMHAPEHLTIIGDAPSYRIIVQVYDSANNSLWQRENTPALPLPDGPGFGLSKVDGRDWRTYSVAVGPLVITAGQDLAVRTSLAATASFRILQPLCLLLPFIAIAVWIVVGSGLAPLERTARSIARRSPTSLQPISTKGLSSELASLVNAINSLLARLGE
			WP_005431407.1	Histidine Kinase	MARIPRRFSAAVSQVQDKLGGFSERFTASKKPQSATESGAGDSAPESCLTSERGANPWRSAKSWFAKFFRPDNPSITLRVSLSGALVVLLFSLTSGAITFAVSYEQAQEAQDERLEEVVGMLARTKAAFSRQPPSFQAFFMDDDVFERQWLLDEDDPRAGLPAGSDVIIQTLHKNGRAVHARFRNFLPDGYHTMTLRRHQEYRILLRTLKNGAHVIAAERTSAVFNAATANSFNLVIPLTLLSLFLGFAIGWIVWRTMRPVKTLAREIGERSGQTYAPVSECGVPNEILPLITAFNGLLK RVDA
	Bacteroides vulgatus	GCF_001404375.1	WP_005846805.1	Histidine Kinase	MKLIYYIIIRISLVLSVLLTGWAILFYFAVMDEVNDEVDDSLEDYSEIIIIRALAGEELPSKNTASNNQYFLREVTKEYAGSCDDIIYKDSMVYIPEKDETEPARILTTIFKDDGEKFFELTVATPSIEKEDLKDAMAGWIIFLYIALLLTIIVINVWVFYRNMRPLYVLLHWLDKYRIGKVNEPLQNNTRVSEFRKLNEAAVRYAERSEQ
	Bacteroides eggerthii	GCF_000155815.1	WP_004289749.1	Histidine Kinase	MKLVYYTYRKISLLLFVLMAVWGVLFYYAIIDEVVDETDDTLENYAGILIEHALHDPSIL ETEGSLMSFYKFLPISEKEGRHYQEVFYDSTVYIELEDEDEPVRVMRTAFRMPDGQFYEL TLMISILERDDMVEAMLWYLGALFLLLLVCTSVGIQLILKGVFRPLHKLLDWLHCIQPGK EVPALENPTKIREFRQLSEAAVDMGNRSYK
	Odoribacter splanchnicus	GCF_900454195.1	WP_022159442.1	Histidine Kinase	MKLIYRILIHLSLALPIILAAWGILFYMAIIDEVNDEVDDSLEDYSEVLITRALAGEQLPSQSDGSNNSYYLITVTADYAEKQKRIRYSDEMVHIEAKGETEPARVLRTIFKDKDRQYYELTVSTPTIEKQDLQEAILNWMLLLYFSLLLLILLVNTWVYYRSMRPLYVLLKWMDQYTIGKSQSPPDLQTNITEFRKLNEAAIQTHRRNQA
	[Clostridium] leptum	GCF_000154345.1	WP_003529846.1	Histidine Kinase	MRFWQKIFLISLAVLTVAVNTIAYLLIGNNHQLNKEKEIKSSVDEYSIVVSSFQTNVLYERYRSSEAELDDTQITQIAREFSYLFTLDNLYIQLNKGEERVFSNFTRDLPDNLYENVNQLSEGDARVLIRRDDDSRVYLYITSPVTIQSSNYFFTTIKDITNIYDVKNDQLRFFSVLGPIVSVVVAFIMLILSKLLTSRINRLRKSTMKVANGEYNAIEIKSKDEIGELTADFNTMTEAV
	Eisenbergiella massiliensis	GCF_900243045.1	WP_102289369.1	Histidine Kinase	MKLWQKFCLWPLLFSVIIFLGTGILLIEKNAGEVFQLNLTQLTEEQKSISEGLNWYVYISSIRDSKRGLGKLNQYIREYMENRSGIQGVCYHITEYAQDARPVYSNLEPELPVMDMQDVTYAPQFKVLKYGEKSFLRLTSKFSFQGRPYMNTVFMDITVFVKERSRQYRYFFNLFLLSVIVLSAGMYGISGY
	Bacteroides sp. 1_1_30	GCF_000218365.1	WP_004316979.1	Histidine Kinase	MKIGSKIALFYTLISVLTTVIIIAVFYIFSTQYINKLYASYLREKAYLTAQKHWEKDEVDEQSYQIIQRKYDELLPEAHEILLNMDSLSEVRDTLNKYLTQHQQTLLLARQDSIPFSFKYKDQLGAALYYPDNEGNFIVLVMSRNAYGTEIKEHLLLLSIFLVLASSILIFFIGKIY
	Bacteroides fragilis	GCF_000157015.1	WP_005778433.1	Histidine Kinase	MKIGTRLTLRYTGFTAAVFLLLVAAIYLFSERNRSNEFFRDLKKEGITKANLFLDNRVDAKTMQSIYLNNREFINEVEVAIYDTTFHLLYHDAKQIDLVKETPEMIDRILQNKSIEFYQDGYQVIGLLYTFHGKPYVITAAAFDGYGYAKQHSLQTMLIVLFFLGIALLAGVGYLLSQ
			WP_005777554.1	Histidine Kinase	MKIGRKIALFYTLITVLTTMIVIGVFYLFSSRYIDGLYQSYLREKAFLTAQKHWERDEVDEQSYLAIQRKYDELLPEAKEILLNMDSDVVVRDTLNKYLSAGQQKLLLDSKEMSSVSFVHKDMLGAALYYPDNEGNFIVIVMSHNGYGVKIQEHLLVLSTFLIISSSVLIFFMGQLY
	Bacteroides thetaiotaomicron	GCF_001314975.1	WP_008765564.1	Histidine Kinase	MKIGSKIALFYTLLSVLTTIIIIAVFYLFSTQFINKLYASYLREKAYLTAQKHWEKDEIDEQSYQIIQRKYDELLPEAHEILLNMDSLSEVRDTLNKYLTQHQQALLIAGEDSVPFSFKYKDQLGAALYYPDNEGNFIVLVMSRNVYGAEIKEHLLLLSIFLVLFSSILIYLVG
sCache_2 (PF17200)	[Eubacterium] rectale	GCF_001404855.1	WP_015568652.1	Chemoreceptor	MQGRWKNQSDFFRRKINIAYFYILFAKSYSLSKVYGFERDKTYKRWIAIDENIVKVYTDFITCFVFLGKIYKSDQFQGRENKNMKNMKVRTKLNLILVLVILLVALGSVVSFKDLEDVKDKALETMDASSRQSYDDSIKEQVGVVISLLSEINDAYKAGTYTLDEAKKIAADEVRQMRYGETGYFWIDQSDGTNVVLLGSDTEGTNRMETEDAKGYKMVKEIIRVAVEDGGGYTDYVFPKEGETKPSPKRSYSEYFEPFDWVVGTGNYTDYIDTAIEKQDKVFSSYAMKKAITLIGACVAMLVVVAVLVFMIAQDITKSLKKVVAEIEVIAGGNFAHRMQDNMMKRKDDFGQLAGTLETMRESICG
			WP_055224963.1	Chemoreceptor	MEQRKTKKRGTFAAKIIVMVILAVIVSNVICMVFILESSKKQVTDSVKHTMVDVVNTTSKIMENEISNSGVDDLDYDGYANNLSGVKLEGMDSAYMYVVKNDGTMLYHPTKEKVGQSVENAVIKGVVQQLQDGKKPETAVVEYVFNGTTKYSAYTILNNENILVLTADESEALAGITTVTGVAIGISAIVVLIAIIISFIMGRRLMRPLVKVSTIIEDVANGNIEADFSGVKESNDEIGLIIGKMKELTQSLGS
	Roseburia faecis	GCF_001405615.1	WP_070103588.1	Chemoreceptor	MKNMKVRTKLNLILVLVILLVALGSVVSVKNMEDVKDKALETMDASSRQSYDDSIKEQVG VVISLLTEINEEYKAGTYTLDEAKQIAAEEVRQMRYGEAGYFWIDQSDGTNVVLLGSDTE GTNRMDTKDAKGYQMVKEIIRVAVEDGGGYTDYVFPKEGETKPSPKRSYSEYFEPFDWVV GTGNYTDYIDTAIAKQDKVFSSYAMQKAIALIAVCIVMLAVVAVLVFMIA
	Roseburia inulinivorans	GCF_000174195.1	WP_007884718.1	Chemoreceptor	MGMNNIKVRTKLVIVMVIALIALALCTVISNTSLSGLGNNALDIIENDMRSSYDEQIKAQVDNVISLCQSIYNRYEKGEYTLDEAEKLAADQIRDLRYGNNGYFWVDTYDGTNVVLLGNDTEGTNRMDAVDTNGFAYMQAIINAGKQEDGGFTDYVFPREGETESSPKRAYSKAFEPFGWVLGTGNYTDDIDDDVLDVKNEFSSYESNSRMAIIGIAVVMEVILILVLTLIIASIV
	Lachnospira pectinoschiza	GCF_001405835.1	WP_055173945.1	Chemoreceptor	MKNIKVRTKLTIILALVIVLVTSESFISIKNMNQLKDKALETMDTSSRQNYDDSIKEQVGVVISLLSEINNEYKSGKYTLDEAKKIAADEIRQMRYGEAGYFWVDQSDGKNIVLLGSSTEGTNRMNTKDADGYQMVKEIIRVAVQDGGGYTDYVFPKEGETEPSPKRSYSEYFKPFDWVVGTGNYTDYIDTAIAQQDEEFTSYASSKAISLILCSVCMLIVVAILVALIAVDITKSLRKIKEQFEVIAGGNFATKMQQPMLKRKDDFGQLANALETMRESVRS
	Roseburia intestinalis	GCF_000156535.1	WP_006857393.1	Chemoreceptor	MKSKSVKNSLTLMCLMIVLVSVIVIGGISISNISTMTSTANKNYENARLDGYNTEIKSQVQSVIAILQAEYDKSQNGDLTEDEAKKEAAEIVRNMRYRDDGSGYFWIDDTDYNLIMHPILTDQEGNNRYDLTDQNGVKIIQEIMKVSTGSDGGGFNEFYFTKADGVTVAPKIAYSQIFTPWNWVVSTGNYVDDMEAEMNSSKNEVQAKYHTMITVIIIIDLIFTVIVFIASRIFGNTICKPLIEIQNFANRMSTGDLTTGVNVSSKNELGKTAGALDLAQQEVVG
			WP_006855945.1	Chemoreceptor	MYIEKSIYIMFVNSGMKVWKREEQFMNNVKVQTKLIIVMLATIVALVLCAVISSESMKQLQSKALETLEADERASYDEQIKQQVDNVISLCQTIYDQYQAGVYTEEEAKKLAADEIRQLRYGDAGYFWVDQYDGTNVVLLGNDTEGTNRMETKDANGYQMVKEIIRVGQEADGGYTDYVFPKEGETEPSPKRSYSKAFEPFGWVIGTGNYTDYIDDQVASIEKDFSSYVTGRMTLFIISTLIEGIIVVLLLIMIIISIIRPLKKCISSIGVMEQGDFSQAMGTALLKRRDDFGKLAASLESMRNEMSG
sCache_3_2 (PF17203)	Faecalibacterium prausnitzii	GCF_002586945.1	WP_098924144.1	Histidine Kinase	MRKSISVTFFSMVATLLVLGTAVLGCSEWLLFSRYFAQERYDTLDSVADVTQRAADYIVQQAALPKGAELDALNTKLEIIGESAEAYLFFTDEEGRVLIASNPEMVGTDVVGPELMKKVAGDQPYHTLSTLDGVLTEKSYVSVRHMQDARGNNSGYLFLCSSGARLTDFKEEFCSNFFFSACVMLLCASVLTSFL
	Sutterella wadsworthensis	GCF_000186505.1	WP_005429000.1	Histidine Kinase	MRLQTKLLALTAALLCLMLLVILKFIQVYEGDFVHEDVSNRAQAISRLVASNSKLQDWMARSPLTQEGLEGIQRYSEQVRLATGVEFIVIFDNHGKRLSHPNPAKIGLHIQGADESGALRGEEYISVSIGTLGESIRAFTPIFHDGRQVGAVVTGITTANAKTLTEARMTKMLGGISLVFLVGFLAIIIFS
	Fusicatenibacter saccharivorans	GCF_001406335.1	WP_055266341.1	Histidine Kinase	MRRTLYRKLILIYVILAIAGFTLISTVGSRMVEASLVSSASTSLYREATQIASKQGDLYYHSERSLTDLYNSLSALASYHNSQIWLISADGEILLNTAAALDEENPEIIDGFDPVALGSEYYSTGTFFGYFEDKMLSVMVPVTSDFRINGYVAIHLPLQDVYQQRESLLARIDFLFLLVFGLSFVILIFFSLVVYRPLKKIINGAKEYASGNLTHKIDVKSHDEMGYLASTLNYMSGELN
	[Ruminococcus] gnavus	GCF_001406655.1	WP_055169590.1	Histidine Kinase	MKSTLRLKFIMLYIIFGFLSIFTVSLLSNQLLLNKLEQDSSQNMYRIANQTATSYLPSYFSNDLSAWSVHSQLQAMQLYLNASVWFVKTDGTLITSAPLDGIEAPEQILEFDPAEIGNNQFISGNYHGYFGEDVITVMAPVTQDFSVQGYLLIHRPIESLKQTCHSLILPVYITMAVIYLLSFLFLIGFEFFVFRPLRQITEAATQYASGNLTYEIPVTTHDEMGYLSASLNYMSSQLK
	[Bacteroides] pectinophilus	GCF_000155855.1	WP_008116672.1	Histidine Kinase	MHISIFKKFLLLYIFVGCIGFILISNICYSLDYRAIIESKTEQMYNQAVSISKDYASTYFSDEKIRLIRSEMITVASASGERIMFIDTDGNILMDTSRDITGQNSVRLNDFDYTRSGSRYSQSGRFFDYFSEDMLSVMAPITNAYTVKGYVAIHIPLGTLRSQVYTTFNTNYVTFIIMMMLILLFVAFYFIMIHRPLKAIIKGVDEYSKGNLDYRIDLAPGDELHRLGASLNYMSSEIN
	[Clostridium] scindens	GCF_000154505.1	WP_004607904.1	Histidine Kinase	MRSTLYLKFIIMYIIFGFLSLFTVATLTAGLTNGPLKENVSSSMYREASLVAADYLPKYFSGQITASDVHLQLTGIESQLGASVWFVDRNGEVISSAQSETYPLSPAVIEDFDPAEGGGSQYQIGTYHDLFKEDVITVVAPVVYGYSPNGYLLIHKYVSDLEDVQKILMQAAYITLIVIFLLSFIILLGFQFFVYRPLRKITEAATQYATGNLDYEIPVDTEDEMGYLSASLNYMSSQLK
	Ruminococcus lactaris	GCF_000155205.1	WP_005611481.1	Histidine Kinase	MKSILHLKFIVLYIIFGFLCVFTTATLTNELIMDRLEEDISQSLYREATLISNNYLPSYFSEDSSIWAVQSQLIAMRLYLNSSLWFVAPDGSLITSSNIRGTTAPRTIENFDPAEIGNSQYITGTYHDYFDEDFITVMAPVTQGFSTKGYLLIHHPVSDIQKQCSLLMRPVYITLAVIFGLSFIFLLGFHFFVYRPLRQITEAAKQYAMGNLDYAIPVHSHDEMGYLSASLNFMSVQL
	Roseburia faecis	GCF_001405615.1	WP_055262092.1	Histidine Kinase	MQKSKQFLQFLKSLKFRLILLIVVIAVVPSLILSAAVLKYYEKRAVSIRESEILSQAKILANQIATSEYMKLGADVSSSNIQTQIDMLTTIYDGRVIVVDDNCKVYYDTYNLDDHKLIIAEEVMRSFKGEDIVHYDSENHYIEMTIPISDPDDKSETVIGVMLISVSTDNIVINQSYMRQVAVIVMVMVGIAIVFFAILLLLY
	Eubacterium eligens	GCF_001405395.1	WP_022098186.1	Histidine Kinase	MFNKIKKRNDHRKIFFDREFESFFRFINKYSTRQFAVMAVIVATAVICTFEGFEYIYRQSVITRQTAVIQNEAVLIAAEYSNYESLEAAENNDMNSRLSSYSALNQIRIRIVNLNYVVSVDTYSIDTNKTILNPRVFDIFSNHKNSSGYDKKTGNIQAAVPVYNDSGTFIAVLVADLDYTEIDAMFHDVNSQNNNIKLVIITICLALLIVGIYFL
	Dorea formicigenerans	GCF_000225745.1	WP_005334435.1	Histidine Kinase	MYIRSGELVIILGVKKYLKRSRLGSLRFQIGFLIILAGIIPVLIIEGVLLSTYEKRAVNVRTAEIQSQCTILCNQLGDSSDLKGKNSEFIKTELDQLTNIYNGRVMLIDDNFQIMEDTYGMDDGKTIVSGDVIQCLKGQGTSHYDSGNRYIEVTSPIADSQTNEVKGVMLVSVSTDTIVDTLHELRSSVRTVGGVILIIWVLIALVFS
	Blautia obeum	CF_000153905.1	WP_005424029.1	Histidine Kinase	MKLWKRTVLLMLVTLLCALIPVGALSIYVTGNRSLNNAAETYGRQLENGKTLLEQFWDNSKYEQMSETGKKAYMGFQFQRCCGAGMALIDKKSNAAIENLTDYEVVGIENLGLKNENDPYAYKIQKLGKKYLLLQKVVLSKLEGYDVLSVREVTGLFAELRQTAGWFTGIYLAVFLIAGLFIYMMMKRTVERMEKLQEVAEKQ
sCache_3_3 (PF17202)	Butyrivibrio crossotus	GCF_000156015.1	WP_005602495.1	Diguanylate cyclase (GGDEF)	MCGNRVGNYTMEKTTKRKSLMGTFNYIIILPVFFIGIVMAGISYILIKKNVYYEIRSGMENEAYTLANTYDVMYPGYYELVKAENLMALKKGEHYLTNDFIDNIKEDTGLEITIFYNDIRMITTLHSDNKRITGTKMNSAIKKDVLDNGYTMFYDDVRIEEERFFAYYLPVHNGSENIIGAICILKPANQIHSKFTKQVIPLIAMIIAGVVIITYLNYLYF
	Roseburia faecis	GCF_001405615.1	WP_055068720.1	Chemoreceptor	MSIRKKILAISIGPVLVLGVITLLFMLTMVKSSLMDEVQDALKGTAAATLAAYDQNTGDYLESTNGDIWKGSYNISKSESLVDRIKENTGMDVTFFYGNKRIMTSALDKKGNRILGSEAGERVVNQVIKGKKPFFSTNVSLDGTRNYGYFIPVYQNGTTDQVIGMVFVGTNKARKDAIVNKILGSIMMALLVVMLLCIVTAMRM
	[Eubacterium] siraeum	GCF_000382085.1	WP_005356422.1	Chemoreceptor	MLFTVKRSMRIGTKITVISCIAAVMAAISMALVTIIVFMSFVRTIQEDETATGINVLAAEVEGDIDEMGDVAELFVASSDSQTSNTDYDSFWTTNKPNANSYAAYINGGAVAWSSEGFPLGKSAVERITNGEIKGIMADGDKLYTVYGLKVENGALVVCIDLNGSEYVDSVKAKTGAELTLFCGDTRYNTTLINSSGERNIGTQMDGGIWQQVQGNNIYIGKTVIGGTNYYVNYTPMVDYSGEVVGAYFAGYTTAEADGELIKSILVSLGVLIIVCSGIAVLLFRVM
	Lachnospira pectinoschiza	GCF_001405835.1	WP_082421588.1	Chemoreceptor	MIYSMLYKKLGGYGMEDTTKVDAESTMPEADSEEAVSEVDKKVKVPKSKRFGKKESAKQPVKDKLKADKPKVVKSKSKKSVKNKDISNDNNTSNEYRQPGLKMSIKARLIASSVLPTVVGITVVLIIAIVNMSAGMNAEASNGLVLLAEATKSSYDNTYSGDWRVDNNGNIFKGDTNLSQKQDGIDKFIDDNDADIAIFYGVDSKVTSLRDSNNKRMLSLKAPDSVWEKVKTGETYKADHIDIDGVDYTGVYLPLKNYNGNIVGMLFAGEPRTAITSFIIQRVIALVGVTIIVLLVIAVISLMLSRKIANALVTVNRLFVSLSNGDLTMKVDPNMLKRNDEIGEMAGSVQALISKLNG
	Roseburia intestinalis	GCF_000156535.1	WP_006856157.1	Chemoreceptor	MMKLTIRKKVLFCSLIPLLLLGGIILLIASTIVKGAIIDQVENSLKGTAIATQAAYDQNAGTYLQTENGDIWKGSYNISQSENLVDTIKQESGMDVTFFYGSQRIMTSAVDKNGDRILGSPAGDKVVEKVLNGGEEYFSDNVSMDGTIYYGYYVPVYQKGDSGTPIGMVFAGAEKQEISHSVIQIINTIVAIVLVVLVICIIIVEISATSITRALKKGIANVQEVSAGHLDVEFDKKILGRKDEVGDLTKAIQHLQKELQK
	[Eubacterium] eligens	GCF_001405395.1	WP_055287499.1	Chemoreceptor	MGKMHTKAERTEKVEEIKAENRKKVKEIRAKKKELDAEVKKKARQVAADRKKRRAGITFRLFMLAIVPVIVMVLGLITTTVFSLKSGLEEEAMDGLELLSGAVQSSYEDIKGNYEYKNGRLFKGGEELTIKPAALDIYVKNSKNDVQVTLTYGTKRVLTTLTDNKGARLTGTDISSEVWDVVKTGKTYRDTNYKVDGKRYCAVYVPLKDNNQVVGCVFAGQPTSDITNYIMQKVGTMLIVSAVVLILVGIVATFIAQSISKSIKRASVSVTKVAGGDLTVEVDKTVLKRKDEIGDMGRALETLIIKLR
sCache_4 (PF09984)	[Clostridium] asparagiforme	GCF_000158075.1	WP_007708625.1	Histidine Kinase	MIYKMKLWQKICISSLIASILLFAVCGIITTVSGHKRNLQAEENQAVWLAGQMKEEVERAYREHKDLTAPFLNPLIPEDVRFQVYRGETRLYDGFGLEPETPRYDFGYEIAREPLELVTIQKVNYVFVEEALQLEGGAAEGSEAGKTRSGFSAATAGTEPARLVLVKDLSDVYARCSAQLQTLFLLCGILSAVSALIMVTASLIITVPIKKINEAVKIVSDDYYAYRLPVTGTDELNELSANFNVMCEAIEN
sCache_like (PF16736)	Catenibacterium mitsuokai	GCF_000173795.1	WP_040390241.1	Histidine Kinase	MRQSILRYFISLLLVSLCICSATSIFIISGSMKEDSEREMMYSVKLIEYNLDYSGDLNKQIETLNPLAFSDDTRISVIDEKGKVLADTYKDDISSNHIKREEVQEALHSSNHEGYAMRRSETTNQPLLYAAYYKDTHIIRLSIPYSGVWGYFPELAPAFAISILISILFSYIV
	[Eubacterium] rectale	GCF_001404855.1	WP_012742456.1	Histidine Kinase	MFKSKVHFAFYKSLKSRLIFMIFVLVLVPEVVLCFGILNTYESRAVSIRESEVLSQAKILANKISTSKYFDKDGSDLSNIDAQIDTLTTIYEGRVLIVDKHFKIIKDTYNLDDGNTIVSEEVIKTFSASEITNYDSKNHYIELSVPISNPNDKDSKIEGALVVSVSTDNISLNMSYLTQIAVTVAIIAGAVVLFFGVLVLLH
			WP_055223261.1	Histidine Kinase	MKKKINYYLVATALFVAIATMVSMTVINYYIFQKQVKEDLQVMAETIESTGILKQDINEIPQIDVEGIRVTWIDKDGTVLYDNQNDVKKLENHGDRPEVESAFDKGTGDSVRTSATMNSNTFYHAIKLNDGTVLRVSIAARSIWNMFASSIPAMLIVTVIIVGICVVLAKSLTRKLMKPIETLAGNLEQASVIQKKTEYKELVPFMNAIRIQHEGVLAAAK
	Roseburia faecis	GCF_001405615.1	WP_055262403.1	Histidine Kinase	MKKRINLRLILIAGIAVIVTMVCMTGIYYKLFQGQVRKDLQINARLLSGTGLFDDPDNTNVSLSEYYEVGEDLRVTWIAKDGTVLFDNDLDISQLPNHKNRPEVKKALFQGEGESVRRSDTMQMDNYYYALRLENGTVIRVATQARSVYSVFLAASPFVMLILILIVSICIV
	Collinsella aerofaciens	GCF_002736145.1	WP_099432636.1	Histidine Kinase	MKKRINLRLILIAGIAVIVTMVCMTGIYYKLFQGQVRKDLQINARLLSGTGLFDDPDNTNVSLSEYYEVGEDLRVTWIAKDGTVLFDNDLDISQLPNHKNRPEVKKALFQGEGESVRRSDTMQMDNYYYALRLENGTVIRVATQARSVYSVFLAASPFVMLILILIVSICIV
	[Eubacterium] eligens	GCF_001405395.1	WP_055287737.1	Histidine Kinase	MKQKINLRLIGIAVIAVLATAIGITFIYYGLFKKQVQAGLRTNAEVLMETGVFEKSSQYADVKLPINNLRVTWIDSDGVVLFDNDNDINVMPNHKDRPEIQDAFHTGHGQCVRNSDTMDMNTFYYALKQKDGTVIRVSCDASSLLSVFGNVFPAVTGILAVIIVVCIV
	Ruminococcus bromii	GCF_900101355.1	WP_092978805.1	Histidine Kinase	MTKKIFKSIVLVAGVVLLASIVIIMGVLYQYFGEVQENQMKDELSISSVAVEEDGVTYLSKLESNRYRITWIKADGTVIYDTKNGADTMENHADREEVREALSSGEGEGTRYSSTLLENTMYCAKRLSDGTVLRISMSRASAGALAFGMIQPILIVLIVALALSGILASQISKRIARPLNDLDLEHPLENNTYDEISPLLNRINFQHKEIKSQVKELQQK
	Blautia wexlerae	GCF_000484655.1	WP_025578528.1	Histidine Kinase	MTEENGVEKVKKRKNFFRSLRFRILIILIILGIVPGVIVTYTMLHNYQNRAVAMLTETVGDQCDILCNLIIRENYLNDTDSEVVNSKLELFSNVYNGRILLADRDFKIVSDTFHTEEGKTLLSSLAVACLKGEETSNYDARSKVLELAVPVQSPDVQQLQGVMLVSVSAVDIAETLAEMEQRGVMLIGSIVVLSVFLAWLLSTILV
			WP_025580680.1	Histidine Kinase	KHKIFSHTSLLIILSVILTFLAAGTVMYNRYDIYMKQGVRDEAAYIKTGLEEDGDVFLSDRVGDATSSRITLLGKDGQVLFDSIENPEEMENHSNRPEFIEAEKQGSGEMVRYSDTLSKQTFYYAVKLKDDQVLRVARTTDSLLVTMLTSSLLLGGLVCVILVIELFLVQKQTRKLIEPINRIDLEHPLEHVCYEELRPLLFRLDQQNRQIQKQLEDLKNAES
			WP_081018924.1	Histidine Kinase	MFVCALVLTVGLAAVMGILYSNFDGQMRKELSKEAAYLAYGVEQQGTDYLKNVKDKSSRITYINKDGTVLFDNKADADEMQNHKNRTEFQKAEKYGAGECSRYSDTLSEKTIYYALRLKDGTVLRVSGTQDSVLALVENLLLPLCGLLFLMLILSGIMASVISKRIVKPVNELDLEHPEENKIYEELSPLLGKIHKQNRQIQKQLELAKQQ
	Roseburia inulinivorans	GCF_000174195.1	WP_007885998.1	Histidine Kinase	MKRTLYLKLLGGYLLFGLLGFLIIATFTYHLTFQHLEKKEAQNLYRESALISSSYAQNYFSNSMTLDEINEQLSALDTYLNADIWIVDTHGKILINTAATETTEETIPDFDMTDFGNRYYRVGTFYDYFQENMLSVFSPITVNYKVRGYVIIHKSESYLTASANSLSAIAYTTLALIFAAAFVVLALFTYVVYIPI
			WP_009860932.1	Histidine Kinase	MSRFKNVINFFKSLKFRLILFLILFGIVPGIVLKVGIVKTYEDRSVSIKTSEILSQAKILANQIVSNDYLNYPNSTIINAELDQLSNIYDGRVMVIDNEFHIIKDTYDLDTNKTIISKEVIESYYGQEIKKYDAENRYIELTVPLSRPVEQTGATEVLGVMLVSVSTDSINLNMEYLARNAYVIQLICAVAAVFLAVILSIQLVKPFHKMSKSIDEIKTGYGEDALSVNDYTETIEICKKFNEMLGRMK
			WP_007890574.1	Histidine Kinase	MKKKINSKFMLISAIAIIVMAICAMVLFYDILKKQIFDDLKANAHVISMMKPEDLPDEINYNLNKDGLRITLINEDGTVIYDSMEDESKMENHRERPEIVSALAAGEGRAMRKSTTSTKHTFYYAMRTDDGKVLRIGKDSNSIYSLIIKMVYLTLSVGFCVFVLCTVLAHRLTKRLVAPIEKMADNIVLLEENDVYDEMKPFVATI
	[Eubacterium] siraeum	GCF_000382085.1	WP_019662553.1	Histidine Kinase	MARRTTIANRWFLKSFSAVVIVLVLLDIVLYCMFRSYFYSTVEQTLRSELNVISTVLTRYYNSSSTGSGTNYSNEVRNTVESFTKKDRMELMMINSEGKVVITSSGFEPSNSYDMPDYDYAVKDAGGIGTYSGYQSNGEKVMAVTSLLETGNTNYNAVRVITSLSKVDKQLGIIMIFIIAISGAIIILMLVLGLY
	Faecalibacterium prausnitzii	GCF_002586945.1	WP_098924248.1	Histidine Kinase	MRSGITNRWLRGSLFLTVLLVLLVESMFVYNFGRSYYNSVQQTMMRRFSSINGQLKMYTGDTAQKTAANRSVALRRMVEQFADKDKYEFMLLDGYGGVIASSSGTGADGIVVQDDFNKAQDAPDGVGVAIYRTASGETVMAVCSLVPYAAEDVAAMRLVTSLTLVQAQLKSVFIVSLIVVAAILGFTVASGLYF
			WP_005934322.1	Histidine Kinase	MKPQSMEEKISYRLFFMGFVGLVCTAVLCLFVFHKAFREQAWTSLEHQADLVSAGYEQLSSPDQLSVFVNGDLRITLIAADGSVVFESATDQQMENHLSRPEIQQAMREGVGRNCRDSQTMGYETYYYAMLLPGGDILRVAQDSETIWSIYDAALPAIILSCILMMGAAALIAGLLT
	Coprococcus comes	GCF_001404595.1	WP_055249196.1	Histidine Kinase	MKYSIKRQMMTVFVGLILFMIVVFMIVNGSFLEKYYISNKKSEFIKAYTMVQEGVENGTIDSETPEKDLGRFTEKNNISIAVIDSEYNVVYTNVREKQMMVVQLFGYLYDKNHQEVLEKTDSYDICKSVDPQNNTEYLTMWGNFDNGDIFIMRSPLESIRSAVTIFNRFIGVVGGCVILVSVLLAWYF
			WP_055249348.1	Histidine Kinase	MRNRIQKSMIFVVTMSLLISYILVTLVIYRQALDIRRSELVQEAEYIRAAIDISGEEYFGTMDKVSKRTRVTWIDKDGKVLYDTGNDQETLANHKSRKEFKEALANGSGQDIRMSDSKGQEMYYYALKMDDSSVLRVSRGMDTVWNTAFMILPYMIAIGVMMACVAWFMTRHQVKRLIAPINNLDLEEPLENDVYEELHPLLERIDRQNKEKAAIEQ
			WP_055246612.1	Histidine Kinase	MIRNTFTQSGELAIISGVKFFVPKFIKSLQVRVTVILSVFVILSSVILMNAILQSYDQRTVSVRTAEIQNQCTILSNQLVNSDYLKTGVSDVIDTELSQLSNIYNGRVLVIDDEFRIVEDTYDLEEGKTIISEDVVKCFRGEKPASYDRKSRYIEVAVPVKKGEEPVKGMILVSVSTDSLRDNVEALQTKARIATVAISIIGIFLSAIIGMLLV
	Bacteroides thetaiotaomicron	GCF_001314975.1	WP_008762293.1	Histidine Kinase	MNLPVKQKHFLSFSRKLFLSVISLFLVFAFCFIAYQYQREREYKVELLNTQLQNYNSRLYERLNSNPAIEETTEKYIRDHALEDLRVTLIDLQGNVIYDSYQTTDQQLENHLNRPEVQKALKDGTGFDVRRTSETTGLPYFYSATRYGDYIIRSALPYNVSLINNLQADPHYLWFTVIVSLLLMVIFY
	Anaerostipes hadrus	GCF_001998765.1	WP_009203834.1	Histidine Kinase	MKMKQKILNNMVYIAVVAVLITTTLIGMFTYYRYMEQIKTGMKDEAAYLAASLNFEDQQNLDKYKNITITRITRIAKDGTVIYDSSGKEKSMGNHKNRTEVKEAFKHGHGEDTRMSMTLRKQTYYYALKLKDGTILRMSRETQTIVRQMEDIIPIIALILAVVTILSVILS
			WP_008392899.1	Histidine Kinase	MQFFIFLSVFLLTTLISVLFSKLLNDGYRQKTYDQKVDSVVSQCSWLGDQVVGVDFHLDDGSNSLSNQIDELAASMNGRIIVIKNNYKIIKDTHTDFQSRFFLNDNVLDVMDGKKTRIVSESGKYIEVMVPIVSKAGKQNHILGAVQATVPSEDMMGAVTEMEHRRNMLLVACIICGLSMAMIISYLLT
	Ruminococcus bicirculans	GCF_000723465.1	WP_041337220.1	Histidine Kinase	MSGKKRKSGRLSITQHWLRNNLGVVVGILVVLEILLIVVVRNYYYSSTRQYLTSKMKIVTTAVVNASGDEQTNYNSQIRSLVESYDEKDKIELMAIKTDGEVDVTSSGFSPSENDNMTDYEDAKKSDTGIGTQIYELSTGEKVMAITSVISPKGREYEALRMLSSMKNIDHQIFIMSMIITAIVVAVIMLMFFSG
			WP_038670254.1	Histidine Kinase	MSNRKSIFFKYFVICSAVILISFVCLGTVLLLVSSRYFIDEKKSLLEKNTKALALYTQEEMLAQPADWKKSVTDEMMQYSMACNADFILCDSTGAVLVNSSKDPVCSPHNISVHELEAFSDNCEYVYSDLGGAFDAIYHVIGKSFKANGPEYYVLAFSSKAAQDDYTYNIMEIFIVSAIIVLVIVMFLVYFM
			WP_038670506.1	Histidine Kinase	MQKKLYKVMTILVSCTVLFFLLVAGSLGYSTYQRFTKNELKSAAKLVAAGNNKPSEMADILERSVEYDVRVTFIDAQGNVKYDSEADPAKMENHSDREEFKEAMANDEGEFTRFSKTLGYTTYYYAIKYDGGVLRFSTDKENLAGVFLAVIPMLVVFAGGIIFITTIISIKLSESMIKPINSLVKQLDLRNENIGQFETPYEELEPIIKNADVLMGRIHKNMNKIKAE
	Dorea formicigenerans	GCF_000225745.1	WP_005338964.1	Histidine Kinase	MPRPQSEAQARSRGSPVPKARRKPAWKGTHMKLRSKIQHSMIMVITVTLLAAYALTTLVIYRQNVGLMEQETRQEANYIVKAIEISGTDYLKQMDEVEKNTRITLIDPAGDVLYDSTEDAVTLQNHKNRPEIKAAHKNGTGQEIRRSMTMSKEMFYYAKLLPDGNVLRVSKTMNTALHTAISILPIMGLIAVVALAFAYLLSRQQVAKLIRPINELDLEEPLENEVYEELTPLLESIDKQNKEKEAIAN
	[Eubacterium] hallii	GCF_001405175.1	WP_005347764.1	Histidine Kinase	MVGVSSQINYYEKKAIDQRVRYTQKQCAVLSDQIVMNGFRNYNMSSLSDEAGENVFEVEQLANNLEGRILLVDSRFKILADTYNRNCGKYLVTKETIHAMKGEEVAYRYIGKQYLQVITPIQDKNNDKSDVRGLIIAMVSLQNCNEMSEYLYDQRDNLVGIFFIITLIFSVLVALLIRNNFRRMQNELDIIAAGHQEEGLGQENFREFYNLSSSFNKIINRYKELENT
			WP_005345602.1	Histidine Kinase	MRRKINVQLISISIIAIISTMLVMLFVFYDLFQTQVQDDLSANAIVLKNTGIFHSGNEKAIHMDYRELRVTWISSDGTVLYDNDADVGTMDNHMSRPEVKNAFKRGDGSAVRQSATMGTNTFYYAIKLNDGSVLRVAREASNIWTVGGKIFPIIAATILVMMILCIILAHFM
	Dorea longicatena	GCF_000154065.1	WP_044920470.1	Histidine Kinase	MRKKIQSSMILVIALTLIIAYAITTLVVYRQTIHIMEGEVRQEADYINVAIDTSGESYLKIMDKVHKDTRITLIDSDGNVKYDSKEDEVTFQNHKNRPEVKEALKTGSGQDIRESNTLNKEMFYYAVKLENGDILRVSKTVDTAFRTAMKVFPVMGLIAVIMLAFASALVKWQVTRLIRPINRLDLENPLENDVYEELTPLLQSIDKQNKEKDAVAN
	[Ruminococcus] torques	GCF_001405235.1	WP_081016901.1	Histidine Kinase	MMFILIAILVPIYLIMSVVVYQRNLKILEGEIKQEAAYIKRAVDLSGTEYLAQLDDVDQGTRVTLIASTGDVLYDSRNDGSTMENHKTRAEVQQALKNGTGEKIRMSDTVSKELYYYAVLLDDGNVLRVSKSMDSLMWTSLNILPVVIGIGIIGLVLAWFLAKWQTNRLMEPVIHLDLENPLDNVVYEEMTPLLEAMDKQNKEKEA
			WP_081016893.1	Histidine Kinase	MNQNTYIRSGEWVIISRGKNTFSFKKKIFNNLRFRIFIMVLLAGLVPSVVALFGIVKVYESRAVSLRTAEIQNQCTILTNQISASHYFEDTSQEVVNDSLNQLTNIYNGRVMVIDDQLRVVKDTYSLDEGKLDVSESVVRCMKGTSTNNYDKKNHYIEVTAPIAIPGDDQIRGVMLASVSTDSIEDSLDVLYTQGSVIIGLVMIFLTIVAVF
	Coprococcus eutactus	GCF_000154425.1	WP_004851960.1	Histidine Kinase	MESVIMKKTAFDKIVVGFVILVVLIFSLLMIYSIAIAQKSVLSERKATMKNEISLLVDSSITEYQNGTIDNKTLYSDLQHTATTLDMEIWLTDDKSNIVFKSQASESEKSGSSDSSGSSSTGSKSDSLKNYVDSDDLKSAFCYENTLNGYFPSETLIIGQPLYSWNNYVGTIILASPMTFKQDIQTRMLSTTFVPFLSLMLIAMIALMLM
			WP_004848648.1	Histidine Kinase	MKKNRDTVGVEKNKKTSSNAELQADKAKDEQPKASQKSDEGRRFTVSQRLIISVMVVVCVAVLVYIGLEVVIRSVDARNEREFDRRVDSCADYAVYAVNSYNADGDMREAVGDIKTMAYSLSGRILVIDPGYRVVVDSYDKETGKYMADPEVLQVMTGKTPEVSEQYDRVYRKIMPVVDSEGYTDAVIIFAVKIDELDNYSAGLRHNSMYLFALVVILGMVAAYFIAKLSVRDVNRTRGIIEGMKGGSLEQMDTSGMFGEMKALTKDINNIFNKAQLLEE
			WP_004850088.1	Histidine Kinase	MGKNSDTRLKKVINLEFITLTLVAIAVTMVLSTFIFYEVYKAEIIRDLKGYAEVLKNTGDFDGDDTSVYASVDTDDLRLTLVAPDGSVIYDNQADETSMQNHFDRPEIAEAFEKGDGQVIRKSATLNKSTYYYAILLKSGRVLRIARESNNVISMFLAAMPVMLLVMALLVVVTIIVT
	Alistipes finegoldii	GCF_001405655.1	WP_022333885.1	Histidine Kinase	MATVLRSRFSYHRRLFLLLLAFSWALVACFVTFQYSREKRFKAERLDARLQLFNLRLLDALGEGTAPGAFLADHPLPYGDLRVTVIDDDGGVLFDNSADSLPAANHLGRPEVTEALAHDTGYTIHRHSESTDRYYFYSAMKGDGIIVRSAVPYSVSLREVLAADWEFLWFMLGVTLLMSIAAYFTT
	Blautia obeum	GCF_000153905.1	WP_005428498.1	Histidine Kinase	MAILYQHFGKQINTELKKEATYLVYGVEENGIDYLKQIKEKDDRITYIAEDGTVLYDNQADAATMENHGDRKEIQEALKTGSGHAERTSKTLSQKTLYYALRLSDNSVLRVSSTQYSVWVLLMELVPPLIGIAVVMLILAAIMSVHMANKIVEPINNVDLEHPEENQIYEEVGPLLSKIYKQNRQIKSQLEAARRN
			WP_005425497.1	Histidine Kinase	MVTKKKTKFFKSLRFRILVILLILGIVPSAIVTQLMISNYEKQAIEVKVSEVSTQCAILCNQIIKENYLNDSSSQSVNSKLELLSNVYGGRMVIVDRDLKVVADTYHVDEGRTLISPKVVKCFKNGEVTNYRRYGQMLEMAIPVKSADVPQIQGAMLVNISISDIMATVGEQEQMAMLLTGIIVALSVLLAYGLSTIL
	Roseburia intestinalis	GCF_000156535.1	WP_006857123.1	Histidine Kinase	MKKRINTGFMLIAAIAIVVTAVCSMFLFYQILEEQIFDDLKASAHVVSVISPNELSKDITYSLENDGLRITCVDTDGTVLYDSMEDASSMENHKERPEIAEAIKNGEGKSIRVSATSSKHTFYYALRKEDGSVVRVAKESGSIYHLVSTMSGLILAVGLMVFLMCVFY
			WP_006859006.1	Histidine Kinase	MKRTLYPKLLGGYLIYGLICFIIISTFGYHITFNFLERRDASTLYRESALISSNYAENYFKRSTTLEEMKTQLSTLSTYLSSEIWIIDKQGQILLNTASATSPVENAEPEVIPDFDVTDFGSKYYRTGNFYGHFDTETLSVFSPITVNYKVRGYVIIHKPVSSIVNLSNQLTNLSYQTFALLFLAAFVVLALFTWIVYIPI
	[Ruminococcus] gnavus	GCF_001406655.1	WP_004841681.1	Histidine Kinase	MKAKIQRSMLLVLFVTILIFYGLLTLVMYQKNLTLLKEEVNQEARYIRTAVDISGPAYLKEMDGVDIKTRVTRISTEGKVLYDSGNDAETLENHSKRPEVKEALASGTGEDVRVSGTVGKEMYYYAILLQDGSVLRVAKTMDNLGAMARDTLPVIGVLAVVMMIFAWILG
			WP_055168336.1	Histidine Kinase	MRFWLIVLFVVFGLIPCLASYVWTVKTSEQRAISVRTAEIQNQCTILSNQLNSYQYLTNPSSEVIDANLTQLTNIYNGRVMIINQNLDVIKDTYGLDEGKTMVSENVIRCLRQGKSTSYYDKKNRYVEVTAPVISEEKAVTGVMLASVSMDTVLDGIRMLRAQGGAVLIVVFLVVLSLGILVAGWFVRPLGRITASIENVTEGYESEWLHVGTFSETGQLSDAFNKMLGRLKQ
	[Clostridium] scindens	GCF_000154505.1	WP_004608579.1	Histidine Kinase	MRRKIQRSMILVITTTLLITYAITTFVVYRQTISLMEDEIRQEADYICAAVGISGEAYLKEMDAVRKNTRVTMIDRQGKVTYDSKEDEVTLENHKSRPEVKEALSTGSGQDIRKSDTLGQEMFYYAQRLADGNVLRVSKTVDTAFFTAIRILPAMGVIAVMMLLIAWIL
			WP_039909701.1	Histidine Kinase	MRSTFIQNGELVIISGVRKYFKHRVFRSLRFRIILLVMLAGIIPGIIMKAVILNSYEKRAVDVRTAEIQNQCTILCNQLSNSSYLDGITSEVIKSELVQLSNIYNGRVMVIANDFRIAEDTYDMDKGKTIVSEDVIQCFQGKGTSNYDAKNKYIEVTSPILDGNTEDVTGVMLVSVSTDTIVDSLAVLDGKASIVGITIGVVILVLASLAGVVMVKPFQRITRSISAVTEGYDDNYLHENAYTETQLISDAFNKMLGRMR
			WP_004608060.1	Histidine Kinase	MKKYIKEHLGVKIFLLTAVLLLTVSGLAYGMVAFGVSKSYLAELDDSLDKSTQNLVSQLSEVSEQEMGTMLKMFALEYSLSITLMDENGKELQSFGQIEYKLDPKTDSEKSQISKGITKTYFVDRKEGSDYQILIFGTKQRTNAALDSLNRILPALIIIAFLISLIIAVFYSRYVTNPILVLSRASKKLADLDFQIQRPVNRSDEIGILGENLNRLAEGLE
	Parabacteroides merdae	GCF_000154105.1	WP_005638874.1	Histidine Kinase	MVKIESTTNSRIPFSQRLFWSIFAMFLGFTACFLLFQYQREREFAQEKLNNVLGNYNYQLFRRTQQTEDINQVVHQFIDDIPQKDLRVTIIDPAGKVLFDNSGAEEFNNHNDRSEVRKARLYNEGFAIRSSNSTGKRYFYTATNIGGYIYRSALPWDPYTQRVLTIDKDFIYFMALMTLIFFFVLSRFTFSIGRTISKLRDFALNVEKDRIPENEYVFPNDELGDISKNIVGLYHRQQKAKDELSME
	Subdoligranulum sp. 4_3_54A2FAA	GCF_000238635.1	WP_009323865.1	Histidine Kinase	MNSITKRWVRGSLLVTILMCLVAEAVFLYYSITNYYDGARRAMTTRTSTIITQLNASAAQTGESQGVLLRRMVEQFTEKDKFELMLVNAAGKPLVTSTGFAPDDSVAGEDYLEALASEKGEGHAVYRTAMGEKVMAVTTLLPRAAGEIVAVRFVTSLTLVDQSIAALVAFSLALVTAVVLFSVWTG
			WP_009322571.1	Histidine Kinase	MKKSILKSTALVLCAGLVCCLLLTAAIFDAKTTQQTETQLRSLATALGSAYDANGDADAQASQFSRQIGGLRVTVIAKDGTVLGDSAADYKTMENHAGREELKAAEGAGVGISVRPSETLGTRLMYAAVRTQGGEYIRVAMQYNGFLRDLVSLLPALLGAGLVAFAVAAFVATRVAKTVTDPISDFTESLKNVQEGGARLEPEKYPYEELQAMAGDINRMSEEIAR
			WP_009323001.1	Histidine Kinase	MTAGRGPRHAGRKGGAPVRKSITTRYFYSTAVLLICSIAVMGFIQMYLAMGYFREENGTALIQTIDNAILAMQEAADDGIVEKRAEAAEAAGLDVEDIKRGITLTARAAGKSILVTDAYGSVVLSIPSEYQGMEVSVKTCNATYSRGIYDEMGTLGGIFSSRYYIAGKPILDEKGMLQGFVFAGANADSLTEYLANLFSTFILSAGLMLMVSSVLSIVL
	Phascolarctobacterium faecium	GCF_003945365.1	WP_021717394.1	Histidine Kinase	MNKSLSTRLMYSFMALIVVIVVGVTAGISYLIADYFFKIKEQELAQKGNEMAETIEYFMLRDTDRTTLHRYIVAVDRLVGARIWLFDNKYDLLAASLVNTDEDADGNKLIRNYNSKEGTELLGKEIKGGNLSTKVRSILKDVYSGKSVKSQIFHPYYKEQVMLVGVPYGKQDGAHGAILLAEPLSGFDSFLRDIYIYTSIVGVLALILSLFMVRRLSRSIIRPLISMKDSAAAIASGDYTRKVEVHGEDEVAALGRALNALG
			WP_046430154.1	Histidine Kinase	MRNKIFSGLLFLSTAAVIIASVLIAVIMYQGSMTTMQRDLRQEATFIKMGLEQSGKSYLQALTMESGKLTRVTLIAPDGRVIYDNHVAAEKMLNHKDREEVQEALASGIGLAERMSDTLSEKTFYFALRLDNGDILRVARTTDSVFATVAGSIPYMIAVVLVVALVAMLLARRITDKMVLPLDQVDLENPLENDTYDELAPFLTRIAQQQRQVSEGLKQLRQKQN
			WP_125669003.1	Histidine Kinase	MRNKIAWKLTLYFAAVLLIFALVVGGTFMHFFGKHTLDLKKKEMQVRATKIAEVLQDNMSRLQNRYGGIGSSRFIRYIDNITMENVWVVDENKNVKMHREDAGALPEQHGMMHGHKRMLMRQQEDIAEPASDFDYNALSPEIKRAVEQGFTGQNFVMEEINPVLGELVVTVGVPVSDAGGKVRAVVLLHSPVQGMREAAWEGIRILILSCVVAMVLVFVLSMLFSWKFTKPLNKMRLVAEKMSEHDYTERCNIDQKDEIGQLAQTLDGLGERL
	Alistipes onderdonkii subsp. vulgaris	GCF_006542645.1	WP_117507632.1	Histidine Kinase	MATVLRSRFSYHRRLFLLLLAFSWALVACFVTFQYSREKRFKAERLDARLQLFNLRLLDALGEGTAPGAFLAGHPLPYGDLRVTVIDDDGGVLFDNSADSLPAANHLGRPEVIEALAHDTGYTIHRHSESTDRYYFYSAMKGDGIIVRSAVPYSVSLREVLAADWEFLWFMLGVTLLMSIAAYFTT
	Prevotella copri	GCF_000157935.1	WP_006848518.1	Histidine Kinase	MFQLNSVGRKLYFSVLAVFLVFAVSFIVFQQAREKQYKIGTLTIKLENYNELLAEDLALSPDEGIILQDSIHNRDVTVAHEKLQAFVREHESKDLRVTLVRPNGKVIYDNMSSDYEHFANHAKREEIAEALKNRVGSSVERQSKTLKHDYFYVASYFPESKLIIRTALPYNNDLAKSLQADQHFIWFAIVAVILLTIVLYRFT
	Eisenbergiella massiliensis	GCF_900243045.1	WP_021634607.1	Histidine Kinase	MKRAILLRFVAILMLALAVSSVFSYYFIGKNMLKSNRESMLNTIHVVDYSLNYDGDLQEQLSRLHEATMDENSRVTIIGEDGTVVADNEIEQVDSLENHLEREEVKEALRSGSGFATRNSESLGENMLYVAVHSKKGPYVVRMAVPYTNMLDYMILIFPVLLLGTGIAFAMSVVIAV
			WP_025490717.1	Histidine Kinase	MLTRLKKLFMKIPALRSMKVYIFFLMLVMGILPSFIMRVGILQSYEERAVNLRISDTQTQFKIIANHLLNNNYLQDTSNEAINAELEQMSNLYDGRVIIINGNFRIVKDTYSISEGKTIISEEVIRCFKGESTTRYDKENGYIEMTIPIEAPSSGKNQTTQADAGKKPEQSQVVGVMLASVSTDSIATTMEILNRKALIIEIVMIICIFGVAVGFSSILV
	[Clostridium] leptum	GCF_000154345.1	WP_003530630.1	Histidine Kinase	MHIRGITKRWLINSLGLIVIILVILILSFAFVVRNYYYNGIQSTIQGHVSGISSYFSGSLDDYSRFNATAVNYVETFSDKEQMELMAFDRHDRSLITSTGFEVDQKQAMPDYELAKSSDEGAAIWTGTLNSGEKVMAVTQAMYSSSGDYMGAVRYVVSLESADRKIFMSVSLLLLVGCMVIFFVVLSNTYFIRSIVKPLGKISAVARRIAQGDFKVRIRKSHDDEIGDLCDTINDMAQEL
			WP_081446353.1	Histidine Kinase	MPLVRNLYLEEFHRTLDSAVMLLTTDGDEIQEDPEAFVQRKREALQQAGQDIRLTVITLDGQVIGETSKDNPTGINPENENHLGRPEVQEALQSGVGFDTRKSESTGETYLYEARVLGDYVLRAAMPVTEMDEATRKLSLFMLAGVCLGGAIVAVVSVVSSRNIVRPMLRLTEATRKVAAGDFESRVPEHYPNEIGQLAQSFNRMADQTQ
			WP_003533758.1	Histidine Kinase	MAARKTLFKKYLQVSMSIVLISFLLLGTMLLFFISQYWQNDKNELLRRNAESISALTQKSLVEDADTGTYYISNRYVLQGFLSTFSDSSNADIFITDVQGKTLLCSEGGNCIHTQQSIPDKIMKDVLNNGFVSTSNLGGIYPYSHFTVGVPVTSESGVQVGAVFTSTDALYLTSFRNDVLKMFLFAAIAALTISFFAVGLF
	Parabacteroides distasonis	GCF_013267615.1	WP_008779767.1	Histidine Kinase	MVKIDGEKRHRIPFSQRLFWSVFFMFLGFTVCFLLFQYQREREFAQEKLNNVLSNYNYQLFRKCQQSTDINKTVISFMDDIPQKDLRVTIIDPSGDVLFDNSGTDEFNNHNDRSEVRKARLYNEGFAIRSSESTGKRYFYSASNIGGYIYRSALPYDPYVRGILTVNKDFIYFMALMTLIFFFVLSRFTFSI
	Parabacteroides johnsonii	GCF_000156495.1	WP_008145738.1	Histidine Kinase	MVKIESTTNSRIPFSQRLFWSIFAMFLGFTACFLLFQYQREREFAQEKLNNVLGNYNYQLFRRTQQVEDISQVVHQFIDDIPQKDLRVTIIDPAGKVLFDNSGAEEFNNHNDRSEVRKARLYNEGFAIRSSNSTGKRYFYTATNIGGYIYRSALPWDPYTQRVLTIDKDFIYFMALMTLIFFFVLSRFTFSI
	Bacteroides vulgatus	GCF_001404375.1	WP_012056010.1	Histidine Kinase	MTIKLSSHVLSFNKKLFLSVISLFIAFAICFMAFQYRREKEYKIELLNTQLQNYNDRLNDFLRGRDTLNIQQLNDYVCEHTFEDLRVTLINKNGTVIYDNLEKDPSHFENHHNRQEIKEAIIYGSGYSINRQSESLGGEFFYSAKYYPNLDYIIRSALPYNVSLMRHLKADSHYVWFTLIISLILIIVFYRFT
	Bacteroides stercoris	GCF_000154525.1	WP_005654820.1	Histidine Kinase	MVIASKPNNDRHFLSFSRKLFLSVISLFLVFAACFIAYQYQREKEYKVELLDTQLQDYNERLQQELRSIPDSLWTSTLNRYIAKGSYRDLRVTIVNLQGRVLYDSYNETSQEAFSNHINRQEVQKALKNGKGYDLRRTSETTGIPYFYSATLYPQYIIRSALPYDVNLVNSLAADPHYLWFTAIVTLLLIFVFY
	Bacteroides uniformis	GCF_006742345.1	WP_005835971.1	Histidine Kinase	MVIVSKPNNDRHFLSFSRKLFLSVISLFLVFAACFIAYQYQREKEYKVELLDMQLQDYNDRLHQELRYLPDSLWTSMLDSYISKHVNKELRVTVVDLHGNVLFDSSQNDSHELDNHIKRPEVQKALKDGKGYDLRRISETTGKTYFYSATAYEGCIIRSALPYNVNLMNNLAADPHYIWFTVIVSLLLISVFY
	Bacteroides cellulosilyticus	GCF_001318345.1	WP_029428458.1	Histidine Kinase	MDTASKLNNTTHFLSFSRKLFLSVISLFLVFAGCFLAYQYQREKEYKIDLLDIQLQDYNERLHQELSHIPDSLWDKTLERYLQKYVKQDLRITVVNVQGDVLYDSFENQKLGNHVNRPEVQKALAEGKGYDVRRTSETTGVPYFYSATLYEGYIIRSALPYDLNLVRHLAADQHYIWFTIVSLLLIFIFY
	Bacteroides caccae	GCF_000273725.1	WP_005681464.1	Histidine Kinase	MNLPVNQKHFLSFSRKLFLSVISLFLVFAICFIAYQYQREREYKVELLNTQLQDYNSRLYEQLNDSPAIEETTDKYIRDHALKDLRVTLIDLQGNVIYDSYKTQEIKHENHRDRPEVQRALKEGNGFDVRRTSETTGLPYFYSATRYGDYIVRSALPYNVSLINNLKADPHYLWFTVIVSLLLMIIFY
	Bacteroides finegoldii	GCF_000156195.1	WP_007749695.1	Histidine Kinase	MNLPVTQKHFLSFSRKLFLSVISLFLVFAVCFIAYQYQREREYKVELLNTKLQDYNSRLYEQLSRQSPDSSIITGYINNHILEDLRVTLIDIDGNVLYDSYSNHNGQMENHLDRPEVQKALKQGNGYDVRRTSETTGVPYFYSATRYKDYIVRSALPYNVSLINNLKADPHYLWFTVIVTLLLMIIF
	Bacteroides eggerthii	GCF_000155815.1	WP_004290368.1	Histidine Kinase	MDIVSKPNNDRHVLSFSRKLFLSVISLFLVFAVCFIAYQYQREKEYKVELLDTQLQDYNERLQQELRSTPDSLWTSVLNQYIVKGSNKDLRVTIVNLHGDVLYDSYNETSQEVFNNHINRQEIQKALKNGKGYDLRRTSETTGIPYFYSATLYPHYIIRSALPYNVNLINSLAADQHYLWFTTIVTLLLIFVFY
	Odoribacter splanchnicus	GCF_900454195.1	WP_022161468.1	Histidine Kinase	MHFTYKKKIFLYFLIVFTIFTIIIVAVQQNREKMYKSENFKASLNAYAEIIANYVDSHRLIADKRLDSLNNLLPLLPRGLRVSIIDRQGKVLYDNDIDEEETVENHLSRPEIAQALTQSNGTNIRKSETTGIDYYYDARLFNNYFVRVALPYTDQVQNILKADEIFTYFILLLFFTTLISLLYL
	[Bacteroides] pectinophilus	GCF_000155855.1	WP_008119638.1	Histidine Kinase	MFYQLFKSEIGDNLRDIAYAISDKDVINEMKSGQYKPLMDDIRITLIDSNGKVLYDSEVDPAVLDNHLARPEVESAIKNGSGKSVRRSDTIMKNVFYYAMRLDTSDVLRVSRESGSMWNMFGTIIPFLLLMIGVIYVVCNAVGYYLVRQIIEPIENLSKNMDAVSEAGVYSELQPFVETIKKQHE
			WP_008119312.1	Histidine Kinase	MGRIKTIIGKIKKFIHSMRFGIFAVILILGSIPMTVLEHSMHAYYRSAMINNTQAQLQVQAVALAGEIGKYQDKTFTSTGSYEAVIRQYSTFSDSRILLVNYGYVIAYDSYAFESGKTIVSENVIKAFTTKKTISAYNKAAGSIEIMTPVLDDNKNAYAVVVMSTDVSEALNYTDDVLQKIYIIKVSAITMLIIIAFIISGILVRPIGNVTHQVNDIAMGHYDRRIRKGAYSELSDMTSGFNDILDKMNN
	[Clostridium] asparagiforme	GCF_000158075.1	WP_007705332.1	Histidine Kinase	MTHSLYSKFILGYLVFGLLGFVFIATFSSRMTRDYLIQSRANTLYDEACLIASSYSTMYQGQPQDLSDASPQLRAVAQFLGAEVMVVNRQGTIIVDSTGGSRVHTVIDNFDPTAIGNRSYSIGRYNSLFAEDVLSVSAPITGNYNTYGYVLIHLPMSQVKDAQNGVLNILYITSFLIFVLSSIILLVFTKTVYLPLRKITVGANEYAAGNLDYRIAVHTHDEMGYLANTLNYMSDELN
			WP_040412336.1	Histidine Kinase	MRRALLKKFALVLLAALFLNSLIFYGASSRSILNSTREDMLYILESADSLLEYGGDLNGQVARLELVTDRYDSRLTVIAADGSVAADTGADAASLDNHLGREEVEAALAEGSGYAIRRSATLGRTMLYVAMRSAHSDNVLRLAVPYSGMREYLPLLFPAAMGSFMLALACSIAATERFVSSVTRPLRVISREMLKVRGDYRSLKFEPSPYPEINVIADTTMEMSRDVEE
	Bacteroides intestinalis	GCF_003363675.2	WP_115501667.1	Histidine Kinase	MDTASKLNNTTHFLSFSRRLFLSVISLFLVFAGCFLAYQYQREKEYKVDLLDIQLQDYNERLHQELARIPDSLWNTTLERYLQKYIKQDLRITVVNVQGDVLYDSYENQKLGNHINRPEVQKALAEGKGYDVRRTSETTGVPYFYSATLYEGYIIRSALPYDLNLVRHLAADQHYIWFTVIVSLLLIFIFY
	Ruminococcus lactaris	GCF_000155205.1	WP_005608912.1	Histidine Kinase	MKQKIQKSMMLILLVTLFPFYVIMTVILYNQNLGILEKEVQQEAVYLSSGVDVAGEEYLKKLEPMIKADEDTRLTFISQSGDVLYDSDSSKKLENHKSRAEVKQALAEGQGEDIRMSDTVGKELYYCAIRLDDGSVLRLARPMDSLIRTAWNILPVMLVLSVIGIALALFLA
			WP_005610261.1	Histidine Kinase	MYIRSGEWVIISRGKFTVRLKDNIFKNLRFRVFLVVMLAGLIPGSAALLGIVKVYETRAVALRTAEIQNQCTIVTNQMSTNHYFSDTSSEVINSDLIQLTNIYNGRVMVIDEDLNVVKDTYGLDEGRMDVSENVIRCMKGESTNSYDKKNHYIEVTAPVTEIGSRHTIGVMVASVSTDSIEDSIHILYTQGGLIIGLCMILLAIVAVIFADRVVRPLRKITSAIENVSAGYSDDILHVDTYTETKNISESINKMMGRLKL
	Alistipes putredinis	GCF_000154465.1	WP_004328138.1	Histidine Kinase	MDLKSKHSYQTQSFLWLLGFSWLLIVCFVGFQYHREKELRTELLDSQLQIINAQLEEALSNARTPHDFFDAHSDFFEGLRITLIDLDGTVVYDSEEPPAEMSNHLDRPEVAAALTDGHGYTIRRQSENNGRTYFYSASRIGDRIVRSSLPYTVSLSQVLNADRNFLWFMGSVTLLLCLVGYYVV
	Butyrivibrio crossotus	GCF_000156015.1	WP_005601823.1	Histidine Kinase	MITTYLIGIIISFGIISTLCSKFNYRSELSSQADYMYKTAMSIASEYGNAYSGGDVDDAPSLPFLKAVSRYTGCNIMLLATDGTVLMDTSDSGLDSVKGFDPAKYKKSNYIVNDFFGIYDSNYLTVYYPITYLYNTRGYVIFSKSVKDVRSDADNSFNFNYITLVICFITSGLIFVLFYKYITRPLNKITKIVSKYAKGDFSEKINIKHNDEIGRLSDSLDYMAAEI
			WP_005604407.1	Histidine Kinase	MKRMKKRINVQFLIVVSIAIIVTAAAAICIFYNTFKREIMENLKTTAYTIKNISGPEYGIQEFDYDKLAQTRITVVRSDGTVVFDNVTDASSLENHGNRPEIKEAFSAGEGSTIRKSDTVGKSNFYFALKISDDCVVRVAREASSIWHIFLSALPAFISIVALVVIISVVSNHFLTRSFIAPIEQVANNLDNLDKVTVYKEMQPFVTTI
	Lachnospira pectinoschiza	GCF_001405835.1	WP_022501542.1	Histidine Kinase	MKKRINLLYMIMALVTIVASVSIACTVFYNVLKHEVLEDMHNYIDVFIGADAWGMVTDPDNIVEQKVIDNYDGNLRITFINSQGYAVVDTLVDIDKMENHNERPEVVAARRNGYGCDIRRSVTLNKNSYYYAVALDNGYVLRVSREVSSMTSIMTSMLPVIIVLCVILFIICMISSHFLT
			WP_055174262.1	Histidine Kinase	MFNINKGTRGQSAKSRMNHKKLITDILSFFLSIRFRLVFIIAVMSIISTISAVKAVKYSYTTSLVEARKAYVNNEAVLIAAEFTKYGSIDEAHNDGVYENLMNYSSLNAIRIRLVDKKYNISVDTYAVDTGKTMINSKVITVYDSPKTITDYSKKTGNIEAASPVYNSEGQLIAVLVVNLDISDISQIAGNAFDRIWVIEFVIITIILVVSIIVTYFYFKPYKKALHIVEEVDFGYIDKRMDVKGSTELRQFAKHFNSIMDKNSE
			WP_055173871.1	Histidine Kinase	MKYNMLTKQITLYIIIAVVGFIAVTTICFRHDYNKVYDYYSEVLYQQANEIAGTFAKDTFTPEYLSDIEADLKIVSELNHTRIMFVSPFGDVMLDTGFSGTADSNGYLYELKDFDYGRLKGAHTQTGDFYGVFDETVVSAYFPIASNFTMKGYVVINMSETVITDRVYDTFNTNYLTLVIAMLLSLSMLVLYFIHIHKPINELTKATEEYGKGNLSYRIKIHHNDEIGRLAASLDYMAKELN
	Fusicatenibacter saccharivorans	GCF_001406335.1	WP_055266380.1	Histidine Kinase	MRKKVFQHAGALIIAAIILTFFTMSWAMYNNTAEQLRVSVRNECEYYRYFLDKMGDDSLDKPAGKITASRVTLIDTDGTVLFDSVEDAKMMGNHSGRPEVIEAEKTGESNISRYSETLRSKTYYTALRLDNGKIIRVSLTTDSVFGVMLRNIWLVAVLIAAVLVV
