# Supplementary material for: Framework for exploring the sensory repertoire of the human gut microbiota
Source: mBio. 2024 May 17;15(6):e01039-24. doi: 10.1128/mbio.01039-24 (PMC11237719; doi:10.1128/mbio.01039-24)
Supplement: Data Set S3 — Extracytoplasmic domains identified in metagenomic data. [file mbio.01039-24-s0003.xlsx]

## Sheet: dCache_1
Dataset S3. Extracytoplasmic sensory domains identified in metagenome assembled genomes from the Unified Human Gastrointestinal Protein collection.
Protein accession	Sequence
>MGYG000002148_01320/1-463	MDFLQGKKKVNDGRIKAALRRVSIFKRLNVSFMLLLLLTAVFLTFFSFYNYSAEISENINSAVSLLVQNVKLKVQDSMQEYEEDALDFYNDSQVIAALKENAVLDEYKDAKRYEENKFLIENKLYNIKKNKRFIVNTQFVSPTRQYRMVEQNGFNRGGMIRDMEQFYQSDFYLLPQEKRGYPVWLDTGEQTEFFYKNEQSLYGISNIVTLCIAVYEPFEKQFLGVLFFNIDLNAFAGAMEGYENYPNGNTYLVGSQGVLLSFSPHLNAPAFPRDKAFLEEMKQKQRWIERREMDGKKVLLAYEKVPGTDLFAVHAADIAVLFAKTYQIRNLCILVLLGTVVACFVISYYVTVSISDPVKQLIEVMEKAGDGKWTARYPNSGNDEITVLGDRFNEMADKT…
>MGYG000112317_01671/1-456	MMKSNSKTKAFPKKGAFQDFSSHSKARGLKKLVTKILIFVGVPVIVAFTVIGATTLRLTQTSVDRLTGNELTATSLSASHEIEGFFHTYLNKMKQFSASADLQDFFQSLKPGTQIGQAQGAEIVKRTLVSTYQADKESTAAVWVADLDSSQLMQSDGYISGSDYIVTERPWYKTLAAANKPIMTEPFEDSVTKSQIVSAVAPVYAPGGSKLIGAVGIDFTLEELSKMVGAYKLGKDGFYILATGSGKIIYHPSAEYINLNVGKADMSENIKTALLSKKQGLLEFTSHGVLAHGYVSPVGDTGWVVATGLPDAEYYQEYSVVRTAMLTTFLIAVAVISLFIIFVAQRIALPIKKLTETANEIADGKLDVSAEVTSRDETGQMAIAINRTVVQLNKYISYI…
>MGYG000003927_01351/1-418	MKSISKKMTLFTVLLVVISLVVATVASVGIIYTTTKSITEQALTETATVAADRVSWELKAIQNVAIQTGCNPKLSSVIYTNGQKQAEVDTIAETFNLDRGTVINENGRATNGNDYSDCAYFKAAMEGKTTITEPMIERSNGKLSVIVAAPLWKNGVLNSEVLGCVYVVPNEEFLNDIVRTIKINDNGAAYIIDKDGNTIADFDMQLVKDGENIQKIAEEDPSYTALAQAHEKMEAGETGFAEYTSGGISKYVGYAPIPETNGWSIAVTAHSNDYMIHCFRGLLILAAICAASAIAGGIIAGIISRKIGKPIRLCAERIEKLSEGDLTSPVPMVKSHDEVKVLAKSASKVVSEQNAMISDIGNILSNMAQGNFDVHSKDAENIYRGDYKVLIESVRDINH…
>MGYG000001371_04120/1-428	MKRWKSLFAMKLQSRMLLIILGAITIFLGSMMTYISMTTTEEALDSAKTLAVTTSEKIGALVQAELDDVMNSARTLAVSFVGMKETDTTNRQAVNEILRRNLEDNPSWKGIWTLWEPDAFDGRDNDYRNKLGSDHSGRMMSYWARTEAGLERSIIEDYEQEGEGDFYLLAKNSGKEIIMDPYEFKVGNEDVMMTSLVVPIIDNGKTVGVVGVDISLAHLQSVMEQFRLFDTGYAHIYSNTGVIVTSPEDGLMGQKLEEAYPGKTVPLILDAIREGDVYTEEDTALYKLYTPIKTGLTETPWSAAIIIPMDEITANSDALIISIIAAGVITLAALAAIVILLTRSIVKPLGVSVAIGESMSKGDFTKEVPADYLRRADEIGTLSRVFAQLLESMREMIGK…
>MGYG000085973_01584/1-424	MNAMNKEMTLRNRFILTSYLSIVFPVILICVVSYVLLSGNSRKFAVQASNEVVQQKSGDINTKLQGLEVTLRDVIYSPELQKILSAWDPETRDKPYPRESVDHTISLASNSLYMMHNIVIFSLDGEMIGSMFEFDPERKADSYPWYEAAAESNGETIWLKDTVEMIRDNYGLHMSISGVKKIRSVYDSDVSRIGRDLGYAYFTMNLDSLLNFNQLEYVSQGRKVFVVAGDARILGGSDLRQRGSRFDAALLDKSRNNTYVTFDGQKYLLTFGPTDPSVDWYTVCLTERSYILKDAHTAIISCGGVAVVLLAVFCYISVRNAESLSRPIKRLQKEFEMVEEGNFDIEIKEKTGILEVDNLFSRFHVMAYRLDNLIHKVYEAQIKEQKLIVEARQAQLQSL…
>MGYG000033988_01233/1-436	MSLSGKLSLYLGLTALLIFVSLSAIFMRYGSEREARLAALYASFSMENFSDKVDNDFARVEECLAVSAPGALEALRHPDDIMPYMERVVKSDSLIMGGSIAVVPGALPQTADKLLMEYISRDRDGRWQPKHLGDSTYDYTAMPWFADALRAGKPMWSEPYYDKGGGDARMITYSYPLRNANGRILAVMTADVSVSGLTDEIDRLMPVEGGYAFVINGHNVFITYPDSSKALPDNVRRYAIEIKEELAAALGMEDFSKGKGKTFTIGEGDTLMMLVCRRIEATGWVVCCVVPYSAITAKLDLVTIKAVILILGGLLILLILIRFVVVYSMRPLRRLTEAVERISSGDLDTPLPQMKASDEIGRLNNAFSQMQISLREHIRRLLETITDKEHIESELRIAR…
>MGYG000001371_03585/1-432	MKAPQRIKSIQSRIASSFVMLVLFTALLLIFISYRLSESAVRETAESYTSELINQVNANIQTYITGMKDISLAAMNNPNVREYLASAEELEPAQLAVLKAKISDYFHSIRVSRKDIASINIFGAGGTFISDRSNAELNPYIEISDQPWYRQAKENQGQTVISSSHVQPVIKGEYRWVVSLSRELSGMDLTQGLGVLLIDLNFKVINDMLSKLDLGNRGYVFVIDREGRIVYHPQQQLLYSNLKTERLDQVLQDKHGSFVVKEDGASRIYSIKNTDFGWKIVGVFYENELVDNKKQMQLSFAIAGLLCLVVGVLFSVVLSRNLTRPIKKLQEKMMEVEKGNFDIRVPVGHSREISGLARSFNVMVLKIKELMYQIVVEQEIKRKSELNALQAQINPHFLY…
>MGYG000272855_00002/1-418	MAVKKRKISKFVAVTMAIFVVLYAVVFSTSLYVQKTAEQQCYDTLRKSTENLGKEIKNNIYSNQEQLEIIADVIASRGNADSEQTKHILKSYMTRGQISHLEVLLPDNRVITSDGNYADMSGILSYAEEVEKGEYVSPNSTVDISHGDKKVLKCAVPILKSGKTIGILYGIIEVDSLPTYYVAESYAENASIYLIDGDSGDFIMDTWHLSLGNIADWSNHKVKNDLKTSEIDKDIKSGKNGYLIGYSERAKENMYSYYTPVGINNWSVMLSIPESTVMKIAWKIKQAMYVMAVITVIIIVAYFLWLLSLRKKDINKVEYMLEVEKSLFDAHKHTENVDNTLGKVADYMKAETAFFTKVKNGIIDEVYCWSNKENFDINAAENRPVKVVIPGFNGDGTSM…
>MGYG000018232_02075/1-440	MKKNKNVYDGAEMVPENVENTHKKGKSLTGRIFRWMCLAVGGSLMLVCIINILLSNTYLKQALVNEMDEVVHTASNTISNQLESVVNAIKQISADADFSDVADVSAIRSKCISVARDNSVYVKVDMTDRDGKGLNDDSINWSDDPAYREVIETNKAVVGEPYYYEKTGKVVMDVTVPIISNDINKLLRAVLRITVDVNVFSNVIGQISIGDTGYAMVVDAKGNIIAHPDSELIPQMMNYISLASQDGSYQTMADCVSSAIAGESGFGEVTLDGVSKYVSYAPISNAEGWSCIMVATPSEHTQSIYNSVVIGMIVTVVCFALSVLLIITIVKKIISPVKQCSDRIVTLSHGDLHQQELDFGKKIDKEISQLSESTNLISKNINEIISDIDTMLRTLGNGD…
>MGYG000141701_00680/1-414	MGFKRKNPGNQSIRRQLTFYMGFFVVLPLCLALMLLNFYLQKVTTENKINNETNLLSQIRDNADQMIEVTNYATSMLMTNKNTLKNLRTLEQDGDSYEIYQAKRELSNDISNVESSVLNAVNGKVAILTKTGYVIGSYALSRTETDYEKEQWYQEVLKNGRKTTYSTGIGEIFQEMTIYDNVQKYLYMGREILDYSGKNLGVMLIRLSETNIWGKLAASMVTEEGGAIYILDRNNNILMGYNEKYQKQLKELGEQESVKEISEKEIITGNLEDDFYYIAGELENASNKLVYLVPRETFLKENRKILQHILEMVLLVIGFTVCTMLYFSRRLARPLVEVAQTLEKAPNGMEEPRGSFKEMSKFVSCYNQAGKKIEELLEKVERESRLKEKAHYEMLMSQI…
>MGYG000166459_01529/1-425	MRRGFQSIHHRLFFLFLFCMSGILIIISLLFYSRTTEQFQTKISDLSRKNVSQTVDLFDLLLKGYDSLSKTIGNNFDLVRLLTESPQEPALDYINTRSVTNMIGAIFYSREDLIGIHVIMDKGKIYNYGNYMNVVDPEYRSSDWYRDVRQSSGKMVWLGVFPHSLIDQNEKRTVFAFGRQIYDLNEHKPIGIVLYEANPQAILSALNNLKLSEHSEVYLVSDKGRFVSSTASAESLPSLQDVPLPDDSQEMTVDQKNGRLAVASKLPFADWLVVSLTPYKDLNVELVQMQRYIILIGTILVLVSAFIASIVSKRISMPLIRLIRQMKQVEQGNFKGIVNVTSYREINILVGSFNHMVNRIEELIERVKISSVSEKNAELHALQSQVNPHFLYNTLDMIY…
>MGYG000004285_00796/1-420	MNINYENKVSHALNNRMIFVFAIIIAAVSLIIISTTVRLQAAVDEKTKGYVSDVSSQVTAYVDEKLFNITQDLEMVEDSISRISFEEDIDGLKEYMGRKAELLDFNSLIITDQSGNYFSTDGNQIDIIDLPGVKNSFNGKEGVSFLDGQSLLYSVPIYRDGRIEGVLGGVIYKESMQNILKTSCFEGKGLICITDCNGKVIISPTDLEPFMALEDIFKSKSDLNVVRDVEHMQKNMREHADGTITFTTVKNDDVVMAYNSLDTYDWVVLTLVRADILSYDTNTYISYMFILVAVVTAIFIFIIMLLLYYNRLNHKILEDLAFTDFLTGEMNNLAFNFRSAEIIKNAPENSYSIIHLNIKNFRLINERYSSSEGDKTLKYIMSVLKRNIHSDELAARSEM…
>MGYG000119190_02841/1-434	MKKLTEFLSFKKKSISIQVGIAISFTVVALFAMGAFGITMYHLFTDRMEAMMSENAVQLLDQTAINLESYLKNMRRISDTMYYSVIKDKDLASEDMVQEMNLLYDANKENLVSIACYTSNGNLVEAVPVAGEKEDVDVTEQEWFREAVGKMENFHFSTPHVQNLFDDANYRYHWVISLSRAVELTKGGDSELGVLLVDMNYSSIEQLLEKANNGINEEYVYLMDGNGEIIYHPKQKLIYAGLYEENNEEIAAWDDGSHKEDLWSENRLVTVKTVSYTGWKIVSVIPNSIFNMGMYETRLFFVMLLIISMMLIVFVNQMVSSSVASPLEKLNESVKEWEAGNMNPDIYIGGFTEVEHLGRTLKSTVEQIRKLMDDVLLEQEEKRKSELDALQSQINPHFL…
>MGYG000120050_01746/1-418	MKNKYFEQKKFVKNYIYAITIFIITLVIGISIFFNVVQSSVEKNSSKTLITNVTQQSEHLNTILNINYSYLNVLAQELSKSQDLFSEDNVSLIQAFMHNTDLNRTAIIDPNGNALYDNEVIKNVAHRRYFKESMQGKQSLSDPLESSVDQQTRVILSVPIYKNNQVIGVVGGSYNVTKLGNMLFDDLFDGQGKSFIVDQDGNLITRNKQYEKKHKLNTVDNLFNVCNQKKIKTDFKNQKSDLVLIQTKKKESLYLAYSPLKINDWMICYIVPVHVAQESYTFIKHYETLLATFLGLIVLSLMIYLAHSNSRENKYLIHLSEIDPLTSVFNKETTQKLIDQKLKNHEHFCFLILDVDDFKSVNDNYGHAVGDKVLKNLSDLFKNHFRQTDIVGRIGGDEF…
>MGYG000001451_04696/1-419	MKGKKSLLNSIYVKWTALLLAISILPLLASIYFFTTYFGNLLQQDNEQIANQALEFNLERVDEWIGTKVGAVSDLIAQHEEFRTMDSDTIFPILNILDQSDNQSEGYSLIDKNGLLQNMLGMSSDMSTADYFLKAKETKTYSVADMSYLEALDLHIIPLIVPITDANGEFLGGVAFSVTPKVLGDMGNKIKLGETGYAYFISGDGVYYSHSDMSRIGKNVAEFEDTPEQAQAFQTILEQEQGMVSYKEEGKALLSYFGTVPNTNWKLIITVPEQEITGKLTQANQLITIILIASIIVVTFIALFFSRRIVRPILRISQIVRIVAEGDLKQHVEVKSRDEIGQMSEGINLMISNMAGIVQQINTTIGRVSASSSELFQSANHSAQAASEIATSIQDVAAS…
>MGYG000003139_00479/1-421	MKGLKAKMIYFVTFISMLCMIILLTISYKISYSSLHEEFKGKSVETTKKYSEEFDKWLGIESNNLIEMAKNINHFKIYDYNKLQQYLAFQLKDKESTSSDIYVLFPNNKMVSGAGWVPDKDLDFRERDWYKEAINKKQVFFSNPYFDPAFEKIVGTISYPIIDNNKVICVLAADITFDSITNEVKKAKVSEESYGFLLDSENNIVVHFNKDYNPDGKTTKNLSEIANGNLKNLSDNIKSNNQGFEKNIDYDGENKFFTYNKLSTADWTFVIAEPTHVLKDKLNNLLKGFTIALIISILICVFSVYFLVSKLLKPIKELTNYTKYISEGNLDKSIIIKAKDEIGELGSKFNDMLNSLKNMVLNINTVYSDVIDSSHGLNLKASSLGNISKEISDAMEEIA…
>MGYG000158790_00741/1-324	MGKYRKLYGTLLLGLIAIIILLTAVFSYSRSIEESYKEENINSLKELSNQGALMLHNEIKNKQNLLAELSHDVSRIFVNDPQAAAAYLEEAAERNSFKRIGVALTDGRAYTTDGVELNISEREYFSKAILGHTAVSRNLDDYTDGGRIAVYAVPIFEDGSDKRIGVLFATYSLDTFRKTIEVSFFGGAGYSYVVQENGDVVVDSQHSESFKNFKNVYAALLTADPVNNKDSAEKLWQMINSKKGGYIEFYNGSQKYMYCSPIGVNNWMLLTVTPASVIEDKINMVLNKTYLLGILLIAIFFIVYLAHYAYPYPQSKGTDGYCLC
>MGYG000164487_00639/1-442	MKVIHNIKRCFSSMNYMKKLFFSYFLIICLILVIFSSASSYYSSKSETKQALYTAKNMLLQTTEFLGYKVTSIKNIINVISADETIQTLIASSDEFNRESQNNWIILSTTAKSIMYNANTSKDIHNIRLFALDGSISFENSKEFGQLTKEEKERWYERSSEKENISSLWLPASFFSSSDKLGAITYVKKIPDSKNLNQYLGTLTATINNSAFKDVIAQAATTLGTSVLLYNSYGETIMYHGKEDFFTPADVEALHLQAASDTDSELQQIKFNGKNHFIGIQPISGCDWTLAILTPSSDILRATRRYQQQTIILVILLIVLLIPVLYRTSKQLSSRIYVLKEYISRAVSSNFEIEPLCNGTDEIGVLTDSFNDMVRQISGLLKEQYKLGYEIKDLEFQVL…
>MGYG000230875_01045/1-440	MSAKKDISKEFDKISDGAKQVQKKRKSLTGRIFKWMCLAVGGSLLIVGGVNIGINYNFLQESLKNQLTEVADMSSNTVSNQLSSITAELQQIAYDSGFDDLTDTGTLSTKCFSILSKNPMLTDVKIVNTNGKCFYAETLDYSENESFKKAVETKKTAQGEPYAAKDLKHVLMDVAIPMFDSDNTTLRSVLMACVDMNTFSAVIGQTKIGETGYAMAIDQTGTIIAYPDETKLTERINYKTLAQADSSYQGIADCISNAIKGEKGFAEVTLDGMDKYVTYAPIANTEGWSCLVVATPSEYTDSIKMSLCIGTAVAVICFVVSVLVILTIVKKVIKPVKLCSDRIVTLSQGDLHAEPLDFGKNIDKEISQLSESTNQITTQINAIITDLDNMLAALGNGDL…
>MGYG000053918_01117/1-425	MKRKAIYKLSFKEYLKAMMLFIVFIMICSISFFFYIKKDIENESVNKVVVNTKKQTESLKQYIDIQYRYLEGVGNHISQQDLFCEDNINLIHSIKEYTKLENVGIIDKNGESHYDNGAVKNVSHREYFQEALKGNRVLSAPLESVIAGKTRVIIAVPIYDQQKEIVGVIGGSYDIGDLNKIVFRGIYDGKGSAFLVSKEGQLITYDNAVKNKDFLASESIYSYFAEYNVLSPDDLQSLKQKFIKQEKGYMTLNNNNNKTSYMAYYPLKINDWIMCYNIDTDVAQESYTFIIYAEYLLFALFVFALVILLFTIYKVNNKHQKRLLEFARIDALTGIKNKGTLQNEISTYLKNDSSQQLGALFMIDVDNFKTVNDLNGHVIGDEVLKNFGSILKESFTIED…
>MGYG000092712_01936/7-450	KAKHHMPEQTGRGEKRATVSGKINRRLIEILFPALSVLIFVTCYIAALAVTNLSYQVTEGQTKNAVDTVDEFFNGKKSAVGILSYNKELCQLLEEAPTAEQIAGAPGKEAAVTLLKRAYDTMVSDGVQAVWLAGIGNDTYLMQTGEAWAANLADIDWDERVRETMGPVVTDPFSDPVTGKMVISIVAPVLSLDGSNITGYVGFDVFQDHFSQLLQDIRIGEGGTLELVTGDESLVYSFDASLINKKVEEVENLGREYLEGIRNQYTGSMTYSYEGKKYYSIFAKSEATGWATVGSIPVEEINAPRNQLIAVMVVISLLILITVIIIVIRLVRKLLSPLSDIAVNVEGFSKGDFSVNLEIDSDDEIGLLADSVKGTIQSLREMISHATDVLAELSDGNLR…
>MGYG000262346_02853/1-431	MNNIIKHWKKAKIRTQIILTYVLILLISFVMTFSMIRAVNDRYTREEIGKAGVQTVSVLQGNLALLFENVKQLSTYIYFDDIVQDSLRQINSANIDLNYQKNITRSLFNMILSGDYVSGVYIFDQYNNYYSSYKRTPKKVNKQIQETNWYKKMQKAGGNGFFYKGSDGTIEYYEGSNYLCYVRQILDKKDYKPLATLLITFDNTVLQRYFNQVSEASKNQFYIVDSKGNYVIKPQDEKRNFDKYTKIAESITGGYKEVKNDGEEGIVACQSMGIQDWKLVGVFSIDDITSIAPYYSTIIAIIMAINIIFVFLCSTLLTYLIFKPLRKIEEHMQIVENGEFITMPVDDNENEITNLRKVFNHMILSVKELMHRVKEEERIIAKGKLDIIYAQINPHFLYN…
>MGYG000002408_00355/6-429	GSIRGMISISFIILMIGTLLTIGYIIFTSWKESTESIILKMENASSRDIQTKIEELMHIPYTMNAMNHNIIENGIVDMNQAEERDAFFASILKSSNENIYSISYGLDNGEHYGARRNENGDIQIYRSTPETNGHSLYYSVTEDLKEGEFIEDFGEFDPRTRPWFKMTKEAGKPIFSPLYKHFIKDDLVLSSTFPIYNQDGEFQGVLGTRITLSSLNDFLKEVVADRAATAYVIEKGTGELIANSQDIQSFQSLSDGSYKRISIESLDDQAILEAYENYTKTNKTKMIKKTDDGNLHIKLTEYQHDGVDWLIITSIPDYQLTSQINKNIKTAIGLSIIAMLLSMVIYKKVTDVILKPIHNLIESAEIFSQGDLLHRAKIYKNDEIGKLTRVFNNMAGQLY…
>MGYG000052654_01590/1-417	MDQRELRGLRTYALYCIVAAALLAVVFLFYFSRTKQNIQEQAEAQLTEVTRQYANAIKADMRGNIQTVEALAHVFGELGQGNPETIIPLITGAVATLGLKRMGFVTLDGMAHTTDGLTFDARDRLYFKRALTASSTVAILLVDKTDNTPINVYVSPIVHKGKVLGALFATVQTDAFIMSIDDRLFNGSGQVLVTNNQGHILFRGRGPIPLARYNNIAELIPTGVPPAPGNDIPDTFGSGGLFRYDGSPYYMAHSKLEITSTDWHIFSIVPEDTLTANVGTIQREVLYLMLFFIGLSMVFLWLVLRMQGRQAKRLRRAKQFLETVIENIPGGFFRYSNDEKQEFDYISEGFLKLLGHTRASFREAVRQPRPPGRPQTRARLHQQPDHAQRLRYRGVPRDQ…
>MGYG000058946_00719/1-420	MHSHWLLRFDLHRLILALAVIGVLATFGNSFYAIYQAQRQLLIDSTLEANRVYATKLAASTETMLRSAQGQLAYGAARLAPLLQGNDLHGLEEVAGQLRQQTNTFNSVAIVNTDSVIVAVSPEALHVKGVKLTSANASRTLASQQPLIADPLVSLTGNYLISLSHPIFSADRRYLGYVAGTIYLESASVLSSLLGQHYYQDGSYLYVVDRQSTLIYHPNPERIGQKIGKNRVVDAVLKGQDGAQSVLNSRGSEMLAGFAPVADAGWGIVAQRPRSATLAGLDEQMLEILKGMIPVTLFILFVIWLSATIIARPLRQLANRAGLMDQQGAATSISGIRAWYFEAAQLKQAILKGLGLLNTKIDKLHTDSHTDPMTGLFNRRAMQQMLDEYEVERQPLTVI…
>MGYG000024803_01448/1-434	MKDRKRNPDSRKNIVFNIQSIILSVLMAISLVTIIVMGLLLYHRFKLALEKTAVDNTEATVEATVDRLNADLLDIRQILNGANYNVVQQFDISSREFSEQFSLLYETNSDKIQSLALYDPKGNLIASEPVAAEKKNVKVQTQEWYKNAEDAIENIHFSTPHIQELFEDGSYRYQWVVSLSRYVDVNKGETPETGILLLDMKYSVIRDVMKQINDCSGGIYYYLTSQDGEMIYHPRGTELNRGLFEENSLDAAKYEDGIYEIRSGGQNETVIVGSVAYTGWKMIGVVPESVQAANYKNFRYYVFATILVLLVMLLEGNQLVSRKISKPIRELDASVKAHEAGGKPDIYIGGSSEIRHLGHSVQKSYEQIEKLMDEIIRQQNERRKSELDALQSQINPHFL…
>MGYG000143115_01347/1-440	MSAKKDISKEFDKISDGAKQVQKKRKSLTGRIFKWMCLAVGGSLLIVGGVNIGINYNFLQESLKNQLTEVADMSSNTVSNQLSSITAELQQIAYDSGFDDLTDTGTLSTKCFSILSKNPMLTDVKIVNTDGKCFYAETLDYSENESFKKAVETKKTAQGEPYAAKDLKHVLMDVAIPMFDSDNTTLRSVLMACVDMNTFSAVIGQTKIGETGYAMAIDQTGTIIAYPDETKLTERINYKTLAQADSSYQGIADCISNAIKGEKGFAEVTLDGVDKYVTYAPIANTEGWSCLVVATPSEYTDSIKMSLCIGTAVAVICFVVSVLVILTIVKKVIKPVKLCSDRIVTLSQGDLHAEPLDFGKNIDKEISQLSESTNQITTQINAIITDLDNMLAALGNGDL…
>MGYG000147081_00896/1-417	MESTKPKNKTRNLIITVCAAVVVVVVALVVFMNVNTQRIIDQNTQYLETSTNQTVRRVNDTFSSSLQSVQTAAVVYGDAISDDGFNPRTAANILDNAQFDHTFFIDAQGTAYNNDGTTADATDREYYIEGVQGKSGMCYVDSTIFDGQNAVVFYAPVILDNEVIGIMASVLREESLTEVMTTEFYGQSTPTYLCERNGTMVAMAGSVKPDARNIDEIFIARGLDEEQLAVLDDDIAEGNTVSFTYDTSEGTGNTFVTKLPDFDWMLVRSFPASITNEMLLRANTSGFILVGGVLLAAIVVIVVLTMQARRENQELLLERQEATRIIDASTNLFDSLFTVDLEKHTYEFLKNDSQQKSIPPRGNASDLRQFFDKIIDKNSLSTDAHEKFDKDNIASILTP…
>MGYG000107026_01805/1-403	MFRSIRARIIAATTGCLVVALLLNTIINFQVTRQDNQQSQRDILTSTSASHNMAIADWVNSRMTVITSAQPVALSDDPVPVFKQLALAGGFTNVYVGYASKTAKFSDPTGVPADYDPTLRPWYQQAVSADGPVVTAPYVDAGTGKLVVTFAVPVKEQGALKAVVAGDVAMDSVVANVRGIHPTPASSGLLLDSNGTVIAGSDPALTLKPFTETIKGTDFATLKSGNLVDGTFNGREKTFLATAVPGTHWLLVVALDNGDATAGMRSLLKASALSLAILALLSGALMHLLIARLLKRLSGIRDAMNSIANGTNDLSQRLPDKGGDEVAQIAQAFNAFSDKLSVVMVQLRDASASVKNAAHEIAAGNQDLSGRTEQAASSLRETASAVEEITASVTQSNES…
>MGYG000215559_00975/1-406	MSAVSSAAIGGTGIIKTYHVVTADAAQAMNLLCTVRAEKLNRILSEIMLSTETLKNYARAEFEGVEKLQEDASYAKAFSDKLVGPAVSTAENTQGAVAVYLRFSPELTDSQSGFFYSRERGGSDFEKQIPTDLSVYDKTDTEHVGWFYHAKENGKGIWMDPYFNKNIGVQMISYVIPIYKDGYFLGVVGLDINFEYLQEIVSETTVYRTGYAFLTSDTAKVVYHKDISNGTDLETYNNGEFQDFAGLLKQEQESSGDTLYSYIYNGVPKNASFLSLVNGMKFVLTAPVSEIEENLNQLIKQVIIQMLFILAVAVCISICVTRKLVKPLIELNTAAQKIANGDLDVLPTCHSHDEIGTLSESFRQTVAHLKHYIDYINNLAYRDLLTGVKNRTAYLEAGT…
>MGYG000130338_00767/1-418	MENKTRSRVMLAITLFSAIVLSGTVFVCARRAGEEVTQRSFDELTTATKQLAKDINNATRTDQTILSAMAELIAGQDEDDLDSVLRIMNTFSLDKTFVSTVALLRPDGTLLLTDGARYDVSGAFDFETEAARGAYISDRVTSYFAPEKLVVRNVAPVKRGGETIAILYGMVPLQELSRSYKTDLYGGNAFVLIVDGNTGDILLDTWHDSLGNLSDLRGRKMLKGYTYEEAMEKIPNGIGGDMCTVSQSTGMTLYLHYEPVGINNWSVVLGVSEGEALAGTRGVVKILYLMLVIIGAILLSYLAYISWYLISARRGVYRMSITDQGTGLMNRVAYEKCLRKSDQRVIAPAACIYIDANGLHEINNERGHEAGDQLLRAVAERLREQFPRDDLYRVGGDEF…
>MGYG000004680_01090/1-413	MIKKAIKKGSIKFKLLVFTIILIIVLSAANLVVGLVTSYNGILNDVKEDLSSMGTVVGLQLSTETELMKYRLESVAKSDLSSVSPAGLETLAKENGWRSLGIADADGTIKKGSASSENRAYKEAPAFVSALNGKTVISSPFKDPSGGLVINLYTPCDEGVLIAGLDGMYLSDLIKDIRFGKSGSIFIIDSTGTMIANVSPKEVQEKKNFIKMAKTDKSYGSAANVYSKMVAGGTGIDTYSYSGVKRICYYAPVAGSDGWYFGVAAPIHEMTSAIQTVAAGMLTTSFILVLLAIWVSGAFAGKLTKPLLLLNDRMKLLAEGNLTQTVPQIDSNDEIGDLAFSIGSSIHTLSLYVDDITRNMEAIAAGNLQTGPSQTYIGDFKRIETAIIQSVQNLSHTLS…
>MGYG000000175_02534/1-395	MRKRLYKRLLDAKLETKLCAVFLVIFLMSMTCILVLSSILIRAESIKNSSQKTEQILKEAKRNLDYIILDMENMSRFIISESTAQTMLLEGKGTAAYEANSNQMREILANLASYKPYIESIGLYNLDGDGISIGFGPALTRDYRMLENQGWLQEVFEAKGMYCWEWAKFEDLSLEKNFERLILTRVVNRQMSQKPAGILTLTLNQSYLENMLSQIYLGNQTALTLTTPDKEIIFSTEEERTGVVSEVFAHKNDNTFIIREGLTESLLHYEIADDAGWILYSKTPMKEINRDFLINLQVIIFAAVLTIALAFYFYKRFAKTITKPISDVMHAMRRMECANFKEQIPVDREDEIGTLVKSFNSMTSQELICKGWFLPPNTYDCGSFVVNGTAVVGKE
>MGYG000154415_00357/1-408	MKKQKTSLSFIITTLVVGLVTLFLLWSTFYFFSLYVGSMKQAAHTSSEQAVTQASNTISNYIGDMQEIMSLIEKDLTKSGGSTGQTLETLCSVRSDLVAVYIYDEQGKLVDSHTGTHTLKEHYLKDLSYIELDSYSPGVLYLSEPHVESLLQDYYPWVVSVLQEIPGADGQKLRVVIDIRFSKISDYVDDVGIGQHGYCFITDSNGEIIYHPQQQLLYSGLKTEATEGLDLSHNGSFETEELICSVLALDNCNWKVVGVSYISELVTAKEMELVGNICVMLTIILLTTMVVSVLVSRLVTNPVQRLIRAMEEFEKDAAGYVYQPVEGTTEIEALSQSYEHMVRKIQKLMKQVRQEEISLRKTELKALQAQINPHFLYNTLDAIGWLCEEERCQDAVEMV…
>MGYG000041836_00475/1-386	MLSNKKRRTIFVKMALTNVVILLLSLFFVGYISHKKSKNAMENNLEITSLQILKQADKGFSEYLNKMTQELTILNKNVDIKDLEDPAQDYKKTQQYVQYALKSIKESLSGIDNVYYSAEHGAVIVDSEITDETKLSFRDKDWYKKAKENTDKFIYSEPYVDAVTGNNVLTISKAVTGYNGEFIGVVGIDINLSEIETYIHDVSLLDYGYIVIADNNGKIVINNEKNKTFGENLSGFEFWDALKNSNQEKTKWTNNGELTFVLQSIDEKTGWRIVGFVEEKEITEHLSSIRNTIFIAVAVFFTLGIIASLILTKTITEQIKKINIGVRKIATGNLRERIKVSSKDEIQELAENLNTALDSISGLLKEIDSTSEEMYDSASGIASMSE
>MGYG000006592_01378/1-410	MKKVVEFKKILFGLILILVLIPVILLTISSGVINRNNANKNYKENADLLLKIAGGTIDNKIGEYYSIIQLLSSDGDFYDFDKLKKSMDLLEKRDESILNIYYASESDGSYVQSLDHELPEGYNAKSRPWFINSMADQSNFIVESPYSDPTTGNIVLTISKAVTKDNSAIGVVSMDIELTKLADILSEYKYGETGQLMICTDEGVVISNTDESKIGGQEPLEYDVWDNIISNDSGEVDFEYSSNGYLGYYSTTKTTGWKIILKTEINEIRASERYQLMLSILIMLILITIIINIGTKMVSNNIKKLVESITKASKGDFKEKINLNTIIKEFKLLEESFNNMSGNLTNLLGSVNDSVINVDNTTVNSIALSEEISESIGQVTNTMTEISEGTGKSADGLEN…
>MGYG000258860_00007/1-408	MKKQKTSLSFIITTLVVGLVTLFLLWSTFYFFSLYVGSMKQAAHTSSEQAVTQASNTISNYIGDMQEIMSLIEKDLTKSGGSTGQTLETLCSVRSDLVAVYIYDEQGKLVDSHTGTHTLKEHYLKDLSYIELDSYSPGVLYLSEPHVESLLQDYYPWVVSVLQEIPGADGQKLRVVIDIRFSKISDYVDDVGIGQHGYCFITDSNGEIIYHPQQQLLYSGLKTEATEGLDLSHNGSFETEELICSVRALDNCNWKVVGVSYISELVTAKEMELVGNICVMLTIILLTTMVVSVLVSRLVTNPVQRLIRAMEEFEKDAAGYVYQPVEGTTEIEALSQSYEHMVRKIQKLMKQVRQEEISLRKTELKALQAQINPHFLYNTLDAIGWLCEEERCQDAVEMV…
>MGYG000014731_00429/1-413	MIILSIALVLVISTVMWSSAQITQDTEEEVQSTLRDVATQNALIVQQELRENFNLLYSLADAISVFPDAVNAKSIAAQLGSFISTYEFKRIGFVSPDGQVITTDGYVQDLSSRDFFKDGMQGLPGITNTLQDRLGTPEPINVFSIPVYDQSDSIIGVLFATYRNQHFEEVLSVQSFNNQGFSCLVNQDGDLIATSSNAPASLQEADRISDYLTQNARNDQPLQDLHTLLQNSSSNGGYFYGGSQKYYYYAAAMDNLRSDRQWFVLTIVPDQVLSSRSAPILLQVRLLILLIIVIAGCGTFAFVHSIRIQRRQLYRLAYVDPLTNEKLSHCNGDCGFYVALDLQDFKLINNTCGVAKGDETLLEVWKLLQTGTHLGEFSAHINADRFILFLRDNDRCTLE…
>MGYG000192878_00518/1-315	MPTITDVFLLDETGNIRASLNSHDYGNNYGDRTYFRQAIAGETAIVGPLVSRVTQKECVYIAVPVGNERNKGVLVASVELDSISVLCFNHDITSSRIDIFLLDNTAHILMAKESTKDGKHPDSIKLDDHTLSDGTPQGYVTYAFNGKTYTGFYKKIKNLNWYVLIAMDDTQINKTVLSSTKNSFLLTLLAILIGLLIGSILIYNVMKALYKIIEYARRISNGQLEATLDVYGQGELGVLANTLRSMARIVKQDQDRLNRLVEERTDQLRLSQERLLKESALLKTILNTVPDLIFYKDMNGIYKGCNKAFGAFIGK
>MGYG000267489_02996/1-441	MTHTYSRSFATRLSIYILSFTLIVFATIMGLFYKYSHEKVTNYAIERTHGLLSNIATEITNQLGSVETTINQSVWILEENIHQPDSLHYIITSIIKNNPLIVGSGIAFVPDYYKEKGKYFMPYVSFSSNKIAYQILGSQNYDYPCMDWYLIPKMLKQDYWSEPYYDDGGGNIIMSTYSKPLYNNQGELYAIFIASISLSQFTDNISLMKPYPTSYTYLLSRNGSFLTHEDRSKILNETVFAESFATDNQAQEQIGRDMLAGKTGTMRFNNLGTDSYAFYTAIPETGWSVCTVCPSRIILQELDSTSRKIIYTFLIGILILLIIVYSIIRRLVRPLEQFSQSAREIATGRFDVTLPQVHSKDEIKDLHDSLAYMQKSLSAYVSELKETTAHKERIESELS…
>MGYG000202045_00658/1-431	MRKNLEGKEIYKNYGIVIGIFLIAMMISILIFFGINGKKVRKNTEKELYAYVERQCFHLQSVLDVQYKYMEGLADYAGLQENLKDEENLNLIRSLQKQSYLEAVSIIDENGLSTYNTGEEKDVSDRSYFQQVMKGEQTLSDPLISKLNGEQRVILCVPIYQNGVVKGALGGSYDLAYLGSLVFEDLYDETGFQFLVTQNGDVISLNHSADDMVNPVESMLSTEDNFYSRCERLRFFGKTNTDDLREDFEQQQSGITEFEENETLYYLNYVPLSINQWMLCYVVPKKAALEKYSFIRRYELILAFVLFLLVVALFLVITVMNGRRQKALLYYARIDELTGIFNRRALENKVKSWITSEECTGKQAFLMMDIDHFKEINDAYGHAVGDKVLKEIGKILKEQ…
>MGYG000001457_04980/1-319	MPNQSQNHIKARLVSMQQLGLAFVCLVIFALTAMECWQVWSGYRQALLEAETSTSNLARSVAQHAEDSIKEIDTLTIGAQERLEWDGLGNIQTERLRALFKRQVAGIPQLHGLFVYDKEGKWLVTDKDVVPEGANNSDREYFIYHQNHTSSELRIGPVVKSRSTGELILPVSRRISNRDGSFAGVLLATLRVDYFVQFYSGFKVDDKGAIVLALANGTILARRPFNESVIGSSLSKSEIFTRYLPHSQSGTVLITAVVDGVKRMYSYQQLTRYPLIIEAGLSKEAILASWRADAERSAAVVAFMIAGDAGPRRHFASPD
>MGYG000001388_03145/1-413	MKSIKIKLILVFGAILVLICVGVGAVSYKTASTALGESNDEYLTEVAQANARVISQGIEVQLNALVALAESHWLKSGDLTWEEKLDLLQNEVERSGHLRLAFADPQGQAMDTQGNRMNIKEQDYFVKALSGKPAVSNPVLESGELVMYYAVPVKVGETVVGALTAARDGYVLSDFTENMEYGSREVFMINAQGSLVAHRERNLVAEGYNAQEAVKTDPGLQELADLQKVMLEGKQGAGRYAYKGVNKYMGFAPVEGTGWSIGVTAPQSVVMAKINMMLRNIGIISAFFLAFGVLLTFIIAGGIVNPIRKVSELLQVVATGDFTHEVPPKLLKMKDETGILSMALETMQGSLKAMFTEIRNESVVVGEMLVKIHGEMEQLNQGIEEISSTTEELSAGTEE…
>MGYG000269959_03580/1-427	MTKKRKHTRAELTLCVFVVLAVFLAVVVMYYNQKTNLRVSREIHATLESYAQQQADYVGTVLTGQFNSLGAFASYLGQAGIEDTDTFLSAANAIRQTQEFYRITMADPDGNGMTDDGIQKNIKDLKEFREALQGEQTISEPFISSMEDGYLCVLLAVPIKNPQGEITGVLCGSYTAEQFGTLFLHDIFKRNDASVLINGKGEVIVASKDGQIMVGDKSQENVFEKTQKEAFLDGHSVEDMKQAARDGKKMVSLLQEKSQQYYVTQTPFGYNGWTLLSAMKRSEVDSSYSFVRAYSVRLNIAFAASFLLSFLLLFYLFRTERKILKAQTRKLMEEKEKLEVSEERFRLLARDSDVLVFEINYLEHTLEFNENFEKILGIKPDYQSFLDGKWVYPDDVTSF…
>MGYG000006139_02239/1-426	MKIYKTFKAKLLVRILTVVVLGVTAIGILGSYQNFTSTQNTLESTLSEIALQTSVRLENRLWRYVAIVKEVGMDPRMGEEYSVAEKLELLQERADTYGFAERGYIDKDGWGYETLDDVIDYRQDHCYLKGMQNLEFVFGPQDVSGRPIIYFCAPIKKGGVNNGELIGVVYFGIDSSMLRDIIDEIHVGKTGKTYIMDENGTYISCMEQKYVDENINNVNHTHKDNAEYDCRSELEAQAIAMTEDNDTVYGQVSGGGVNRYLAYSRVGGTDGWVIGVSTEVQEWMSETKTAIIITIIVSLFVIIDSIAICIITSNGIAKPIKKTVTAMNAVAGGDLSISVEHTSDDETGQLADSINSTINSLKGYVREISRLCEQLASGNFNIHRQIDFNGDFSSIIEAL…
>MGYG000035570_03057/1-407	MLKSFKIRIMAGCLAMILVALAATGGISYWLVSRHQQSVNQDLLESVAKGHRDAIAAWAASKRKLIEAVAPAVGSDTLIPALQQTAAAGGFSQVYLGTPDKRLITNDGWEPPADYDPTQRPWYRGAVAAGQTTASDPYLDLVTNKLVVAFATPILRDGKLLGVAGADVPLDEVQENVLSIQPTPKSFAFLADTDGTIVAYRDADLSLKPASAIAPDLDAAKLAAVAQSPLPTPSVIDGREVLLYAVAVPGTDWRLVIALDRGEANAGASSLFKTTLVSLLVAALIVSLLLWLLVSPGFRRLEAARDAMADIADGDGDLSRRLAIDGRDEIAQIAMAFNAFAGKISEVLSQVNVTSQSVRQASEEIARASQDLSRQTETAASHLQETSSAMEQISGTVEN…
>MGYG000151489_00760/1-452	MGDKKFKLKKHKPFKLKMSNLKQKNKSKSKKLNFNLGSIQTKITLALVALIIIICIVQGITSYNNAKTALIKNTEDTLPKIAEDAANLIDTRLNAQISSLETVGKLEQLANKDIPWEEKIALLKNEGKRLGYIDIGIADPIGHLKLVSGKEYNIWEEEYYKEARKGNSYITEPFINKNTNTQQIAIAAPLKSNNITTGVIVAFGEAQIFNEITSNITFAKTGYAFIVNKDGSIISHPNAKYVETEEIDLRTIKQDKKFIELKNLMEKMVDGKSGIYKYDFQNATKYAAFYPVVTTNWSVAVTAPENEVLGSLNSLRTNTFITTLISLIVGIIFSLLITRFITKPIIAITNTANDVANLNLKIDVSEEHLKRKDELGKLSFSFQTIIENLRKFTKEVNES…
>MGYG000000152_04461/1-465	MRIGKGNMQQNKYRKISEKIAIVITAALLMVFSVLSIVTVRLSGQATSIAVRSELTNLAHANGNQVQAILDSASEQASAMLDYIVTSYDQGTAVISSPENVKVKSAAYHTEMSDLSIEVENYLINSMCSAVVTDEDIIGFGIFFEPRKFDENIQDYALYVNREDAANKTAKPFGPYSDYSGREYYKPAKESKKPYFTKPYEHQGTTMITAVYPVVYKDEFRGVIVADIDVGHFSKITTSSEEYKTLYVSIFTDDFITAYDSGSADSIGRNLSELLKDPEDMKKITNGAAEGKAFSCTTVREGGHKVSRFFYPIDVEGTHWWAETVLDTSDLNKDITILTAAIVVVSVLSLVAVVAVVIIVLRRALRPINGVVSAASEIASGNLSIQVDTKSNDEIGVLS…
>MGYG000001436_05003/1-417	MKTKRLRKGLTLRLILSLLVLATAFLTAAVSGYAAYEANLKSLSTSYLENNSNYAEKLSANTGNLLNLMQTSMNSIAQLAGKQPFTEKDLEMWFTFNRQYFNSVFVADDERDIEVVLPADAGAVVGTRLLSEASKRAVEFKKPFISEPYVGTTGRLIVLISSPIFNGDGSYAGFVGGTIYLEEENALSKLLKEHFYGNGSYVYVVDKESRLIFHPNKERIYQIISSNEVIQKALAGKKGSQKIVNSEGNEFFAGYAFEPISGWGIVSQTPTRVLEEPLEQMISNLLMQALPLLGVVLTVAWWLASWITRPLYTLARYSEESAVHANLTVPASPSIHSGLYEVRQLYQSINSNLNRLKAESLTDGLTGLANRKAFDLLIAEWAERKVPFTLILMDVDHFK…
>MGYG000006522_00449/1-415	MNTSDNKLKRHIIINVALLLTAIFAIMIMSARENRMRHIQQISAYIDVLSNRTAMHVSDVLQDREEAIDSIAYLYGDTLTSRDPDLPRLAELESCSNFDRIRFIDEQGMSYASNGETVDCSDREYFERGIHGESGIYTSLKSRFDGQRLIGFYSPVRYEGEICGVLLGLLDQRSISNMLKTDLYGNSAVTMLITTDGCIIGQYKSHTDLIYDTVSEILPYFSEDQHEAILAAIANRDEKLSVTFTGKSGDSVGEIVPIEGADWSLLQLFPSATTHEIISSVIHDEYFAMSLLVLVLLYFGLQFLYLMRKRAAAMRDENNRRRMISLLQSVADDYLCLINVNLNTEQEEQFNLRYDSSMSDWAVGNHDYTHCIESYADKFISPHDKQRFMDAVQLPKLKE…
>MGYG000145303_00654/1-383	MKLKYRFFLIFSALAVVPLFLFSYIAYNHYINLSNSQITETSSKIMEQAVKETDSVFGSMQHILELVQYTSPNEETILQELGKFADPNSEHSDQDIYEANKKMKYIFQNFVFSTENINGIFIFTPSKVVLGQGYGNGVDVRSDYDPAGEDWYEKTLELEGKIYVDGVKERDYLLNDTPSISFSMCVYDVYSRDFLGVLYINCSQEIFSLDTVNVLPEATEFVIKRENEILYKSNPFDWENSSETNKESHKIEYNQEIAGEGVTLTAVFDKAGLAADFRVTLSLMLFALVVFLILFIVLAYFLARYLTEPITVLSHIMAHPREKNRAVESPYMNRTDEIGTLYNQYQTMLEENNHYIKSEYENKMILMDTQMKALESQINAHFL
>MGYG000006743_00486/1-418	MKSISKKMTLFTVLLVVISLLVATIASVAIIYTTTKSLTEQTLTETAIVAADRVSWELKAIQNVAIQAGCNPKLSSVIYTNTQKQREVDAIVANFGLNRGASIDFEGHGSNGVEYADRAYYKAAMEGKTTITEPIIGRSNGKLSIIVAAPIWNNGELNTKVVGCIYFVPDEEFLNDIVRTLKINENGAAYIIDKNGNTIADFDMQLVKDGENIQKIAEEDASYTALAQAHEKMEAGEKGFTQYTSEGITKYIGYAPIPNTNGWSIAVTAHSDDYMVHCFKGLVILAIICAASAIFGGIIAGVISRKIGKPIKLCAERIEKLSEGDLTSPVPMVKSHDEVKILAKSAAKVVNEQNAMISDIGNILSNMAHGNFDVHSKDADNTYRGDYKVLIESVRDINK…
>MGYG000271858_01574/1-440	MSAKKDISKEFDKISDGAKQVQKKRKSLTGRIFKWMCLAVGGSLLIVGGVNIGINYNFLQESLKNQLTEVADMSSNTVSNQLSSITAELQQIAYDSGFDDLTDTGTLSTKCFSILSKNHMLTDVKIVNTDGKCFYAETLDYSENESFKKAVETKKTAQGEPYAAKDLKHVLMDVAIPMFDSDNTTLRSVLMACVDMNTFSAVIGQTKIGETGYTMAIDQTGTIIAYPDETKLTERINYKTLAQSDSSYQGIADCISNAIKGEKGFAEVTLDGMDKYVTYAPIANTEGWSCLVVATPSEYTDSIKMSLCIGTAVAVICFVVSVLVILTIVKKVIKPVKLCSDRIVTLSQGDLHDEPLDFGKNIDKEISQLSESTNQITTQINAIITDLDNMLAALGNGDL…
>MGYG000080138_00907/1-415	MRERVKQWRQKVTSFLEKHIRPQSIQMTIALSFTIVSVISMGILGISLYNRFVNKMEDMTTQSAEQLLNQTAINLESYLRNMRRISDAMYYSVIKDKDLATDSLDEEMNLLYEANKDNLISIACYTNDGRLVAAAPVATEKNNLDIVDQEWFTEATGQMENVHFSTPHVQNLFDDPSYRYYWVVSLSQAVELTSGGNSTLGVLLVDMNYSSIEQLLTKANTDNASEYVYLMDGSGELIYHPKQKLIYTDLFSENNLVAASYEDGSHKEEYDGEKRIVTVKTISYTGWKIVSVVPMSSFDMGISGMRMFVILLMSLSMLMIILLNQFVSANIAKPLKRLNDSVKDWEAGNMNPDIYVGGSLEVEHLGKTLRSTVAQIQELMHDILVEQEEKRKSETPCSH…
>MGYG000045806_00994/1-418	MKSISKKMTLFTVMLVVISLLVATFASVAIIYTTTKSLTEQTLTETATVAADRVTWELKAIQNVAIQAGCNPKLSSPIYTNSQKQREVDTIAANFGLDRGASIDYEGHGSNGIEYADREYYKAAMEGKTTITEPMIGRSNGKLSVIIAAPIWKNGELNTEVVGCVYFVPDEEFLNDVVRAIKVNENGAAYIIDKNGNTIADIDMQLVRDGENIQKIAEEDTNYTALAQAHEKMEAGETGFAEYVSGGISKYIGYAPISGTNGWSIAVTVHSDDYMVHCFRGLIILAIICAASAVAGGIIAGIISRKIGKPIRLCAERIEKLSEGDLTSPVPMVKSHDEVKILAKSAAKVVNEQNAMISDIGNILSNMAQGNFDVHSNDADNTYRGDYKVLIESVRNINR…
>MGYG000113515_00808/1-386	MMQTIRSRFLTVICGVSLTLTLVFGSLCVFLVDRSETEIAATTLTGRAIHASTTLNPIFMQSEDIVHYIGHTIEYEVKNPQDLRNKANRDRLISRSFYNAVSGIDGVQGYYLHYNEDLAGGPDGFWYTRKDARHDFVSQPITSVEAYGEADAGRTNWYYQPLREKRALWTTPYVNDNNGVRMISYVMPVYVQGQFVAVVGVDIDFNMLCDLIGSMKVYDSGYGFLFKDWQTFYFHPDGREVAYEFKPRFDIVSHGELLEQSATDTHLIHYYYQGIPMAMGFATLKNGMKLGVTAPEREIYAGRQLMTFGILAVTVVIGLLSTLLAIRAADRIVRPLHDISEAARRLGRGEYDQPLDSTAQDEIGRLAGHMNDTMERMRKYVGAMQK
>MGYG000001263_03746/1-413	MWGAGEWAEQSERDAQWDNLRRLGEVQALALRGVATRYNYLPFTAAQHPLVRQLLQRPASQAVRDAANAYLQAVNQHAGSDMLYVMDPQGLTLASSNWDTPNSFVHQNYGNRPYFRDALAGQTGRFYGVGKTTGEPGLFVSAPVVEAGRVIGVVAVKVRMEPISDPWAQLRDPVFVTDEQGIVFLGSVPGWLYRTSRPLPAPLVQQLQHNEQYGTGWAPRAVPWTLRPQDDSPGAELRLDGPGGKRYLAFEEKLPDLGWTLTVTADSRVVALARQQAWALATLASGLLVLGALYWQLRERRLAETRLARIELEQRVQERTHALQQAQAFRQSMEDSLLVGMRARDLEGRIVYVNAAMCDMVGYRADELIGQLPPYPYWHPDDLDRHWNDSDTVLAGNAF…
>MGYG000160717_02180/1-440	MSAKKDISKEFDKISDGAKQVQKKRKSLTGRIFKWMCLAVGGSLLIVGGVNIGINYNFLQESLKNQLTEVADMSSNTVSNQLSSITAELQQIAYDSGFDDLTDTGTLSTKCFSILSKNPMLTDVKIVNTNGKCFYAETLDYSENESFKKAVETKKTAQGEPYAAKDLKHVLMDVAIPMFDSDNTTLRSVLMACVDMNTFSAVIGQTKIGETGYAMAIDQTGTIIAYPDETKLTERINYKTLAQADSSYQGIADCISNAIKGEKGFAEVTLDGMDKYVTYAPIANTEGWSCLVVATPSEYTDSIKMSLCIGTAVAVICFVVSVLVILTIVKKVIKPVKLCSDRIVTLSQGDLHAEPLDFGKNIDKEISQLSESTNQITTQINAIITDLDNMLAALGNGDL…
>MGYG000177182_00106/1-440	MNKKNRNTNFAIGFKSIQSTIFAAVSVLVLCAVIVATFVSVRYTNSAIYENSAIYTQTIIKQLNQNIDSYITYMDNIDSVIAKSQDAYQLLYQKIGEDDAVKEGHKKRLLEQFSTILKGRGDICNIGIVQKDGVMLINSGYQAINPDLDLSTQEWYTNAVDNYNQYNLTSSHVQHVIKGQRPWVITLSREVHNFYGTGNSDGVVFIDLNYSAISELCDQNSIGDKGYVFILDQDGNIVYHPSQQQLYNELQTENIDIVMNADSDTVVTGEGDDEKVYTFSHSDITGWTVVGCMNMAELLKSSREANNIYVMTAIVLIAIAMLISSFVARSITLPIQKLRDSMEKVQEGDFKAADVVIPSKNEIGSLTTSFNVMTHKIEDLMAQNVHEQEQKRKSELKAL…
>MGYG000175229_03425/1-421	MIRAKSLKNVLSIVLIFLFTIISFSDFAFKTNVQEEENSKINLREISLQSSNAIKIKLDSSLSFIKSVANMVSYFNTIDNSKIVPLLANISKESDFQRISIVSPDGISHTSDGKIINVSNYQYFKKAIKGESNISEVVKSPIDGKDTFVIATPVFNKNNKIIGVLYGSYYNDKLAEFIDITSFNSEGYIDIFESSGQFVLKSSHTNKLIKSSSNIYDIFKKASFDDGYSYKKIYEDTKNNKSGFMSYEYKGENRYATYTPIGVNDWYVISVIPQYTVRRNIDKINQLAFSLIFKVFLLFIILIIYIIYKNNKSEKDILKANKEISSITNSIPGGVQKCTLGETCNINFLSDGFIELFGYTREEIKTLFNNDFYSLIHKDDVKRIKKEISKQLYKNKTIE…
>MGYG000072226_02455/1-439	MRERVKQWRQKVTSFLEKHIKPQSIQMTIALSFTIVSVISMGILGISLYNRFVNKMEDMTTQSAEQLLNQTAINLESYLRNMRRISDAMYYSVIKDKDLATDSLDEEMNLLYEANKDNLISIACYTNDGRLVAAAPVATEKNNLDIVDQEWFTEATGQMENVHFSTPHVQNLFDDPSYRYYWVVSLSQAVELTSGGNSTLGVLLVDMNYSSIEQLLTKANTDNASEYVYLMDGSGELIYHPKQKLIYTDLFSENNLVAEDGSHKEEYDGEKRIVTVKTISYTGWKIVSVVPMSSFDMGISGMRMFVILLMSLSMLMIILLNQFVSANIAKPLKRLNDSVKDWEAGNMNPDIYVGGSLEVEHLGKTLRSTVAQIQELMHDILVEQEEKRKSELDALQSQI…
>MGYG000089268_00325/1-422	MALHSKKLSFTRPIMASFAGILCSFALIAVVVTLSQRKDFLEDYHKINGNFTHNLAVNYTESMLRENDYILGRSAMYFSRNEILNETLNINPTQGLQMLMHLQNLMPTVSSISLADTEGHYLHVPEAPPTEKSKNADPRTRPWFVAYAEASIFSHYTHPYMDYFTGHPTVTLYKPLISTEGRLKGTLAFHLDLASMGYTLRQMVAPVQGEFFVVERDGTVVLHPDTGALFKKYVSEALMDKMTSGEGHLYDRKSKTWYYYYSFTNPDWFVIYRVSGATLTDITRHETTIVGWGFALAAIIIILFGLYLRHASRTVLMHIINAIKTGDVSQAPRLEAMLSHTIQSNKEREMAYVRQATHDALTGCKNRRAFDTDVEELMAAQQPFALALVDIDNFKSIND…
>MGYG000007513_01436/1-453	MKKREKKVKVNRFQSKAHRFMKRQGWLRHGKFIGLDIQSIIMAVLTALTLITTITIGLLLYNRFKMAMKQTAVSNAESMVESTVDKLDAELLNVRQIMNAVNYNIIQENDISSDDFNRQFSLLYEINTDKVQSMALYDSNGAQLMAEPVSERKKGVKASEQDWYTNAEEEIENVHFSLPHIQNLFEDGTYRYYWVISLSRSVDINDGEKPRSGVLLVDMKYSVISNTMKRINESSNGIYYYLCSRDGQMIYHPRRADIDRGYFSENCEMTSQLEDGTYELSLNGRPGNVVVSSVAYTGWKLVGVIPERVQTANINRFRYYIITAILILMMMLLEVNRIISRKISRPILRLNESVKAYETGGDTDIYIGGSSEIRHLGYSVKKSYEQIENLMQEIIREQT…
>MGYG000004891_01889/1-432	MKKRNSVAVKIILLFMVGFLIAILVNGVFIYRSFDNVSNKSTKQSLEQTITQAETSFQVYLKTLSAPVDLVTRNKVVQEVGETGLEKVQDQVGNALASACKITDGAVRACFSTEKGEYISTTVTLKDDGKKTVNNEYSTLVNNRTKDWYINCQGKEGVNTIFSYFTTPYTDGETGEAIITISQPVKSKDVLIGVVSMDVKAETLNSYIQGIQLLNTGFVVVANEMGEVVVSDKDNIFYMTKLSEYEFFQDASEENKIYTDTINGKSYTITSVKEAVTGWRIIGIVSADENDESQKSMSFSILISGVIVIALGIAFACILAFYIIKQIRVMLVMTKKVAAGNFSEKIKVSTKDEFGELETAFNTMIDDVSELIRHVEEKSDRINEVSSNISEASKVTTET…
>MGYG000134884_00844/1-425	MRKKQTQIRKYATVITIFLTAVVIGLLVFFYGIQRSVEKRSQKTMMNNVSRQSEHLKSILNLQYQYLDGIAEEIGQSGQLLSKKNTDMLKSIAKHTNLEMMALIEQDGTAHYSNGLVKSVAHRRYYKEGISGKRILSDPLDSSISGATRVVLGVPIYHGKKVIGILGGSYDVTALSRMLFEDLFEGKGCSMIVAESGEVIAFEGDTSYWNIDYRDNFFQYCNKWIIKDNVTTKKIKQDFKEGKQNLVTTDSKRQGTRNHYFAYMPMGINNWTICYAVPEQAAQQPYDFIEQYEIIFMIVFTIFVILLILYIVYENHRQNKELIKYAQTDALTGLYNRETTKIQTDELLLNNRQAMHAFLILDMDCFKQINDVYGHAVGDIVLQKFGSLLRNTFRENDIV…
>MGYG000001525_04496/1-430	MGGRKQLRNGFHSINHRLFLLFLFCMSGILLIVSLLYYNRTTEQYHEKLSDLSQKNVAQTAGLFSLLYEGYDSLSKSITNNFEMIRLLNEKTDEPAVAYINEQSITNIIGAIFYSRDDLVGIHVITNRGKIYNYGNSMNVLDPAYPQEDWYQQLRNSSGRLVWLGVYAHSLIDLAEDSPVFAFGRQIYDLNEHKPIGIVLYEVNPGPVLDALDNLKLGEHSEVYLINQQGQVVSSLTDPAPVLPDFPKLDAANNSVVEQTGSGITVASRLPFSDWSVVSVTPRQDLNVELVETKRYLLIVISILIIVSAVVASLVSRTFSKPLKQLIREMKQVEIGNFRGMVNVSSYQEINILVASFNRMVSRIEELIERVKISSVSEKNAELQALQSQVNPHFLYNTL…
>MGYG000286084_03522/1-425	MPSIRFNRNRVKLNRLLGIRARLALLAVILVAPLMLERARSLETARTRQIALASEEFFNIARQSADMQREVIMSVETVLKSTAYVRASASGVSRSCDMLRASLPTTLPWIRTLMIAGRDGRIQCSTNNQYVGLDFSERPYFRGAQETRDFVFSDYLLSKPTHMPIVMAAYPVAAITGEPDAVMLASVNLEWMSKIMSNLGGRPGITAVLIDSEGTVLAAPTDRTELIGRPLDSVPLLSAVAETAMSSDKPSDTVSFTAADGSKRAINFTRIADTGSRLIVSIDETRVTAAIDRDIRNAYLQAGLVCLIVLLGALIAAEKLIVKPVNMLAATAKRFGLGQWSARVATKNLPSEFVPLAKSFNAMAAKLGQRERELIAANDRLTVMASIDMLSGLANRRGF…
>MGYG000014876_02114/44-582	YDETGNDVNVNDDVISEDVQSDESESSQSAEPEDNIDNDVLMDDLSEDSSNDLTADSNDVMQDLFAENDLQSEEDNKTSGGRKKKRKNKNNKKVKTESKKTEDLMKNLGKFKLSAGFKNGISIKFKLISAFIIPVLLIVLLGVVSYETAANAIKSSFMETSVSTIQKTADYYTLMFSNIKALANDFANNADVRSYYSGSLASDPLNEKNVYDNLNTNLSSTALGNKAVKAVYVIGKNGKNIFTSATSMNPTGEYNSVKAASEGQTIDKNKSAWFTSRDYIDQKGAKDYSVSFGRQLSGNSGKGVGYIFYDLKTDYVSDTLKDIDLGKNSMVLLIAPDGGEIGATDNADSNAKYISDKEFYETAVNGEEKSGSKFVKYNGKRQLFVYSVTDDGFMVCAMI…
>MGYG000286866_01174/1-422	MSHISFIHALNLNLRKLILILTIFAVSSLFIISLLIGHYIAKKELINDSLALNYEYAFKIANSTDNYFRNLLSELKHSTLAVSHSFDNNKLRQYEVDRLKNQAHYFNAVIIGDRRGNILNFSPASFDSGQLTNQDLLNFKHLAQSKQPYISQPYYSIRHNLIIFIAQPIFNKQNIYQGYMGVVINLNEKNIISDLLASEYGYKKNYMYVIDQSRQIIFHPDSARIGSIMTNNTALSYMNQINRGRVELINSRGIENLAGFARISTTNWIVVSQQPTRELLKQANSVIYKVSVVILLFYLLIFLVIWKLSLFISSPLNHLAKMASRLNQPEIEQKIQAISPWYYEVQKFKLSLLLSAQNFSKKISEMNHHVNSDPLTGLYNRRGIDIFIKEMVDNHTPFS…
>MGYG000264657_01560/1-436	MGKLLRKVTGRAVGRYRAMGIQMVISLSFTAVAIVGMVFMGMSLFLRFSTTTYELMEDNSQRVLAQVNMNLDGYLRRMMRVSDTLYYRIIKNTDLEESSLESGMSLLYEENRESIVSIAVFDEKGRLVSAAPLSELKPDAELRDSGWFQAAIKKMENFHFSTPHVQNLFQEQDACYRWVVSLSSQVQLTRGGATETGVLLVDMSFGGIEQICRDVQLSNGGYLYLIDGSGELIYHPRQQLIYAGLLEENNRAAAGYSDGSHRESFQGRERQVTVKTVGYTGWKLVGVVPMEDLEADSHQMVLFGLSLLLFSIFLMAFLNFRISAHISDPIRRLEQSIKELEAGRDNVEIEERGCYEVQHLSRSIRSMVSTMHHLMDDIVQQEAQKRRSELEVLQSQINP…
>MGYG000002949_02210/1-435	MKDRNWKSFNKLKPREIQSTIMIAFSVISISLMLVLGVVMYFRFSNLSRQETVQSTQKLMEQTGENLEDYLVSMRQISDAAYYNVIKENDFSNQDKDIQIRMNLLYEANRDNLMTIAVYNNYGSLMAAEPVAAQKEDPDITRQDWYKQAMGEMENMHFSTPHIQNLFDDGTLRYYWVISLSRVVELTDNGVSQLGVLLVDMDYSSISRMMKQINTLNNGQYYYLCDSNGQIIYHPRQIQISDGIYSENNQVAANYKDGIYDEYFEGEHRKVVVNTISYTGWKLVGVIPNATFTHGTINIRYFIVMLMLLMAMMLVIINRVVSVRISSPISKLNDSVKEYEAGETPEIYVGGSLEIRHLGYSIQRSYEQIDTLMKKIVLEQNERRKSELDALQSQINPHF…
>MGYG000003264_00197/1-436	MEQKAPKKATRLASLITRSGIRYTVYVTFTAIAVFAVALTGVMLYLRFSTQLDSTLLNESQMLVEQVNQSLSAHLRNTIRLSNSVTYNVVKNQDITQTDIASQLQLLYNTHSDYAESIVLFSDTGELLSTAPPATRKDGADVTGAAWFRRALGEAENLHFSTPHVQNLFVDSQNKYTWIVSLSCAAEITRGKSTQQGVLLVDIKYSSISELFDNITLPNAGYVYLIDAEGNIIYHPQHQLLASGILTENNAAASQLRDGTHIMTYEGAVQSVIVRSVGYTGWRIIGVVPQRGLTLDSQQNVLFVIMIFCLFFELVLIINGYLSGKLTDPIKKLELSVQRVEQGADADVYVGGSYEIEHLGRSISRMVKQLRKLTDDIVEEHEQKQKSERNALQAQINPH…
>MGYG000003377_01484/1-414	MFRRKFHLRTLMLALSVGGILLTSLLLLSALTLFQKGNIEDSLLESNLAYARKLADTTDRYLMTAQRELAYSASLIENFNDPNQLKQEANRLRLQSGFFNSVVIVSADAVITAASPESLGLIGLKLQSQTSEQAINAKKAFISEPFTSAAGNYVVLVSQPVFAKNGKYLGYLGGTIYLKKEGILSEILSMHFYDNKTDVSIVSSHGKIIFNQDTKLISKNFKPGVTLKEKLNTNRNGYFYDSDGNSGELVGYASMNQANWKIIISGAPDSVSRILLQTVINAFWFTLAIIALTAATVTFFSARISFPLERLVEFAKEEDSEVTLKKLSKINAWYNEADRLREAVMFHLQMVTRRVNKLSDEAMTDPLTGLYNRKGFDVLVKRHATTHEHCIIAIDIDHF…
>MGYG000036699_00722/1-414	MSKRTLASVKVGVLICLVIIGALVLYAHMLKRELNNDVKNTLKEVAEQSVKTIYNEVDSEYNLIRAMAHHLTSYGEFDIERNVNTIKEITGSYPFKRMGIIMPDGSAYTTDDIKMNLKDREYYESVFQGETVLSDRLSDKAGGAGITVYATPIYENDKVAAVLFATYSIESFRNLMSVNTFDGEGYSYIVNQNGNTVVDSSHPTSFKGMKNIFEAMMIADPENSECSRELKSSMNNGDSGYIIFSNKVDKYLYYTPLGVNDWYLMNVVPTSVAQRSVRIVMNVTYILCVIVAGMSVLFMLYLARSNKKKREMFDRILYVDQLTGGMSYTKFSIEAKLSLMKNDKNAAYAVFDLDNFKLIGEVYGNDRGDEILRYVYRIIEKCASSDSLYARRTADRFVL…
>MGYG000178849_00647/1-432	MKKNILLRTNLLVCGIIVVGFLLTAVLSYRANYDSALETIEQVSSLTSGSIYYQMYTTFSRPLTTSLTMANDSLLKGLLRQETAENPPEDYLELLRNYLDTYRQKYGYDSIFLVSCATRRYYNFNGLDRVLTPENPENDWYFRLLADNTDYEVVVDNDEVAGADNDITVFVNCKIRGRDGRLLGVVGVGLRIDSLQQLLAGYQETFGVNTYLTDRSGTIAISPDHTGYDGVSLLEVSGFDGAILDQILDWQTEDTPRSFWTPERKSFVVTRYLPDLEWHLVVEESTEELMHTLRAQVLATLSIILLIVAVILFIITHVIRSFNRQIISLTQSREAERRSVFAQATQEMFDDIYELDITHNRPADPAAEAYFESLGLPPKIPYDESLRLIAARQINEPFR…
>MGYG000141377_00405/1-425	MIKSDSIQLRKYARVIVFLLCAVAMGIMGFFISVQKSIDINSEKILLINVSRQSEHLNDTLNLHFQFLDSIAMKLAESDDLLSDDNFDMISYVVDSTNFERVAIIDGDGNSYYSNGATSNVADRKYFQDAIKGNHSVSDPILSKIDGETKVILAVPIYKDDVIIGVLGGSYDIYNLSHMLFEDMFDGIGYSIIVNKEGNIVTYDGNEQHRGITISNNFFYYFGKSTFRGSDTIETVRTAFENKSSGVVKLGIDDDRKNDRYLAYTPLGIDDWMICYIVPIATAQQDYTFIGVYEAYLVVFCAIVVGLSVLQLLYINMKRQRELIRSASIDELTNIYNKSTAEHSIDRYLKTTYTISGVQAFLMFDVDCFKSVNDTYGHTTGDRVLAAIGASLLSVFRDS…
>MGYG000001507_03457/1-428	MKIRMKLSILMLVVTLISTLLMGIFTYSKSTKTILNLTDTSMTQVNTNKAQIIEAMIDKEKRNMELIAGESTISELLLKSEDGKLASTGDPLQAEVNTKLQQIMKDAGNLEGVFIANMKGFAVASSNNKMVGTDFSDRSYTKKVLKTAGPVISETLKSKLSGTAVLAFVHPVTSDGKMIGFVASMVKANSIIKYLADAKVTNVSSSYAYLVDETGNILFDPDEAKIGTPVENSQIKAVVEQIKAGEKVSDGNVQYTDNGAEKKLAFTVLPVTNWTLVLTGDLSEIMKPVDNMTNYIILLGIGCLLLTLLIGISVATRISSPIIKLTELVNRTAELDLKYDSQYEYLAKNKDETGTIAKAMFHTRVVLREMAGSLIMISTKVLDNAEMLEKLSNDMRENA…
>MGYG000121818_02612/1-424	MKRKAAHLKSYTIVMGLFVSSVILGIMLFFGCIQSSIGRNSRQTMMNNVSRQSEHLRTILSIHYQYLNEIAEEMAKEEDLLSEANLDSLVTIHNKTDLERMALIEADGTAHYDTGDIKNVFHRSYFQEAFGGSQTLSDPIESSVDHEVRVVLGVPVCKENEVIGVLGGSYNVTALSRMMFDDLFSGEGYCLITDKDGKVIAYDRVYTDQELEGFFANIFEYFDNYKIKAASIQKVKADFADGKDGICQFRLTEEKKTSYYIAYAPLGMNDWMIGYIVPVKAAEASYDFIREYEITFIIIFSMLVTVVIFYIIYKNRQEKSRLLKRAQRDALTGLLNKKTTQDMIDRFLEENGKDRCNALMIMDVDYFKQVNDTYGHMVGDKVLKIFGRLLAKQFREKDI…
>MGYG000029667_01495/1-404	MKFRHKVVTASSILLLITVSLLSTQQVMTIRSQTQEHINSSVKEILTSVSNTVQSEMNAKKDLARSITEIIELSPNDRTYVKDILEKPTPKSSFLAIGFGYESNGYVIENDDGWDAGPDYDPRQRPWFIAAKNKGDLVVTDPYVDASSKNVIISVGTPVKQNGQFLAGMFYDLELTTLSDLVNQVNLFDAGYLFLVTDDGTTIAHPQSKYNGEKLNSYLPQVDLNKATQHIEVDNNPYMVSLTHIPSENWYVGAIIDETAAYSVVGELRNSAIIYSIIAVLASVIALTLLIRTLMRPLDTLNTAIKDVASGKGDLTQRLETDTDQEFSELAKNFNTFMENLQQQIIESKSISDQILTGTQITAEGARDSAGAIQTQLQELEQLATAMHEMSVTATEVAN…
>MGYG000059589_00356/1-419	MKKRNTGVSLHLVLSITLLLFISALMGFTIHLVRIKLLQNTQQLGMALVKSYALEEESQINSFRSALEMGALYVDVLQSTNSSPETIQEWLIKYFDKVTDTFGPGSVDSYAVIDGKIIAANPWEGGGSFNFSQRAWYTDALASAGEVVFSDVYTDSITGEPVITVSKALQKDGDVFAMDVYLDNPALHISASSLPESYSCYLFDSQGTLVYAITHWDVDRQTLQQFGDQLMEGMQSGRLVAYDASFQDPDGVSRGAYAYEMSNGWSIIVTIPMEQILYGKRNIAYILLVCSGGLLLLALTYMLLRDLHNHKRLQKADSTIQILSDSYYAIYRINFHSERYESIKSSPDVACRISTSGDYETLLQVVQEFVDESTFEAFEQSFSQKSIRKRVAENIHDYG…
>MGYG000126336_00659/1-403	MFRSIRARIIAATAGCLAIALLLNTVINYQVTSQHNQYAQQDILTSTSGSHSLAISDWVSSKTTAIASLQKVALTDDPVPVFTQIAQAAGFINVYVGYASKTAKFSNPDGVPADYDPTIRPWYQQAAKADAPIVTAPYVDAGSGKLVVTFAVPVKENGTLKAVVAGDVSMDNVVANVQGIKPTPNSSGLLLNSDGSVIAANDGKLTLKPFGEAISEVQFADLQAGKPVTGVFAGSEKSFLATKVNGTNWLLVVALDSADSTAGLRAQLKASAVSLIVLVILAGALMHWIVATMLRRLITIRDAMNAISSGTDDLSQRLPEQGNDEVAQIAHAFNAFSDKLSVVMVKLRDSSHSVQQAAQEIAAGNQDLSERTEQAASSLRETASAVEQITASVALSTDS…
>MGYG000077045_02483/1-430	MEKKDNNQRRPFFLNNSIRTTIFIYFTVTALAAGLLITFSLYQRLSGQVTAMVQDENQRLIGQVARSVESYLRTIMKLSDSLYYGAVKNADLSSESVGSELTLLYDNNKDNVDNIALFSEDGMLVEAVPAARLKPNLDVTGEPWFRDALEKTENQHFSLPHVQYIFDNNENQYRWVISLSRAVELTSGTSTAQGILLVDISYSSLEQLFDGVTAGKGGYVYLISSDGELLYHPKMQLIDSGRMQENNVAAAAYKDGNHMEEFDGSSRFVTIGYTGWKVVGVTPENVVTLNTIKTRLFIVFIIALILFILALINSYISSRITNPIKELEKSVGILEEGNLDVPVYAGGSYEIQHLGKSIGDMAAQIRLLMKDIVTEHEAKRKQEFDTLQSQINPHFLYNT…
>MGYG000159767_01494/1-417	MKSIGAKILVSCILTVSLSLFVLGSFACVMSFKATKSLIEESMHTAVTVASERSEWEMTSYVNIVKEIGMNKQLSDSFITMSELKSLLQQNKEQFGLQDVMVADAHGNCLDGNNYSDRDYFQKAMEGKVTINEPTVSRVTGELVMIFAGPIWKNGQVGSEITGCVFIVPDPEFLNDIVRSINISENCDAYIIDEHGDTIADVNSDLVKEGENIESLAQSDAKYSALASIHGKMRAGESGFGEYTLNGVTKYVSYAPIEGTDGWSLAVYAPMSDYMDGTNRAFVTTIVVLLVAAGVSTVISIKLGKSIGKSVRLCTERIEKLSVGDLTSPVPNIKSKDETGRLSAATKVTVNTLNSIIMDIGRILEAMAGGNLNVHTTQNEKYYVGDCGQLLKFLRDINH…
>MGYG000092176_00625/1-440	MSAKKDISKEFDKISDGAKQVQKKRKSLTGRIFKWMCLAVGGSLLIVGGVNIGINYNFLQESLKNQLTEVADMSSNTVSNQLSSITAELQQIAYDSGFDDLTDTGALSTKCLSILSKNPMLTDIKIVNTDGKCSYAETLDYSENESFKKAVETKKTAQGEPYAAKDLKHVLMDVAIPMFDSDNTTLRSVLMACVDMNTFSAVIGQTKIGETGYTMAIDQTGTIIAYPDETKLTERINYKTLAQADSSYQGIADCISNAIKGEKGFAEVTLDGVDKYVTYAPIANTEGWSCLVVATPSEYTDSLKMSLYIGTAVAVICFVVSVLVILTIVKKVIKPVKLCSDRIVTLSQGDLHAEPLDFGKNIDNEISQLSESTNQITTQINAIITDLDNMLAALGNGDL…
>MGYG000236300_00740/1-434	MSTKASQKGTKGQTPGMTTIRERLQKAISRLVVFSIIPLVILTVILNLSSTMRTLEGDMLVVAEISADRIKEELRVTTTIVSELGCSYQLSSPVFTQEQKQQYINQRVEAYGMVRGKLIGSNGICAYDGTDYSDRDYFKRSMQGEVVVSDPVIAKTDGKLSVIISAPVYADGDKNGDIVGVVFVVPDPEFLNDIAAAVSVSKNSECYLLGETGITIAHCDSAIAQEQKSNIELSQTDRSLRGIAKVEQKMMTGATGYGTYMKGGTLTIQAYAPIEGTNGWSVAVNAPLTDFLGSTVVCIVIGVAIGAAALCFSVRRAKKIGQAIGEPVAKCTERLRLLAEGDLHTPAPVIRTQDETQILAEATAALSGKPRKTAWSAALSGNLQKVIGDADYLLGEMSQ…
>MGYG000270187_00228/1-440	MSAKKDISKEFDKISDGAKQVQKKRKSLTGRIFKWMCLAVGGSLLIVGGVNIGINYNFLQESLKNQLTEVADMSSNTVSNQLSSITAELQQIAYDSGFDDLTDTGTLSTKCFSILSKNPMLTDVKIVNTNGKCFYAETLNYSENESFKKAVETKKTAQGEPYAAKDLKHVLMDVAIPMFDSDNTTLRSVLMACVDMNTFSAVIGQTKIGETGYAMAIDQTGTIIAYPDETKLTERINYKTLAQADSSYQGIADCISNAIKGEKGFAEVTLDGVDKYVTYAPIANTEGWSCLVVATPSEYTDSIKMSLCIGTAVAVICFVVSVLVILTIVKKVIKPVKLCSDRIVTLSQGDLHAEPLDFGKNIDKEISQLSESTNQITTQINAIITDLDNMLAALGNGDL…
>MGYG000199716_01136/5-481	MKIGIKILLVILLMSLGTLMIISINSYMQMMRLTNEFQDVNTTLGNTASEDSKLALQSQMEGNLGRIAVKQAQISNEKLIRLRNTIDCAAAYISNLYANESEFPGHSLPLPYETEDGVACSKYMLAPGVENTARLQREVRLLSNCEYIFAPELENNSMMDNIYLGTNDGIYYRYSRSNLYNADYDPRQRDWFITASKETDSIWMDTYKDFYGKLCVTCSRSFTGEDGKIKGVVSMDITVQDMLDEIVATKIGESGSAFVLDPNLTFLAHPDFMKEDFDQQLGSHIEGDATILDTIQNNDSGVVQAQLDGVDSYIAYATLEETGWKLCICIDVNEVIAPSIATKQAIDGITADAQQMVSKTLSNVMIRFIIFFALVGMIVIMISFAVAGTITRPIQELAQ…
>MGYG000017232_00357/1-438	MRSLQSKFLALTVGCVLLTALALGYVGFLYTHKLVNEDSTQFMNLFCEDKAQEIDAALMGIEQSVNTIRDYTIEQYNALGIGGTGRDNVDAFVKKVQEVSLHTVKNTEGSRGVYMRVNPEIADDQTGFFWYRDEKGDVNEDSLVDFSKYTKDDTQNVGWYYEALENEDAFWIEPYNNLNKNDWIISYVVPIYQDEDFIGVLGMDIDMALLKEKVDSVQIYQSGYAFLAGTNGALYYHHDYPEGLAEGSVHGKIRKVLNLLIKKAGQDSLVSYNLEGTKKEMTARQLENGMLFAVTAPVQEINELSSRIIRLFLVSTVVIMIFSVVITIHVTRKMIRPLKELTEAAQKVAGGDLDVNIDCESKDEVGVLADSVQQMVNHLRHYIDYVNEQAYTDALTGVA…
>MGYG000002458_01821/1-421	MSRSIISTKIFRLDLGRLILILAVMSAFVTLANSFYASYRVQRQLLIDNTLESNRVYATKLASSTEIFLKSAQKQLHYSSMIAAQHFDDQAILQAETARLKYQTDSFNSVVITDAHGVIRATSPDSLQLLGHVLTSPGSIEALKARRPLISKPYVSAANNLVVNISTPIITPDGRYRGYIGGTIYLRKQSVLNELLGEHYYRDGSYIVVLDSERRILYHRDASRIGEVLAPRPLTEAAKTATNGSLMVTSSGGESMLAGYAVVEPSGWEIITLRPEASTLKPLEGLMIKGLGHIAPLALLTLLGVWLLSRLIARPLWLLAGSANDMDKPDIAISIKEIPSWYFESTQLKRAMLIGISLLQKKIGKLKFEAQTDPMTGLYNRRGLATTLEPIAQLGQHFS…
>MGYG000278528_01171/1-428	MRKLQSLRVKVPFFIMLLVTIMTLILGWIIIDKGAKGIRNSSIFGFQSTTKVYSRMINAWLKQAMIISDSIASGFIDIRTHLALNTEETRVVAENTLKNIVANNKEIEVAVIFNLQGRPILDSINGRFINSSSIPNFRDTQLWGKVISGETSMYHTAIASPLEDGKWLIEIFSPVKNSLGNIIGVVSVMVDWHSFIDKELDLIKFGNTGHPFIVDSDRLVIADPIPSHIRNKVLQEADYIKYARENESGYYEFKSPFNGKESIATFNREPISDWAVVMSIETEELFANTYSMIKYAIIGTIVMLIITSAFIFIYIGKITKILSALSKDLIKLSNGDLTWNVPHFLLNKKDEFGEIANSINSILEVLNEKVRLVYYSADTVKSSADEVAQGNVDLSDRTE…
>MGYG000277389_00006/1-437	MGGFLSSIMERWGKFYRRSSIQVILSLSFTAVAVAGMIFLGLTLFLRFSASNNAQLAKNSQRVLAQVNLNLDAYLRGMMRVSDTMYYRVIKNADLESDSLDAQMALLYENNRDSLVSIAVFAQSGELVSATPLATLKKSVSPQRQDWFAAAVDRIENLHFSTPHVQNLFEDPDYRYRWVVSLSRQVELTRAGSIEGGVLLVDMSFSGIEQICKDVELASSDGYLYLIDGDGEIIYHPRQQLIYAGLLEENNRTAAGYEDGSHAETFGGAKRQVTVKTVGYTGWKLVGVVPADNIWDNYGQLLLFFLFVVLFSIFLLVFVNLHLSERISVPIKTLERAVKELEAGREEVDIDVSGPYEIERLGHSIRSMVSTMRHLMDDIIEQEAQKRRSELDVLQSQIN…
>MGYG000002364_00260/1-369	MKKEINTKNFTYNWFILSIFIILIIILLQGYIEYKRSVENAIVKTNNLTILLTKKLENDFEQMENILNFARDILLTLAKENKLFLEGNDKIKKQIVFEKFNALVKNFKDISVINFIDKNGYILYSSNSSNYNINISDRAHFQIFIDNKDLIKSFSNVIVSRTTGKNSVAQLLAVRDENKELIGVLTALIDIDTINNTLSSINTNKGGVALLRNSENTELITRYPMNDETDINKPLPLDNPISLRIKAGEKSGSLEYVASTDNEKRVGSFVLMGKYPFYVQVAISEQEYLSQWKKNLTIVTILLTLFIVISIFIFLLLKRSYKKEQIAINELKKNRDLFSSGPVITIEWDYEENFPIKYISKNCENILGY
>MGYG000002216_00632/1-429	MLGHLKEKYTKFFLNQSMRNILYVLMVLLALAIAGFMGFFISKRYNEQIDLVIENDSQELAEQINVSMSQYIHNMIRMSDSLYYNVIKKGGEMGQSFQFMYDTYKDNVESIALFRKDGTLLQATPALNMAPYADIRQEEWYKKAFHNSENIHFFQPSIQNYFESDSEFPWVISMSRFVQITEGKDVMEGVLLINMRYGAFAEIFRNSVQTRDRYSFLIDGDGNLIYHPSHAMINEGFMEAPSATLATYPDGTCQVVLNGEQALCCIKTVGYTGWKIVSVINRDNLQRDSLRNQMFVIFMILMVLFMSMLLSSYLSTVLTRPIKRLESDVKRIAGGELDIKVQTSGSFEIYHLGKSIQKMTVKIQGLMQDIIREQEERRKSDLDSLQAQISPHFLYNTLD…
>MGYG000001518_01147/1-428	MTSKKTDLKTGDKKKPEAARFRRRLSRSLKTQLIVVFAIVLLIPAIVIGQISYRSAKTSLHNEVQKTIDENVAMLNSVLNDAIDQKLKQVSTMSALFNKSEKPAEITKSLFSYASLHPEVASVYVGTEQGGMILAPSATLPKDFDPRTRPWYKDAVAAKGKVVITSPYKTADGTDAMVVTIAQTLSDNSGVVGIDLSLDRITSIARTVSFGKKGYAFILDQERHVITHPSLENGSEVAGKDMDSLFADDAGRTKIGKGDEKVMVAFVTNELTGWKLAGAYPQKEIDEAVFPIIKTTAIVSIIIILLASALVVFFLLTIMRPLRRIHKAVERIRQGDLTDKIDVYPANELGDLAKGFNTMSDHLRHLIREVGLSAGHVASSAQELTAGAEQTEKATEQIA…
>MGYG000181435_01131/1-440	MKKVLQKFSQFYKNLPIAKKMATTIIFILAFFLCTVTGLITVIFSKMLISNNSEASNRNLELVRLRMNDLFVNTEMNSGIVVSNYYIQKALNTSNYYTRYQYEPLIRSILDPMTISKSYISSIVIYCNDGYAIASSNVNYSDASLQSEYTEYAPTMDGVWNKLIWDNIHDLNYEADSKDLSRGVSLRRNIISSDNGSIIGFAVLNVNEKVFSDLYTNLSSDDGMQIMILDFDGNIISASGEESDCAEIQNEKLINWIRDNKTGSRCFYYNDQNYLINVCYIERFDWYLISLHPLNILLRDSKLAAEISLALGGILMIIAFIFVSYQSKAITLPLRRLSQTVDEVANGNLNIYLAPYGMDEVGHLTMNFNNMVLKMKTLLNQTFFAEKKKREYEMQALQA…
>MGYG000070139_00853/275-808	LILVMCLSLSIGIPLLKALSFIPSLPQINYKISALENLMNEEPLKQTDRDFNGDGLTIRFTDVAFSYEKKLVADHINMVIKEGQKVALVGESGSGKSTLAKLLVHYYDPDRGAITIGGQDLRNMSLEALTQIISYVDQDQYLFNTSIFENSSEYTHTIIQQMNQNIDSYIDYMENIAYLISSNEDVQDYLFDEKIDNEGRYRILNQFQTILDSRSDIRNVGIISKNGRMLINDGSKSVNQDLDLNTQEWYATALEKPNGPILTSSHVQHIISGERPWVITLSRGIRDRSGSGEKEGVFFIDLNYSAISGLCDQSTVGTKGYAFILDAKGNIVYHPQQQQLYNELQTENISLIMDTDEDTVLTGTGNDGKLYSISRSEKTGWTVVDCTNVKELLSKSRQA…
>MGYG000159272_00217/1-406	MKNTTKRRSKSINKPIMIMLLVLGFVPIVIMAINSYIINIDMLRERNDLAKQSAVATIQKSRTDLRKTTNDKLTEVSRQPIFENDFDFKQIRRDLRLTVSGDDAYTNVIFINQNGKFTSAKSIKDTADLRTKDWYKGAIQKEGQIYWTTPHYLEATGQWLTTASTVVRNKKGDSGVICFNVSYDGIVNEFADMKVGRTGSLTLVSNTGNVINSTGNENAGTVYKIGKNISQSPEFKAIANSRKRKGTVHIKGENKTQDIYFDKGNNSSVTWTFAKVSKDDLKTEQTALFRNTVFIFIVIGILIVIATIASVRWITDGIDIFKNRIQEAASGNLNKLDKYDPSIKQPPLKKLAAKFVSPDPNGHEFNKIAYEYNLMIDATAELIGHVQTNSAKVDEMSTS…
>MGYG000003711_02228/1-438	MQPRLRRHLPALSALRLRLPRMRLISPRLNLGKLILALALLSAIIALANTLLASYRVQRDQLVGNTLEANRVYATKLAETTQNFLLAAQQELAYAATRLGQSDLDRVQAQDEASRLQLQTNSFNSSLVVDADGLVIATSPQTLQLQGEILHSVGNNAALAARQPMISDPYQSATGKLLVSLSHPIFDRQGHYRGYVSGTLYLRQRSALHTLLGKHYYRDGSYLYVVDPHGRLLYHADGKRVGDYVVGNPAVKAVIRGERGAQQVRNNRGVSMLAGYAPVPATGWGIIAQRPTESTLQPLSRLMTAVIWNAIPLGLLSLLITWWFARRISLPLWQLARNVQGGEDTGNAINHVSGIRAWYFEVAQLKQAVLHSFNALQDRIGTLNRASRTDPLTGLLNRR…
>MGYG000003142_02965/1-438	MKRFGFKSIKGKMLAMILPITIVSMLVLSSLSYITAKQIIDSEINEKMKHQTDSIIENISGTLDKHSKIPLILAKTVGMCEKNLSKKNYESLVKSYVSSNDETFGSGVWYEPFKYKSDVKFFGPYAYKKDGIVTYTEEYSKVDYTASDWYKQGKNIDKELSWSEPYVDEVSNVTMITTTVPMVDENKNFIGVTTADIDLSKIQEMIKSIKVGENGRAFLVNKDGIYLSDIDTEKIMKVSISNDPNESISSISKEILENESGIGYFDDSNGKNMIFYSKVPNVNWKLVLSIPEEELLSPLENLFNKVLITMTGTIVFIILIVIFIVNNIKNRISGVNKLAEAISSGDLTTRVEVNSNDELGVMSVYMNKMNDNLKNIIKSVSEGLEQVVATSEELTASAG…
>MGYG000003619_01416/1-411	MKSIKGIFLSLTFAIIVILVGCLSWTSYRYSKSSIIKSVEEELTNNAIVLQTRLDAWLEVRIAEVATMADTPILTGGDQDAINAYLGNQLNKLEAYSSFWVSDLKGDWYSPLGTSGSISERDYFPVVLSTQEPVVSNPLIGKADGKLVVVLAIPVKVNGQMKAILGANVKVEELVSLVGAMTVGETGYATLYQADGTVIADKDTSKILESNPFQDSAHSLYGTEAEILSDSLGIAKIEENGQSAYVAHSPMESTDWIVTVVANINEFMAPLGSYLRTNLVTAMALLLAATGIVWFATSKITGPIRKLQDAACCMAEGDCTVQIEIKDGTEIGRLADAFAAMGQNLRQLLSHILGSANQIDSFSEEIDQQVQVTMTKADEASEAIKNVTCEIREQVGFVD…
>MGYG000104088_03578/1-416	MKKSFRGLQKYRIRLKIFILFLIFVVIPYIVLIFATYKVFQDYAGDNFGSSMQETMISVSNQVSSSLKTYEDSTMSLYHNGSIDQLESGNADRDFIEHSLAACCYSYSGIKAAYLSSGDEIYFSGTKVYKNLTDIMKKYSRDISEGGGKYMWFTSNELYGKASTRQYILARSLNGKEEKNIGILYYIISDQMIRRAFDRLQMEDNTKYMLDADGTVLYSSDKSAVNQIMQTEILDSKNKNGYQITDDGSGRNVEAYSRMEKTGWVFMGSASMASMMRSMKPLKQVVVVISIVYCLFLILVFYTFQRYFLKPISELKYAMDQFAKGNREVQMGEISSGELKSLSGHFNSMTKRINELILNNEKEVNEKNNFKMQALVAQLQPHFLYNALNTIKWMAVINK…
>MGYG000218621_02421/1-413	MQLKTKLLVYITVPIALAVCISSYMTYRTHSAAMRHVIEKDIKATSFFVAENINLTISDIKNSFRVAAKSETIKASLENTGQREHERVVAFFEAIKHVMPTITDVFLLDENGNIRASLNSHDYGNNYGDRTYFRQAIAGETAIVGPLVSRVTQKECVYIAVPVGNERNKGVLVASVGLDSISVLCFNHDITSSRIDIFLLDNTAHILMAKESTNDGKHPDSIKLDGHTLSDGTPQGYVTYAFNGKTYTGFYKKIKNLNWYVLIAMDDTQINRTVLSSTKNSFLLTLLAILIGLLIGSILIYNVVKALYKIIEYAHRISNGQLEATLDVYGQGELGVLANTLRSMARIVKQDQDRLNRLVEERTDQLRLSQERLLKESALLKTILNTVPDLIFYKDMNGI…
>MGYG000004747_02213/1-419	MDKGHNKKIRLLLFFVLCFFLLMFHAFFKFQKTFLSMEMHQKQEELGKTAKIKAETIQKKYANMVSSLQALAENVKGLNSNLNQVTRQMVLVVQSGYFDYVGASDAQGNAMDSEQHRTNIQKREYFKDAMEGKISISDVLDSQVKEGEEVQVLAVPIWKDGVSCGVIFGIVNVGTMDKLMENVTGSDIYTQIVDSKGNYVTRFQNKDTLIQNKNVWDDFAEYEFLEGSLEKIKADMEKQKSDSFEFRKGEEERFSFYTPLGLKEYYVFSTINSEYIKQWTGKINEEVYFMILEMGTAFLLLLAGLYWFNKKVQEELQASHTEAVSSEELMRIAIQESKQIVFEYDINTKRLWKKAGVENCLLPNSILSRVPESILEKNMIAETSVEDFKDIFEQIQEKE…
>MGYG000215988_01818/1-440	MSAKKDISKEFDKISDGAKQVQKKRKSLTGRIFKWMCLAVGGSLLIVGGVNIGINYNFLQESLKNQLTEVADMSSNTVSNQLSSITAELQQIAYDSGFDDLTDTGTLSTKCFSILSKNPMLTDVKIVNTNGKCFYAETLDYSENESFKKAVETKKTAQGEPYAAKDLKHVLMDVAIPMFDSDNTTLRSVLMACVDMNTFSAVIGQTKIGETGYAMAIDQTGTIIAYPDETKLTERINYKTLAQADSSYQGIADCISNAIKGEKGFAEVTLDGMDKYVTYAPIANTEGWSCLVVATPSEYTDSIKMSLCIGTAVAVICFVVSVLVILTIVKKVIKPVKLCSDRIVTLSQGDLHAEPLDFGKNIDKEISQLSESTNQITTQINAIITDLDNMLAALGNGDL…
>MGYG000004381_01609/1-442	MKKTQSIGFQLIFFFVIAMLVPTILLTVGAISTTTSANNSNMKITSEQTLNETQKGFTTYLKTLSQPVDLLTRKNEIKHLEDRGTFDDNVKSIQDSLVASVKVTSGAEQAFFTTNTGYRIEGWTGINEQTGKVSNKSDLKTGVNETNKTWYTSCKGLPSRNGIYAYISDPYYDSVSGKTVITVTQEIKHTSGDNYGTVGMNIDFTELTDYVQNIGLLNTGFVILVNKDGDILVNNDKNKYVENSVKDLDFWKNVTALTEDQYDLTQSYDEKINGEKVHIVASKDAVTGWTLVGFMSSSETAAVINKITNSVIISAIVALVIGIIIALFVTRMFTKEIKKVNVAMGMVAEGDLTNKIVVKKKNEFGVLEQNFNHMVDNISILIKGVEEKSGIIINASDNI…
>MGYG000069028_00676/1-435	MNKKRLKHLKKWKPGEIQTTIMIAFSLISISIVLCMGSVMYILFSSASRQESVNSTAKLMEQTEDNIEEYLVNMRQVSDAAYYNIIKETNFSTDLAQVKEQMQLLYEANKDKLRSIAVYTNNGELLAAEPVAAQKEEVNVTSQQWFVEAEREVENIHFSTPHIQNIFDDGTRRYYWVISSSRAVDMSNGEIAKLGVLLVDMDYSSISRMMRQINTLGNGQYFYLCDSNGEIIYHPQQVQLARRIVSESNLETAKKKDGVYDERFQGEHRKVLVNSIGYTGWKLVGVVPYSAFTDEMIDARQFIIMLSILMVMMLVGINRIVSLRISRPIRKLNDSVTKYEADREPQIYIGGSTEIRHLGESIQKSYQQNAELLKEVVRQQNERRKSELDALQSQINPHF…
>MGYG000004541_00360/1-409	MFKKLNHIKTKLILTFSFFLIIPTIAVGVFGYLKAEKEVTKAITDNIDTNLNLLNSSIDQTINSSIFDIETFSKEITTASYQGESTTELRKELAQYSKLHPEIFSIYVGTSEGDFIEEPIITDTSDYDPRIRDWYKESVENNGQIIISEPYPDITTGDMVVTISKTTADGEGVVGLDLNIKHLQDLIENVQIGESGHALLIDKSQTFIAHPTEEPAAPAEEEYYKKMFEANEGAFDFVQDNEKKYMSFHTNELTGWKIGGTLVYSEIKQAAAPILHNMIIIIVIALILGGCTMYFVIRSIIKPLKVLKEKAITVSKGDLTEQIQIKTNDEIGHLATAFNEMQNSLRVLVQQVEMSAEEVAASSEQLSAISEETTAASQQVASSIQEVASNVEKQAYGAK…
>MGYG000193846_01127/1-413	MQLKTKLLVYITVPIALAVCISSYMTYRTHSAAMRHIIEKDIKATSFFVAENINLTISDIKNSFRVAAKSEIIKESLENTGQREHERVVAFFEAIKHVMPTITDVFLLDETGNIRASLNSHDYGNNYGDRTYFRQAIAGETAIVGPLVSRVTQKECVYIAVPVGNERNKGVLVASVELDSISVLCFNHDITSSRIDIFLLDNTAHILMAKESTKDGKHPDSIKLDDHTLSDGTPQGYVTYAFNGKTYTGFYKKIKNLNWYVLIAMDDTQINKTVLSSTKNSFLLTLLAILIGLLIGSILIYNVVKALYKIIEYARRISNGQLEAALDVYGQGELGVLANTLRSMARIVKQDQDRLNRLVEERTDQLRLSQERLLKESALLKTILNTVPDLIFYKDMNGI…
>MGYG000272421_01197/1-415	MVEQDKKLMRHMWANIVILIVAVFAILLLTQQENYARQMQQINKYIGELSDRTAQHARDVFQDRQDAISSIAYLYGQAMTAPQVDMDHLRQLEARSGFDRIRFVNRSGESYTSDGKIADVADRDYFIRGIAGATGRTVVMESRFNRARLIGFFAPVYYRDELCGVMVGFLDQNTVANVLSTDLYGCPADTYVMDGDGTTLGSSVRSGRTEAQSLADLADKLAEGQESRVWAALAEGERTRFSYEGDQGQSFGYVVPIGGTGWSVLQLFPSQALRTIVNQVNQDEHFALLLLGAVVVWFAVQLVYITKHKAAMEHGEKGRERMIALLEGVADDYLCLIDVDLTTKKEEQFRLYQGTALADWAQGDYDYEHCVESYAQSVVSPADRERFLQINRLSNLKKV…
>MGYG000159436_00448/1-436	MKNNILLKTNLLVSVILLVGFALIATLSYRANYNASLVKIKQVSSLASEGIYYRLSTMLTKPVNISQTMAHDSLLIKLLEEEGSRYQEAGYQETIRKYLDTYKNKYAYDSVFLVSASTNNYYNFNGLDRNLVRGEDENVWYYNFLQSGEEYSLNIDNDEVAGAANKITLFVNCRIRDASGRVIGVVGVGVNVDYIKGLLQEYEKEYDVATYLINEKGEIEVSSLYNGHQTADWFKVNDSEDIRSEILEWKNGRTNWDIWMPGDVQNNEKSYLVVRYIPDLSWYLLVKQDTGALLAELNEKMLETVVLISVVILLIILTITSVIRKFNVRMTKLLEERQELFKEATEQIYDNIYELNITKNRAASKKTELYFEAMGAKDLPYEEFLQAVADRQLLEEYRA…
>MGYG000112196_01686/1-428	MFATIKNYFAHLLEVPEAVSPARYRSLRRLMTVLMVAVSVTPLLLLSAISHVQYMRTLERELESPVYALARKSQAALELYLGERVSTVSFLAHAYTFKDLLDERTLNRVFLALKSEYQGFVDMGLVDADGQQVGYVGPYKLKGVDYAGKPWLRDTEIKGRYLSNAILGYRGYPHLVVAVHRLEENGVSWTLRVATDTLRIQQVVSTVGPEHDTDVFLVDTEGVLQTDSNLFGKALEKLPMDLPPASHETVVRRITDPKGRQLMVASCTLAGTDFMLLAVKPTEDAIRPWLALRTELLLVLCGGIALIFMVSNLLMQQLINRLQASDERRVAVFAQMEHNQKLSSIGRLAAGVAHEVNNPLAVIYEKAGLAQDLLSMGKVCGDGKDKERLCALLEGIEST…
>MGYG000256249_01313/1-447	MLFRSSKKLRGIGVQLVGFFVLAILIPTLILAFRAIETTKSAQTENLKLTSVQTLQETKMGFTNYLKNISQPIDLLTRNDAVKHLEDRGDYDTNVTTVQDALIASVKVTNGAERAYFSTVTGHLITGWTEWDNTKNKLGNKKSIQDGVNNTAKDWYKSTIGSPARNSVYAQFTDPYTDSQGNTVITVSQEIKYSDNSNYGAVAMDINFEEMTNYVQSIGLLNTGYVVLVNKDGKIIVNNDKNTYSSDSVSSYNFWSKLNAESPEEIYNVQDFDEKINGKTVHVVVARDEITDWTLVGFISSNETASVVNKIVNATISSGIISFIIGIVIALFVTMMFTKEIKKINSVMQAVADGDLTQRIPIKKKNEFGELEGNFNEMVDNVSILIKDVEERSQVIIKA…
>MGYG000001453_00775/1-416	MKKMKLSLRHLIIFVALLSVVLTLVGSLWSGYHTGKHTLITNALETNRVYAQKLAETTDLFLKSTLQTLQFSSTDIAPFMQKDEQKLLDEANRLKMQNNTFNSIIITNAQGEILATSPQSLQIKGKMLVSPGGQQALKEKKPLISKPYTAITGRLVIFISHPIFDKRGNYLGLVGGTLYLKESNILYELLGKHFYQDGSYVYVVDGDGRIIYHENQQRVNDVVVENPVVQKLIQGKGGAERVINTKNQDMIAGYSYIPIADWGVVSQRPADKALAPATEMLKDMIQKSLPLLFLSLLLIWWISRKIAQPLHQLAYYTENSTENSQEEHIEKVVAWYYEAIQLKKSLLHSLVFLHDRVNYFMYQSTTDPLTKLANRRTMEQQMQNWAANNVPFSIIILDI…
>MGYG000165526_00074/1-427	MRRIRYKPGNIQSIIMLSFSLLSLAIMLVTVVVMYIKFADASQDSIIESNHKVMDQTIDSVESYLVNMRQVSDAAYYYVIKENDILTQSDSIHDGMSLLYESNKEYLRSIAMYNQYGSLIAAEPVVSQKEDPDVTKQDWFIEAMERMENIHFSTPHVQNLFDDGSMRYHLVISSSRAVELTSGSESQMGVLLVDMDYSSVSRMLERINTSGKGQYYYLCDAKGNIIYHPHQIQFDGDVPENSEVAAKSQNSIYDDYLNGVHRKIMVDTISYTGWKLVCVMPYSIFTNKMADVKQFVFVIMISMAMMFVWINRVISIHISKPIMKLDDSVKRYENGNEADIYVGGSSEIRHLGYSIRNSYKQNNELMKKVVWEQNERRKSELDVLQSQVLQSQINPHFLY…
>MGYG000130184_00028/1-414	MGHKRKRFSLSLSALTVICVTVASLAAVSSCIAIFASVYSRSLMRDAKVNSEQTVQQTAIAVNNNLEAMKNKLTAVRNILYESKDPDDFRSKTDALTKIQNDIFAVMVYDSEGNILSCTGSGNTLKKEIYKDLSFDKALFEGAADFALSEPHVQTLFDGVYPWVVTLALRTDRQVFGNGAYVAIDFSFSEIAKYIDKVGVGRHGYCYITDAEGNIIYHPQQQLIFSHLKSEDAGIVSSLSDGVHEDENVIYTLSTTYDRSWRIVGVSYTDELVTERQSQIFMSIVVSLLCCAAVSVAVLAVYAIIVNAPVRSLIKAMKAFENAADSFSYSSGNEAVTELQVLSDSFEHMSNRIKQLMERVRTEETELRKTELKALQAQINPHFLYNTLDSIQWMCEQGK…
>MGYG000080256_00063/1-417	MKSIRMKIVACMLIAILTSLVIVGGISAWLNYTSTIDTLGQTMTEMADTAAERIEEELNAYKNIAYVTGCIPTLSDRTATVEEKRAVVENQALSHGLQRGNIIGLDGISILDGNDYSDRAYVKSAMKGETAVSEPLVSKITGQLSIMVSAPIWEGGVPGKKVAGVVYFVPNETFLNDIVASLQVSPNGSAYILNNAGYTIAHKNMDNVKNRENTQEDAKTDKKLKDLAALEVRMTLGESGFGRYEYGGSRKFLAFSPIEGTEGWSLAINAPTKDFTQSTVNGIIITIILMVVFLAISSYMAYRLARQIGEPVKDCAQRLRLLAEGDLDTPVHEIHTGDETQILADSARTLVQGFRLMIQDMDEMLAEMSRGNLTADSKCEEAYVGGYRGLLDSARKLSA…
>MGYG000172327_00497/1-442	MTSKKDISKEFEKISEGVEKARKKRKSLTGKIFKWMCLAVGGSLLIVGGINVGMSYNFLKQSLKDQLTEVADMSAKTISNQLSTITAELQQISYDSGFEDLSDTGTLSTKCFSILTKNPMLTDIKIVNTDGKCFYAETLDYSENESFKQAVETKKSASGEPYAANDLKHVLMDIAVPMFESDNSTLRSVLMASVDMSTFSAVIGQTKIGETGYTMAVDQTGTIIAYPDETKLTERINYKTLAQADSSYQGIADCISKAIRGENGFAEINLDGVSKYVTYAPIENTAGWSCIVVATPSEYTGSIFQSVVIGSVAAVICFIISVLLILTIVKKIIKPVKLCSDRIVTLSQGDLHSAPLDFGDKIDKEIGQLSESTNLITTHINAVISDLDSMLAALGNGDL…
>MGYG000266189_00110/1-448	MSWYPSRISTRLTIGGILLLAVTTAIIIVVMLWRGQPRVVEINTALIEETGRGLTSRVSTILSQTDGKTVSLARLAEVLPNDEALYRYIPPNLIESNNLITGGGIWPEPEAFTPGVEKRSFFWARNPAGELVFSDEYNTAGDGNYHNESWYRNAREQSTESCLWSDVYRDAVSGVNMVTCSVPYKTDGKFAGVATTDIRLDNIAAIMQQYGNSTGGYAFVTDRRGQLIYFPGDDSKQFKTFDDLAAQSAWLAPVAESLKQAHSEQSVIDSIRIDNDEQLNTASQVMLFPMADTGWVIGLVTPEARITGLAKVMMQDVLEALLPIMALLLLGSWLIVRRLITRLDETRKALDDIAHGEGDLTKRMEVRGADEISAISQAFNLFADKISSMLLTVRSSSSV…
>MGYG000216615_02189/1-430	MKTKKKRIAQEIQSRILTIVIAIFMVVAVVVAVMVGNVSLSAQKNDLEMQSKAASYQLEIFFQEYMTIVEQMALDKDVRTLLTETKAGDKITESADYQTVFHEMEKIAAADSDNIQAVWLGDIDANVVTQSDGFTSDSSFEITERTWYRAVETNSTILTSAYVDASTGNLILSAATPVYDENGKNIIGVAGADIALEHIDELLSAYKIGNNGFVILVTSDGTIIYHPNSDNQLKNLSELNVSDSVMKAIQSQNGTSVKYKADGSSKYGYVGRIGTTDYYTLSCMPSSEYLASLIQCIIIVLLLVIVVIIIMAIRRLAGNITKPIVALNEVAQELAEGNLDVSLDVSSENEIGELADSIQKTVDRLKEYINYIDEIAYVLNRLSDGKLKFTLKYDYAGDF…
>MGYG000002158_02173/1-415	MYRSQQQTKKIYAIAFLVSGIFLVCSLILLRNATWQIEQTSILHLYETTSQLRVLLQRKLTQNFQALRGLSTAVVYMPQQETSALFKELNSNRSFIRIGMADTSGMAAMMDRSGPSPQHTDFSDEDFFRNALAGRAFFSSPRKDPHGPGQVIYCAVPVEQEGGVIGVLVGVIRAENLLDILDEPLFNANGFAGIIDANGHFVLCSGTNSTGTAASIFTLGQIDREDLDAVRADLGGNRRNYFLYKTGDKQHLAAFDPITHNGWFLFCSAPLNDLALVPRPLLYGGGVTIILALLVFLLLAWRVHCQNADKDRQLQTMALTTLLTDALVNHSFRLEGTALLHNNPDITFAIWLADIKNFNFYSKMLGKEAGNSELRRIARMLKGWPQGPLTRRYHIVGNT…
>MGYG000162957_00073/1-442	MTYKKDISKEFEKISEGVEKARKKRKSLTGKIFKWMCLAVGGSLLIVGGINIGMSYNFLKQSLKDQLTEVADMSSKTISNQLSTITAELQQISYDSGFEDLSDTGTLSTKCFSILTKNPMLTDVKIVNTDGKCFYAETLDYSENESFKKAVETKKSASGEPYAANDLKHVLMDIAVPMFESDNSTLRSVLMASVDMSTFSAVIGQTKIGETGYTMAVDQTGTIIAYPDETKLTERINYKTLAQADSSYQGIADCISKAIRGENGFAEINLDGVSKYVTYAPIENTAGWSCIVVATPSEYTGSIFQSVVIGSVAAVICFIISVLLILTIVKKIIKPVKLCSDRIVTLSQGDLHSAPLDFGDKIDKEIGQLSESTNLITTHINAVISDLDSMLAALGNGDL…
>MGYG000063349_01141/1-304	MRKRNLHPQTETPVKTSRRKSIQSKIILLAVSVSVLSLLLSNIISASITTSSGKKSAYALLQDQTVSVSAQVSEYMNKAYAVTESLAYGADIRSFDPETQRNALTQAIENNPYFVLFYQQGNDGMQTARSSGELGSRADRWWFKQIQSGKQPFITKSYFSVGTNEAVTSVIYPVYPAGQSRTMSAVLGADLSLAKLQEIVDAYNTADTYSVILDGEGVVVAHPDAQQVSEMYNYKTGVKTVLVNGQETQSAIDLPASLQSLSAAVLSGESGVEESAAASEQLSAQAQALKTLVDGFTLRDSAES
>MGYG000068871_00453/1-398	MKKNNKTRGKSIVKPIMIMLLIIGFVPIVTVALTSYISDVNMLRERNDLAKQSAVATLQKERADLSETTNNKLTYISRQPVFKNDFDFKQIKREMELAVSGNSEYTNAIFIDSKGKFTSTRGIQDTDDLRTKDWYKGAVQQAGQIHWTSPHYLAATDQWLTTASITVRNKKGVSGVICFNVSYDKIIEKFADMRVGRTGSLTLVSNTGNVINSTGEKKAGTVYKIGKNIAQTPEFKAISNSKKRKGTIHIAGETKTQDIYFDKGNKSSVTWTFAKVSKKDLRTEQVELLKNSLLVLVAIGILVVIAAIASVRWIKDGIDIFKNRIQKAASGHMIKLEKYDPSIKQTPLKKLAAKLVDPNPNGHEFNQIAYEYNQMIDATAKMIGHVQENAAKVDEMST
>MGYG000014143_00767/1-437	MKKREMTIFGRFKSIRDAMMLSFSVLVVVAVLIFLLIAMNFTKKTIYENSRTSTSQLISQVNYDIDSYIDYMENISWVAASGSDLSRYLFNQEQTPEEKEAAKERILTQFTTILESRSDIYNVAAVADNGEALINSGADRLNKYVDVRQQSWYQAAIHSPTGIAVSSSHVQNAIAGSYHWVITLSRSIVNEQTGEREGVFFVDLNYSAISSLCSNTSIGSKGYIFILDEKGSMIYHPQQQLIYGGLKEERIEDILASKGDFLETEEGEDSKLYTMSKSEKTGWTVVGASYVTELMKNNRQAQMLYLLAAAGILIGVILISSFISSEITKPLRRLRDSMSLVEKGDFEQASVEITAENEIGSLSKSFNAMTQKIHALMEQNIYEQKQKRKSEMKALQAQI…
>MGYG000039807_01465/1-403	MLFEKQRIKLQKASIRYIIFIYFTLTALAASIFIGISLYSRLSGQMSATIREENQILINQITRSMEDYLRIVMKLSDSLYYGVIKNADLASGSIGSEMTLLYDNNKDNVENIALLSKEGKLLESVPAARLKTNVDVTGENWFTSTLEKTENMHFSTPHVQYIFDGSENQYRWVISLSRAVEITQGPSTDQGVLLIDIRYSSLEQLFDGVNLGNGGYVYLISSSGEIIYHPQAQLIDSGIVRENNLEVSGLRDGNYRQTVDGEERTVTVKTVGYTGWKVVGVTPLDGVSLNNIKTKLLVIFMIAFVLFIMTIINSYISSRITDPIKELEKSVNEIEAGNLETEDRSGGSYSIWAIPYRTWHGRYGGLWTILWRSMNPSARASLTPFRRRLIPTSYIIPWT…
>MGYG000006524_01065/1-429	MKEQITTLRKRLRYFLLVVLIMSVCLGVFYQIAMQNTTRLAVESMENIMGKINLDTYNILHEAEEVAHLVAKDSELQKALRKPLPGTSQELYRQRMDLNAKLWDIKRYTPNIDGIYVVGENGAQYRSAFSSMLQKDFRREEWYQELKKTKSSIWSCFGEGSFIIRDLDSYMISLRYPVIDRASYEFMGAVVLDISMENLRQIAQEGMGFDGTLILLDERNQMLYTDMDKEADLSVLEGVKRWFSEKEIEKSGTATADIGGNGYLISGMALDIAGWKIVGMIPEQVIYEQLNMMKGMLLAVSVICICLSVVLAISVSNGVSRPVRDIRTAMKNMEHGNLEVHVESNRNDEMGALAVSFNHMANELKILVQEQKKAQEKLRRAELKALQAQINPHFLYNTL…
>MGYG000059194_01240/1-411	MKQNAPRTGVRITTILVSMVVGVVAIILCCCIFLFLDRYRSAMVQSARTSSAQAVSQVSNTVGDYLQDMDQAMTLVKQSMLEHESDRDELLAAFLEFRPDVVAVTSYSAQGTLLDCWSPGRQPKENIYQNLSFNLEKALNSQTAYMTAPHVETIFESYYPWVVTMTAPLDQGGEAAWVSLDLSFSSISSYINNVSIGQRGYCFLIDRDGNIIYHPQQQLLYAGLKSEDTEALSALRDGTYVDDTVIYCLTSVAGSDWRIVGVSYVDELVNRNVRDMIRLSAMLAVVVLVSALLTSWLLSRLLDRPLRGLASAMESFEADADHFTYRPVGGTREVRELSDSFGHMVLRIQQLMSTVREEEVNLRKTELKALQAQINPHFLYNTLDSIAWMCEQGRNADAV…
>MGYG000002134_00383/1-417	MRFRSVLRGASLNIIVFLVVLALAAGGVYLFRDTLLRNAKVTGMTLARNYAAEERSNLAVYETLLAFGTASMEKRLQDEDLEDTVRWMRIYFERLQTVLGGNVVVPYIVLDGKIIDMASQLQEKMPDFTPEERDWFKMAQKTPGVPVFSDVYEDTVTGKPVVTIAQKCRTANAILAFDIFPHYFRFNFLPKNLQSHESFFLCDNNGMILYTQTGLNVPDNVLQDYAFNLIKKIQNNELEKYDSYIIDLDGNKRAIYYNRMYNGWYSIITIPHYSILKEYNTILIFLILSVCIFLAVLAILSWRSGRVNRLMKRTNEVVRVLGNSYYALYRVNFENDAYEMIKGSGYVRERLSQSGKYSELMQVMLEVIEPDAREEYRQNFSCESIRTLVSRKVRDFGGD…
>MGYG000062311_01524/1-412	MSREKDGKQSVTEARVRKIGLTSSGIMTILVVSMVFFSLLAGIVVFVTTYRASMIQNVKTSSDQAAVQVERIVDNYMDDISSSLKLIEGFFLEEDPVRDVNLNHMADIRSDVTAITSYDPETGELTGAWTGHKVFKKDALANLSFNKEEMPELGEIVISRPHVESLLLNEYPWVVSISTRIRQADGTEQIVVLDSRFSQIASYVDTVGVGSHGYCFIMDQDGTIIYHPQQQLIFAGLKEENTQNMTAHSDGSYEENSLIYTIRTRKGSSWRIVAVSFVDELIEGRLKDCLILLAGLLLIVLAATIVSSVVLSRYISRPIHSLNKAMGEFEANAEGFSYEPVYGSLEVTSLSNAFGHLVIRIQELMNQVRNEEIVLRKTELRALQAQINPHFLYNTLDSI…
>MGYG000002404_01004/1-391	MSIKTKLIVGFLSTMIMIIAVNSLFTYFSVHSISTNTKELTTGLSTEVQRDVSGFSEHYAGTLTYHGTQNTKIQIENMIDRAKSDLLTVQTFQELYSNNPTQLENRFKEIKQNNKYISNIYITSNGNQFTVYPRKNGAAIKKQFHSNSLFQTSKKLKQKQFHVTNPYLDQTGKNYLVTISTPLFLNDTFFGVLALDLSVQKMTKAFAETKVGSSGYIIITNKDGDILSYKDQKLVSNHSNITSLPIYQDNKDGKVYLDINKVTYISEIEKSTGWVIYSVITQEEVLSFSTTISKNMKNQISKAEKSSSSIISKLNIIQVGIVLVLLIISTFISIFIARYFINPIIKLSGFMQKVANGDLTEKMAIKTKDEMSLLFQSVNHMVDSLRDMANK
>MGYG000006070_00804/1-431	MILDKNLSIKKLTILTFIIMYSLFFIMTIINLYSYSRYEFSKNDKLIKNFNTTLSQQLYEKFNNLSEVSKYPLIIPEIDKLHSTLTSDEKYDIADYNYLNYLCEMMLIQSKSINGAFIYNLSGEGVFSSRNTTNSIIKNASSEEWFSNALNDSNAITFLPNMKSEDIFQYTSSNNNSLIGVARQIINLKTQEITGILLLTLPIDELLDILTKDLPYDNQILSLYTPNGDLIISNNYEINFTQYFKDFNFISNSPVIKTITNIDPYVTTSNTIPLTNWILLSAIPNTSVYTINSLYIFSFVTNIVFCSILFLVLYNLFIQRIFNPINYLIDNMDKSNIESNLSSELLYEREDEIGILVKSYNEMKSRIHDLININYKNKIEQKDLELKQLQNQINPHFIY…
>MGYG000001263_01062/1-377	MPRYIGRGMHQKDDTTRPPDADDRLGAGASRRRYRLATPLCLAIALGCMVAIAGFWLVTLQRVAFEREQAVASAMQSNANLAIAFEQQVFRTLKAAEQVAAFVREQYLQQGTDIDLRDWVARGVIREPMFTIISVVNDQGDIVSSSQETGAVNYSDRAFFKALQASDRDDLFVSEPVLGRVSGQWRIPMALRIVSEDGRFGGVVVMSVDPTNFTDFYRQADLGAQGLLELAGLDGVVRGRKAGGQISFGADARGLPWFQQRAQDPEGELIDDAGAVDGVPRILSYRSMAGYPLMVTVGSASDEVLAPVMQRRIEYLALAAGASVALLCFGALLIVVLARQRAVADALASSEGLFRATFHQAATGIAHITPDGRILRA
>MGYG000049381_01341/1-424	MRKKNEITEYVAAALIFVCAVAVSLGIFLVCTQNSIERNSQKVIKTNVSRQSEHIKAILDIHYGYLRGIAKEIGKSEELVSDENMEMLISLEEETALERTALIEADGTAHYDNGAEKNVSSRRYFKEGMEGKETLSDPLESSVDKETRVILGVPVWKNGKVIGVLGGSYNVTALSRMLFNDFFEDVGYTLITTSDGEIIAYDGDFAYHEIEYGDNFFEFYDDQTLIFDSSLTEVKKDFTVGADGLMKIRIGNDYNSDRYLAYTDMGLNDWMICYVIPVSEAQKSYNFVRRYELIFTIGFCVMVSMLFLWGFVKNRSKNKQLIQAAETDALTSAYNKRSTEERIHNVLQEHPQEPGTFVIMDVDHFKEVNDIYGHITGDKVLHKFGEVLHEHFREGDIVG…
>MGYG000217407_00483/1-277	MTIRAKFLLTFFAAIILGIGSTLLIVTGKMDTMNERSTQAYMEHALSSTNNYIALFFKQAQESATMLASTPAIREAFGHLPLFTDNNEPQQVARPAMTPQARTVDEIFQLVKDSHANYSSVTFGAENGGFLEYPLASWPAGHDPRTKKWYRQQMESSRATNISSAYTTAQGVAACAVTAKVSGADGRPLGVIDIDITLSALVVMVEGIKIGQTGSIILLEDSGMVLAAPQYKAGTAISASAGCPPCRTCLPPGEQARLRWTVLKNVLSCTRAFRAGA
>MGYG000002620_02679/1-418	MARLSFKSVNTVLATIISIVLLIGVSSLVIYVGKSSYNVVNKTSVDGMKIINNGLIANVNDLIDANMSMIKVPAQSGQAKKAIEGDRAEMDALIKALVKEYKGINSIYVLNAQGIAVSGASSQGESFIGNNYGDRSYFKIAMQGKDAIDPDIIVAKTTKKEVLAIATPVFGENGKPIGAVCVTINWLEYIKSHVFNITVASHGYAFIIDANGRVIAHPNADTHMSDVSKLEFVVKALKIKNGSFDYEFQGKDKVIVFQTIERTGWLVCTSAFTDDLAKDAIEQRNILILVAIGIFVVLLGSIVFMVRRIITAPLKNIMDYSAQIAHGDFKATLTGNYSFELAELAGNFKEMTAVLKNRLGFADGVLQGITFPTLVADTDVCITYVNDAMVKLVGKSGKP…
>MGYG000161051_02283/1-440	MKKNKNVYDGAEIVPENVENTHKKGKSLTGRIFRWMCLAVGGSLMLVCIINILLSYTYLKQALVNEMDEVVHTASNTISNQLESVVNAITQISADADFSDVADVSAIRSKCISVARDNSMYVKVDMTDRDGKGLNDDSLNWSDDPAYREVIETNKAVVGEPYFYEKTGKVVMDVTVPIISNDINRLLRAVLRITVDVNVFSNVIGQISIGDTGYAMVVDAKGNIIAHPDSELIPQQMNYISLASQDGSYQAMADCVSSAIAGESGFGEVTLDGVSKYVSYAPISNAEGWSCIMVATPFEHTQSIYNSVVIGMIVAVVCFALSVLLIITIVKKIISPVKQCSDRIVTLSHGDLHQQELDFGKKIDKEISQLSESTNLISKNINEIISDIDTMLRTLGNGD…
>MGYG000001543_01512/1-420	MIKKDSKKFKNRVWILVALISLISLLISKLVLIDFRDNIQKRSKKEAEATILSVSAQNVELINSRFTEKIETLRSISMHLSELKTCSQKELVDHLKHINKVLKFYNLGLTNQSGICLTTLDEKFQLNNYEYIQKGFKGEESFTESYLSEDGTMNLNILSVPVYQDGSIKYVLTATYRSLDYINLLSISSFEGNGSSIVLDKNGDIVADSVIDPTIDYNIFHDKDRVEEELSTMLDDMNNLLKGYVCYYYEGEKFIAYYEPLNFDDWYLVTYVPYKYISSNADEMSNITVKFVSSITMTVFFLMLLLGVTYIYYMKRLNNMIFVDDVTKKKNYNWLENFYTYDKMQQLKDKALLVIDIDNFKMINTKYGIHIGNKVLLEISKIFNEVLKNDSIYRDKNDI…
>MGYG000038911_01874/1-419	MIFKDKKLKTNLKSFRGQIIKLLIICTSIPIVTLGISSIILFKNSSDNEFKKSAKSIDMAVEQLVNEKFDGIQNIMDIVIKRLEKNSSKEELEKDLILLAEGDKDAKSAFIYETKSKATLIYPHVEIPSNLDSTTREWYIKAKEANGQLGVSNVYKDIMTGKNMVTLSKALIINGEVQAVLGVDFDIESISNALSNITFGNNGICSIIDANGITIAHPNKEYIGNSDISESKVWETIKNEDSGLVKGTAGSETIYNFGFTTSDITGWKVMLEVPSTDLTENIKKFITTIIITIIVVWVIVTTLGSIYSRRMGKSIKIIKDGVNKASEGDFSEEISLSTGDELEELANSFNIMQYKISDLIGKVQSSIIDVSDSSINISEMSNDVALAIGEVANTAEEIS…
>MGYG000082996_00253/295-603	ALVIDYISLTGNDEAADPTVITEIAQYFEKELDYRIPDNYPFAGKDFNATSAGIHVDGLAKNEEIYNIFDTTKILNRSVPIIINDKAGRAGVAYWINQQFNLPPERQVSKKHPAVGQIHTRIMAAYEEGRNTSFSNKEIKNLVRRFMPELFDSEFDQMKRIAGELASNLVERLARDCQSTADSEALTAQLQHFVRDYSFIQYAYVTDVKGHSTAIAISDPGDQKGYKAFPIGFDYSNREWFLQPMRTGKLHITNVHQSQVTGQLIITVSTVITDANDEIIGVLGADIQLEEIIRRAESLEAEVPNSEEE
>MGYG000032234_00220/1-399	MKKSIIVAIILLILFGTLATLYINNLSDNLYSETDEYLNDLTNQTAKAIKNRINENLTQLTTISLIIQQDGILQEPLLDYLNQLAQRDGVKRFGIADLQGNVVTSDHQTFNISDRDYFKDSLNGKTVTSKSITDYTDGEAINVYSVPIYQHNEVSGVLFATFYTDKLSSILSSATYNNVGYAFIFNENGDVVLSNKKTDDFNNIESLNGIDLNDIDINGKGIINFRDENNTLNYLIYANIEGNDWLVASVFPKEAVTGKFQNFIQTAYLTWLIIGVGSAVVVAYFYFIQGKNKLQITKLAYEDEITGHYNYYRFIEYCQNINHLSKYVLVNCDVKGFKWFNEIYGEEIANRLLKQIIICIDTQCQNEEFCCRQSADHFVILLDSDDFEQIKNRLFVLAN
>MGYG000000126_01392/1-464	MPGTFQYHKDSPSPIPAVSAKTNLPQVQINCYNDNMKSITARLILTIILISLSVSLIIGAATLYRSSSLLEDETRTQLLASTKEQANGLSSKFSHIEGLVDSLTGTVTAAFDAKKGRSNPQYVKSFNRDLKRIIKNSLSATQLAHGLYVTYNPEFTSRNDEVWYARMDGQITYIAADFAANKRNFSLPYDEDMAYFFKPQETGSPSWTGPYYDRDVSLSVLSYSRAICINGQFVGVAGADITTDTTLDLVSSMKLYPRGYAFLLDEKGNPIIAPKNPKAQSLIKAGQASVSEFTAGEKMMVAYAPLSNGWMLATVQPQSESYHAIDQLKNAFLIIFIITLTVIIILAVFFSRAFSKPIEEKQLLLEKENYEKDVLLVYQARQAKIGEMMGNITHQWKQP…
>MGYG000138094_01678/1-375	MKCFKQIGFRIQLIIMICLFSILMVLAVSFLNYHWYSKELTRQTISQTQQIIEQTGSNINVYLDELNRLTLTPYYNDTLLTALENKASSPEKQLEDKRVIEEFLSSAMILPRDEILRVYIMNTEDIYSYTRTPYEMSDYTSYLQSSWYQEALSTTKPIYIPPHFEKAFGDKETPIFSIVRQIRGIQDNKKILGVIKVDADYSGIKKICDRVKLKNHGILLILNDDNQVIYHTKNLQNTNMINTLIQNSYFDNTLIRDDFGNRYIFNEYSISSSGLKIIALNSYEELLAPVKKNLEKTILLAFFCAILIISFFTVFIKRFLNPLSEIIQLMKMVEIGNLTIQATVEREDEIGYLALSFNKMVQNLQKFVQKNTQLV
>MGYG000001713_00651/1-404	MRFSQKIVAASSALLLIVILLLSIQQLSTVRSEVESLVNSSLKEMVAGVKNTITSEMTSKKALAQSMTEVLELDPENRTYVKNVLEKPKLKSSFLAVGLGYDSNGTVVENDDGWEPGADYDPRKRPWFVDAKRVGKLTVTDPYVDVSTKKTIISIGTPVYENGQFKAAMFYDLELTKLAELVNSINLFDAGYLFIVTADGTTIAHPDTKNNGQKLATYLPQVQLKEGTQRIDIDGSPFMVNFTLVPSENWYIGAIIDESIAFAAVSDLRNSSILYTVIGLVLSVIGLSVLIKVLMRPLGALNEAIQDVASGQGDLTKRLNTNTDKEFAELAKGFNSFTETLQHQIKQSKAIGEEIMRGAEQTMGTVHGSAEAMRAQLQELEQLATAMHEMSVTATEVAN…
>MGYG000074446_01185/1-443	MNQKKNRKKKHEKRNIIQNMMQNISAWMDIQSLLMTVLSAMTIVTTIVMGLLIYSRFKMSVKETAISNAESRIESTVDQVNNELRNMRQICNAVNYNIVQEYDISDQEFSRQFSLLYEVNNDKLQSMALYDSDGKIIAAEPVATREKNQKVTEQDWYKSAIENIHISTPHIQDLFENETYQYNWVVSLSSLVDMNHGDTPDSGVLLVDMKYSMIEEVLDNLNEAAGETYYYLCTDDGEILYHPRKAEIDRGFFTEDSSTAAGYADGTYEISVNGEKSNIVVNSLSYTGWKLVGVVPEGVQTASINKFRYYIIATAIILLMMLFVVNKIMARKISKPILKLDESVKSYETGEKTEIYIGGASEIRHLAYSVQNSYKQIEQLMEEIIRQQNKRRKSEMDAL…
>MGYG000002374_01770/1-281	MKKSIATKVSGGVSLLFIVLLAILSYINYSDSKANTTELLVNERTKVVQSAESLLKTQLGDDINAIYNLSKLLGTNNYSNDEVGTILKAIETSSSFDLIFVGYENDGMMIRSNGNSHLPTNKYDPRKRSWYEKAIKENKTIISDPYVSVTTQKLSITVAAPVYSNNKLIGVVGADTAIDALSKEFIEIGNAEGAYALLIDKNAKVIMSPTSEYIGKTLNSSKEIIQKIQNKDFDQYGRISYTHENGSKKLSKCIDSSINDWIICSAIDVEFFKKKDRRYIL
>MGYG000000152_04818/1-431	MKKGFTTLKAQLRLGYGLTFALISLLFVMFLFLGIKSLMLDQIGQSRLDVLKQISERSNTIKSNTITISNLYRYDEHMRSCLSEEKDPFLENRQKAIHYLDELKKTYDQVFHDIGLNYDVVILGNNGFQYSSRGNGDYDFQGLESQLWYRQSYDSEDDMVFISSFQEKFGSSGIENPYVFGAFRQVMDQEGNILGTILVNIDEKYLEGLYSSVEENSNFYIFDKKGNIVSSRDKALLGKNFIGVKNFRQFYGINQYNMIRKLGQDYLLSNYYDPETGWTIVEEMPCSVIFKPLHQAIAILLLLLSFCIFAGAGAAYYLSGRISKPIQKLCSLMDQVRQGDFDVISDIKGYEEVNQLKDSFNEMAKEIKKLMESVKQKEIKKRKSELDFLRAQINPHFLY…
>MGYG000215702_00187/1-437	MEKARKKYRYIFQDMSIRKKIFFGYLAIIGIVLLCVIALFAVLWEKLNKDSISKSIYSSNYQIVKSIDNYFDSVIKLSEFPYLDSEIMDILRKDYQGISEERKMIEQIQDVNAINPKIYKHIYYMHNQIDGVFLYPENMDYFAYRCNHTMIGNYQYNIREESWYDTVRNGNGRPYIIGVHTENAASASWKVLSVARSILDPSNGKYLGMIVIDCAVESFADLWDSSPYSESIIAVADKNGNFILPQNLEYTEGLVEELQNFSEEGENLNTLRFDNQTWYVAVTKLNYIEGYVYQLVPITDALKNVAYVFLAVLAAVIFIGALLIFISAKISNTITQPINRLIVQMETVESGNLSLQPEVYHGEMQVLAEKFDHMVSQVHMMFEEVKETEKEKREMEMLA…
>MGYG000002409_01243/1-430	MGKRITWRANALICIIILLGFALTSYISYHSNREAFEQDAERVSQLTSEGIARDIDAQFTRPIDVSLTMANDSLLKEYLTVEREHLDDADYLESLRAYLDAYRAKYGYDSVFLASAATARYYHFNGLDRMLDDRGNPENDWYHAFLAGGEEYALNIDNDEATDDAITVFINCRILDEDGGTLGIVGVGFRIDDLRGLFSAYEEQTGTKAYLVDGAGTVEVATDGSDDGHTNLFAQGAFAGFDEQVTASREEDRSLWYSTDEGSGYLVAQYIPYLDWFLVVDHDTSELDAQTARQFALAAAVIAGVVALVLVATTSIFRRYNELIVKQTAAAEQEHKSLFQEAAEQLYDNIYEIDVTHDRAASEETEQYFQSLGVPPNTPFSKALAVIAEKQVKEEFRQR…
>MGYG000046831_00085/1-427	MGEISSNTEKRKSLVVRLVLFVGISIVLFNLLQIIITGEITKKSQLEDSANDYGVVVKAYSQVISEKIDVYFYAMNFYVNSDAAQDGSLAEMREWLVSQEDHRIAEFDYIMLCGPDGIAYTDTGKRTDISDRSYFKAIMQDGKERFIDDPVVSRTTGQSVLHVTRAIVRNGKNIGLFSGVIQSKHIGEIVNNIKVGKTGYPFVLADDGTVISHPNTDWINNRNFLTGYSEGHEDMGELAKRMVSLETGHAWIKGIYDELEFITFTPVKGTSWSMAVSIQQKEIYSSISSMMGKMAWLSLISAILLVSIAGFLMYRAIKPLNKLDGAITKIASGNADLTQRIEINSNNEIGFVVKGFNKFVGKLQEIISDVKNSKNELSSAGEVLEESTQNTSSAITQIL…
>MGYG000003783_01882/1-431	MKKNLLMRFRSVRTSIVVSFGVLVVFALLTYFIISLQYTEDTVLDNSTEYTSQLIGQVNNDIDSYISYMENISFIVTRNSDVRDYLFTENLTPERSEELQERIVTLFQTVSSTREDITNIALLPDRRSPMINDGRDTLNPYTETEELEWYQEALDAGGQAVISTSHVQNAIAGKYDWVVTLSRSITNNASPGVHGVFFVDLNYNAISDLCERISLGDKGYIYILDKDGGIVYHPQQQLIYSGMKEELISEVMDTEVSSFLTDDGRLYTVSRSEATGWIVVGVSYVSELMKRADEARATYLLVALGLLAVAMFLAFLLSDQITRPLKALELSMKEVEKGNFSSAALEARDNNEIGRLTRNFNTMTSEIQKLMEQSEEEQKAKRKYELKVLQSQINPHFLY…
>MGYG000137296_00866/1-420	MGKYKKLYGTLLLGLIAIIILLTAVFSYSRSIEESYKEENINSLKELSNQGALMLHNEIKNKQNLLAELSHDVSRIFVNDPQAAAAYLEEAAERNSFKRIGVALTDGRAYTTDGVELNISEREYFSKAILGHTAVSRNLDDYTDGGRIAVYAVPIFEDGSDKRIGVLFATYSLDTFRKTIEVSFFGGAGYSYVVQENGDVVVDSQHSESFKNFKNVYAALLTADPVNNKDSAEKLWQMINSKKGGYIEFYNGSQKYMYCSPIGVNNWMLLTVTPASVIEDKINMVLNKTYLLGILLIAIFLLFIWHIMRIHTRNQKELMDIAYVDEVTGGYSFAKFFKEAELLLPETDKKTAIVSMDIDGFKYFNDMFGYGEGNDLLRYIWQEVKASLNEGEILAHGVA…
>MGYG000127026_00195/1-428	MKTLFNRMHFAHQIRTFSVVVSLVIFLLCGSLYLIMADNMTSSSENNTLEYNMQVIENNMDRLISTVNDYSKIISYSDSVQNALKEESVTDYINIQELQEAVIRMASSCEGISSVYLLNNKGEAYIAGNIYEGKSIKEQLQNTTWFQNALKQGNKYSISSEVITYQNTSSIRRKSVSFLRVINNLETLESMGLLVINIPYEKVEETYRSVGNAEGIKIMVLDKNDEIVASSIEEPKLEEKILMSDLDTEQGKYKILDYSGTRYKVGEVIASDGEWKIVCAISRAETLSVMRKYTMFYVLIMAFGIALCIFGTSFITQRISVPLQNILVSMKKVEQGKLERIDIVQVNQEMSQLQEKYNQMIDDTEALMEQKVGEQRQRRKYELSLLQMQIRPHFLYNTF…
>MGYG000086540_00027/1-434	MAGFILRKHSLLKTNILVCTIILIGFFITAIVSYRSNIGVFEKDVEHVSTLATEGINSQIESIFSRPVSVSLTMANDHLLKSFLTEEIKHPGNRAYITKMQAYLDAYRKKYNYDSVFLVSTRTRHYYHFSGLNRTLYEGHPENVWYYRFLKNDEEYSLNIDNDEATDDSITVFVNCKIRDANGFIMGVVGVGFKVDSLQKLLHNYDEQFNVEATLINEKGFIEVSSLKNGHEAVNFFAGNALSNFKERILETSEKPQTFWYSHGDRDGYVVTQYIPELKWHLVVENDVSAIRSKFREQIAWGFFIICGVIALVLFAITSLIKKYNAQIVKLTVSQETEYHRLLHNATEELYENIYEMDISRNRAGGETTRLYFESLGIGADGSYDQALEAFSRKIKEEY…
>MGYG000050503_01134/1-409	MKKLKYDMKFVLRGIMVPILILVAAATLVLWIYFFKISEASEKRAYRLLAEAAKTLNVAMVERKQSSFQQLNIIAHGINWDTDIYNDDNVLRKLKTFADESLFANIAITDKRGIMLYQNGSTADCSDRPYFKDAMNGKTSTQFLKSGRMSGDTVFVFAVPVRQGGEIIGAIIGTRNLTDILSVLSFQDEIAQYNFLCNGDGRVISVPSGDDLGVSVGEMLGKCFKVENGEVQTDDNQVCKYNYNGNTYYGIYTHSGLDDIFIFSIVGERYASSLAGLYSKLGVMVTAIIFLFTMIAAAVVIIRLKRRITIVKGNELERRKKLEEYHNFQSRRLLDRTNVLGAFNLNLTKNTVDKGGELLKRLTGRDAQYSVEDLCDIISERIHPSDRERYIGYMSREAL…
>MGYG000046964_01135/1-426	MISLKKTFMNKSIGEKLIIYFLGIILTLTLTITYFGNLVYRESINKSQNENTNQIIKQISNNIDFYVEKSENIINYMSTDPRILKFLNDNEKENHNIEDEAYKSIYRFTKFNSEIAGIMAVNTNGGYISDVMNKVSRDSLTNEEWYKTSIEDPENIHIYTKPIGRNINNIFKYSADEVFSMSKAVIDYETKEIIGIILIDIKLDVIKDVIENSKPGIAGFVFIVDKDSEIVYTPVNDIVYRIKEEWIKDISNEIITKKIKGENYQLTKNTSQYTGWETVGVFPEKESLKVIKSITMISFAIGGIALIFSTILAIVFTNSIANPIYKLKSLMRQAQNGDLDVYFNRKYNDEIGDLGDSFNSMVKEIKNLLRLIKIEETKKRKAEMNVLQAQIKPHFMYNT…
>MGYG000046964_01136/1-460	MKGYKKNYLFRNRKSKRIQSQLLSLIVGICFILTISVVISVQVVLSREYDKEIENNNILLSNLISKNISNSMAAMFEVMKEIGANPDVISMDANKQEKALKETLNRKTYFLDIYGQNSFGDKVGKVSGNLMNASQEVGSRKIAKSKEGFISEAYSSNNSKNLVTSIYIPIYNNDKFTGSIVGNVSLEYLQQLITQYYDKSKERFSFILDGEGGVVAHPDSKMINELYNYKTLTKEVPTIDENGDDVKDETGRIVTEIKSIEISNGYSQIVEKVMNGETGTMKFKDNGIWYYGSYSPIEISGDSENWSVITIQREDSAKSVINEITKSVSMVSIGILLVIILIVLRLSKKISNPIVNITDFLKKAATGDFTAKATVNTNNEIGELSNSYNEMVEKISILI…
>MGYG000001552_00482/1-440	MFDRYNKSFSAKLSFYVISFITVLSVILFGIFYHYSTKTLSKEAEDKIQTMAELANLNVSSLLSKVEKIPDNLGWMIVEYVKNPDSLFSITRRIVKENAEIFGCAIAFEPYYFPQKGHYFAPYSFMSGDTVKTMQVGSEDYNYFEKGWYKGARQTRYWSKPYRDAGDPDVITTSYAVPIHGKKGELIAILSVDLTNKWLRNLANSMKPYEGSYTVIIDKQGRYIMRKEGEDTIGMNMFRTAEESPDPGVARLVNEMAAGNSGSMIVKDGKTLSYVYYTGIFATDWYMAVVCPYDQVFGKLNQFNMYMLLGFLLLLLFIYGVCFLAVRRITKPLTRFSESARAIAGGDFNTSLPTIRSKDELGELYDSFQFMQKQLTEYIERLRSTTTANEKIESELRIA…
>MGYG000008314_02009/1-440	MSAKKDISKEFDKISDGVKQVQKKRKSLTGRIFKWMCLAVGGSLLIVGGVNIGINYNFLQESLKNQLTEVADMSSNTVSNQLSSITAELQQIAYDSGFDDLTDTGTLSTKCFSILSKNPMLTDVKIVNTDGKCFYAETLDYSENESFKKAVETKKTAQGEPYAAKDLKHVLMDVAIPMFDSDNTTLRSVLMACVDMNTFSAVIGQTKIGETGYAMAIDQTGTIIAYPDETKLTERINYKTLAQADSSYQGIADCISNAIKGEKGFAEVTLDGVDKYVTYAPIANTEGWSCLVVATPSEYTDSIKMSLCIGTAVAVICFVVSVLVILTIVKKVIKPVKLCSDRIVTLSQGDLHAEPLDFGKNIDKEISQLSESTNQITTQINAIITDLDNMLAALGNGDL…
>MGYG000260104_00030/1-434	MKDRKRNPDSRKNIVFNIQSIILSVLMAISLVTIIVMGLLLYHRFKLALEKTAVDNTEATVEATVDRLNADLLDIRQILNGANYNVVQQFDISSREFSEQFSLLYETNSDKIQSLALYDPKGNLIASEPVAAEKKNVKVQTQEWYKNAEDAIENIHFSTPHIQELFEDGSYRYQWVVSLSRYVDVNKGETPETGILLLDMKYSVIRDVMKQINDCSGGIYYYLISQDGEMIYHPRGTELNRGLFEENSLETAKYEDGTYEIHSNSQNETVIVGSVAYTGWKMIGVVPESVQAANYKNFRYYVFATVLVLMVMLLEGNQLVSRKISKPIRELDASVKAHEAGGKPDIYIGGSSEIRHLGHSVQKSYEQIEKLMDEIIRQQNERRKSELDALQSQINPHFL…
>MGYG000112516_00244/1-437	MGKNAAEGNRKKGKIAEEIRKRIGRSVLIAYIVVEVIIVIIMGQTVYYNKQAQLTLESESASNSLAGFFEKYESVTQTLALNPQIQSVLAETKAGDDILSAKAMGDVEKYLVDAAGADKENVMAVWIADLDASVITQSDGYTSSDGWDITGRAWYPCIETGKTVLTEPYTDSSTGQFILSAATPVYDEDGNVLGAAGMDISLDHVTEVLSTYTIGSSGYVWLVSSNGMLIYHPNAEMVQKNIADVNVSANVVNAIMNQTTEFLKYKADGTTKYGSVQLVGDTGYLVVSNMPFLEYYQMLFATIGVLLVIFALGIILVMRSIDKSAYALSKPIAELNETASRLAEGDLDVELNVTAENEIGELAESIGATVARLKEYIAYLKEASGALDRIADGKLEIHL…
>MGYG000178834_01010/1-440	MSAKKDISKEFDKISDGAKQVQKKRKSLTGRIFKWMCLAVGGSLLIVGGVNIGINYNFLQESLKNQLTEVADMSSNTVSNQLSSITAELQQIAYDSGFDDLTDTGTLSTKCFSILSKNPMLTDVKIVNTNGKCFYAETLDYSENESFKKAVETKKTAQGEPYAAKDLKHVLMDVAIPMFDSDNTTLRSVLMACVDMNTFSAVIGQTKIGETGYAMAIDQTGTIIAYPDETKLTERINYKTLAQADSSYQGIADCISNAIKGEKGFAEVTLDGMDKYVTYAPIANTEGWSCLVVATPSEYTDSIKMSLCIGTAVAVICFVVSVLVILTIVKKVIKPVKLCSDRIVTLSQGDLHAEPLDFGKNIDKEISQLSESTNQITTQINAIITDLDNMLAALGNGDL…
>MGYG000020052_00778/1-430	MKNKRKQISNEISIRILSVVITIFVIFSIVVAIMIGNISLSSQKDELELQSKAASYQLETFFKKYTTTAEQMALNPDIREILTETKSGDSIKEATLYQDVFKELQSHQATDSENILAAWIGDIDANVLTQSDGYTSDSSFDITQRDWYQVTQTGKSMLTNAYTDVSTGKLILSAAAPVYDPSGKNVVGVAGLDIALDHINELFFSYTVGDNGFVILLTSDGTIIYHPNTDYQLKTLTEIGVSDNVVNALGGGNTAVKYTIGNKSRYGYIVDITDTDYFVLSCLPTSEYFSSLTICMVIMLVLIVIGIAATVIAIRKVASAITKPISTLNDVAQELAKGNLDVSLKIHSDNELGELSDSIQLTVDRLKEYINYINEITYALNRLADGKLKFTLKYDYAGD…
>MGYG000077418_00832/1-425	MPKHLSFQMKLTLVFIVAAMIEGAIIGSLSFSHSKDIVVKNKKQEMSDTINRIDININVKVRYIMEILDNASESQLVQNACIPGWDQEEGAIRDYLDDYCKSIIRSVGEDIDISIINASQVMYTTAGPERSVPKVVSEQVLRTYYSALGSRNNKAVWTGIIPKLFSRPEEDDRAVTVIRSVPDGNRDNSLGILIMELDPDMFSNLLLGNQGLFQYQYLFIADQKGRVICSNPKVNKQWQDEIDRRFTEGKRRFELEWDGKQYYVCGQYNGITGWKSYSVIPLEGLFPQSQALNSSIWLVVLGSAIGSAAVIAFLVYAMARPIKRLSKAMGQVQKGDFAVRVPGDSKDEIGKLTKSFNYMLDEINILIKQVYQEKIAQKNAEIQALQAQINPHFLYNTLD…
>MGYG000256097_01533/1-374	MNLLNPKALRHFLLLLFAIGILGLALTHHYATRYQHDQWQQKLKSQAAQVSQEVDYELAKFEQIPNLLSHDPRLLEAVEKGAPSTELNLLLAQWLKQSLADTIYVHDKTGLVIASSNYQQADTFVGSSFSYRPYFKNARRGEPAQYVGLGVRSNKRGYFFSSPLWLNGDVIGVITVKVNLEQLEQRLAQSGADVLVTDKHNVVFMSNLPDWRYRALFPLSPTAINELTETRQYGDTMPEYYGKLTAQSDESEFADNQLLLSPNYLAYATHLLDKGFRVVALINHHTVLTAVLQADVVYLILYALIALIALAWFQMLVNKARLANLNVSLEEKVMQRTVVLSEANHKLQQTVRQYEQSQQELRQTQQELTQAAKL
>MGYG000020013_00011/1-420	MKSIRNKFVLIMIGCILICSFAISAIGILGIDNISNENSETIMKLQASTSAQSLEKLFSSVELAMNTCNDYAVSRFDSIEKFRNDPDTLERYNDSVGQLIKNVLSNTDAAISGYIRYNPELKLSSDGVFWVKESDGEKIIAHQPTVIKAYDKDDAEHVAWYYEPLKAKKPVWIDPYINKNLNDIKMISYVIPLFDNSGTAVGIIGMDIDMSRITAMVDEIKLYDTGYAFLCDSKGDMVYHNRYPNGMTLEEIKKNSLFTFIDDNYSGEQAGDVINIRNSEGEKRKLCAKFLSNGMAVVISVADKEIGRKRISVMIQDAFAVAVVLIVTSLLTFKFTSIIVKPIKHLTEVSKKIAAGDLDVEIECKTKDEIGVLASRYSDTVKMLKKYINKINKQAYTDA…
>MGYG000001457_01744/1-387	MLPNRPRWRTLAVLALFLAPLLWPLHYAAHRYYSQQLAEQNRQTLDLYVANLLGTLRRYEVLPDLLGDMPALRASLHDPVDADTQRSANQLLERIRQRTGADVIYLMRADGYCQATSNWNEPDSFVGRDFSFRPYYQEAMQNKSGRFFGLGTTSGKRGYYFAAPVHDGGNVIGVVVVKVDLDGPEKLWGRTPEQLLVTDSFGVVILTSRNEWRFRASRPLNDEQRDVIARNLPYPRGSLEPLEISDNQWLIQQRFLDEIGWTARILAPRDLLERQVRSVLYIGGATLLALLLLLAVMTLRRRHYLERIALDARAKRDLELSVQERTQDLQTLNQRLQQEVHDREQAQRELMRAQDEVVQAGKLSALGTMSASISHELNQPLAAIRSY
>MGYG000060977_01282/1-436	MFNGIKTKIIAIRNFYKNISIQYIISISFTIIAMIGMIIVGGAFYLRFTNSTEDMISENSRFILEQVNLNLDSYLRKMMKVSDTIYYKAIKKKDLAVDNINSEMDLLYEENKDSLISICLFSEYGDVLASYPLTKLKDKIEPRDNDWFSNAVLRKENLHFSTPHVQNLFVDPNYKYRWVVSLSRSVELTINGKTSQGVLLVDMNFSGIEQVCKNVNVSKNGYIYLINREGEIIYHPRQQLIYSDLIEENNKVSSAYEDGTHMEKFQGEERLVTVKTVGYTGWKIIGITPMSDITSDYYQIRVFLVFIILFAIFLLTFVNMMVSSRIANPIRSLEESVKRLENDIRDVDITISGSHEVQHLGKAIKSMVNQMHTLMDNIVIEQESKRKSELNALQAQINP…
>MGYG000064693_00045/1-431	MKTFRQRQLPFGNGGIRSIIFLYFTITAAAASIFIGLSLYTRMSGQVSETVMEENQILIDQVNRSVANYLKTVMKLSDSLYYSIIKNADLSDPSVGERFNLLYENNMDQTDSIALFSADGELLESVPALRVRNNLDVTREAWFSYTLDRTENQHFFLPQVQQIFESSSDQYRWVIPMTRVVEITKGTDTVQGILLIHLNYTGLKLLLDGVTLGNEGYIYLIDGNGEIIYHPRAQLIDSGLEHENNRAVSEYRDGIYQETFHGEERVITVKSVGYTGWKLIGVAPRQTVSLNSLKTQLLVVFVAAFILFLMSLVNSYISSRITTPIRKLELSVNEIEKGNLNAKVDAEGSYEIRHLGQSVQNMAKQIQVLMADIVSEHEKKRKQEFDTLQSQINPHFLYN…
>MGYG000043533_01106/3-541	EMNKGTTDIEGVDNSANNIEVLEQMEDDELNPADNKRTSKNKIKEPKPKKEKKVREPKEKKAKEPRLPKEKKVKEPKILKEKKVKEPKVPREKKVRNSNKNTDKVAGLEEIKKISRLRGIQSKLIGAFLLPVCLFIIVGIIIYSKSEQGLKDNAESLTYTSVDMLKEYFELGFESIELTSTRISVNSAISSHFGGMYDSNYEIEAKGAVVNEAVADKYIQSIIAFSKNQKNSISNTGVVKKKDLYNAFVNSETGKYVEANMENNMCWISSHPEIDELMNYSQDDYALALVKKINDSNNKPVGYMIIDVKKSFIQDILDNAKVGDKSIKGFITSDGNEVISGKESFTFSDKSFFKKIKEKEKGGYTYVKYKGESYLFLYDKVATGDGYVCAMVPKNVIIE…
>MGYG000000152_03828/1-423	MERKNISIRYTIFVYFTVTALAASLLITFSLYQRLSTQVGEMVQEENQSLINQVARSVESYLLTVMKLSDSLYYGAVKNADLSSESINNEITLLYDNNKDNVDNIALFSQSGTMVESVPAARLKSGLDVTKENWFINALEKTENQHFSYPHVQYVFDSNENQYRWVISLSRAMELTEGTSTTQGVLLVDLSYSSLEHLFDGVTTGKGGYVYLISNDGQILYHPKIQLIDSGRMQENNLAAAGYKDGNHREEFRGETRNITVKSIGYTGWKIIGVTPKNVVSLNSIKTRLFIVFLITLILFILALINSYISSRITNPIKELEKSVGVLEEGNLETAVFIGGSYEIQHLGKSIKNMAKQIRVLMDDIVAEHEAKRKQEFDTLQSQINPHFLYNTLDIIVWM…
>MGYG000001407_01037/1-426	MKNKLKSIQGKLMFIMSIIIILIVLLFSFIIIGLSSNFFSDKVTEIFTTNVKGASESIHQLMDKEVGQLDSYQEGYIQLVIDNNGQAVDEKIITLNKEILETFNNEKKNNNFIEEIFITNKEGKILLATNSSVIGENISSEEFFIKTRDNGEKNISSVKKSLISDNLVCVASKPIVDKNNKFNGTISKEIKVESFTEIVEKFKNDGFYNYLVDKNHNVLFHEDKSLIGKSINLDALNELLNNGDIKDNGLFEYKYNGEKKVSAYSKIDGTDWIMFSSGSKKDMLAPVMNMVVKILIVFIVVIFIGIFVMYVFGKKITKPIKLLSGKVKKVADGDLSIKVNEINSDDEIEILANDVNKMIESLKNLIGSSFSSVEQLEKSSTELKNINENFRESNAEIKA…
>MGYG000275843_02768/1-443	MCVKVTKWKNVRCKKKATRKKKKNETTAYVKAVLIFICAVGVSLVIFLLGVQSSIEKRSQKTIVTNVSRQSEHVKSILDIHYGYLNGIAKEIGKSDDLLSDANMEMLDALAEKTALERTALVEPDGTAHYDNGVTKNVSARRYFKEAIRGKETLSDPLESSVDQETRVVLGVPVWKDEEVIGILCGSYNVTSLSRMLFNDFFEDVGYTLITNGYGEIIAYDGDSTYHKITYGDNFFGFYDNQTMLGGSSLGKVKKDFTTGTDGLMIMRNGNDRSSDRYLAYTSMGLNDWMICYVIPVSKAQKSYDFIRWYELIFTVGFVIMVCLLILYIFHKTKARNMQLLRAAETDALTNAYNKRSTEEKINDVLQEHPQEPGTFVIMDVDCFKYVNDRYGHAVGDKV…
>MGYG000017432_02507/1-424	MKRKAAHLKSYTIVMELFVSSVILRIMLFFGCIQPSIGRNSRQAMMNNVSRQSEHLRTILSIHYQYLNEIAEEMAKEEDLLSEANLDFLVTIHNKTDLERMALIEADGTAHYDTGDVKNVFHRSYFQEAFGGSQTLSDPIESSLDHEVRVVLGVPVCKENEVIGVLGGSYNVTALSRMMFDDLFNGEGYCLITDKDGKVIAYDRVYTDQELEGFFANIFEYFDNYKIKEASIQKVKADFADGKDGICQFRLNEGKKTSYYIAYAPLGMNDWMIGYIVPVKAAEASYDFIREYEITFIIIFSMLVTVVIFYIIYKNRQEKSRLLKRAQRDALTGLFNKKTTQDMIDRFLEENGKDRCNALMIMDVDYFKQVNDTYGHMVGDKVLKIFGRLLAKQFREKDI…
>MGYG000173078_00169/1-418	MKLRLLPKMLLFILLPALLGLCAVSWFSYNRAESSLDAQISEDLSLLSGSETSQLESVTELLRNVLQNTASIARIRNFLKAGSEEEKDALRPAMQQALKSASTNFPLLTDVGLIGTDGMVVGHTNIQKGKGMDLRERPYFTASMQGKSSVQNTRSKTSGEVTTILSAPVMDGSSVLGVIYATLDLKNLSAETTDSIKIGKTGACFVYDGSGLLLMHPNKKYIGDEDGKLDWVRQILEQRNGRLNYVWDGKEKVAYFRNIPEMDWFVLVGVERAEMLAPAAALLRGNLLLTLGIALLVGLVIFLVARNIAGALREGAHFVGRVAEGHFEIDDAQRRSLEKSAARTDEIGSLARGVGAMVENLKQLFADSEQKTREAHAATEEARKAMREAEEARKAAEGA…
>MGYG000028471_01390/1-266	MTAPHVETIFEGYYPWVVTMTAPLEGGGEAAWVSLDISFSSISSYLKNVSIGQRGYCFLMDREGNIVYHPQQQLLYAGLKSEDTEALAALEDGDYADDTVIYCLASVEGSDWRAVGVSYVDELVNRNVNDMIRLSCLLAVVVLGAALLTSWLLFRFLGRPLRGLASAMELFRSIDLLFRFLGRPLRGLASAMESFESDADHFAYKPVGGTREVQELSDSFEHMVLRIQELMTTVREEEINLRKTELKALQAQINPHFLYNTLDSIA
>MGYG000110382_00807/1-440	MSAKKDISKEFDKISDGAKQVQKKRKSLTGRIFKWMCLAVGGSLLIVGGVNIGINYNFLQESLKNQLTEVADMSSNTVSNQLSSITAELQQIAYDSGFDDLTDTGTLSTKCFSILSKNPMLTDVKIVNTNGKCFYAETLDYSENESFKKAVETKKTAQGEPYAAKDLKHVLMDVAIPMFDSDNTTLRSVLMACVDMNTFSAVIGQTKIGETGYAMAIDQTGTIIAYPDETKLTERINYKTLAQADSSYQGIADCISNAIKGEKGFAEVTLDGVDKYVTYAPIANTEGWSCLVVATPSEYTDSIKMSLCIGTAVAVICFVVSVLVILTIVKKVIKPVKLCSDRIVTLSQGDLHAEPLDFGKNIDKEISQLSESTNQITTQINAVITDLDNMLAALGNGDL…
>MGYG000011422_01246/1-424	MKRNSGNGRSFSLQLTASFMACMGALLAFISISLMTPLSSLLEKNAFERTKETVLQSVSTANVFIDRLLSTLYFATTVLPDSMDSGAAGWVEQMQMIKKSDSDIISIALFHRDGTLLGAVGAGDVSLDTDEVASSEWFQKALAWGGTSTYFSSPFVQHIFSGQRTFVIRLARSAFYQKEDRLEQGVVLMDVSYASFSRLIEGGALGKSGYVYLLDRGGEIIAHPKLQLIYNGLHEENLDEINRLLIGQGRDKVDGRERVLIAATLNQTRWRLVGVAYLDELLVLQTAFVHILTVVLICALLLSLAVATMMSYRLMLPIRHVADAIGRVESGNLSEGIPETGFREVRAISESFNRMLRRIRALMDQIVQEQEIKRLYELNALQAQINPHFLYNTLDSIIW…
>MGYG000001529_01683/1-442	MFKRIERSFSAKLSFYLIASMTVWAIVMFSVFYHYAVLKLERDVDERIWNIAEKSDLRLTTLLRGVEKIPKNMAWMISNGFLDADSIFSVTRRVVEDNDEVFGCAIAFEPNYFKSKGYYFAPYSYMSRDSVITVQLGDVAYNYFEKRWYARSKKFGISRWSQPYREFGDHDIITSTYSVPMYDSKRRFIGIFSVDLSTNWLTDLVDSIKPYPSSYAIVIDSLGNYIVHKREKNMVERTIFDVAEAMSDTTAMLVAKRLAAGKKGKMRMLDNDEDAYVYYMPLNATEWYMAIVCPYQEIYREFFQFNVILWVAFLIIILMLYIISSGTIRRLTAPLKDFAQSARTIALGRFDTPLPVIHSRDEMAELRDSFEYMQQQLTMFIERLQQTTSAKEKIESELR…
>MGYG000004963_00621/1-438	MADKVIGLLEKVKNIYRKRSLQFILSLSFTLVSVAVMIGVAAGFSQRFVKSTERLAIINNKNVLDQMNLNLDTYLHNMMSISNTMYYSIIKNTDFGKDSMESVSDQMKLLYDANVSSLVSVAIFSDDGDLIAAQPLSRTKPNADPVSEDWFTKANEQIENVHFSAPHVENLFVNSDNIYHWVVSLSRSVEMTKDGEIVHGVMLVNMNFTGIEQICKNVDLGESGYVYIIDRNGELIYHPRQQLIYGGIIKENNKKAARYSEGSHVERFEGKERQITVKTVGYTGWKIMGVSPTSDITTTYMQNSQFIWIVAIIGIIILIFVNMFISSRVADPIKQLERSVRKLEKSNLNATVKIGGTYEIRHLGETLQSMADNMKKLMDDIVKEQEDKRKSEMSALQSQ…
>MGYG000131382_00767/1-396	MKKSAARRFSVVRTLRHVRIRYRLLASFLLLSLVPALCVGLYASGVYARAMSGKLRQSAEQSAYLLNENFITELNKFRGYLNTISVTDAVQNALSAQQEAAFTLDAESVNEIADALRMIPFQSTYLKNIRVVDRDHNILYDLGYDDISRERFAEVLRVIDETAGYDSLQYIRTYRNYDKIVLGRKIYKFGSVERPIGYILAYIDESFVSDALLANVSFGAGSNVMLLNEAGQVISSQDKALLGSGYLDSGTFAELRAAAQAAAGQTVSAPILAGGVQALSISVYDRELNSYLVITIPQSYFTEETRQINRSLILVCVLLIVLSLLCTTVVYSSIMQPINHMVAMCNITSDADLDKSIDDQSKDELGFLARTIDNMIAEMKQLGIQYAADQRQKRKL
>MGYG000001511_01422/1-414	MKLVTTWLNKNRTLRQQLQFWGSFLTITTAFLLIIVMTTIEIYQITHEKRIELVNSLNRQENFADLWLEERTHDIESLSKLNAIQNFKIEEIASYFDEFLNTNYIYDDLVLINADGFVVLDTQGNRIEDQIFVSTRSYFKKAMKKEQSITDITTSRVTGEQIIIIASPILSKENVFKGVLFGTISSEKLSKVMSYQRGNTFEHTYIINSDYQYISGPLQEGNHQKKIDEETLELILNISGQKPQLAFEKWYSPIFLTSSFIDGMDWLVVSEVQIVDVLRPLFGKLFFIFIAIFISFLLSSWIMVYMSKKIEQPIQAMFGMVKKVENGEFNAPIHQEKLQSNIYEFEKLYESFSEMSSNIMDNVNKLEKKSHTCSLTQLNNRYALMEQGQIMLDTARIQQ…
>MGYG000003377_02260/1-425	MKYELNTLNALLATRIRPKWGNMKARKKLTARTLMLASIFVTITAGFLVTIGLLLWQSMNQQQAVAQKHLQQIAHTESLRVQQQLDTALTASRDLGISAWSLHQSGLTDRRGLDQLLTDFLRQHNDFLSMSLTFEANAFDGKDSSFVGQPEQDPAGRYARYVDRDNGGNPALHNLVDYETPGSGDYYVLPRQRQKDVIIEPYIYPYNGVDVMLTSIASPIIREGKFQGSVTSDFSLETLQKMISAIKPWEGAGYALLLSADNKVISSPDKAMAGKPWSGAITGEAVTRIDDPLLNEPAFVTWQSIEVGNSQTPWKLAIVTPVSVVMAEAWNYLRNAIILMILSIIIVSVVVALVFTRKVARPVGGEPSEASEIALSVAQGDLTNPIPVQAGDNHSIFYA…
>MGYG000066547_01173/1-445	MKLKGITGRIPSKFKSIQSSIFCAVSVLVLSAVLVVTLVSLRYTNSSIYENSVMYTQTIIKQLNQNIDSYISYMDNIASLIAGSGDAYKYLYSSNGRGAIENENYSEYRHRLVEQFKTILKGRPDIRNIGIVREDKNSPLLFDNGLSVRNPYLDLATQPWYRDAVGKFDEYNLTSSHVQHVIKGERPWVITLSRGIHNYTGQGADDGVVFIDLNYSAISELCAQSSMGDKGYVFILDQDGNIVYHPQQQQLYNELQTENISLVMNAESDIVTAESGDDEKIYALSRSKTTGWTIVGCMNMSELLRNSRQTRSIYVLVAMGLIIVALLISSIIARNITLPIQKLRDSMKSVQKGNFHIEDIEVISDNEIGSLTRSFNVMTHRIQDLMEQNVKEQEQKRKI…
>MGYG000000066_03674/1-403	MKLFKVFKKNFQLKQVLLFCFLFLVFLSTFLMVVFSYSIYSKNITKQLASSRVDVLEQISERTSSILQTVNVVSNFYYYNLPFNRSDLDYTRELSPEEQLNIIHSMDTLDGILQKTIDATNIDFYYTIALNNGFTYSTDGYPSRRTIDMYQKKLWYADIIAAKGQPVLISTHRNFSEKPQYVFSMAYSILHQDTGEQLGIFLLNVKESNLSATYESLINNNNSIYIIDQKGTIISHNNKDMLSINFYNMDRFDQIFGDTDFQIIDKNKEKFLFSKCENSTLGWVMIEEIPLEVVLRPLASIQYIVIIFGFVVFLVIISLSYYLSSKIVKPLSNLCQQLEKVGSDEAPENFNVRGWAEINTISDECNYMLGRINMLVEDIKLKEESKRQVELQAMLAQMN…
>MGYG000118360_02578/1-378	MKKRKKTIGIYVMITLMLVAGIPIIVMLTSSYLTTKNLLIERNDLNKESAVNLILAEEKSLRRSTESKLKSMAELPAMKTEFSMGRIRSDLSLAIAGSNSFLAVTFGTEDDEYVTFNPLPDDYKPTIRPWYKGAVKAEGEVYWTAPYLDTVSNQFVTSASIRVKNSHNQVGVLSVDVSYESIQNILSSFTVGRTGNVTLVSESGVIVTSKNTKQIGKNIKEEEVFQKIKDAKDPTGMVGLGDSNKVNDVLYDKSADSNVWAYSEVKASDLDKELGALVRTTIIVTILMLLFVGLVSYAAIKVVAAIIDCFNRYFRKVGEGKLEKMSKTKRAKGEKWTWDQLARRVVYPDKAGNEIQQMADNYNVMIEGTGALIQKVQK
>MGYG000166459_01622/1-434	MIKWNLSRKIFLYLLAIILITLTSVGIFTYKKASDELDKQNRLHMNQILTNALHHTDVYVKSYDRLTISLLTNRDIKKFVDLPPVPEPYDYYKFWSTIRETALQPIFIRNPEIVSMYAISFAGNGIYGYSNDQAEGTYPREQTLSQMERLKSVTEPDGTLSITTDSILPAMNGSVIRLSRQIKGLQSADYKGILAVEIRSNDLSMLWKGIDLGEGGYFFIVNDKGEMIYQPSKDGIGPQALPELLPRIVRSGETGSFEHEGPDGEARLYMSRKSSYSGWNLVVSMPLSELKKPVTAIRTTTILIGLFTLAIAVALAYRFGRSITRPILVLIQGMRQTEQGKWSTVPLPNRRDEITELMQRYNLMVGRLSELVEQVYEGELKQQKTQLERQQAEFQALQL…
>MGYG000000626_00657/1-492	MSLRKKIIAMCVGNVLLVTLTIGAIMTVQMNRLTDHAVQANDEFTDIAGEMSASSMTAQIRQRMSDMTRSNARLADARFEELENQVGLLADLTEQIFSNPDEYAAREIPLPDAANDGQLSVQFLHSASVTDLQSPAVAKKVGLLGNLQDTLYEVNSRFENMASDYVAIEPGVLIQADYISAAKFDQDGEILPYEADTRPWYRGAKQTGTTYFTPVSRDAHTEGTGIMCGVPIYMDDKFIGVAGAGMYLSNIEQLVSDIRLGSKGYACIINQDGQVIFSPKDEGELMVSTDTETDLRFTDNIALGGIVRSVLAGSSGITTLKMDGGSYYIAYAPMSTVGWGFLTVLGEEEVLAPTNNLLAQMDIHARETVASMEQTIHVSLVMMEILLVFFCLLVALLAF…
>MGYG000074000_01546/1-422	MKKLKVFNSAKVSISDVILMVVLILSAIGMFIMSMSNYSDTYDATVAYTKDSLSERTVQCSNEIQAQFDEKFALLEYIATLPEINEMKWTNQYKYIKGKEASLGFEHLFIMDTTGHGYYVRENTVQNQSREQFFTDVMENDKFITEPFMDYNNNKSITTLCVSIYKNGQKVGALCGAMDLQKVYDSVANMKIGDGLAAVVNAAGEYVASSDMTQVHRKLNILDVYSDTSKNDISFIKSSLSAEGNVTGEITINDKQYYVGVTAIKNCSWKLILTIAKDETGSNMSSILYTQVASIVILLVIIAVTVRFIVKLINKERMAFVDSLTGVSNRARCSIILDKLETYRKESVMIISFDLNDFKQINDEFGHKQGDEALKTFAKVLDKTFGKQGFIGRMGGDEF…
>MGYG000269930_03626/9-420	MTLVLLCLLLSSAAIGGTGIIKTYHVVTADAAQAMNLLCTVRAEKLNRILSEIMLSTESLKNYALAEFEGVEKLQEDASYAKAFSDKLVGPAVSTAENTQGAVAVYLRFSPELTDSQSGFFYSRERGGSDFEKQIPTDLSVYDKTDTEHVGWFYHAKENGKGIWMDPYFNKNIGVQMISYVIPIYKDGYFLGVVGLDINFEYLQEIVSETTVYRTGYAFLTSDTAKVVYHKDISNGTDLETYNNGEFQDFAGLLKQEQESSGDTLYSYIYNGVPKNASFLSLVNGMKFVLTAPVSEIEENLNQLIKQVIIQMLFILAVAVCISICVTRKLVKPLIELNTAAQKIANGDLDVLLTCHSHDEIGTLSESFRQTVAHLKHYIDYINNLAYRDLLTGVKNRTA…
>MGYG000024634_01809/1-417	MDQREWKGLRTYALYCIAAAALLAVVFLFYFNRTKLNIQEQAEAQLTEVTRQYANAIKTDMRGNIQAVEALAHVFGELGQSNPETIIPLITSIAGTLGLKRMGLVTLDGVAHTTDGPTFDARDRLYFKRALTGHPTVAILLVDKTDNSHINVYVSPIVHKGNVLGALFATVQTDAFIMSIDDRLFNGKGQVLVSDNQGHILFRGSGPIQLGRYNDITELIPLNAPIPPWQEIPDSFDGGGLFTYGGTPYYMAHSKLEIASTEWHIFSIVPESTLTANVGAIQREVFYLMSFFIGLSMLFLWLVLRMQGRQAKRLERAKQFLETVIENIPGGFFRYSNDEKQEFDYISEGFLKLLGHTRASFREAYGNRFDNLVHPEDRKRVLESINSQIMHSDYDTVEY…
>MGYG000005428_02156/1-423	MKELHRKSLYHYATALFVFLCYLGMCIAVFFYGIQHAVEGTTRAQLAENVTKQCDHLKDVIGLEFENLEGVAAYLGGQENPVKMENGDLLRAMVSESAFVRMTYGTKDGTGYASDLPELQDMSGQAFFKEAMKGSRVVSDPIESPLDGTDLIVLAVPVYDSSGGVTGVLAGSFDVSRLSEIFFGDLYGGAGYVYIINSAGESIMMDKKHGEARRGKTFFAFYSDVTFEKGDSLAQVQADLAAGTGAVRRVRRDEDIRYLTYEPVGYNNWFVCYVVPEKNAQQAYAFIRDYEIVLSLFVVAGLIILLAVLQYTNVRDRRLLEVKAQTDAMTGLLNAVSTRENVDVWLKNGECRGMQALIMLDVDRFKDVNDTYGHAVGDEALRQSAALLKRHFRGSDIVG…
>MGYG000243056_01223/1-380	MKRDVSRPGPRTTTILVAMVVGVVAIILCCCIVLFLDRYRSAMVQSARTGSAQTVSQVSSTVGNYLRDMDQAMELVVRSMSEPQQSRDELLSAFLQFRPDVVAVTSYSEAGELVECWSLGREPRKEIFQNLSFDLDTARASDGPYMSTPHVETIFESYYPWVVTMTAPLEQGGEAAWVSLDLSFSNISNHINNVGIGQRGYCFLMDRMGHIMYHPQQQLLYAGLKSEDTAALAALKDGTYVEDTVIYAVTSVEDSSWWVVGVSFVDELVNRSVREMIGISAGLAGLVLAAALLTSWILSRMLSRPLWGLASAMERFERDADHFSYRPVGGTREVRELSQSFGHMVLRIQQLMSTVRQEEINLRKTELKALQAQINPHFLY
>MGYG000049128_02012/309-617	AMVFEYAQIKGSLDGMDTRVITELAEYYEKEIGYKVPSTTPFVGSAFNVTRAGIHADGLLKNEEIYNIFDTTKILNRSVPIIINDKAGRAGVAYWINQQFNLPPERQVSKKHPAVGQIHTKIMAAYEEGRNTSFSNKEIKNLVRRFMPELFDSEFDQMKRIAGELASNLVERLSRDCQTTSDTETLTAQLQQFVRDYSFIQYVYVTDVKGHSTAIAISDPGDQKGYKAFPIGFDYSNREWFQQPMRTGKLHIMNVHQSQVTGQLIITVSTVITDANDEIIGVLGADIQLEEIIRRAESLEAEEHIGEEE
>MGYG000226888_02286/210-656	RVPVSYIMSIQPETSLFHIGLATPMSSALQLILCVSLMTGVLVTVTTKNVLKDNIELTSSQTVTETLKGFQTYMRTMSQPVDLVTRKNEVKHLEDRGVFEDNVAAIQDSLIASLKVVDSPVRCYYSTAKGYYMEGHLETVEGKVKGIKTFTEGVDNTQKQWYKDCINSEKRAGVFATFTGPYADPQTGEQIITIAQEIKIDGENYGAVGLDVSFSAFESYVQNIGLLSTGYVLVADKNGKIIIGNDKDTITGGDVSGFDFWGKTSDDGQTSYIENISGHKWYISVLSDEITGWTLLGVVSEDENNASIKAITSVVSGAGLLGSIIGILIALFVAINMSREVKKVQSALKNVADGDLTHRITTKRRDEFGQLESSFNEMTSHISELISDVENKSKNIVDV…
>MGYG000000657_02106/1-452	MKCDPTLYRGAPPSLAVKPRLLRHFLLPLLIILLTIGLGYAGYRISEHFGIRTLSETGERQLELHARTVESELGKYTYLPSLLELESSVSRLLADPSVQNRVTVNQYLEGLNRRSRSRAIYVLDTTGRVMATSNWRDTDSYLGEDLSFRAYFQDAVRGQPGRFYGIGSTSGEPGYYLAHGLEEQGKIIGVAVIKVRLEALEERWQRARLEAYVSDENGIIILSSDPTRRLKSIHPLSADTKERLARSLQYYWWPLNELEPLERENLAEGVEKVTFASSNDVVTDHQEVSYLAQTRRLNDTPWDITLLTPLQDLRREAANQGMLVAVAFALLAFLLIAWNERRKVIATRLAAREALQEANNQLERKITERTTHLRASNERLKGQIRERRQAEDTLRRAQD…
>MGYG000001417_03636/1-396	MGLKSWKSALPPHANMAILVACVFWLTAVLALSIALMRERSQSLQQAQDETSTMATVLEENMARTFGSVDIALLGISSYFASRSLSRHDPQARKLMLKYLQYLPAVRALFVIGPNGFIQHDTDYPTTPDVSLMDRDYFRQYIENENLKQGLSSAMLSRSGTGWFVASTRRIVSPSGEFKGVVVAAVQLDSLSRLYHKLHLRPGQVMSLYHADGRLIARHPDDDASIGRTYGHLPLFALYLPRERAASYTTAGPPFNYQRIASYRGLEHQPLVVVLSTRESVALEAWRRTATGAIGAAVVLSLLMFSGVFFYIQRQQQVQRAIALQAAQAEATALAEANAKFRTFFEQGRYFACVLSRDGTILEANDASLIHSGYTREQVIGQKYWSGSWWSNMPDH
>MGYG000001542_03768/1-413	MFKKLQTKLILIFALLLIVAMVASQFMTGYKMSSSFKKELDSIGTEEAVALKQITDLRIDNFAKDILQFSEQDEIRDILLNKSTLTSSMTNEMKSYTKNNPEVSAIYMADSKKNMYDPEGNVYESTYDPQSRPWYKLANDNKEHVQISQPYVDLITNKMKVAISKAIVENNQVLGVIALDLDLEHITNQINETNVGYNGYGFILDSAGDPVVLPNSDGKNQMDKPYVAEMYTKDKGKIQYTDEGTKKITYYTTSDLAGWKIGAIYKEKELLTLVNQIQQANLIITLIAIILASIIVYFVARFFTKPITQLTKSVQLMAEGDLTVQGEVKSKDEIGQLTAHFNLMAQKMREVISRVIDSSEKLSDSAVSLSAVSEETKATSEEIAHAMTDVAKGSMEGAT…
>MGYG000216150_00918/1-435	MKNNQLIKTDLLISIVLIVGFSMTAFFSYRANYQATLNNIEQVASLTGEGIHYQLTTLLTKPVNISLTIAHDSLLVEQLSCETENLENREYVQRLQTYLKTYRDKYGFDSVFLVSSATRRYYNFNGIDRVLAEDDPENEWYFDLMDSGFGYSMNVDNDQVDGSDDAITVFVNCKVADSSGKILGIVGVGIRISYLKEFLAGYEDKYNMNICLIDEAGIIEVSTTHTGYSKTDWFEVYGQEEIRDKLLGFKEDTRNLEFWSSNSLDQGRSYVVTRYIPDLSWHLVIEQNSEDTVRVIRDRLYQTIVCIAVIISIVLFIITTVIRNFNRQITKLMEERENVFQRATEQLYDNIYELNITRNCTGNQRTAQYFESLGAEGLPYDQALGVMAEKQIKKEFRQG…
>MGYG000123674_00775/24-515	SVVGIFMLVTCFLIIFKIKNYSLKEISGLSSEVFEIGGSSLKEQSKSSLKDISYSLSKNVQNSLNNISDKVLISCESIEKIIQNRDDFKGFIPPLPENTMISENGKGSSKAYVIDSNSDSSNPSVYFIKEISNSSIASENIIPKNLYNQLLLISNCEYIFEPIFNNNDCISSIYIGTESGIYYKYSNDNSSERYDPRTRSWYTDAVKAAEKSDIPVWQNVYISKSTGKFCITCSKAFKNKSGKILGVCAVDMYIDDISDLILKYKIGKNGYNFIIDKNGNIVMHPEYASIFQDESSFESFNLSESGLVNEILNKKSDVISAKIDDKNYYISFSPMEINDWTWVSTLPEEELMEPIYKIENLIDASLEKSEKSLEKDFNFVIIVFLIVFLVSFVIICFVC…
>MGYG000120073_01236/1-446	MKNKSKTGGKNLNRGRRKWFHKGEFIGLDIQSVIMTVLTMLTIAVTVVMGLLIYNRFKMSVKETNISSTEGIVDSVVEKMNSDLYNIRQISNAANYNIIQQYDVSSQEFNNQFSLLYETNSDKIQSLVLYNNEGKLMASEPISSEKKNVEIKKQDWFYNAKKEIENIHFSKPHLQNIFMDGTYKYNWVISLSRSVDINDGDEPISGILLVDMKYSIIEETFERINGNSNGVYYYLCDGNGDIIYHPRKVEIDRNKLTESNRELASYEDGIYELKLNGRKANYVISNMAYTGWKVVGVVPESTQIMSMNQFRYYIVITIIILLMMLLVVNRFISKRISKPIRELDESVKAYEAGSSEIRHLGYSVQKSYEQIEELMDEIIKQQTQRRKSELAALQSQINP…
>MGYG000012942_01720/1-408	MNQSLKSRLMMLFVLFSCVPLLILSIINCVTLLGSLKETTVQADLQFNQQMAAAFKHNIDAYRGTNMAIAAMPSVRAMQPEKMLQAIKDIQAKNNQFELIAVLDKDGNQIVRSSGKLANRAEKEYFKAAIKGDSFATNAYVSSTTKHLCLTIADPIRGANGEIVGVVASDISLKSLWDTTDSIVMGETGYMDIIDKNGVLMAHPDKSSIENKDSLMELPYAAAVTKGETGTMQGDSSMGVDSLIAYAPVDEYGWGIITYQPLADIYRHFWSIALIDLVLAAVAFIISVLAAIRLSAGITSPLNEVLGALQRISNGDLRQKIETDNGLEEIRALGESFNKTVDSLKKLIFKSAETGESVSAASEELSATVESVVDIATETKMHMAEAAKNTQAKLAVSHD…
>MGYG000000607_00592/53-543	SLDMTNSVGLTTKTQVEEYMKSLSFSAATGSDKVFSEVSNQLSAACEGVVKIYEDKDKLTGHILPLPEFHNSSSSSDSFSKAYALDFSTSGEDLVYMVPEYQTDYDSELYPVTQEAWNAMDEDDKAKIKNKYSVVSRAQIPIKTYKELTLLSNLDYIFKPLYKSNSNISSIYFGTPSGVFYKYSSDNSSTRFNHCKRPWYISALEESEGAAVWQGSYIAKSTGKQCITCSKAVKDAGGTVLGVCAVDMYLDDISSYITHLNLGDTGYNFIIDQKGNVVIHPGYLEDINSENLVKEKFDKNSYSELIEKVLRDKTGITNVNLDGENNYASYAPLGTTNWELVTLQETGETLKHLYEIPKAIDRFTSERNTALRKDFLLLFEVFIPIIAVLLLLIYFISVK…
>MGYG000001809_00487/1-432	MNRPKTDERIIQRRTRRITVIAAAVSVILLAGGGLFYTLLQNILNSATDSRIIMASEEYRRNIRRLVEGDVQILQTLGSFLDEAELSEEDVFAEKMYDANRKNDFLGMAFFGSGMELLVTAENGIEERTGFDTLPEPMQDALERAGEGKITVSDVYDSANMGEDMFVVCVPVMMDGRIRGVLAAGDSAARMRRLFSADSGGEDYSYVHLVNGNGEFQIRSWEGKLPENVNSVFDNPYLEEEIRESMKAVMQNGESGMYMFQVHGTKYKVYLEPVGINDWYLFCVNSMKEVVGSVYWVITGAEAVFLIFLALCLLFIMSSYGLVRHNNRQLLQAACTDPLTGGCNLAGFLKKLEDACAHGMQFSVAALNIHQFKFINELFGKEQADRLLQYIGSLLRDEL…
>MGYG000107939_00809/1-499	MKKVVRHSIRYKITAMALGVSVLAVVLCGAVAVFGMRNMIREAATASQSLGETAAYDSRTALVGQAQDGLKEQVKQKAELTEERLLNIAGQVETTAGYMSGVYQNPQRYLPRPVEKPAMKNAGKWALQYSLVEDVDYEAVQEEIDLAGNLYHMVAPLCEGNDTVSSIYFSSANGFMISYDKNSDNMFEGKTAGQPAELFVDHYDPRDRDWYQEAVETGKSVFTETYLDTFGRLLISCAAPVYGRGTKPVGVLAMDILIEDINHSVVSARVGNRGYVFLMNHDGYVVSAPDLAVVDGTYESVNLMEQEEMKTLAERMASGQSGLISFVKDGEDVFAAFEPIAPTGWSMAMVLPQEEVIAPAVVSYENILENTSRANAQMEGIVHSAMVGVLALSALILLG…
>MGYG000184234_00596/1-434	MKDRKRNPDSRKNIVFNIQSIILSVLMAISLVTIIVMGLLLYHRFKLALEKTAVDNTEATVEATVDRLNADLLDIRQILNGANYNVVQQFDISSREFSEQFSLLYETNSDKIQSLALYDPKGNLIASEPVAAEKKNVKVQTQEWYKNAEDAIENIHFSTPHIQELFEDGSYRYQWVVSLSRYVDVNKGETPETGILLLDMKYSVIRDVMKQINDCSGGIYYYLISQDGEMIYHPRGTELNRGLFEENSLETAKYEDGTYEIHSNSQNETVIVGSVAYTGWKMIGVVPESVQAANYKNFRYYVFATVLVLMVMLLEGNQLVSRKISKPIRELDASVKAHEAGGKPDIYIGGSSEIRHLGHSVQKSYEQIEKLMDEIIRQQNERRKSELDALQSQINPHFL…
>MGYG000249243_01043/1-406	MKKKGLSMNLIMALTLTAVAVIVLLCANLVFMQTYRQTLLRNAETTSRQAIAQAGSTMNEYLEDMNDAVTLLTGYLELPAEEREARFEAFLEIRADVVAVTTYDAEGEMRNCYSLGRRLREDILQNLSFDPDKRELYEGGYISAPHVMSIFVEDYPWVVTIIRPSLTREGERYIAVDVSCSNISTYISGVGIGQRGYCFLEDTEGNLVYHPQQQLIYSELKSENTDLTASLPDGTHVEGSTIYTVQTLENGIWRVVGVSSFQELITDALREIMRITFIGALFILAAAVLLSLMLSRVLSSPIHDLIVAMQSFEKTGEGFSYEPVTGVREVENLSASFDHMVKKIQKLMATVRSEEVNLRKTELKALQAQINPHFLYNTLDSISWMCEQGKNAEAVAMVN…
>MGYG000230805_01956/1-418	MKNKTIKTTIAFKLSLFAIIILGLVAIIQGIVNSSFTKKNVTELYTEYGVTETNAMRVYLDTWVEGNINTARAITNSESFKEKSVPELVKELTENKDEFSKFTFMAVTDTKGNMWVSNGSTVNVSDRQYYKDVIFGGRDFAVDNPTTSRSTGKTLFHIAVPLKDLDGNIKGSFVAMIGIEKVQEVISNITVGENGYAFILDSDGVVVAAGLTSYVGKNLITMPESAENGLRELAQVMIKNETGHRAVIDPGTNEKAICFYSPFQVTDWAGGVMIPKKQFDAIVMQLRHISEIAFACSIVFFTLAMSIGISYMIKPLKKVMAAIDDIASGEADLTKTIDVKANDEIGEIVTAFNKFTGNMRVMMADLKHEKENLEFADENLSATTEDTSAAITEILANIE…
>MGYG000001035_02331/1-452	MKCDPSLLLPAKPAVNSRLIRQLLLPPLIILLMVGLGLAGYLISENNGIRTLSENGERQLELHARTVESEISKYTYLPSLLELEDSVSHLLTDPDGGSRQTVNEYLEGLNRRSRSRAIFVLDTNGRVQATSNWRDADSFLGEDLSFRAYFQTAVRGEPGRFYGIGSTTGEAGYYLAHGLEEHGKIIGVAVIKVRLDTLEERWQRARLEAFVSDENGIIILSSDPARRLKSVRPLTPQIKERLARSLQYYWWPLNELQPLARETLADGGEKLTFPANSETAQGKPHEVAYLAQTRRLADTPWHFTLLTPLQDLRRESMVQGILVGVAFALLAILGIAWNERRKVIATRLAAREALEEANSQLERRIAERTADLRASNERLKGQIRERRHAEQTLRHAQDE…
>MGYG000068027_01288/1-264	MGIYQDGALYGVSTIDVTLGFFNDLVAKKEQEIGGQVMIIEADGKILSRNARLTGDVVLGNLSAHADYPFALAISGLLGQDASKGQLRTTFQDQGEEQTLLMEAIEGTPWLLAAALPTRTLTQDSRDVLATLASIQLPLAGLLFVLMVLAISQLGSRLQTLKLNIDALSAGDADLTARIQVKGHDELDNIALSVNRFIAFLQQMMVQVTAATDLITRELAQLDQQTGQARRILGEHASETDQVVTALNELSSTADSVARHANDS
>MGYG000004168_01848/1-424	MHGKSHRGVGTILIAMCVVCVGGLVCCCAGFIRHIIKSEMDRTQQYMVDITQKSAVAVNNKIDGYLSTLRALASAISRYPENKELNAEIMRHQLELREFRRIGCVYENGDTYIVDNELGELSGVDFRTRGYYRAAMRGISHVEAPFDDYWTENRVVLLSVPIYSHEGGVMGVLCGVNNADAFTRALEKSYTMDGAYFHIIDSAGNMLFRSSYANAELFSANIFTAEYEYFEGLERLRENVSAGLSGTATFKEYGESEKYVAYVPLQTNDWYIASIIPTELATRHTRSIMGYTATLMIILSATVALLIVTFAESHRKDSMEKYDLAFYDALTGCCKKVKFIIDLAEYKNLYDGQHYILVYDIRNFRNFNQIFGYGSGDELITALSGILRENIGSGEQLAR…
>MGYG000001371_04105/1-466	MIIMRNSRVESWREGFSHWLRFGDLPLRYKLVILFLMVGILPSIALGVLVNWTVNRIVDQQVTSNTIQLIGKVNQTLDSDMENLQNITYLIGFDPRTERFLQGDIQGDKPAAGADIPAGTYIPQTSLVKQDNEENYEIKRYLQGFTTLYPEIASILLVNREGAYISNEMYARSPASLTEEEWYREAALNEGIFTVLGHPADRNVTTHVHYGNEELVSVVRSFVDPDTREVTGAVLIDLKLRAVARTVRDVTLGKSGYLMVAEAGGSSIYTPEDSIIPSIPPSWFPEEDSGALIREVNGERLQLIYGTSSFTGWRTIGVFPTSESVYEVREIRFYMICFLFVVCLFGVTASYTLSQSISRPIWQLMSFMQKAESGDLTIRYWGNRQDEVGMLGRSFNRML…
>MGYG000092419_00880/1-222	MWGKLHRELIVITIISVLILAVSFAFNFSASQKDILERQTYDYLLDAAHHTKVILHTEIQRQNELLDIVLRNAPRYEGQKDNLINLLSTVSNTGHFSTVGLTYRGHKTLMSNGEEINILDQDYYKRALEGEEVVEGPVVLPSSGRKVVILAKPLYKDEEVIGVVHEAYDLDNATKTLLAVLNMQQDRITMIADEKGDVIMGIGNGSREISLNSWSRKPLAAR
>MGYG000194183_01696/1-417	MRRKEKVFDGLIFKHILILLMLLVLIDFTSTIICASNSMKVTSENMLEASKRELEDYLKTNTSLLKALSQDDRFSNSEISLIEKGKLLRPYQKEYNLFMIGITDTEGNVSSTYREKVGSIKNKVGFKKAIKTKRVVVSDIETSNVTGDKVFIIYMPIVKNNEVIGTIFASFYFQNVNKIVSRSNFEDSIKFLMIDKDYTLISESDKNSINNKSNTLSLEGNIIGSTKDEILKNINEKQKSSFLYWNNWRLYNVKYTNIKDTNWTLISKCDIIKNFKSLIINFIIKLYFYILIFMILWKLSNAKLIDQLKKLAYYDSLSGIKNKEKFRKDSIYILKNYYRDDFYLVQLDVNKFKYINEMFGYSEGNKILIHIAHVLNNNMNKFELCARMDNDHFILLVFC…
>MGYG000000699_00842/1-428	MKLRAHKREKGTLTLQASILLNYALMAAIIITVMTFMLFFQFSKENKSIVVSHAEQTVAETESRVENYLRRVRTIGYSVYYNVIKDADLAKTMISKDINLMYESNKDSLVSIALFKEDGTLVCASPNAILKPRVDIQSQDWFQSATREIENLHYSLPHVQNLFDNTTGKYHWVISLSMSVELTENGNTSRGVLLVDMDYSSVQQLLKDTNETMVQEYVYIIDSVGKMVYHPRMLSMDSGVIGQPDISYSILSEGTHYLKDDTVIVSSIGYTGWKLIAVVPGTSILETIGTTKYFVMMLGMIFILLMLIVNRFVSDRVTKPLRTLDQSVRMVESGEGNAIIVDDNAGKEVRHLGFAIRSYKQRNEQLVKDVIHEQQEQKRRELDILQSQINPHFLYNTLD…
>MGYG000020178_01150/1-440	MSAKKDISKEFDKISDDAKQVQKKRKSLTSRIFKWMCLAVGGSLLIVGGVNIGINYNFLQESLKNQLTEVADMSSNTVSNQLSSITAELQQIAYDSGFDDLTDTGALSTKCLSILSKNPMLTDIKIVNTDGKCFYSETLDYSENESFKKAVETKKTAQGEPYAAKDLKHVLMDVAIPMFDSDNTTLRSVLMACVDMNTFSAVIGQTKIGETGYTMAIDQTGTIIAYPDETKLTERINYKTLAQSDSSYQGIADCISNAIKGEKGFAEVTLDGVDKYVTYAPIANTEGWSCLVVATPSEYTDNLKMSLYIGTAVAVICFVISVLVILTIVKKVIKPVKLCSDRIVTLSQGDLHAEPLDFGKNIDNEISQLSESTNQITTQINAIITDLDNMLAALGNGDL…
>MGYG000126316_03839/1-360	MHVKNTFYTTTITVIIVSLIISLSIAVQIATSRQQSIQQINTGVANLSHTLDVYTEGIMRQSEMVITTVSDIIEIYGMTPQQATHIQQMLNNQDNFLTQINNVVVYDARGDIFTALHESFTGPRKGSDREFFIYHKENKSQQIFIGEPVVSRTNGKWVITISRRLETPAGAFNGVVVVTLGIENFLALYGQINIGHSGVIGLTTQSGVLLVRYPFKNTYIGTIVSDSPLFRKYLKVQNTGIARSVSRFDKIERIYAYEKNSRYGLVTTVAVSIDEALEPWRKQAIQLAVLIFVFTAILIVASYFLYSDLSRKARDNKALKIIASEDALTGLYNRRIFDEKILSEIARCAAHEAPISMLIV
>MGYG000188969_00558/1-429	MSMKKRKVSDIQSVIMTVLSLMTVITSISMGLLLYNRYEMAMRQNEVRNTQNLMESTVNSMEQYLKNMRQISDTVTYNIIQAFDVSSPEFNQQLSFLYDFNKDKIQSIALYDMEGNLIVAEPVTLQKDGIEVLWQSWFENAAEEIENMHFSTPHMQNLFQDDAKSYHWVISLSRAVDGIDGDRPENGILLVDMKYSFIEEMMNQVNDQNRGRYYYVCDGEGNLIYHPYANEISNGLFEEDFSIVCSSEDGVYKNLRSPSGDKQTAIVSTISYTGWKMVGIVKQDIRTDSREQFRIYMVIVVIMLIMMLLLVNRIVSKRISSPILKLDASVRAYEAGEKPDIYIGGSYEIRHLGKSVQHSYEEIERLMKEIVKQQNERRKSELAALQSQINPHFLYNTLE…
>MGYG000124659_03033/1-373	MESTRFLADDLTSQLNTVYSLLEGMSEQPLIKDTSIPVQERAASMKTYADAFGFWMIGVVDPDGTISSTLRPKTGKVQRGYIPRIMASGKREISDPFPAGATGDMTYSQFMPIKKDGKVVSICFVTTPLSLLSERVPRRDHTGNGYYLMLSSTGSLIAHPNPTMSLTHIRDLVAGERFLYGSSRETFLRDIKSDQPGTFISIFRNTLYFTAFMNIPETGWTLIHRVKILPTVKYMLLAFFTQTLLYTLLFVVLYRYGRTAISQELRPVDNILRQVEELNRSVNAADSITEEDVFNIINISRKGLYDALTGLPTRNLFRQRVNDTIEKMPGRLFGVFILDMDNLKAIRSFASTLKEFTERHFGLACRYGGDEFV
>MGYG000172024_00296/1-429	MKNASLATRLTSFIVLVFVVILGASSIVSYKNTSSTVTELFKSIQKGALSASYTTINITMNVEATQHLKALADKLISLDREDVISQRGLLSTTENLIKYPSMFIVYEDGRHILQDFDAANPNPRLSDNWDSAGGDWRERSWYKDTKAAKKSIVTATYESKSGLHAGKHLSTITYPLIRNGEFIGVLGIDVFTDEFQQRFVNFERPELPSMDIYMTDSLGKIFSHKDPAIVANPEPYPQEVELKRILESEKEGEFTYLDSHGEERLGYFKQFPFGWTIVASALESDYTSATNKHFIYNIIVTLILAAIGAVVLFFIIKAQVLSRLYQISNHLLNFFDFLNHKTDIPPKELKAKSLDELGKMTAAINDNIKIVEQNLDKDTKLVKESLEVINYTREGHATK…
>MGYG000018094_00665/1-455	MRSIKQKIILVSGLCMAIIATVLVVFSVYSTGTTQHIVTEKVSHILETKSKTALTYLLSSCAATVEKALQDNLDTARTTGKIFEVLHAQPQKEHLRELVTTILRANLENNPAYLGSYSAWEPNALDGNDMAYANTTAHDASGRFITYWNRDAAGKINRQALVDYESQGTHPNGVRKGGWYLTPRETGKESVLDPIPYTIQGKTEWLTTISVPIKEKGKFLGVSGTDLRLTFLQKMAEEVNQKIYSGKGRLLIISHQGLLVADSANPGMVGKPLSESLPQSEDILRDVQSGKEAMRADSSGKQILGCAPVALGRSGKFWSVLVQLPREVVLADAVALQNELEARASTDVLWQITVGAVITLLGLAGLWYFAGTLTRPLVRATVFAEHVAQGNFDQQLNVR…
>MGYG000006711_00471/1-439	MFKSFADKISVYVILLTAVLFLITAVTVNRYSYRHVRSEAVTNAFSQLKALNMEMEGTLGSISTAMNNIAPRAERLALNNSDTADFLGLLRDVLANTPQLTDIVICLEPYFYQGEYRFAAYGIKEKDSIRTYMIHRRNYEYIYYDWYVIPRCTGNSYWTDPYIDKAWGQLSMCSYSVPLKDREGRFIGAFCAGIETDWFTDMIDSIQLYDNSYNFLIGKTAGYIVHPDPEYIINETVFTHALIKGDSTLADIGRRMISGITGMEEIDISGEPSMVFFTPVRSNGWSIATVCPKSDIFAEVYRISRAIAIIALISIVVMAFIIRLTIYRATRPLTLLAKSADRIAEGEFNVPIPDFSGDDEVGRLGRSFSTMQTSLASYMERLRRTTAAKERIESELSIA…
>MGYG000112196_01211/1-428	MKLGLLTKMSLYILIPSMLGLALVAGISHHMSEDALRKQTRQDIAAILKGQEVGLNAVFVSMKEALAQIAENRRLRLFLEAYANGAPIDHNDELFLHAHDALKNFTDVNSNIATCGLIAPDGKVIMHSKKGDTQKFSSTIGEDFSKRSYFINGMKGVVSSVGLVSVATKKMTTIIGMPVKDKGKIVGVIYGGTDNDKLANATTNKIDLGDVGLAFVINTEGVIVQHPDLKRIGQKETGSAWVTEVLKNKKGRLEFVNAEGLEKILYYTNMPDEGWILCLELDKTLLYEPISDMLVNNVLTAVACALVVGIVIFLSVRSIVHLLGGLSGIAEAIAGGRLECSAAEERLLRTSEKRGDEFSVLSFGMERMMSNIKRLLGESEEKTAAAHKATEQARQATER…
>MGYG000239978_00830/1-425	MKNFLLLKISALITGIIVVGFVCITLINESTYGEVIRDDIRNISRLTSLNIYAKIDNELTKPIFVSLTMANDSFLKGWLREEGTPEGRVERLRCYLRDLERKYGYNSVFLISAKTNYYYHYKGIHKHISPDNAHDVWYYNFLKTGKPYALDVDTDEADHNILTVFVDCRIEDENGELMGVVGVGVKMDTLQQLLERFEKEFSLTAFLVDTRGEVQVHTDDANIRRKSLFDLLPVEPMRETIFNRAKMESVWYRYDDRENCLVTRYIPDLHWYLIVEKDTSIIKRSFLSQLWKDIIVVSIIILLIIILIAMIIVRYNRRMTRLATTDDLTGLINRERFNAILNRKKGESPVVFMFDVDNFKNINDTHGHLRGNEVLADVARKARDIVGDAGTVARWGGDE…
>MGYG000044682_00989/1-413	MKKPHSLYLELLSVLGLVLAFLLSTVVASAFALYRNNVLKTTNQNLQATGEQLLGTYDSYFSQILRNSDSIIYSYNAIDDENKFKETMNAFFSNVVSLREEIISVSLYEASTAELIAYNGTIGVYDNAKNEEWFNQTFATSEAKLIPVLNIPTTQNPAYPNSFSISRYASYDKNNTFDAVLHIEFSFNAIVNLLSETALGEGGNFLIYDKNYRIVYSSLPKDLGDKTTILKELVMGNGHYNISNHSYFVFASSISNTSWRLGVFLNYDAVSEAIKSFNIYILITGGVLLFIGCFVAFLAIRKSVKPILSLSKEMTEIVSLEDMPSKILDIKGSREVVELDNSFKALIGRIDDLKDKLIYEKEEQRKSELQALQNQINPHFLYNTLDSILALIDKNKNME…
>MGYG000028818_00365/1-440	MSAKKDISKEFDKISDGAKQVQKKRKSLTGRIFKWMCLAVGGSLLIVGGVNIGINYNFLQESLKNQLTEVADMSSNTVSNQLSSITAELQQIAYDSGFDDLTDTGTLSTKCFSILSKNPMLTDVKIVNTDGKCFYAETLDYSENESFKKAVETKKTAQGEPYAAKDLKHVLMDVAIPMFDSDNTTLRSVLMACVDMNTFSAVIGQTKIGETGYAMAIDQTGTIIAYPDETKLTERINYKTLAQADSSYQGIADCISNAIKGEKGFAEVTLDGVDKYVTYAPIANTEGWSCLVVATPSEYTDSIKMSLCIGTAVAVICFVVSVLVILTIVKKVIKPVKLCSDRIVTLSQGDLHAEPLDFGKNIDKEISQLSESTNQITTQINAIITDLDNMLAALGNGDL…
>MGYG000273856_03046/1-430	MKRLKTPKFSFSLILNFLISTLIPFVLVTLLIANLYKYNYTRDVFNLVDNSLVSISQNIYLYLSELDRATLTPYYNEDFFATLKHIKESSGRQSVLEQAQLENSLGYLMSFIRYTREDIAGSIIVAGGDCIYSTTNMVDSSVDPDYPFSEQEWYREALALKGRPLFVSPHSQDYYVPNTNPQVISVARAIVNLRTRQPLCVIKVDANTVIFEKVLQDIVFHVPSTVIVTDQSGHVVYSTLPVDGLDEADLSRDSVKINYGGQSYLKRSQPVRDYGWNVHVLLKESAVNSNIFYIYATAFLLYLVGLLTALAFYFWRSRRLIHTVDTINGLLEQIQNGNFKARYTPDSPNELKLIIDSVNYIAEMLEERMEREYQMAVEQKTFQFKALQAQINPHFLFNT…
>MGYG000055194_01496/1-440	MSAKKDISKEFDKISDGAKQVQKKRKSLTGRIFKWMCLAVGGSLLIVGGVNIGINYNFLQESLKNQLTEVADMSSNTVSNQLSSITAELQQIAYDSGFDDLTDTGALSTKCLSILSKNPMLTDIKIVNTDGKCFYSETLDYSENESFKKAVETKKTAQGEPYAAKDLKHVLMDVAIPMFDSDNTTLRSVLMACVDMNTFSAVIGQTKIGETGYTMAIDQTGTIIAYPDETKLTERINYKTLAQADSSYQGIADCISNAIKGEKGFAEVTLDGVDKYVTYAPIANTEGWSCLVVATPSEYTDSLKMSLYTGTAVAVICFVISVLVILTIVKKVIKPVKLCSDRIVTLSQGDLHAEPLDFGKNIDNEISQLSESTNQITTQINAIITDLDNMLAALGNGDL…
>MGYG000061549_01009/1-428	MNFSFFKNKENAFGIQSKLNTTISRLLIISLGCLGLIAVIMNYLSTNNLLKQTFSETVKVAASKAGYELETYTNVVTELGCDSVFADSSTTDKQKKEIIDQKVKTYDLERGNILGTDGISIFDGNDYSKREYFKAAMKGDTFVSDPLVSEITGDLTIIIAAPIWEDGIPDTRVVGVIYIVPDPSILNDIVSTIKVSKNGSAYMINKEGTTIANKNEESVLNQENTTNDAKTDSSLKKLASLEGKMMKGESGFDTYRYKGTKKFLAYAPVPNTNGWSIAINAPTGDFMMTTILGIILVVAAIALSLFIGMTRTRFLAHAIGDPIKECANRLVLLADGDLSSPVPEGSSNDETGILTDASKKLIDGMNTIIRDIDHCLSEMANGNLAVHSSARESYIGDFS…
>MGYG000081164_02217/1-360	MHVKNTFYTTTITVIIVSLIISLSLAVQIATSRQQSIQQINTSVANLSHTLNVYTEGIIRQSEMLITTVSDTLEIYGMTPQQATNIQRMISNQDNLLTQINNVVVYDAHGDIFTALHENFAGPRKGADRSFFVYHKENKSQQIFIGEPVISRTNGKWVITISRRLETHTGAFNGVVVVTLGIENFLALYGQINIGHAGVIGLTTQTGVLLIRYPFKNTYIGTIFSDSPLFRKYLKVQNTGIASSVSRFDKIERIYAYEKNSRYGLVTTVAVSADEALSPWRKQAIQLALLIFVFTAILIVASYFLYSDLSRKTRDNKALKIIASEDALTGLYNRRIFDEKILSDIAMCAAEDAPISLLLV
>MGYG000112460_00752/1-442	MKSKSLRFRILLLLVGTTAIAALICGIIGYYNSRAVANSDAKEKLTTVSEGYGKDIDNLLSQVEVAVNTLADVTKNQIQDVDKFKSSSSYVDSCTEALETTALQCANNTKGAMTYYIRYNPEFTEATSGIFASKESENADFKSLTPTDFSSFDKDDAEHVGWYYIPVKNGKATWMDPYLNSNVNVYMISYVVPIMIDNEAIGVVGMDINFNQLKQLADKAKCFDSGYVFLVDSSNKVLSHKDIKQGTDLQKVDGELASFVKAGKTGEIKEYTYNGSRKMLSAVSLKNGMKLVMAVLDKEVQSNSTRLMYMMIIAIVAATLYAAITGFFFSGSMIRPIKDLTGIIENTAKLNFVKSEKGEKLVRMKDETGAMARAVQQMRSKLRAMVALIDQAGIKMGDN…
>MGYG000010637_00847/1-412	MDGKKGIHPSVGVGILSVLLIFIFLFMLINASTLRAALHDSTENYALDMSSQLAGDISSRMKAVQMEMKLMADSISMVSGTDKELAEFIERKSEISGFDAMAFLGADGRAVPADFSFSMFQEGIDASFRGEMRVTAYTEGQNVLYTVPVYKNNQITGVLAGLRNKANMQALIQPTSFEGRGLTCIVDSDGKVIISPTDIKPFLTLDTVFHESGKSEASRAVMEMKEDLENRKEGVFRFMAVSGEELFLSYHALTVNDWTLLTLIPADLISGRAEKYIFYSFLIIGFIVVIFGLFIFAVSRFYAKSRRRLEQIAYVDSVTGGRNNAAFREAYMKLTEAEPPPFTIVLFNIKNFKLINENFGTEQGDKTLRYVYETLSGMLKPGEIVARSSADNFFLCLKE…
>MGYG000217358_01172/1-432	MNKASSAAAKKNNGIQRSLRHCVELVFCITAVMILLLTYFTSITNAINSKHSIFVAQTSKSASDITAWFDKQCFMMDNLAEAVDSGKYDADNFDKAYGFLVDMQSVSDEVYVFYIGKSDKSSVFSDGWDAAAENYDPTDRDWYTKAVEAKKTVVSDPYIDVKTKELVITVSKPIFHENGDISVVAADIFVTSVIDIAKSNVNGGYYPILIDAAGDIVVHRNDAYLPYVDNDESEHYTKASDTSIAAIVGNENGRIYPGTDENGQLSIYAKENVGDYGWTIIYAQDTYTFYFSEMWLVIIFISVLVILTVISTIVLNIQINHKLKPMSEINKAADSMKNGQLSYKSGYRKNDEIGSACLAIEEANGMLKSYVSDIDRKLGLMADGSFNNEITLQYNGDFA…
>MGYG000002525_01495/1-404	MLDSIRSRILAACIIIVAGSLAINTYFNYSVANKYNNSAIDNTLTAVTASHGVGIADWVASKTQMIVSLKDSALAADPIAALRQVAAAGNFINVYIGYANKTAIFSNPDGIPAGYDPTGRPWYLQAVKAGKPMVTPPYIDAGTNQLVVTFALPIIQDGSVKGVLAADVTMDSVIANVKSIHPTEDSFGMLIDADGTIIAHQDAKLTLKPLSDIAPTLDLKTLLTSTEPIAANIGDNSKLLLAQPVPGTQWFTVVALDKAQATTGMRSLLTTSLVTLIIIILIAVVIISLITKRALAPLTHVHKAMDAISSGSEDLTQRLPVEGNDEVAKIALSFNNFADKLSVVMAQIRDTSESVRIAANEIAAGNQDLSGRTESAAASLQQTSAALEQISATVAHSAS…
>MGYG000287067_00099/1-441	MSSKKNISKELEKLSDGVEKARKKRKSLTGKIFKWMCLAVGSSLLIVGGVNISMNYNFLKQSLKDQLTEVADMSSKTISNQLSSITAELQQISNDSGFDNLSDTGALSTKCFSILTKNPMLTDVKIVNTEGKCFYAETLNYSENASFKQAVETKKSASGEPYATQDLKQVLMDIAIPMFESDNSTLRSVLMASVDMSTFSAVIGQTRIGETGYTMAVDQTGTIIAYPDEEKLTERINYKTLAQADSSYQGIADCISKAVRGENGFAEVTLDGVNKYVTYAPIENTDGWSCLVVATPSEYTGRIVQSIAFGSVVSILCFIVSVLLILTIVKKIIKPVKLCSDRIVTLSQGDLHSAPLDFGNNIDKEIGQLSESTNLIATHINAVISDLDNMLAALGNGDL…
>MGYG000151771_00206/1-403	MRFRTLLFFISAAAVTIPCLVMGWLQYVAVEREFTEDDRTRAEISLLVSERLEAKVDNAVSLVTAAAEILKSEEGEPAEKLSLILEELCKASPDILNMHFDDPSAVSVAFSPRKNKRGESNIGVSHKDRSHWKNPYVKDGISVSGLVQAVGASDRKIVNITKPVYSNGRFVGLAVAALDLEQIAAQVLKGLATDAYQIGIFGRNGEVIFSSGKSVPLHNLSIEERTHRSFTFSNAEYYGYVRPLAVTDWSVGVFSRTVDRKTVLVQLFIRNVFVWLATFLAAIVIGFLASISVVRAVEKLTRQMTAARILPDKSEKIKSPRELVQLQRTYGRMQERLLTAQTRLKELNSSLEAKVKAQVETIQRHEALLTSLFSDMNEGIVLFNQKLEMRFRNPSAVRL…
>MGYG000169034_01764/1-463	MKILPQIKKIQRKCNAFITKQLRKVSIFQRLNISFLVLLLGAAAFLTFFSFSKYSAEIIFNLERYASMSVQNIQLKVQDILQGYENIAIQFYEDESVLQAVAQNETLSEDQAETFRENRHTIERKLYDMRSGKKYIKNIELVTPERQYHMVEENGYQRGGTIRNLDEFYKSDFYRKAIERHGYPVWIEEAGQNHTFYESEQSVYGLADIITLSVAIYQPDTRAFLGVLTMNVDIKAFASAGRGYETYQDGNLFLIGEDGVLTGFNPNIESPSFPANHDLFHKMQKNKKDVVRTEINGKDVLLAYENIPETDMFSVYIADMRILLERTGHTRNLCILVLCVIVIGCFAISYYVTRSISEPVRRLVKVMGKAGDGKWTVRYQNSGNDEITVLGDRFNEMAD…
>MGYG000003131_01910/1-414	MLKMNSIKAKLSLVMLLIMIVSLCTLGGINYWNARKIVIEDAESNLQTLALNYSDKLGFWVEKRKAEMTMLANSPILVAGNKEEIIRYMQSESKRNPAYSRFLVADLNGNTYYSNGAVANIGDRDYFKQSKAGKTVISDPVVSKVDGKLVAVVSTPIMKNGAVVAVMGGTLSMDEVSAIITAIKVGDSGYAYLKQNDGFTIAHPDPNTILKNNPLTEAGTDPSLKAMTEKMVRGETGLDQYVYKGEKKYVAYAPVPETTWSLAVNAPVSEVTGKVISLMWTSLFIVLLCLVIVAVLVHLFAKKVAAPIEALTGFAQSIAQGDLTKNDLAVQSDDEIGRLGLSFQAMAQNLRHLIKQVSGSAEQVSLSAQDLTTSSEQSAAAVNQVATSISDVAQGAQHQ…
>MGYG000198686_00574/1-438	MLKVESKYTKKYLFAILFFIIMSIICVTIFLTNINSGINEKVQEILLNEVISHRKSLEATISIQYQELEGISEYITSLNTRDMSQLINFTKAFVSKNGFDRIVVAFEDGIGYLSDGSSLFNPRSVNNAGYLSDGSSYDISTRGYYQDTMNGGARNSEPVDSVIDGERRMALSVPIYSQHGQIIGMVMGSYDVRAISEIEFSNLYNNKGYTYLIDYSGNFLINDQKLHNYQGNFYDYCQESNILSNQQLQQIKTDISNYVSGCVLTKGGKETRYLVYVPLESSEWVICYSVLVSDAFQDYQFIMKYETYLLGAVAMVLTVTVLYIFIVNKKERRVLLKRADYDSLTGLYNRRKLTEEIKGYLKAQSEFGLAILDIDDFKKINDTYGHPIGDIILKEIGQI…
>MGYG000005359_01317/1-425	MKGKGRKTGRSKLLQALRNMRLNIVAFAMLVILAVSGMILIRSTLLKNSQDTGMALAQNYASEEQSSLTVYETLISFGTATIDRRVADGNSREELLEWLSAYFDRLDAVLGEGVVDPYVVMDGEILAANPWEGDSTYDVGAAEWYQKALEAEGEAVFTDVYTDVIYSKPVITVAQRCRNTDAVMAFDIFPQNIRLEFDSLALTKGESFFLCDSAGRVIYKSTALERSDEELQQYLSGLIGKISEGLMESSDSYIVDLDGSRRAVYYARMDNGWFSIITVPYSDILGNFNWFTLLFGVLVLSFLAVLAGMTWRDVKINDRIRRTNETVRVLGNSYYALYRIDFGQDTYEMIKGSDYVRSRIAPTGRYEELLRVAGEVIEEDAYKEFLESFSSQNIRRLVS…
>MGYG000031191_01187/1-427	MEKSKNNIPRYIIIGALLIIFLIAFCIRYVSFIWNNENDNLLKYEVDTNKKNAIIINNKINGYIDSLVTLSSAITSHTGDDDFKSDLIKNALNNNAFKRIGFVLSDGSSYIEDNKLGVIYYSNVNLREREYYRKAIKGERYVSAPSKDQWSNESVVIISVPIYDANNKIIGILAGVNNTSHFIKSLENDYEKNHENTEAFFHIVSSDGNIVFRSTINKNGVAKNIFEGDYEYIDDMEKLKSNYSSGKSGITKFKLKGIEERYSTYTPININDWYLTSVIPVDSIKNQVINIILYTVALMVILSITLCMLIFSVINIHKKNLREKYALAFKDSLTGCYNKTKFIIELQNHRNLYDDHHAVLMYDIKNFKAYNNIFGYQSGDELIIKLGRIFSSNIKSDEL…
>MGYG000002310_07778/1-403	MVAIPRPNLSLRARLFILTAVALLPALMILVYNEVSLRRSREAEAHDLALRYGQLAGLEMQGIVSGMEGMLRTIASTPIVRTFDPESCRSFLADIRAQSPHLLTIMVIDREGFIRCGTDESDIGQGLADRPYFRRALETGSFVTGEYTVSRITGRKGLPLATVIKDAKGTVAGVVAASLDLNWLGERIRSRDFARGSALTIADREGVIIAREPFPERFIGTRIPEPYQRLVHAERPGTEEVTSQDGTRRVIGYIPASASPDGLYISAGISLEEAFEAIDRATNRGLALALAGSLVAFVTAWLFAGAFVHRPVSRLVYTIAAWRRGDHSVRTRMSTSHGELESVGAAIDGLMDELATRQAARERAEEQQRMLLNELNHRVKNTLATVQFISARTLRNASS…
>MGYG000219261_02191/1-432	MHKSQNFQNKSIIIFLLSIIIPIMILSSCLAYYLQNKIQTQNKTYFSTTLYSISSNMSTYFSDLKRLTLTPYIYDDIINFYTAVDNGQYTKKGPENYKVETYRKNYISCIQRLLITSREDILAISFLPQNLNNQIILTTTKNKDLIETSDYVYRKENWFIDSFISEEPFRYSISKPMPFMSSPSRVISSFHTVKNIYTKRNIGVIRIDSSLDNIQEMFQNVKLTPHSGFIIADQRGEPLYHVGNLDEETVPYLLTKNSKIRTSSDTYTLYRKNIDGMPWTLIFLSSDKDNRQTIIFIWTLASVLSVLTMLFGCLFFRKNSRKTTFMLNSILNTMESASEGNLNVHVPQEVLSDKNFFVAKEFFMIGENLNKMIHQLDLYIQRSYKYEIQRQEAEYRALQ…
>MGYG000001371_03907/1-474	MVSDRLMLPFHPGLGYGYFMKRDVTVMMKRMASLIQSFTYWIGRRSMQSRLVAAYILILLIPSIIVSNYFFKQIRDTYISDALNQNSFLLEIEKMNMLNQIEAIEMAAQLAISDDGIKDYLRINEEPEPAWLIDLAWGPFKDIQRIQTNNPNITHLRLYTNNSNVTEMWPIIFHEKRIASEPWFPKVKELDGGEMWVFNHRDPDILQRYAADVSEEQPKVSLIRQVHNGNYSGVIQVDMLLKYFAPKTFAGIVDDSSQMVIVDQEGKLFMDRSQSFMTSHEGLRDEVELQFAKLKLQTGDSEETMHARFSLEGSSFLLIATPMERLHAHVLNVVSLEGALNNVSKAQGQIIAANVVLIILLSIITYYLNSIILKSLRRLTETMKRVRKGEVTAAIAIRG…
>MGYG000076819_02656/1-434	MSTKASQKGTKGQTPGMTTIRERLQKAISRLVVFSIIPLVILTVILNLSSTMRTLEDDMLVVAEISADRIKEELRVTTTIVSELGCSYQLSSPVFTQEQKQQYINQRVEAYGMVRGKLIGANGICAYDGTDYSDRDYFKRSMQGEVVVSDPVIAKTDGKLSVIISAPVYADGDKNGDIVGVVFVVPDPEFLNDIAAAVSVSKNSECYLLGETGITIAHCDSAIAQEQKSNIELSQTDRSLRGIAKVEQKMMTGATGYGTYRKGGTFTIQAYAPIEGTNGWSVAVNAPLTDFLGSTVVCIVIGVAIGAAALCFSVRRAKKIGQAIGEPVAKCTERLRLLAEGDLHTPAPVIRTQDETQILAEATAALSGNLQKVIGDADYLLGEMSQGNFALTTGCAEAY…
>MGYG000003550_01108/1-428	MQKIKINNKFWVMNNSLRSLILRYVAVIIILSTGIITAINIFKINSSIKKESKSYLVNTASMSRDNFNSWFYEKINILDLLEKDIRLLKLYENPKENDILAYFNEEYKADNELLNIYFSNEKSELVNVSGWIPEADYIATERVWYTEAVKSNDFYISEPYVDAMTKETVISISKSIKADGTTVGVVGIDVTMETLKDMISDLSLEDGSYAFVIDKNEQIILHPNDELAPTDEKIFKLSDLSVDYSEMLTSQSGQISQSKDIRGNKTYSVLEPLDYGNLNMIFNYPKKIMIKQMIAEIILDILIMIISIIFSGFFIYKFSEKYVTPIEKTSKLLQEFSRGNLKIDSSDIEKNSKEVIEMTDIVDNVAETLNSYIIEISSVLGEFAKGDFTAEPQLEYVGD…
>MGYG000084760_02168/1-439	MKVKNIVQKSIFAKMMLYILTAVLVVFLASGIFLELKTKDIVTKMNYEHLLTEAKAASNQNNEFFKKNEVLVRQMATNQDIIKLMKGVKTRDKVRSHPDYKDVINSLQQIKKMDKNLATVWIGLQDASYLVTQDQWDSPTNWIIKEKSWYKEALKLKPGEVLYTEPYVDSVTGKMVISVIQVVYDEKGTSLGAVAIDVLLDELPSIMEKYKIGKSGFVFLISKKGELVYHPVKEMILKNNMTKEKGEMGDIGRNMVAQKQGTGMYSYKNNHKYVGYYPISSNGWSVAAVIDQSEFNEKVSMVRKLLIISYALGGIIIAALIFLVGKAIVKPIKSLEGYGQKMADLDFTEDISKELVEKEDEIGLLAKAFENISVNLRDFARKTLESAEQVAASSEELTS…
>MGYG000090668_03273/1-421	MSRSMISTKIFRLDLGRLILILAVMSAFVTLANSFYASYKVQRQLLIDNTLEANRVYATKLASSTEIFLKSAQRQLHYSSMIAAQHFDDPKILQAETARLKYQTDSFNSVVITDAQGIIRATSPDSLQLLGHALSSPGSIEALKLRRPIISKPYVSAANNLVVNISTPIITPDGHYRGYIGGTIYLRKQSILNELLGEHYYRDGSYIVVLDKDRRILYHRDTSRIGEVLEPKPLTEAPKTANNGSLMVTSTSGESMLAGYAMVEPSGWEIITLRPEAVTLKPLEGLMLKGLAHIAPLALFTLLAVWLLSRLIARPLWLLAGSANDMDKPDIAVSIKQIPSWYFESTQLKRALLIGISLLQKKIGKLKFEAQTDPMTGLYNRRGLATTLEPIAQLGQPFS…
>MGYG000224314_01178/1-412	MLNLKTKEKRSSKKQLSIRQAILRLSLISVLVTSFILSVLLIKYTSDSTRTLLNIKMEQFNTSALHDINEPVELAVQLLNTIKSDSLIKHWESTPTNISRLEEQFHKLLTENPRLAEIYLGFESKEIIATTSLPADYDPTTRPWYEQAKNSYRLTVGEPYEDVNSGKLVVSVTIPISDASGKFNGVLGIDVNLSVIEALLNMRLESILFEGSKVFAYTGTGMIVSSSEEELIGTQITDLITNYDPTLTTINLNNEKYIATSMESTDGYNLVTLSPEHLVTNYIFKDILLIVTLVLIIIIVLSTIIILYTKKITKPIEELTLIMNKAKQKDLTHRINADSIKIEEISLLAESSNSMMDSMTRLLHKLNASSILLTENIEASQGMLEENTLVGEEIAKAVM…
>MGYG000107464_01038/1-417	MGKRVKKSLSTLKLYDKIVLSATVILIIISLILTVVSIDNITKSKIEEVEQYLATLTMDFKDNVDGFLKEKIDLLKFIASFPEIYNMNWDEQYKFLKEKTIYSKFEHMFILDNEGYGYYVQSDEIKEQSHEEFFQNIKDKEEYITEPFLEEYQNRSITTISVAIYNNGNRVGTLCGALNLKEINDKIQSVKVKKSGFGFVINNNGNYVVSNDMNLVHNKINIFELENYDATLLDSDKKNDNGLMVINGENYYANYSLLDGVPWKVVFVVSVREVLEEIRNIKYLQYFSTMLFIILLGLIVRIIAKYIRNDKLVYIDSLTQIANRNKCNYIFTRIDNGYKEDLAIISIDLNDFKIVNDTMGHNVGDELLCDFAKILKLTFEKYGFIGRMGGDEFIVILSG…
>MGYG000048887_00007/1-442	MKSKSLRFRILLLLVGTTAITALICGIIGYYNSRAVANSDAKEKLTTVSEGYGKDIDNLLSQVEVAVNTLADVTKNQIQDVDKFKSSSSYVDSCTEALETTALQCANNTKGAMTYYIRYNPEFTEATSGIFASKESENADFKSLTPTDFSSFDKDDAEHVGWYYIPVKNGKATWMDPYLNSNVNVYMISYVVPIMIDNEAIGVVGMDINFNQLKQLADKAKCFDSGYAFLVDSTNKVLSHKDIKQGTDLQKVDGELASFVKAGRMGEIKEYTYDGSRKMVSAVSLKNGMKLVMAVLDKEVQSNSTRLMYMMIIAIVAAILYAAITGFFFSGSMIRPIKDLTGIIEDTAKLSFVKSAKGEKLVRMKDETGAMARAVQQMRSKLREMVALIDQAGIKMGDN…
>MGYG000031339_00901/1-429	MKNRLKLFFYNLPMMGKLLIFLITCSLAPLLVISIYSYTSARNQLLEQAYENMNHMNQQINNNISGQLENFHQISGMLYTNATLKAYLTQTYEKDIDFVEAYGYINDLFFGLMAANSNVDGITVYVLNDTIPTDGTFIKYLYDEKAAPAWVRELDRTYGNVVYTGITLNDKKERFFSLARIMNFNSLNYPYGVLTLSVKEEYLYSMIRQESEGKSIFVIDEKGSILSTKDKSLISKGLGEVLEVEIPMEDTDGRLVMDVRGKRSLVVFNQMDQGWKTVSIVPLDDILRETKLASSRVLLIAGISFILALILILFISRYFTGRIKNLTGQIALIEKEDFSRKIDIKGNDEIGRLSQAFNRMTDKLNILINELYKKEIARRDTELYALQSQINPHFLYNTL…
>MGYG000000222_01763/1-439	MRKLQFKSFATRMSLYVLSFTLVVFTVIMGLFYAYSRDKVTEYAVNYTHEQLQNMTARISSLLLTVETTLNHSVWMIEENLANPDSLRRVITAVAKNNDLILSSGIAFVPDYYKEKGKYFMPYVSLRDGRTDYQVLGGQDYDYPCMDWYLIPKLLKRSYWSEPYYDEGGGNFIMSTYAMPLYDSKGEVYAIFTANISLSQFTDMVDRLKPYESSYTFLLSRNGCYLTHKDESKIMNETIFSTAFEQGDTDLEHIGREMLQGHTGTRKLRQNNRETYAFYTAIPDIGWSISNICPASVILADLYTVSRQIIYLFLIGMLVLFFIIYLIIRRVVRPLSEFSHSARVIATGRFDVELPQVTSRDEIKTLHDSLVYMQQSLASYVTELRDTTASKERIESELS…
>MGYG000060010_00134/1-416	MKMNNKPLNIKIGFYFLITNLVLVLLLGSIFYFSSSSLLIQKEISAKTEAIEKSGNYIELYTNKLTTLSQVISHDKGVYDYLKNKNEAEKNRILNIMENTLSTDPYIKSIILIRKDGAVISNEKNVNMEISSDMMKEEWYVNSLMNPMPVLNPLRKQNFSHDGMDDWVISVSREIADSNGENLGVLLIDIKYQALHEYLQNQETGENSNIVILDDDNRIVYYKDIPYTNSQEKYLKNLKNIEEGYNRKENTVTVKYPIKNTHWTLIEISYMQEIESLKNHFFEMIVVSCLVSLLITVLVSVSVLRRITRPIKELEQHMSNFNNNLSKIDLKGDVSIEILSLQNHFNEMIDRIKYLREYEINALYSQINPHFLYNTLDTIIWMAEFQDTEKVISITKALS…
>MGYG000001451_02710/1-479	MIIMRNRRSERPWELRRFLLNNLPIRYKLIVHFLLISILPSIGLGLLTNWTVDRIIERQITDTTLQLISKVNHSLEAYVENLQNITYFISFNPEVQRFLEVRPGTVDDNVPTTAAEDRASVAASLPSPLAVSDTNTPEQLLEAGNEYYEIRKFLQGFTTLHSEVAGILVVNSQGQYISNEMYARTEESLTRESWYAEAIRNKGIFKIIGHPHHRNVTTHVNYQDSEVVSAVRAILDPDTQQVKGVILIDLKLRVIAETAQDVRLGKTGYLTVVDGEGELIYAPPDPYIEQIPLEHLDPSGSGTYSERIGGRDFQFVYRHATFPDWTTVGIFPMSESAAEMREIRFYVVSFVFIVCLLGMTASFYLAHSISRPIGQLASFMQKAQSGDLTIRHWSDRTDE…
>MGYG000077418_01680/1-423	MEKKNTSIRYTIFIYFTVTALAASLLITFSLYQRLSTQVAEMVQEENQSLINQAARSVESYLRTVMKLSDSLYYGAVKNADLSSESINNEITLLYDNNKDNVDNIALFSQSGTMVEAVPAARLKNGLDVTKEDWFISALDKTENQHFSYPHVQYVFDSNENQYRWVVSLSRAVELTEGTSTTQGVLLVDLSYSSLEHLFDGVTTGKGGYLYLISSDGEILYHPRIQLIDSGRLQENNMTAAGYKDGNHQEKFQGEGRIITVKSIGYTGWKVVGVTPKNVVSLNSIKTRLFIVFLITLILFILALINSYISSRITNPIKELEKSVGILEEGDLETPIFIGGSYEIQHLGNSIKNMTKQIRVLMDDIVEEHEAKRKQEFDTLQSQINPHFLYNTLDIIVWM…
>MGYG000235548_00668/1-422	MEEGTIKKQIILSGILVAVISGILMFIGCVVYGSIKGAQEKEAQKYMREVVSQYRSIITAQIDGDLQTLDALAAFVGQDETVDFDFILPRLEVESRRNDFVRMGFISTDRKGYLMDTNGEKRYDIDLSDEDFIQETLSGKPVVSEITEDRFSGEAVVFYGVPVTHNGNIVGAITATRLASGFSEIISGEIFGGAAYIHVVDSQGNFILRSEHAVIDRPLNNVFDDGEIAEQTRLSILSDMARGGDSFATFRFRGNDYWATFIPVGINDWQIFCLVSHTFLNHNFSALFTVCLCVMACILALFVVLFLYIYSILKKGEKTLQVLAYKDILTGADNRNRFVKDLPDMLQEPWDHAMVLMNITGFKFVNEFFGFERGDLLLKHIAGVFHANIKEGERFYRDS…
>MGYG000002680_00927/1-422	MKRREGRGPGWRHLFGHIRLPLCTLAVLGVLALAGGGILRATMLRNTYEAATALARGCAAEEQGNLNVYATLLSFGTSALEQRLEDGEEPAQIAAFLEMYFDRLDAVLGTGAVDPYVVLDGGIWAADPWEGDAEYDYADTPWYQQAVAAEGAVIFTPVYTDAISGRPVVTAAQSCGGGTVVMAFDILPEHLHFDTAGLASEDSFFLCDSAGTVIYQKTGLELPQESLQAYLTSLVEAISSGELDREPVIQDLDGRSRGVYYARMDNGWYAIITVPYSRILGGLQGVLWPLLLMFGISFLVMTALAFRESRLESRVRRANETAQVLGNTYYALYRVDYERETYEMIKGSAYVRDRIPPTGPYGDLLRTAGEVIEADAYQDFTESFSCGNIRELVRQRVRN…
>MGYG000006479_00340/1-429	MRKNSLLKTNILVCTIILIGFFVTAIVSYRSNIGVFEKDVEHVSTLATEGINSQIESIFSRPVSVSLTMANDHLLKSFLTEEIKQPSNRAYITKMQAYLDAYRKKYNYDSVFLVSTKTRHYYHFSGLNRTLYEGHPENVWYYNFLRNDEEYSLNIDNDEATDNSITVFVNCKIRDANGFILGIVGVGFKVDSLQKLLQNYDEQFNVDATLINDKGLIEVSSVKNGHERVNFFTGNALSNFKEHILEATEKPQTFWYSHDGRDAYIVTQYIPELKWHLVVENDVSVIRDKFREQIAWGFFIILGVIALVLFAITSLIRKYNAQIVKLTVSQETEYHHLLHSATEQLYENIYEMDISRNRAGGETTRRYFESLGIGADGSYDQALEAFSQKIKEEYVAGYL…
>MGYG000066433_03974/1-427	MRGAERFSYRNLKLNMKILLIYFMVLAVFILFSFWLYNDYTLNMSKNKAREYSEQVLSVQESSIENTVNGLNNISRIIIANPSVQNFLKSVDENYTVQSKEVFSQIMTYMDIYPVAKSITIYDRYQNRYGINNNKKNTFEGADIFSQEWFSEVEKLKGGFKLIANIYYYNEYPGESVISLVRIINDIETQEPIGVLVLDILERQFLGGQTKPYDNIPFLILDSDNNVIISNTERTELPGEILDYDGSTEIYSVLEKNRGEECVFSGSNMEKYGWKIVNTASLKNVEAESKTAKSTILIMSVFCSVVFIAASFLISRSITHPVQKLIKSMNKVKMGSLKKVDLDTGKDEIGILKDNYNEMIEEIDSLIKRGIQTEKDKRTYELSVLYEQIKPHFLYNTLD…
>MGYG000280272_01710/1-417	MKNKTIKTTIAFKLSLFAIIILGLVAIIQGIVNSTFTKKNVTELYTEYGVTETNAMRVYLDTWVEGNINTARAIVNSESFKEKSVPELVKELTENKDEFSTFTYVAVTDTKGNMWTSNGDTTNVSDRQPYKDVVFGGRDFSTGNPTTGTTGKTVFPITIPLKDLDGNIKGSFVAVIGIEKVQEVISNITDGENGYAFILDSDGVVIAAGLTSYVGKNLITMPESAENGLRELAQTMIKNETGHREVIDPGTNEKAICFYSPFQVTDWAGGVMIPKEQFDAIVMQLRRISEISFACSVVFFILAMFIGISYMIKPLKKVMAAIEDIASGDADLTKTIDVKANDEIGEIVTAFNKFTGNMRVMMVDLKHEKENLEFADENLSATTEDTSAAITEILANIES…
>MGYG000004699_01877/1-451	MEKLLGGNNKKKNNKVNKAKKLQAILTFTFSILLIIALGITAVSNYLITRAKVTNDFKKTSMEVTNQTNKYIEAILTTIDVTYAQIYSNKDFMFLIDGEGLNDEQKLENAKEIKNQLTDYTINNTFNIISGITFYSEYGMTASFPDIPRTIEDSKNELLSVKEMEWYKESVKREGKPYWMAPHEEKIIEGRPDTYISSISVIKDENGEKDLGVLKIDVKASVINQILSDCSIGENGYIFIVDDDQNIVASKNEKEAGTVLDSNICKAISKNDDGNFTFNKNGKKYYGISIKSLYNDWTYIAVVPTAELFATATDIQKITSVITIICLIICFIISLFVSIRITNPINTLISLTKEVSEGNLKIKSQQYDIKELNLLGENFNSMIESLRNIIEKTTNMAYE…
>MGYG000006996_04557/1-414	MGRLLNSFRDMKVAKKLLISFFVILIAAVSIIGGMSYQTAKKNFESQITSSAHDNIKILDNLINQMIEAKFNDVNNFARVIQGNMYQGDNQDELKKMLSQYINLNKDVEQVYVAGNDKKFVQEPNIQMAADYDPTERSWYKDAVAKQGGIVITEPYKAKGNGHIVVTIAKQTEDKNGVVAIDLSLDNLLKTTKLINIGKKGYAFILDGKQKIIAHPQEKSGEKAADSWAKKIYEDNHGAFSYTYDGSEKQMVFATNVKTGWKIGGTMYSNEVIEAAQPVFYNMLIVMFISLVIGGALIYFVTLSITKPLKRLVATSKEISEGDLTQTIDIHSNDEIGQLAKGFNEMTDALRTLIGRINTSAGHVAAASEELTASVRQASEATEQITMAMDEISSGATTQ…
>MGYG000002529_01085/1-466	MSLIRRVIPLYVHIAHLFLGLLLVFALITLGHQYRQTKTMLMKEAEERFSLIGQITTQALEGLFSTSALSVNLLAQQRLTEAKTLSERMASLPYMTTLLKGQPSANAVYAGYNNGDLFWLMRWPADTEVQHLTPPANTRWIVKSIRHQEATTLTETFALADNLTIIERQEESGQFFDPIEHPWFIQAKQSGQLVQSPLYISHDTQEMYLSFAEPMQNGAGVIGMSLNLRAIERLLKSAKITPNMRLAIVNEQGELMTSHKGGMVIHEHGAYRLARVTEADLPMIQHLMNASQNQKADSLSFKSEGNDWQGMRITLPEADGSKLTLWIAAPVDELLATAFTIRNQTFLLSGIFLIFALFAAIKLARTAARPLDDLTQEAGKIAHFDFNDPVRVNSYIAEI…
>MGYG000130356_01430/3-541	EMNKGTTDIEGVDNSANNIEVLEQMEDDELNPADNKRTSKNKIKEPKPKKEKKVREPKEKKAKEPRLPKEKKVKELKILKEKKVKEPKVPREKNVRNSNKNTDKVAGLEEIKKISRLRGIQSKLIGAFLLPVCLFIIVGIIIYSKSEQGLKDNAESLTYTSVDMLKEYFELGFESIELTSTRISVNSAISSHFGGMYDSNYEIEAKGAVVNEAVADKYIQSIIAFSKNQKNSISNTGVVKKKDLYNAFVNSETGKYVEANMENNMCWISSHPEIDELMNYSQDDYALALVKKINDSNNKPVGYMIIDVKKSFIQDILDNAKVGDKSIKGFITSDGNEVISGKESFTFSDKSFFKKIKEKEKGGYTYVKYKGESYLFLYDKVATGDGYVCAMVPKNVIIE…
>MGYG000003641_00005/24-386	VAAAVAICISVLMTVYSSALRKDASIYSEQSVQQTTVAVKNYADGMKNKLSKISDEISESQSTVEINERVTSTIRIQSDIYAVMVYDMQGNLLYCSSDDLTMKKNIYKNLSFDKELFESAEEYAVTLPHVQTIFEGRYPWVVTMARREEQPLLGGEVYVAIDFRFSEIAKYIDNVGVGRHGYCYIIDSDGNIVYHPQQQMIFSGLKTEDTDSISALSDGVHVEKNVIYAVNTVTKMNWRIVGVSYIDELMEQQIRQIIIGVIFSFVFCTIIAIVMLVVFSKIVTKPVRELVYAMKAFEESADTFRYNPQYESVAEIRILSDSFAHMAKMTQQLMERVRSEEVALRKTELKALQAQINPHFLYN
>MGYG000184595_00188/1-414	MKNVSRKQYILTLVVSFAAVVVLSVSTIMTFYRKSVNDTLALGAETLEQEREHMDSYLSRAMDAVELTRFTVEHMMRDGRSSRDIQDFFTSESDYYHKDIDETFTGIYGLVNGDYLDGIGWEPDSDYVPQDQEWYKAAVAASGEPTIGEPYFDAKTDTIMVSVSQLLYDGESVISLDVSLDTIQTDTENIQLNGQGYGFVCDRSGLVITHADKDEIGQNYAEGENKTIIGGMKSHDGKSFETVIDDKKVTVFSSSIMNEWHVVMVITNENLYKNMRKLIGYAAGVGIVLYAIIVFFCTRSKRRTDVTLNQLDETNNELTELNNMVMQAFAKTIDAKDKYTKGHSVRVARYSRELVKRMGRSVKEQDEMYQIALLHDMGKIRIPDNIINKPGRLTDEEFS…
>MGYG000133079_02162/1-418	MLMVSSITTTSSSMENNVKVTSEQTLNEAQKQFTTYLKTLSQPVDLLTRKNEVKHLEDQGTLSDNVKAVRDSLIASVKVTNGAERAFFATNTNLVITGWGEYNPETGKTLSKGGLENGVDRTKEVWYTDCKGLKARNSIYAYFSKPYYSKDFDKTIITVSQEIKHSDGTNYGTVGMHIDFSEITDFVQGIGLLNTGFVVLADEDGNILVNNDNNKYVTDSVSGLNCWSTVKGLTENDYDKAFSFDENINGEKVHVVTSKDAVTGWTLVGFISSKETSVTTNKMISNTVIFSIIAFVIGIGIALSVTASMTKEIKKVSGHMKDVASGDLTDRIDVKKKNEFGDLENNFNNMVENMAVLIKGVEEKSGVIVDASAKIAGVSKSTTETVGQVSEAIQSVAVG…
>MGYG000077418_00151/1-442	MKASVDKKQKRKALKAAKGTKRKFKSLFELKSLKMKMTMFIISIILVLAVANMAISISVSYKGITDVVKSDLESTGVLVNSLVENHLTQMKTSIEASAQGGSLKSINSRVVTEYLANQCKLYGYKNLEVLNREGDVIRSATGEAVGENYIEKDYLTKALNGETIISTTEFDSNNELVIRAATPYEYGILLATYDGYSLSGLIKDLRIGKTGNAILVDSTGTIIGNVTQEVVSQRQNFIELAKTDKSYASAGRMYQTIIGGGSGIGQYDYKEVSRFCYYSSVGGSDSWALAVVAPINETTTSIQTVILAMTLFAVVSVVGGCFLAFWFAGSIASPLSAIAKRMGMFAEGDLSSEVPVVKHKDEIGLLANEITNSVHSVSAYIEEISSVLGNVASGDFSSS…
>MGYG000003143_02620/1-454	MRLNVKYNFSTLKSKIILLLLLVALIPVLISTIISTTLLRSSTKKEVDSKILNRSTSIAQEISGYINSGYTLIESLAFSEDITLLDSNRQSKSLLTNIKNNPSFLLLHVQDEKGMQTAKTSGDLGDRANRWWFKKAMEEKKPYVSKSYYSATDKVPVTSIVFPIFDDNENIISVLGGDLNLDQLQAIINEYNTESTYSFVVDSEGNVIAHPDTNKISELYNYKNKTKTITEKDSNGQILKDENGNEKLITETINIPEEVPFMISEIMKGENGTKEFKDEEGKDVISAYHSVNLPGNSENWGVITVEFKSAAYNSINSVLKYNVLSAVTLTILMLGIGIIFVSKLTSQLSNVTTYLESVSNGDYSKELPKGLKENKSEIGILASAADSLKLNILTLIENL…
>MGYG000112556_00549/1-444	MKSIQTKFILLILSCILICSTTIGGAGIINAERVVDEDAAQLMNYRCSELACEMNAILSRIELSVKTLTAFTDEHLESVERLKSEDTYLEEFTQQLESVAVNAANNTEGAVAVYVRFNPDFTPPTSGLFWSKTDLNGNFQQLTPTDFSKYSPSDTERVGWYYIPVKNGKATWLAPYSNENINVQMISYVIPIYKGNETVGVVGMDIDFNVLKDMVNEVRIYKSGYAFLTDDKANVMCHKTYPFGVPVGSVDESLLPLVTELENGTSGSSLFSYVNNDVEKKMAFRTLRNGMRLAVTAPLSEIDQSKNRLLLQILISLLIIAPLSVLVTVLITRRIIRPLKELNTAAKKIAEGDLSISLTKQTKDEVGTLADSFQQTVHHLQKYINYINSMAYRDALTGV…
>MGYG000150070_00664/1-406	MFMCKYRFELIWDRDNVREMGGCGMKNVSKRQYILTLIVSFVAIVVLSLCTIMTFYRKSVNDTLALAAETVKQEQEYMNSYLNRAVDAVEVTKITVEHMMREGQSGQDIQNFLTNESAYYLQDIDAAFTGVYGFINGEYLDGTDWVPNDDYVPRERAWYKAAVAADGQPTLGQPYIDAQTGDILMSVSQLLYDGVSVISLDVTLDQIQDETEKIKLNGQGYAFVCDKSGLVITHSDKKDVGQDYTQGEMSVLMKGITDNDGEPFQAVVDDKKVTVFSCSIVDEWYVVMVITNEKLYHGIRNLIGYDIGVGIVLYIIIVFFCTRSKNSTDAIMSKLDETNNELTDLNNMVMQAFAKTIDAKDKYTKGHSVRVARYSRELVKRMGGTIREQDEIYQIALLH…
>MGYG000002439_01090/1-424	MEKKCRFHHWSRRFGVQLSLFFLGAGLAVILLLGGALYYYAANLLMDETVTKTHDLLEMSGTNISTYIGRVKGASNVFASDPTLRQYLSEGDESLQPGLMSRIYALLKNDPALKSIVVVSKDGRILSNEDGLDMSVSADMMKEDWYMESIHNTMPVLTGARMQSFSTDKDNWVISVSTEITGSSGENLGVLLMDMDYSVIEDRLRSLDLGAEGYVFLLNDKGEPVYHRDTSYFSSPEKQAQLLEILASGDSYDKDKNVLTYQTQIENTGWTMVGVVSLDTLKMLERQLFESVLLTGGLLFLGVLLLGIFFTRRLSTPMADLERGMSEIEKLAEISVRKSSFYEVELLAANYNRMIRRIRELLEEIQDKEKNLRQTELNALVSQINPHFLYNTLDTIVWM…
>MGYG000220847_01373/1-429	MEKMEKTSYNEYIIYMSRRGNMKKTIKGKLTLNTAIFIVAAIIVCEIVSVNALKTNMTNQTRQYVSREAQTNARVVNEWLQGQANTVHTITNTIAFMNTKDTDHVMDYLEKALSENKEALMYYLCFGYGGGVFPANHSKLDLDPTTRDWWKQAIKKNSLIYTAPYKDFASGKMIVTIAEPLEIKGEQAVVLADITIDTLTKLVSNVSTDENIQGFLLDADGMVVSHQNKDYLPKEEGNTSLAKALSVNVKEASEITDYDGYSKFIHTAQITATGWTFGVTERESVVTTQVVKSVILVVGIGVVLLILVILLTIASVKKNLRPLENMKTFIREKVIGESQKNVHKNEVEEISYLLQELEQRFLGVIRKTKDESNVIHTRVENTNDKVSLINQNIMEISAA…
>MGYG000243507_01144/1-386	MNNIKIKLSVIANSIAIFALSILSIISFYFTKDSLYQSTLYTETELLKATQISIEDFRSRNISLLNTLEKDILKLPYEALNSQDNIVNNVGAILKYYRNSGNLLAVYIGLDNGENIMSSDLSEKKNTNITINGKANNYNATTREWYKEARNSNQIYITPAYIDAISNEYCITYSKALYKDGKFIGVLGIDILLTSLQDQIARTPGNTFVFDNKDKIFAATNEALLDPSVDHSPVLNAYKAHGDNNFFSYKLNNEERLGACTKVFAHTACITESADIINKPIFKAAYIQVIALIVMISISIILLYFIVSKYLSPLAAIQTGLTSFFDFINYKTKNVSTXXXLIELKNVLNKLLDVLQARVGSDMNAIHKIFEEYKSLDFRNKLENAS
>MGYG000020521_00377/1-425	MIKSDSIQLRKYARVIVFLLCAVAMGIVCFFISVQKSVDINSGKRLLINLSRQSEHLNDILNVHFQFLDSIAMELAESDDLLSDGNFDMISYVVDSTNFDRVAIIDGDGNSYYSDGATSNVAARKYFQDAMKGNSSVSDPILSKIDGETKVILAVPIYKDDVIIGVLGGSYDIYNLSHMLFEDMFDVIGYSIIVNKEGNIVTYDGNEQYRGITISNNFFDYFENSTFRGNDTIETVRTAFENEASGVVKLGIDDDRKNDRYLAYTPLGTDNWMICYIVPIATAQQDYTFIGVYEAYLFVFCAIMVGLSVLQLLYINMKRQRELIRSASIDELTNIYNKSTAEHSIDRYLKTTYTISGVQAFLMFDVDCFKSVNDTYGHTTGDRVLAAIGASLLSVFRDS…
>MGYG000098745_01396/1-412	MKKIFKKIEFKISACFFVISILIISLMLFSWYKQSSSKLMAYEKEETSQEVKNASIYVASYLEKNKNLASLLAMSAESQNIMDDKTDFKNLKDIIKVSEKSDEFIKKIFLVSENGNIISNEKVNLETNKDMKNISWYKKLINSNNMAFASKADFSKISSDSSKNIISISKEIKDKNNKRLGFVVINLSYKFLEDFLSTINFGKDGYVFILSSEEELLFKSKNMEDFGKKDYEKLLKKRMKPEKMDFVSSNVFIPNTQWKLVGISFSNAISNLKKQLIESSLILALIVFILTLLVSIFVSKKISKPIIYLIGEIKKTDKKLYKIKSLPQASSEIQILTKEYNNLIDRIFVLTEDIEKKEEQKRTYQVKALQSQINPHFLYNTLDTILWLVEFGENEKAIK…
>MGYG000023923_00992/1-361	MKISWNYIFKNKWRFHITSISLFLIMLAVSIAFLHLRFNTLSGTDKMRLEMYKSTLYSTIEQFYVLPYMLSTDHIIRQAVITPDDMTSSELNQRIAHFNTQLKTAAIFILDTQGKAIASSNWQDPGSYVGQNYSYRPYYKHAMSGLNGRFYGIGSTTNTPGFFLSTSIKDKGKIVGVVVVKISLNEIEKAWAEGPENIIVNDEHGIIFLSSKSPWRMRTLQPLPVQAKQKLQSTRQYSLDNLLPADYYPCYTVSNFTFLKDKKEQLCLFPQYYTQQIAIPEFNWKMTIMVPLDNLYWSWAISLVITLIIYLLFLLFIKYWRMRSHAQQLLTLANETLEKQVKERTSALELINQKLIQEIKE
>MGYG000140496_00592/1-303	MKSIRNKFVLIMIGCILICSFAISAIGIFGIDNISNENSETIMKLQASTSAQSLEKLFSSVELAMNTCNDYAVSRFDSIEKFKNDPDTLERYNDSVGQLIKNVLNNTDAAINGYIRYNPELKLSSDGVFWVKDSEKIVVHQPTPIEAYDKDDAEHVAWYYEPLKAKKPVWIDPYINKNLNDIKMISYVIPLFDENKTAVGVIGMDIAMSRITAMVDEIKLYDTGYAFLCDSKGDMVYHNRYPNGMTLEEIKKNSLFTFIDDNYSGEQAGEKHWPEQELSSISAIAKAKKESCAQNFSPTVWRS
>MGYG000010756_01480/1-426	MKKNQTQIKKYAAVISIFLAAVIVGLFVFFFCIKRSVEQRSKNTMRNNVVRQSEHLRTILDIQYDYLNGLTEEIGKTDHLLAKKNMDLIKSITKHTDFCGTALIEPNGDAHYDNGLIKNLSHRRYFKEVISGKRTLSDPLDSSISGSTRVVLGVPIYNSKHKVIGALGGSYDVTALSRMLFEDLFNGQGCSMIIAQNGEIIAFEGDTSYWNLDYRDNFYKCCCKWIIKDKVTVKKIKQDFKEGKENLVTADSKKEGTRRHYFAYMPMGANGWMLCYALPEQAAQQSYNFIEDYEISFMIVFIVLVTLLILYIVYENHTRNKELLKYAQTDALTGLYNKETTEQLTDELLSEDENKYHAFLILDVDCFKQINDIYGHAVGDIVLQKFGKLLKGTFREGDI…
>MGYG000035400_01579/1-456	MKVIKKVFEKISRQKIFNPKISREKIFNHKIFTCKPGNIQTTLMIAFSVVSAVILLCMGSVMYLRFSSMSRKEILENNQRLMDQTVESVEDYLINMRQVSDALYYNIIKESDMSSESDKMHNGMNLLYEANKENLRSIAIYNQYGSLLEAEPVVAQKEDPNVTKQDWFIQAMNQMENIHFSTPHVQNLFDDGTQQYYWVISSSRVVELTDDTNTQLGVLLVDMDYSGISRMMERINTTDSGQYFYLCDSNGQIIYHPHQVQLDNGMKKESSKKAARAKESVYEERINGEHREIVVDTIGYTGWKLVCVMPYSIFSNKMLDVKHFVLILILLMAMMLTLINRLVSVRISRPIMKLNNSVAEYEEGKEPEIYIGGSREIRHLGRSIQDSYKQNNALMQKIV…
>MGYG000244862_01078/1-422	MPDTTAYNLSRTGTISSLFFKNLWVLFSAIFVVSLIGTLFTTYLFMKSTAVESTRFLADDLTSQLDTVYSLLEGMSEQPLIKDTSIPVQERAASMKTYADAFGFWMIGVVDPDGTISSTLRPKTGKVQRGYIPRIMASGKREISDPFPAGATGDMTYSQFMPIKKDGKVVSICFVTTPLSLLSERVTRRDHTGNGYYLMLSSTGSLIAHPNPAMSLTHIRDLVAGERFLYGSRETFLRDIKSDQPGTFISIFRNTLYFTAFMNIPETGWTLIHRVKILPTVKYMLLAFFTQTLLYTLLFVVLYRYGRTAISQELRPVDNILRQVEELNRSVNAADSITEEDVFNIINISRKGLYDALTGLPTRNLFRQRVNDTIEKMPGRLFGVFILDMDNLKAINDHL…
>MGYG000035400_01570/1-424	MKKKRIEQNEIKRYFLIIAAFLSFMILSLLFFLSWLQQDVEVSSRKTVATNVERQSYHLKSVLDIQFNYLTGMASYMGEREDLFCQENKRLIQSIVKEQDLNLIGIMKADGDTYYNNGARKNVKNRGYFKKVMQGQKIMSPPLASKVDGRTKVILAVPIYRNGQVTGALGASYNVGALNQMLFDDIYDGIGFSMIIDTSGKIISCDSGLPYRKIGINDNVYDFYTKSGEVDEKTMKSAKANIKKQKSGILVLKGKDDTRYLAYEPLYINNWMLCYMVPQSKAQEEFQFIGNKEVILFAVIGAGVITFLILIFQRTSMKEKEMRESASRDGLTQLYNKAGTEQCIKEWLHSDRTKAGGVFMMMDVDYFKQINDTYGHAVGDRVLYKIGHLLKSSFRENDI…
>MGYG000225069_00392/1-455	MRSIKQKIILVSGLCMAIIATVLVVFSVYSTGTTQHIVTEKVSHILETKSKTALTYLLSSCAATVEKALQDNLDTARTTGKIFEVLHAQPQKEHLRELVTTILRANLENNPAYLGSYSAWEPNALDGNDMAYANTTAHDASGRFITYWNRDAAGKINRQALVDYESQGTHPNGVRKGGWYLTPRETGKESVLDPIPYTIQGKTEWLTTISVPIKEKGKFLGVSGTDLRLTFLQKMAEEVNQKIYSGKGRLLIISHQGLLVADSANPGMVGKPLSEALPQSEDILRDVQSGKEAMRADSSGKQILGCAPVALGRSGKFWSVLVQLPREVVLADAVALQNELEARASTDVLWQITVGAVITFLGLAGLWYFAGTLTRPLVRATVFAEHVAQGNFDQQLDVR…
>MGYG000002390_01601/1-408	MNTKGTKSVGRIIIAILMAVSLLSIIILTAGTYMSTKDLLIQRNQLSEKSAVTVVNDEATNLRLSAFKKVKDIQKNALFNGDSYDLDQIQRFMDINQTGNDRIVGVYFSNDQGKAVMGLRKLPKNMDTRTRPWYKGAVAQEGTVYWSKPYRDINGQYVATAALAFRNKANQLGVIGVDVSFSAINDTIKHLSIGRTGSVTMMTNQGDVMSSEGKGKKYQDGTNIASSEVYQAIKNSPKLSGFVRLKSGNKVSAVYFNKIRANSTLWTFAFVDKDDLAVETRALIRDSAILVVVMLIVVFAISFFLTKQIKGMLDKFGSFFDKASKGQLAKIPSIKAGHKASLVDKFTTPDANGYEFNRLAVSYNQVVDGISAMVHDLQSESQRVDEMAASLLELSQQTS…
>MGYG000002158_00279/1-420	MTIKVRVILGFLLTIAIMAGGTIPYVTSKMRNTAEESYLTASGEQLHLMGSYVEGFINEAERNLAFLAADELLIDGENTFPNYKNTSTENAYKRSALAPEAARAGQPLFRLAKANPSYVEVYVGYPDGSYGSSMADGPVPAGFDTSRRAWYVSRMNSGKAVGLSDSYLSISGELVAPVTHSLRDRNGVFRGVLGVDVSLNGLSEKFEAMNFGRTGYFLLVENTGRIICDPKDKELTGKIIGKDIQSPGLEHLFKTQSGIVLTRIKDIPVRANVLTTSLGWKIAVIQDESEIFAETNEAIRSVSIIYAVIALVMLAVAWYIVRSINRPLRLIVEAADKIAQGNLEAHLDARDFYGELAELRNSLLNMVHNLQNMIETANQKSAEAEEQTQRAQAATEQAE…
>MGYG000135084_02081/1-432	MKEKKDLPIKKLTIIILCIIYSIFFVATSINLYVYSKSELSKTENLVKNSNNSLSKQIQQKISNYLDISKYPLLLPNIDSLNSILLQNTNYNINDYNTLKYICEMLLIQNDSITGAYIYNLNGNGVFASRNNVNDNLSNPSDKAWFKNAINSKDFTYIISNLNQIDIFFSDINFKSDKFIGITRKIIDLDTNQVTGLVLLTVPVNNFLNSLKSTLSFKEQNLCLYNSNGNLITKTGEEDLTFLLKDIHMINSYEPSVDYRIFNHERNLICYNIVPDTNWILINTIPKSNLYKVNNLYIIFFIINILFFLILSIVLYLFLTKKIFNPIHKLAKIMEIDNPENNLSVELNYKRDDEIGVLIKSYQDMRTRLSNLINMNYKNKIEQKELELRQLQNQINPHF…
>MGYG000116132_02059/118-650	SCINIFIVVVNLFYPWMYYFDEANYYHRNNSWYVYTLISLVVIFIGAGMAIKYRKYLEKRNFISMMLFSFIPIIATVVQSFIYGFSITNLGLGIGLFVMFATYMYDWSHNGDEHTNMINDSRFDAAIMFVIMLLSMSVSIMACVNVIQQVTKENSEIQSRTIAQMVSAKIENEFIKPITVSQMISSDIDIRTYIEGKTREEAESVKDDITNRLVSIGNEFDYKMVFVVSDKTRAYYTYNGISRYLDVENDSHDIWYKDYLDSGKRYTVNVDTDEDNNGSLSVFINYGIIDTNGDILGACGVGVDMNDLVDKLARFEKEYNIKVDLVNHDGLIQVDTDVSSIETGYLDNSYFGNISDDDFYYQLSENGCYMTKYLEGLDWYLVIRDNNPVKLDVNKIILP…
>MGYG000145849_00604/1-397	MNFENTKNKKIIATLLLTLLLIVSLTCVTFIMNLNKVTHNETERYLVEVSQGISTTINVKCKSIFRTLYSMGDTYFEINDSEKEVNRYLSKKLKLFEFDWLGIIDSNGNFVSALKDTGNVKGQDFYRKALQGKETITPVKSQSGTYGILYSVPLYNGDKIVGAVAAWNTIDTMRNLLSVESFHGEGFSQIIDQDGNFIVSSANKNAPKNVVNFFDMIKHQGKQVDKNKLEEMKINLKKNKTGSMYYTLNDGISKAMHYLPLQEENLYLLSIVPTKTASAQFDLLLKKAIFINILIVILFLLLIILIMFINQKNRAQLIKIAYVDSVTKGYSKARFDIEAKKIIQSSSSESYSLVSINIQKFKLINDSFGSEAGDKTLKYIHDVISNYLEPGELLCRV
>MGYG000036582_02389/1-434	METKRKQISKEIALRILSVVIAIFAIFSIVITIMLGNISLSAQKNDLELQSKAASYQLETFFKKYTTIVEQMALNPDIQDILTDTKAGDSIVKSSYYQEVFRELQQDQASDSANILAAWIGDIDANVFTQSDGYTSDNTFDITGREWYQVTKTGKSMLTNAYTDASTGALILSAAAPVYSKTDGSIVGVAGLDIALDHINELFSAYTVGDTGFVILLTTDGTIIYHPNTSNQLKNLSEIGISSEVINALGQGNTSVKYTVGNQTKYGYITDITGTAYYILSCLPSSEYFSNLTKCIILTVVLIIIGILTIVIAIQKVASSITKPIIGLNGVAQELAAGNLDVSLNVQSDNEIGELADSIQLTVNRLKEYINYINEISYALNRLASGKLKLTLKYDYSGE…
>MGYG000078166_00543/1-419	MRSISNKIALTLIVLLSVCFAAMSAVSYFNAKEEVVKLISQNQDQILSDIKSVTQSFIDDYMEDSQKLASKLVGSVGNEDEILARLKSTKENLKSIVIGAYFAAESNGYTYGSNGKTLTPEKDKYEPRGRGWYIAAKSSGKTIFTKPYIDMVAPEHDLCMTFSTPITEGSNLAGATFTDVNIRLLSKKLLKMGKTEFGYVYFMDKDGVILLHDDESLINSSVEATKTLAAKFASKDFDENGLISYKNAKNENVLAKILPINDDGWLAVAAINADTFASQTMPLLKIQLILAVLFIVILSAFVYFLLKKSLNPIKIIQSKLDDLFKFVTYEAKAPSKLEVRSNDEFGEMSKAINENIDKVVAGIKKDSTMIDELNKVANLMIKGNLGAKIGSTPNNPSLN…
>MGYG000239978_01698/1-407	MPKRFLLFAPVLLAVLLSIGIMAWFGYRNARAILEQELAQHQQTVALRTVDAIHAYFQGITENIQTISAFPPVQWAFVIPSEDNKARAQRLIRNFVQHQSDLPNLSLIDDEGNMLLSSSSGAIGMLEKVQEHIRTPEKPSFGSIEDANGLPVAYVCTPVFQDGDSDRRRLGAIVVLINLESFFQRWRKLDETSGYWCIVDGAGRVLASWNTKSETLGGTCPCPGEHPAGKLFPFKAADGDTDLGLWFPFPGTDWRIFAGVDMEKLLAPATVLRDRSLLVSGLTGLVLLALVWCLLWTLTRQIRQKNLQLDTISSHLLGGLIITRLDSDFTIQYANDGYLTMVGYTAGQIHRERGDSALALCVPEQRAATARTLFEQLSRGDSLVAEVQMRRRDGGVLWT…
>MGYG000057024_02622/25-563	EQMEDDELNPADNKRTSKNKIKEPKPKKEKKVREPKEKKAKEPRLPKEKKVKEPKILKEKKAKEPRLPKEKKVKEPKILKEKKVKEPKVPREKNVRNSNKNTDKVAGLEEIKKISRLRGIQSKLIGAFLLPVCLFIIVGIIIYSKSEQGLKDNAESLTYTSVDMLKEYFELGFESIELTSTRISVNSAISSHFGGMYDSNYEIEAKGAVVNEAVADKYIQSIIAFSKNQKNSISNTGVVKKKDLYNAFVNSETGKYVEANMENNMCWISSHPEIDELMNYSQDDYALALVKKINDSNNKPVGYMIIDVKKSFIQDILDNAKVGDKSIKGFITSDGNEVISGKESFTFSDKSFFKKIKEKEKGGYTYVKYKGESYLFLYDKVATGDGYVCAMVPKNVIIE…
>MGYG000086759_01122/1-440	MSAKKDISKEFDKISDGAKQVQKKRKSLTGRIFKWMCLAVGGSLLIVGGVNIGINYNFLQESLKSQLTEVADMSSNTVSNQLSSITAELQQIAYDSGFDDLTDTGTLSTKCFSILSKNPMLTDVKIVNTDGKCFYAETLDYSENESFKKAVETKKTAQGEPYAAKDLKHVLMDVAIPMFDSDNTTLRSVLMACVDMSTFSAVIGQTKIGETGYAMAIDQTGTIIAYPDETKLTERINYKTLAQADSSYQGIADCISNAIKGEKGFAEVTLDGMDKYVTYAPIANTEGWSCLVVATPSEYTDSIKMSLCIGTAVAVICFVVSVLVILTIVKKVIKPVKLCSDRIVTLSQGDLHAEPLDFGKNIDKEISQLSESTNQITTQINAIITDLDNMLAALGNGDL…
>MGYG000252307_00680/1-440	MSAKKDISKEFDKISDGAKQVQKKRKSLTGRIFKWMCLAVGGSLLIVGGVNIGINYNFLQESLKNQLTEVADMSSNTVSNQLSSITAELQQIAYDSGFDDLTDTGALSTKCLSILSKNPMLTDIKIVNTDGKCFYSETLDYSENESFKKAVETKKTAQGEPYAAKDLKHVLMDVAIPMFDSDNTTLRSVLMACVDMNTFSAVIGQTKIGETGYTMAIDQTGTIIAYPDETKLTERINYKTLAQADSSYQGIADCISNAIKGEKGFAEVTLDGVDKYVTYAPIANTEGWSCLVVATPSEYTDSLKMSLYIGTAVAVICFVVSVLVILTIVKKVIKPVKLCSDRIVTLSQGDLHAEPLDFGKNIDNEISQLSESTNQITTQINAIITDLDNMLAALGNGDL…
>MGYG000009373_01990/1-375	MNVGFVKKLIFISSFILLVTVAFVVWEGYTTAKKEVSVVIEDGINEIINKTERFVSLKLESDISLASSIVDSISLRISDEQYINDIINGNAIKKAFLSTGFGFDSNGKVIENDPNWEPEDDYDPRSRGWYQEAKKNKRIFITEPYLDTEGKNFLVSISSPVADTMNNFIGAMYFDVDLSRIQKNVDDINLFEAGYVFITSNTGKVIIHSNTDELGKNVKDIYNGFRLDKGKVVLSVNGVNKWLYTSPIWGGDWFIIAVIDESIAMQSINKMKYELIFYSAIGLVFGGLILVFILRRLMSPLKTLDSAIKDIASGGGDLTKKLDTNLDKEFSELALGFNSFTEMLGSQIRQLKTIASGVLDGAEKTANEAEVSRLV
>MGYG000162394_01257/1-416	MQRKKRWMTAVLLIFAIGFIIGASFYYAAYIHDILENETNAYAQELAQQSIKLINERVNNDYLYLEGIADSIGGQTTPVNSQRVLDILEQKSKITRFTRLAVVDLDGNMYFNGMEQQRNVKVRGYFQKAVQGESSVESVTGTNSGRMMVISVPIYRDNEVKGVVLGQYTMDELEDLMSIQYFNGEGYNYITDSTGEVLVHSEQGNAKENILEDLENVIGRAFSRQDLREFADHMKEKENGYIRYQKSGKEYILEYTAVGINDWYLLLVIPCNVVDAKTKDIIDGTAVYCVAVLLVLGLMAFGMLNSRRKTHKKIKQAYENIRSIYRTVPSAIVRFRLEGDLPILDSNNGFYQFMEYSAEEYRKKYGTSLQPVLDEEDREWFLNLREGLVSREFLIQCRN…
>MGYG000179394_01999/1-426	MKKKTETPLQGYLSSIVAFIIATAVGILVFSIVSHHAADQLAQEKLVLNVSRQSHHFEEILNVNYQFLDGVAAQIGADGELISEKNKSMVSAIQSTTSIDHVALIEPDGTSHYENGEIKNVSHRSYFQEGITGKRTLSDPVQSSVDHKTRVILSVPVLHDQEVIGLLGASYNVTELNQLIFDDLFDGKGFCIIINEDGDIITLDGNSTHQIISYDDNFFDFYSQWNVCGKDSLQTIRDAFQTKTHGLIKLIQPESPKSSRYVAYAPLLLNNWMICYVVPVSVANANYHFVHNYALVLNIYFILLVILLIGRIVFVHTRDYNELVHTAQIDGLTAVYNKEHTQPAIDEFLRTSRPDALHAFLILDIDKFKNVNDTYGHAVGDKVLQRVGEFLKNQFRDDD…
>MGYG000244232_00799/1-442	MTSKKDISKEFEKISEGVEKARKKRKSLTGKIFKWMCLAVGGSLLIVGGINIGMSYNFLKQSLKDQLTEVADMSSKTISNQLSTITAELQQISYDSGFEDLSDTGTLSTKCFSILTKNPMLTDVKIVNTDGKCFYAETLDYSENESFKKAVETKKSASGEPYAANDLKHVLMDIAVPMFESDNSTLRSVLMASVDMSTFSAVIGQTKIGETGYTMAVDQTGTIIAYPDETKLTERINYKTLAQADSSYQGIADCISKAIRGENGFAEINLDGVSKYVTYAPIENTAGWSCIVVATPSEYTGSIFQSVVIGSVAAVICFIISVLLILTIVKKIIKPVKLCSDRIVTLSQGDLHSAPLDFGDKIDKEIGQLSESTNLITTHINAVISDLDSMLAALGNGDL…
>MGYG000004697_00431/1-407	MKKQKKRKDNVKKYQKYSELLGGVVSKNMCISMVLIIIIAIAAVGVLSVKSAHTDITMQAEEYNSEVEQWVIKQKNILNMFVDSVVAQGDLYQDYDKMVAYLDDITQKNEDISCTYLSDPKLPQVVIMNNGWLPDDDFDVSQRSWYTEAIDQDDIAITEPYLDEQTGGFCITFSKRVVIDGNVIGVFGIDFYMDRLTTILSGSYNKNNYAFLVGQNGTIITHPSEKYQLGKEVDVKADDSIYKAVKETGQVKTVYDYDKRIKTITCCTSEDTPFKVYMVKDWLQVYATLIINSLIFIAIFIGCLILSNKWIRKTISNWFHPLENLANNIPAIAEGNLDITFEEPEISEELHVLQTSLNETTKTLKTYIVDISEVLDEVANGNLSASSLVDYQGSYVQIG…
>MGYG000247496_00529/1-414	MEYKNKMKITLLVMLIIFALVNIVAYRIRDIEKNTSLEIMEIALDSASEDVQRYFNIQRDIMLSMAEIINTQEKVESTQTQDIVDSFKSQSLIDNLGLLLPDNKLMWPYAKPMDFSDVLSFDEEAARGIHFSDRERSVNDRNKFVVRNFVPVVRDNKIRGMLYGRIDLNNFPEIRKKYLFDDQARFIVLDGNTGEILFNNKSNTMDNLYSFGAYDVKSGDSSEEILDKLKKGIKGKALVKSLYGEGNVYFMYKPLPINQWRICISVPEKVVLARLRETDKMLYGLFGCELFLLLGYFLWLQRTARKELQIQKDLAEKDILTGTLNRNRFEMDLAGYAQQCSQNLFCIYIDGNGLHELNNDFGHEAGDDMLRKVAKGMVEQFGETKVYRVGGDEFVAFAF…
>MGYG000041432_01398/1-414	MKKMKNKPGDIQSTIMVAFSVISTLIMVCMGMMVYWRFSGITQQNIVDNNRKIMDQTVDSIENYLVNMRQVSDAAYYDVIKENDIREQNDSIHKGLNLLYEANKENLRSIAIYNGYGSLMAAEPVVAQKEEPDVTRQGWFMQAKTRMENIHFSTPHVQNLFDDGTCRYYWVISSSRVVELTNGTDTQLGVLLVDMDYSGISRMMERINTSGKGQYFYLCDGEGNIIYHPHQARIDNGMNTESSVKAASSKEKIYDEYLGKNHRKVMVGAISYTGWRLVCVMPYEIFTNKMADVKQFVLLILLLMAMMLVFVNRIISVRISRPIMKLDRSVREYQEGKEEKIAIGGSTEIRHLGQSIQESYRQNSELMKKVIWEQNERRKSEFDVLQSQINPHFLYNSLS…
>MGYG000021001_02282/1-440	MSAKKDISKEFDKISDGAKQVQKKRKSLTGRIFKWMCLAVGGSLLIVGGVNIGINYNFLQESLKSQLTEVADMSSNTVSNQLSSITAELQQIAYDSGFDDLTDTGTLSTKCFSILTKNPMLTDIKIVNTNGKCFYAETLDYSENESFKKAVETKKTAQGEPYAAKDLKHVLMDVAIPMFDSDNTTLRSVLMACVDMNTFSAVIGQTKIGETGYAMAIDQTGTIIAYPDETKLTERINYKTLAQADSSYQGIADCISNAIKGEKGFAEVTLDGMDKYVTYAPIANTEGWSCLVVATPSEYTDSIKMSLCIGTAVAVICFVVSVLVILTIVKKVIKPVKLCSDRIVTLSQGDLHAEPLDFGKNIDKEISQLSESTNQITTQINAIITDLDNMLAALGNGDL…
>MGYG000004728_00308/1-433	MGLVSPDVKMSKRHIAQIALAGVVVLAVILVVLTLCVGAISRDLKTSLDEYMSEISTSTARNVDDAIEKNFSVLHGAASFITLDNIDDNETLMRHFEEMVAAGTFDRVGLCYDDGSGFGYDSQLGELPVQSYAQESYFVDSMKGEDVVVAPRVGRWGDGEYGVFSVPVYNYGDASTEPIGVLLGITESDRFSRILDADLFGGKASLYLLDSNADIISSSKSLDVDSDGDGDFFARNYQESSGLETMRENLVDGIAGQAMFSGEGNESVYISYEPLDMNNWSVVLAVPLSYLDERNAAIFFVALILAVFTIVVAILFMFVIFHLYKRGERRLLQAASTDELTGIGNAYALTRTLQNGSFYFDGNWVLVECNVKGFSYFSRVFGYERGNELITSLASALTE…
>MGYG000001311_04803/1-432	MRRNFKKWKYSIQARLLFYFAVLAALFLVSMAVCYFISMNSVYRLTADSVGNSLRQINIDTDRALSDAQHMAEVTSEDSDIQKALRRPLPDTDKEIYKERINFNNSLYYTWRSSENINGIYVLGANGAIFRSYYSLHKEEYRDEPWFRTVMETGKPLWMEPHEGSSVANNLNLLTISIIVPIHDKASTDILGVTVVDVLVEDLKSIQDGEMVFGGNTFILNEDDRIIYANNDELSEEDIGTINASIAGQDSLHEGDALELNIGGRKYLGELIPLSDRNWKILGLISYKDMYAEAQVMRNTILVFIVFFGGASLFMAWFGAKNIAGPLGRVLDGMRKVEDGDFSVRIEEDRKDEIGDLIHGFNHMVYKVDDLMARERDTRQKLVQAEFNALQDQIKPHFL…
>MGYG000001404_00743/1-374	MSLLLNRIRNWSIATKLFLMMFVVTLSIVMFLAVTNYQQTAKLFKEQIINDAQALMNRTNQFLDSYLDNGQNILLLLSTRTDFLQSAEEKEISDFLRSVAETNSTILKTLYIVRNDGKVFSSSQVFYEVLGNPTLPDIYEQARLSYTAMVSEPYWSPQSGRTVAIARPMVDDSNERIGVAIVELDLEKLRRRMVDISSANQTFALISGQNEIVLYDASNELLPMVRTVYPAALPDSFPKEIAGLPHGSGEYMGAEGNLVTLKSGQNRLGWTLVLFIKESFLYQSLRGLYDSFMTAGIIMLAMLLVLAYTMSRFFTRPIRLLALRMDRVHDIAVIPNVETRRKDEIGRLARSFHEMMDRIQGLLRETKEMEQRKK
>MGYG000015999_02340/1-407	MKKSIIITIISLVIFSFLATLYTDNLSRNLYDETNEFLKEIAVQTASSINNRMNENITQLDTIALMIHTNNTDDKKLLDYLNELAIQSNIKRFGIADLAGNVKTSDRQVFNIKDRDYFQKSLHGEKVKSNSMEDFVDGEQIIVYSVPLYNKDNQINGVFFATYDTVKLSKTLDNASFNNTGYSFIFNESGDIILLSTQAEDVKNIKAIQDLSQQKDIKIENIDIQGSGIISFTDHNNSHNYFTYANIKNNDWLVASVFPQEVVTDRIQNLIITAFITWLLIGLGSAFLLSYTYFIQKKNKLQLTKLAFEDALTQHYNFNKFIELCKSNSHLDQYVLINCDIKGFKWFNEIYGEDIANNLLMTIMKCIDNKCHMDELCCRQKDDHFAILFKRDSPDKLRE…
>MGYG000062542_00354/1-406	MKFSHKIVAASSVLLLATVALLSGSQYFKVRDEIRSMVSDSVDEIVDGVSKTTAEVINGRKSIAQYATSLIENNPEPDNVRTIISQPLIKNTFLLVGFGLEKDGSNINNDPSWNPGPTWDPRVRPWYKDAKNAGKLVITAPYADSASGEILVSVATPVKDSATGQFLGSIFYDVSLAELAELVNEVKLFDAGYVFIVSEDGTTIAHPKKEFNGKPMSEFLGESKINVDTHQVIINGKPYAVSFSDVEGEDWYVGVVIDEEIAYAALDELRRSTLIFTVIALVISVFVLLFIVRVLMKPLDTLNDAIQNVASGEGDLTQRLSTNTDEEFAKLAIGFNTFTETLQKQLIQSKAIGAEILRGSESTSMTLQQSAEAMRSQLHELEQLATAMHEMATTSSDVA…
>MGYG000001388_04710/1-415	MLKSIRTQLVIYFSILVLLSSLALGYLSLAKASNALTAEAEEALGTLAADSAKLTESRLETQKKTLEMLALREDMQTMDWQVQQPILQRQLPNTNFLDLGVVQLDGSVSYSDGSTNQLGDRDYVQKALKGETNVSDLIISRVTNSLVIMYATPIVNEGKVVGALIGRRDGNALSLIAEDTGYGQNGYGYMVNSQGTVIAHPDREKVFAQFNPIEAVKEDQSLMSTATMIENLLQSGQGVSSYTYNGQDLYAGYAPIQGSDWTFVITASQEEVLSAIPALQKDILVTGVIIFFIAMGFVTLIGNSLAKPIMKVTESAERIARLDVTQDVPEGLLKKANEIGALAKGIQVITASLREFIGDVKESSEKVAAVSVQLTASTQQSAITAEEVSRAVTEIARGA…
>MGYG000177050_01783/1-409	MTLSLRGKLLAASLGVVLLMAALLGIVAFHTLKSRTLDAIQSEAVNYGHAHSVAIGNWLEDRKHAVDALAAVIARDPDTALVPHLLQTRTSGGFGLTYFGSAQGEMTRHDPALNTANYDPRARPWYQNADKAGKLIVTPPYVSVTMQQMVVTLAEPVSHQGRVIGVAGADLSLDALIDEVLAMKVQGEGYAMLLDRTGLIVGHPNKELALKQVAELDPGLTGAALDAWSRDGELHGANLNGREVLLSVQGVPGTDWLLAMVMYKEVLEAPLASLLWQLVGLTLVLLLVFGALLIAMFNYLFADLGRVSRALADIAHGEGDLTVQIATRSQDEVGQLAQNFNQFVARLHGIVSRLRDVTVELAAQSRTQAAGAEARSQRVRQQQDEIVMVATAVTEMASA…
>MGYG000006591_02560/1-468	MFKIFQYKSNISNKIITYFRKVYILKRLLISFLIVILVPTIIIATSNYRTYSKEMESTITYYLELLTENIYEILLTEMEYYENLSYKVYKDEYISSLLNENEKIALNKEATLEDKSKYEKNKKIINDMLFTLTSDHEYVSNVQIITPYDQYTQIRQDGRKKGAIISDLNFFRNLPEYTEAINNNGYPLWFDQPQGQTIFLNQSNNNQVIFNHISMSRSLIDFNTGKTLGVIHMNIDLRFLINIKGIKFDNKGNILFMSKAGALMSLNENVKIPAISQESAIIEKIYSISSGSLTEDINGKPYLIYFKQLPNSPYYLIYIIDKLSIFSSSKTIFKLNFNVLLICTFLALILAYIVTLSIIIPLNKLKKNMDKAARKNLNVFYEDNSNDEISNLGNDFNNM…
>MGYG000001453_00711/1-410	MKNWIKLSVKRRLHIAFLVLLLIPSLSIGITSYYTAKQRVQEQVLEKAKGDITLLNQLVTKLIEPQLQNVELLSENIHESMYQSRTSPQVMDIIHQFQRIHPEISSAYVGTEAGFLIMDGSEKLPADYDTRKRPWYQQGWQANGKTVLTAPYLDMVTGEIVVGIVKKTKDGSGVVGVDLNLKKLNEMAQSMKTGTKGYVFIVDQTKKILAHPAFKKGADAPESIVTPLFNQRSGNFDTTESEEQYKTFFVTNEQTGWKIGGTINISELKAQASPIFYTTITVIIAALILGGVMVYTVISSITRPLHKLMHASEAISQGNLTERIPIESNDEFARLATRFNQMSDSLQSVLHHIMDKAEHLAASSEELMQGAKETSHAVEHVSVSVQEIAADSEKQARSI…
>MGYG000250528_00349/1-434	MKDRKRKPDSRKNIVFNIQSIILSVLMAISLVTIIVMGLLLYHRFKLALEKTAVDNTEATVEATVDRLNADLLDIRQIINGANYNVVQQFDISSREFSEQFSLLYETNSDKIQSLALYDPKGNLIASEPVAAEKKNVKVQTQEWYKNAEDAIENIHFSTPHIQELFEDGSYRYQWVVSLSRYVDVNKGETPETGILLLDMKYSVIRDVMKQINDCSGGIYYYLTSQDGEMIYHPRGTELNRGLFEENSLEAAEYEDGTYEIRSGGQNETVIVGSVAYTGWKMIGVVPESVQAANYKNFRYYVFATVLVLMVMLLEGNQLVSRKISKPIRELDASVKAHEAGGKPDIYIGGSSEIRHLGHSVQKSYEQIEKLMDEIIRQQNERRKSELDALQSQINPHFL…
>MGYG000080582_00124/1-428	MKEWVNRTFRRRIAVYFIPVIVFLILIIGGINTSVYYSAFLRESQQNIQGIIAQENYTMDLYFQDIKTTSALLADNDDLVDMLLHYQDMSLQERFYQQEKIDTSMRNSSLMKEHILDCMIVGLNGYQTNMPDRSDIKNGRKILDEEWMKPFVESQKSGFYYTKAHVADYYYGRGNEHENVISVIFAIRHNGKIIGYIVTDLDFQKLNDIVSTGTTVDGLGFFVADESGAIRFSGNSEDINDKLSDEMMKKLTEKKSFVSEFHGIKMFCSHSKSDTTGWEFIGMVPRKNVIEPMLRMMKILILLVMPVFLLLAVFISVIISDKVKRPLNDIVEQMEKMDIDRPTIFTVNNSVGEINYLAEKITQMSQRITNLVNQVYKLEIKSKDAQIEALISQINPHFL…
>MGYG000003139_01299/1-439	MTISIFLVAIPVCLSIFISNYYMNKNLRPHIHEDHGVLSNTIANGVADYMTKAYVLTEELISNDYVREFNGEKQNIAVKDTIKRNPYFDLFCIQDMKGDQTARSKGKLANRADRWWFKQSVETKKPFVSKSYLTVNDDSEAINSIIFPIIDSKGQMRGVMDADLKLDELQKMVEKYSTDKTYAYVIDGQGAVIAHPNKTEVQEIYNYKTLQKVVKQKDSSGKVIKDKNGVPVTKKEPIEVPDKLKEIVELALNGKSGIVEYKNKDGEKVISSYGTIKLPGDSDNWAVITTQKEKDAFTMIYDIRNRIMIVGLILLILAIILSYIAANNLTKPLTSLVELTEKASKGDLTVKSDYHSEDEIGILSTSFNNMIDNMKALIFNIKEVTEVVTSATESLLAST…
>MGYG000026907_01079/1-389	MMQTIRSRFLTVICGVSLTLTLIFGSLCVFLVDRSETEIAAKTLNGRAVHASTTLNPIFMQSEDIVHYIGHTIEHEVKNPQDLRDEANRDRLEAMIRRSFYNAATGIDGVQGYYLHYNENLADGPDGFWYTRQDARHDFVSQPITSVEAYGENDANRTNWYYLPLREKKALWTPPYVNDNNGVRMISYVMPVFVQGQFVAVVGVDIDFNMLCDIVGSMKVYDSGYGFLFKDWQTFYFHPDGKDVAYEFKPRFDIVSHGNLLEQSATVARLIHYYYQGVPMAMGFTTLKNGMKLGVTAPEREIYAGRQLMTFLVLAVTVVIGLLSTLLAIRAADRIVRPLHDISEAARRLGRGEYDQPLDSRAQDEIGRLAGHMNDTMERMRKYVGAMQK
>MGYG000084259_00253/1-389	MAVAALILCTTLFLRSYRSAVVEGARTNSAQVVSQVAGAVNNYVNTMDSAVGIVLEQLDSEPAMRDAFLNAFLTARPEVAAITTYDESGSLLDCWAQAGHTPKSDILRNLSFDLTTARRLGHGYISTPHVESIFDSYYPWVVSVIRAVPEDGGSRWLAVDLSFKELAATINNVSIGQHGYCYLMDERGNMVYHPQQQFLYAGLKKEEAGRLACLGDGTYVEDTVIYSVQRVPGSTWRVVGVSYIDETVNESFRQMVRITVITAGLVFLAALAAGWVLSRLLSRPLQQLETAMEQFEQDADHFAFQAVRGTREVQNLSDSFGHMVGRIQQLMTTVREEEIVLRKTELKALQAQINPHFLYNTLDSIAWMCERGKNVDAVQMVHALARLFR
>MGYG000266149_00788/1-414	MSIRMRILSSIVLSVFVAVACAAGIVYQQSRKDALEDFGGGSREQLRLAGDYMALLMRDARGITQALSEMSIIRGAEGRLTRYMERAEPFSTDVSTLSDHEKAVCAVFSSYTRAFPAYAIIYMGTADGGFVEMPDLPMTPHFDSRERPWYQAAMASPDKTVMTEPYFSDTGELVYTLAHTVRNGENRIIGVVGIDITLKGLTDYLAAMPVGRGGQVVLTDEHGTVLYNLLDPSINLKNVAELNIPELRRMYDMGDGISEVSVRGEVYAAASHITPDGWHLMTFMPRAVLMRQAMDMLKIMVLAGAGLVAVLALFGLLLSRGIAAPINVLVDAAQGVAQGNFDAVPRDRAFGGELKRLHASMVSMVDQLRELLKTSQGGGSRSGTGQEGPDRGGGRQAPG…
>MGYG000267169_00495/1-437	MEKARKKYRHVFQDMSIRKKIFFGYLAIIGIVLLCVIALFAVLWEKLNKDSISKSIYSSNYQIVKSIDNYFDSVIKLSEFPYLDSEIMDILRKDYQGISEERKMIEQIQDVNAINPKIYKHIYYMHNQIDGVFLYPENMDYFAYRCNHTVIGNYQYNIREESWYDTVRNGNGRPYIIGVHTENAASASWKVLSVARSILDPSNGKYLGMIVIDCAVESFADLWDSSPYSESIIAVADKNGNFILPQNLEYTEGLVEELQNFSEEGENLNTLRFDNQTWYVAVTKLNYIEGYVYQLVPITDALKNMAYVFLAVLAAVIFIGALLIFISAKISNTITQPINRLIVQMETVESGNLSLQPEVYHGEMQVLAEKFDHMVSQVHMMFEEVKETEKEKREMEMLA…
>MGYG000000181_01136/1-435	MKHNYSRILKKLKPRGIQSTIMVIFSGISLSLLLVSGLILYSRFSTVFRKEMVQSTKTLMEQTGESLEDYLVKMRQISDTLYYNVIKENDFSSETKEIQQKMNLLYAANDENLQSIAIYNRYGRLMAAEPVAEEKKDPDVMKQDWYRQAAEKQENMHFSNPHVQNLFDDGSFRYYWVISLSRAIEITDHGRSQEGVLLVDMDYSVISRMMRQINESSGGQYFYLCDSDGEIIYHPKQMQIGDGIQKENHQAVADYKEGIYQEKFEGENRKVIVNTISYTGWKLVGVLPDSTFTDGIIDIRYFVAMLMLLVAMMLVTINRVVSVRISRPILQLSDSVREYEAGKKPEIYIGGSTEIRYLGHSIQSFYEKIDVLMKEIVWEQTERRKSELAALQSQINPHF…
>MGYG000249906_01135/1-436	MTHSNVLKTNLLVSGIMLIGFILTAFFSHQANYRASLNAIEQISSLTADGIYYQLSSLLTRPVNIAQTMAQDSLLVEHLTREPARLENAAYVRTIQTYLAAYREMDHFDSVFLVSTATGRYYSANGVDRVLTRADPENGWYYKFLESREAYSLNVDNDEVAGAENAIAVFVNCKIFDSAGNVVGIVGIGIHTDYLKRILQEYEEKYGVEVFLLDRNGNIQVSLSHTGDEEKQWFKTYGMEQIQNSILNTRNSETNFGVWASSPLEGQESWYVVARYMPELSWYLLVEQNTSQLVKNIKSQLVKSLVVILLIIASVLAIITVVIRNFNRKITNVIEQRLVLFRRATEQLYDNIYEWNITANRCIGKNTEQYFSSIGAEGFSYDEGLRVIAEKQIHPEFRA…
>MGYG000021946_00867/1-430	MPLKKRRYPFQNTSIRYTIFIYFTVSALAASIFIGLSMYSRMSGQMSAAIQEENQILINQLSRTTDTYLRTIMKLSDSLYYGAVKNADLSDSSINREITLLYDNNKDNVENIALLSNDGRLLEAVPAARLKTNLDVTSEPWFRNTLEKTENLHFSIPQVQYIFDANENQYRWVISVTRAVEITQGPYTDQGVLLIDIRYNSLEQLFDSVSLGNGGYVYLITSGGDIIYHPRAQLLDSGIARENNVKASEYRDGNHEELFEGKKRLVTVKSVGYTGWKIVGVTPMDGVSLNNLKTKLFVVFIIAFILFILSIINSYISSRITDPIKELEKSVNEIEEGHLETNVYAGGSYEIQHLGNSIQNMARQIRRLMDDIVAEHESKRKSEFDTLQSQINPHFLYNT…
>MGYG000003131_01274/1-410	MNIKKKLVIYILSLTMVMLLSICLFSYWNASKQLTRDININMDIIADQQAQVLDDWLVKKAKTLQDLAFVIQNTTNGEIPASYFKLDPNDKEISDIYIGFEQDGKFIHGESSPMPSDYDPRKRGWYANAKDKTGLIFSDPYIDATTKKFCVSPAIALKDSQGKLKGVMAEDILLETLTSIIEKATLNGKGYAYIIDGKGTILAHRDPQFIASSLADNEELKTIATKMLNTPSGNIEYTLQGKDMITVFRKIPSTGWTIAFTVSKAEIFEPLAQLRNVYLLIACLSLLLMGLATTYISRKIANPISNLTKNALLLADGDLRISVEVAGKDEVALLSQAFNQMGSNLRKLITEISSTADYLLKSASEMNHAAGEAGQVSEQIAITITDMAQAATKQSDVIT…
>MGYG000096551_02481/1-438	MKISSKFKSIQSSIFCAVSILVLSAVLVVTVVSLRYTNSSIYENSVMYTQTIIKQLNQNIDSYISYMDNIASVIAQSGDAYKYLYSEKGYGAIKDENYSEYRQRLVEQFKTILKGRADIRNIGIVREDKNSPSLFDNGLSVRNTYVDLNTQPWYADAVGKYDRYNLTSSHVQNVIKGERPWVITLSRGIRNYIGTEAEDGVVFLDLNYSAISELCAQSSMGDKGYVFILDQNGNIVYHPQQQQLYNELQTENISLVMNAKSDIVTVGKGDDEKIYALSHSDITGWTIVGCMNMSELLRNSRQTRSIYVLVAVGLIIVALLISSLIARNITLPIQKLRDSMKSVQKGNFDIEDIEVISDNEIGSLTRSFNVMTHRIRELMEQNVKEQEQKRKIELKALQS…
>MGYG000001971_00297/1-370	MQSDNNRKMWMQILFACILLAFVVFISVIFTKENNERIIRQNENYVEDVTVQMAERIDDILASAQNSINTMAYLYGKSLESPEVDANALKDMAENSVFEYVEFVDKNGIDLTFEGKKADVSDREYYIEGMKGNSGVFVTLQSRITNETLVSFYTPLRYKDEIIGVLNGIYGEEGMRRLLSTKFFGTQAKTYLCTGDGTVISSFGDDKAPKNMLDALPGTIKVSEESLKDIRQAFEKHESCGYRYDGKQGTGNAYLTGISQNDWMLMQTFPSAVTNNMIEKANAAGIQMEGCLIFAFSIYILGLIFLNWKQKKLLVSQKQEMSRIVDGVTNLFTRFVVVDLKNDTYEYLKNRDKEHLEKGKYSDLAAYFSP
>MGYG000014081_02058/48-485	SMQEIVDEKSELIAITFDRIKTQVGLLGIWTEKLLQDETISQDLSTEYVLRKDGTIVRKRDESVSITAQSNIMVPKTTVKTAELMKEINLTEELDEAFAQILEKEDVTWAYIATKDNLLRCSPYRKLQDDFTSDHSQIKDIFYTMANEENNPQRKPVWTPPYTDYLGTGWTMTCSQPVYDANDQLYGVICLDLAIDNIKEKYFEGFSLGESGKVYWLDHEGNILYHTDFSRVKADQGQVYEKNIFTEGRMSSERVNALKAALDEDSGIEVFGEDHSQKMMVHSQVPGTDSALIIEIDMKEYKTTNEFDLKKAGILIVIDLFLAAVFGLLLYDKFSRPMKDLVNSANRISKGDYSSIQAKQEDCEDTYYEISQLNQAFMAMNDSIESYTETLLDKNRQIN…
>MGYG000273624_00162/1-460	MKMLKSIRFKFLLCLLGISILPILLLFGVILKNNMEYYNSQISAASDSEVQKMVTSINSTFVNLNDLMTSLIFSQYDNDSCMLSICEQEGAGKEPTPMERLTNYRKFEYVSSNLIGNNTYASGVYLFTESGYTYSFVKNKEFYLEEDYQNASWYKSLLDSREFQIIETYQGRNSKNQSILLARRFTDVKGKHTGVLAVVCTDQMFDALGESTLPWGESFLMDREGEIIPASEADRRSPGAIPRKLQESKIPKAAGELLDDSDNSDKSGNDLTAEEIRQITQNKKGIVFRKDTNDAYIYGTLDINDWKIVSEVSFDSQKQLYVQNMKYLILLIMVIILFVVILGYFLERMFIRPLVELSRSMNETPITDFTFHHNYQERKDEIGALYRHFDKMIKKINCL…
>MGYG000035921_01405/1-414	MRPVRLRNYIFYLLALTITLPLLVLSYSQYRMIEQEIRKDDLLLVEDALALSNNIKNRVDSAKTLVVMSASTLQVYGTEDKSALRAILKSILTEVPYFLNIHYGDVNGDVIVFEPPKNARNESNEGVSHTNRDHWSHIRNRDSVYISDVIMATGAAIVNICAPAINKSGKIIGYAVSALDLKSLYEDVVSGLDIQDSAVYILDKKGAPIYATDHVNSPEPLIPSKVLKELVANKENAQVLSRNDASDLVGAIREIPGLGWYVGVFKKEEDRESAIISMAATNSLIFFFLLLVTFILASYSVRPLTESVNKLIEQVREGKAVPTEAEKVHHPEELVELQKAFCRLLVKLKSHQKSEGALSELSESDVQKEVELLKEQYEFLQALITLLPSPMAIVDENGF…
>MGYG000082980_00677/1-441	MDKKPSGFKARWKARYHHASIQLILSIAFTAVAVIGMLFLGMALLLRFSSSANEMAAESSQRVLAQVNWNLDSYLRNMMRVSDTVYYRVIKSADLEQSDTAQELRDALKLLYAKDRDVLVSLAVFDGNGELISATPLTELKNSVTPSREGWFTAAMERIENLHFSTPHVQHLFEDPDARYHWVVSLSRHVELTRGGVIQSGVLLVDMNFSGIEQICKDVSFFDGQGYLYLIDGNGEIIYHPRQQLLYAGLQEENNLTAAGYSDGTHTEIFQSQRRQVTVKTVGYTGWKLVGVVPAETLRDNYSQLLLFALFIVSFSIFLLVFVNLRLSEWITAPMKKLDHAVRELEKGVESVDFNVDGPYEVEHLSHSVQSMISTMRHLMEDVLHQEEEKRRSELDVLQ…
>MGYG000039563_00790/1-420	MGDEAVKKNRFLWTIRGRIAVFVTICMAVVILLTILANVVTARSAMVRDAENLLTEEADGNAAVINGWLKQEGNTVNTMKNALAVMDRDDTDAIMDYLEVNLNENENALMYYCCFGYDGGVLPADHSKLDLDPTTRDWWKQAISEDGLIYTEPYTDFATGQMVVSIAEPLTIGGEQAVLLADITIDRLIEIVQNISADPSIQTFLLAEDGSVITHTNKDFLPKEDGNTILTDKVKIDINAQKAFVFTDYDGQKKYGDIGNIDVTGWKLGVTQNEKVINAQIRKNLVFPLVMDIVLLGVTVSLLNLVIGKMLRPMDSMKQFVKERVIGQEHGKTHGNEVEEIKYLIGELEERFIATIRKTKQESSTIQDKMTTTDDKVKIISGNIMEISATMEETGASVE…
>MGYG000003072_00441/1-426	MARWLTSSLQRKLSVVVTASMIVPLLALGLFAFLISSRITEQKTKLSGMDTLKQVEANLRYMLQDAENLSIFLIGERDIQQYLSHNEDHELDRVDILGRMTNLAASKKYIANIAIYPSRFDATLSTATWYESNNSSLSYPPVPSGEAVKKWTGVYPVQNYAGIQNVITLVRPIRSIHDYRPIGWLAISLDEKAISKGWAALGLGRGQGRLELIGSSGEILSSMDKSRLGLKLEGVEPGISTLIQDGGSGTTTYGSGDDKRTLLYYPEELTGWTLVGTVPYDQYKSENRYILILTGCAVAMSAVISAGLVWFTVRRVTRPLRLLTRHLSRIDPERPLPLFRSESDDEIGRLGESYNLLGAHIQLLKEEVIRGEARKKEADLRVLQAQINPHFLYNTLSSI…
>MGYG000071282_00256/1-425	MKKNQTQIKKYAAVISIFLAAVIVGLFVFFFCIKRSVEQRSKNTMRNNVVRQSEHLRTILDIQYDYLNALAEEIGKTDHLFAKNMNLIKSITKHTDFGGTALIEPNGDAHYDNGLIKNLSHRRYFKEVISGRRTLSDPLDSSISGSTRVVLGVPVYNSKHKVIGALGGSYDVTALSRMLFEDLFNGQGCSMIIAQSGEIIAFEGDTSYWNLDYRDNFYKCCCKWIIKDKVTVKKIKQDFKEGKENLVTADSKKEGTRRHYFAYMPMGVNGWILCYALPEQAAQQSYNFIEDYEISFMIVFIVLVTLLILYIVYENHTRNKELLKYAQTDALTGLYNKETTEQLTDELLSEDENKYHAFLILDVDCFKQINDIYGHAVGDIVLQKFGKLLKGTFREGDIL…
>MGYG000002085_00771/1-392	MKERRLFSRHSIGTQIAALFMLLILVITAAMTYVSISVSTNELLDNSTEYTEQLIRRVNAELDMYVEYMKDISDFIVDNGAIAAYLSAANEHRLTDAACRSAQEQLAAAQKIRSEITAIALIPESGGALFGSEGASLNTYSNYRDADWYRNALQEPNEVQVSTSRVENLIAGQYNWVVSFSKAVFDRAGNMQGVLLIDLNYQIIDRLCAEIQLGSRGYIYLIDQSGGILWHPQQDLIYAGLKEENVAEVLAAANGRTLSGKGGARRLYVACESEATGWTAVGVAYTQELLRSQNRIYTTYLLIAAAALILALVFALQLSRSIAGPIRRLMQTMQRVEDGDLHVRSQVSSRTELGQLSDSFDHMIAKTAELMDERLRSEEQKRKSEWKALQAQ
>MGYG000219442_03341/1-410	MKKKKLFISLVVTVAFLIASVLLTFQMFSARTQTINELNINVINLSRTLDTYSEGIIRQGEMLIKTISSMTEIYGLNHQNISRIRTLLSEQTIFLEQLNNIVIYDENGGEILAMRDIPKGSRNGADRSFFIYHRNNPSKNIFIGPPVVSRTTGKWVITISRRLEDANALFRGVVVLTLNVENFLETYGKLDIGKNGSISLISDSGTLMVRFPFSEEYIGKAFSDSLLFTHYLKESDSGTATVISRVDHIERIFAFQKNKRYGLVTTVAVSTDEALNSWRHHAEILSATIIFLVGCACFSGGYVFKEMSRRVQLNKELTNAKESLMSANAQLKEMASVDSLTGLANRREFDDIFPQTISECAKNKKSISLLLIDVDFFKNYNDKYGHVAGDDCLRSVAAI…
>MGYG000003613_01934/1-423	MKLIKTSIRKKVERPVMILMAGAILVLGICGSVLNLVGVQATLSCNLPVIAEFATQAVSKELTGAMSVVEVAGTIARLSSSESSWASKEEILDGFQKKYNWLKWILRDADGNDMSPWKMEYDATLHLMAMEGETVISDPQYDTSTGRFVIVVCTPLWDKGLRDSKIVGTVTAVIDGEELCDIMSDLAVGEGGYAYMLDSKGNMVAHTNSEAVLTSSNKIQAAEASGKWSEHARYEQDMVNQGSGYGSYRDADTGEWRLIAYVPVEMNSWSMAISVPYSDYNNTLFLSVFVTLILMALMMLLATAIAKRIGNKITNPIEICAKRLHLLAEGNLSAPVEEIDTDDEILWLAESTKLIVNQMNTIISDIDYLLMEMSKGDFTVHTKIGEDAYVGDFKQLLLS…
>MGYG000002403_05465/1-438	MDKKKRGEAVRFLFHFKSIRNSMLFSFTLVVVLALLIFLLFSLNYTEETVLDNSKDYTKQLVEQVNSNIDSYISYMESISQMVTDHSDVVDYLFGDGSTGESLKLRLLEQFKTVLDTREDIYNIAVIADNGKMVLNRGVATLNPSGDIPNKPWYLNTIKANGAAVVSGSHVQNAFKDKYQWVVTLSKGLINPATNKIEGIFFIDLNYSAIKSLCEKIELGNKGYMFILDKDGSIIYHPQQQLLNSGLKVEAIDRVLAQENGSFITDEGNGSKLYTVSTSRETGWTIAGVSYIGELIKNKDEMQIFYLVIASGLFALAMILAVVLSKEITKPIKDLKDSMKEVERGNFQNAAFVSKGENEVASLGKSFNIMTGKIQNLMEENVREQKEKRKSELKVLQSQ…
>MGYG000030788_01674/1-423	MPSSRSAAARRPGSIAHKLMLGTAVIALLCFGLTAFLIYRQASASLIDASRQTMTSEANAEARQVAADLGTAFASNDAMVEAVLAQRARGDVPDRASLAAVLGEQLRTHPEWLGKSTMWEADAFDGKDAEFANTAMHDASGRYMSYWAWHDGKPQQSTMTDYTEAADGSADWYVVPSRDKLPKVSEPYAYDIAGQQVLMSTLSSPIVENGTFLGVFTVDFSLAALQKHLATLTPMGAGRVELLSPNGVVLASANAAEIGKPRTDALTRSMLADIAADRRFEAFTPDAAGNVRVYVPLRVGNAPQRFALGVVMPHAVIVAEARQLLWLTLLVGVVAALTLSAGVYVLLRRLAIRPLAEAVRVAGDVAAGKLDSTLPARSNDEVGRLLDAMQGMRGQLQAV…
>MGYG000188431_03375/1-403	MKNLSLKQKILLSVVIALSLVILLLSWQSYSSQKSLLLQGSQEQLQRLGTQQAERVSDWLAARRDVIQALGSKAGADPLNALQQAQVSGRFQLTYFGESSGKMNDSDPSINRDGYDPRSRGWYQEAMSKGGLIVTKPYLDVAYNIMVVTLAQPVSGGVVGGDLSIASLVEDVTKMQLPADGFAIMMHKDGTIIAYKDAAKAMKPASEIDNDLTNALIEQSKSSKDLVPAYFDNEGRDKLLWAADIPDTDWELVLVLDKAALEAPLSSLLMTQLGMALLVLVGSILAISWLVSMLLGPLTKVSQALARIADGNGDLTQRIKIDANDEVGQLANSFNRFVGSQHQLIGNIRQLANELNADAERSLVTNQAAVDELQRQQQEVTMVATAVTEMASATMEIAG…
>MGYG000125654_01655/1-465	MKNKYLKSKCGYDMQGENQNTEKSRITERVRSWEKYGGWTNLKPKGIQTTLMGVFSLVSITIMLISGFVMYIWFSTLSREETVQSTQKLMEQTGESLEDYLVSMRQVSDTVYYNIIKESDFSKQKQEIQSRMNLLYEANKDNLRSIAIYNHYGSLLAAEPVASQKEDPDVTQQDWYIQALDEVENMHFSTPHIQNLFDDGTQHYYWVTSLSRMIEITDSGVSNWGVLLVDMDYADISRMMNQINTLNNGEYYYLCDSNGEIIYHPRQIQISNGLSGENSSLAASHKDGVYEDDFKGERRKVIVNTISYTGWKLVGVIPYSAFIHGMIDVRYFIILLMLLTVMVLVALNRVVSARISSPILKLNASVLEYEKPEVYIGGAEEIRYLGYSIQKSYEQIDEL…
>MGYG000077450_00394/1-407	MMRPPRTAHLAAALISAVAVMVLTLCTTLFLRSYRNAIVEAARTNSAQAVSQVVGAVGNYVDTMESAVTIVMGHLDDAEEPRDAFLGAFLTARPEVAAITAYDADGALLNCWAQDGRTPKEEILRNLSFDLTTARRLSQGYISTPHVESIFAGYYPWVVSVVRTVPGTAEKRWLSLDLSFTELAATISNVGIGQHGYCYLMDERGNMVYHPQQQLLYAGLKKEEAGRLACLGDGTYVEDTVIYSVQRVPNSPWRVVGVSYIDETVNESFWQMVRIAVATAALIFAAALAVGWVLSRLLSRPLQQLENAMEQFEQDADHFAFQSVRGTREVQNLSDSFGHMVGRIQRLMNTVREEEIVLRKTELKALQAQINPHFLYNTLDSIAWMCERGKNADAVQMVH…
>MGYG000217683_01536/1-363	MSNFLGIITFIFVKDEVFNQVVKSESNYVRTTKNSMEAFKARNTAALESLAKNILKLPYEQISNQEALMRYVGKDLKVFRDAGGFLAVYIAQPDGELVVTDPDSDEKGLNFGIYGKADNYDARTRDYFKGAVKANGLYVTPSYLDLTTNLPCFTYATPLYKEGKFIGVLAIDILVKDLQREFENLPGRTFVFDSENSIFVSTDKELLKPGYDVSPVANIAKDKKDYEPFRYVRPLDGTQRFGVCAKVLGEYTACVGEPIDYIEEPVFKIAYIQIAIVIITSIISVLLLYFIVSRYLSPLAAIQTGLTSFFDFINHKTKNVSTIEIKSNDEFGQISKTINENILATKQGLEQDAKAVKESVETV
>MGYG000183317_00862/1-393	MRNKWGKFRRFWRDMRLERKLLVSYILFAVIPILVIGSAICLVSFKIIIRQTRQYADMMIERINNDADAFVENIERQAYVVYTEPDIQDILEHSGQYTFAQLQDGKEMIHKRLIGMWVTEKYIVGSYLCGAGGNSYYTNINERNDIDPAQVFSGESWYDTVTEGARKGILTGVHRDDKYSDSSSLQLISYVHAVNSIGTGKYLGFLVIDIDARVLGEFVGNRAENLGGYITVLDAGKNVMYTTAPEDMVHSGQVICMEHVSSKTGWTVRTEIPWGQFAKEIVNIMLLIAVVGAGCFLVFIWMSRKISRSISAPIRDLQTAMARVEEGDMEVVVRADRDDEIGRLAGSFNHMVSNIKDLIEKVYLTQLGKKEAEFNALQSQINPHFMYNTLETV
>MGYG000215669_03891/1-450	MIAQHPSKRRLKTKTLMLLSIFVTITAGFGITMGLLLWQSMSQQEYVAKKHLQQIAQTETLEVSRRLDSALTAARDVGISAWSLHESGLNDRKGLEQLLVSFLRAHDDFLSMSLTFEPNAFDANDATFAGQAGQDPKGRYARYVDRDSAGNPALHNLVDYETPGSGDYYVLPRQRQKDVIIEPYIYPYNGVDVMLTSIAAPIMRDGKFQGSVTSDFSLETLQKMVGAIKPWDGVGYALLLSADNKVISAPDKATIGKPYKGTVTGREVIRYDDPVLGEPAFITWNTITVGNSGTPWKLAVVTPVSVVMAEAWQGLINALILMVLSIAVVSLVVALVFTRKVARPVGGEPLEASEIALSVAHGNLNNAIPVQQGDTRSIFYALSTMQSRLREIVGDISDA…
>MGYG000274911_01502/1-418	MSKRLSRVALIALILLLFIAVFFLMRYVQNLLYSDVRINLTEVVTQNKDVVTSKLKVEVNNLDNVSKQLTDRLSQEGSADGNALKSAFLSYIRENPDPDLFIADGAGNAYFTDGSSVSVAGRKYFRLALEGVQNISDKTISRITGEEMFAISVPMYFKNQIIGTIQKQYTPEEMYNLCSLSLFSDQGSMYIINSQGYILIGSEQEEYNKESDNYFRSLYQKGNQEASRKLEQGIKNEQAGFMETTEDGERIFSAYTPVEEIHDWYLISSIPTSAVSPNANMVVKMFYVILCVVVGVLGVIMFVFLAYKNRQQANLRRIAFVDTVTGGNTFNKFTVDLQAALAANPEHPGYLMTFDVDNFKYVNNYYGFDVGDKILRHIYDKMAEQMKPGESLARISGDH…
>MGYG000125532_01517/1-418	MKIYKGTAAVTAVAIALMAAAIASVLWYQHDIVRRAERDAYRTLQGSAAEQALLFKTLIDGQFQILSVIAQSVSPADDKNSGRLTADMERLAGGTGFKRLVAIGADGRACTSDGHRLDASWSVSLKSCLRGEHSLVKVESGTIDNIPIFVFSVPLKDKGRNVGALLGVYDESNFIDTIISKAYGEAAYSFICDSAGKIIVRSRHGAFIGQSRSIFTTLDKTDLAGTEKIRTVEDDLKNSRAGGLAYEFSGSRRYAVYQPLHINGWTIFNVVPEAAARGAIANISSQGVFLVVVITLIAIAFAAIVVVIERRGYSQLLKKNAQLTESEERFRVVMENTTLSVWDYDLKTKEIIQTGQSIALHGFAAVVPGVPESLIESGFVHPDSAAAFLALYDRLFRGE…
>MGYG000260661_02503/1-424	MKRKAAHLKSYTIVMGLFVSSVILGIMLFFCCMQSSIGRNSRQAMMNNVSRQSEHLRTILSIHYQYLNEIAEEMAKEEDLLSEANLDSLVTIHNKTDLERMALIEADGTAHYDTGDVKNVFHRSYFQETFGGSQTLSDPIESSLDHEVRLILGVPVCKENEVIGVLGGSYNVTALSRMMFDDLFNGEGHCLITDKDGKVIAYDRVYTDQELEGFFANIFEYFDNYKIKAASIQKVKADFADGKDGICQFRLTEGKKTSYYIAYAPLGMNDWMIGYIVPVKAAEASYDFIREYEITFIIIFSMLVTVVIFYIIYKNRQEKSRLLKRAQRDALTGLFNKKTTQDMIDSFLEENGKDRCNALMIMDVDYFKQVNDTYGHMVGDKVLKIFGRLLAKQFREKDI…
>MGYG000134527_00523/1-419	MQKRKIWENFLQWVLPCVLLVIALVLSIYDFNNKMEIAIQTVVDDQAEQIGLYYAAGVEDKLKALGNITDAVASIMAARLDRGEAFLNEKLDTLMKASDAYMVVYCATNGTGFLNDRRQIDMTELNYYDSILGETPHYLFTRSDGINGQMAFIYVCPITNSGNVNGYLLSYMEPAEMSDFFENSVYGDKAFFSLVDRNGTIMACYGGTKILQNDFWNSLKGVAESLGSWTLFDRQQQKGDNGILHVNENGVGKILCHFPIADTAWNLVVGIDESYLSGIQQSFRGPIVDLIVKISISIAAALIVITVINVLVRIKVSEHSKVLEDKADTDLLTDLNNKMATERKIREYMEQYPDKQGVLFVLDVDNFKKINDTMGHAFGDEVLRNLAVRLQSMFRATDI…
>MGYG000105418_00292/1-434	MKYRKRGLDSRKNIVFNIQSIILSVLMAISLVTIIVMGLLLYHRFKLALEKTAVDNTEATVEATVDRLNADLLDIRQILNGANYNVVQQFDISSREFSEQFSLLYETNSDKIQSVALYDQKGNLIASEPVAAEKKNVRVQTQEWFKNAEDVIENIHFSTPHIQELFEDGSYRYQWVVSLSRYVDVNKGEIPETGILLLDMKYSVIRDVMKQINDCSGGIYYYLISQDGEMIYHPRGTELNRGLFEENSLEAEKYEDGTYEIRSNGQNETVIVRSVAYTGWKMIGVVPESVQVANYKNFRYYVFATILVLLVMLLEGNQLVSRKISKPIRELDASVKAHEAGGKPDIYIGGSSEIRHLGHSVQKSYEQIEKLMDEIIRQQNERRKSELDALQSQINPHFL…
>MGYG000149339_00919/1-437	MKKFKPESFLLGKFRSIQSVIFSMVSMLLLGAVIIVTVISMNYTRTSVFDNSSLYTQTIIQQMNQNIDSYIDYMENISYLVSSNEDVQSYLFGDENNSEARGRILNQFKTILDSRSDILNLGIIGENGRMLINNAQRLANPDLDIHTQEWYMNALNGTASSYLSSSHVQHIISGERPWVITLSRGIRNKISGTGNEKEGVFFIDLNYSAISELCNQSMVENQGYAFILDADGNIVYHPQQQQLYNELQTENISLIMGTDSDTVLSGKGSGEKLYSISRSEKTGWTVVDCVRVEELLRKSNKAQSLYVLVAMGLIVVALFFSRFISRSITQPIQQLCDSMERVQEGDFSVSDIVVDSVNEIGSLTRSFNVMTHRIQELMEQNIREQEAKRKSELKALQSQ…
>MGYG000048458_00531/1-417	MDQRELRGLRTYALYCIVAAALLAVVFLFYFSRTKQNIQEQAEAQLTEVTRQYANAIKADMRGNIQTVEALAHVFGELGQGNPETIIPLITGAVATLGLKRMGFVTLDGMAHTTDGLTFDARDRLYFKRALTASSTVAILLVDKTDNTPINVYVSPIVHKGKVLGALFATVQTDAFIMSIDDRLFNGSGQVLVTNNQGHILFRGRGPIPLARYNNIAELIPTGVPPAPGNDIPDTFGSGGLFRYDGSPYYMAHSKLEITSTDWHIFSIVPEDTLTANVGTIQREVLYLMLFFIGLSMVFLWLVLRMQGRQAKRLRRAKQFLETVIENIPGGFFRYSNDEKQEFDYISEGFLKLLGHTRASFREAYGNRFDNLVHPEDRKRVLDSINSQIKHSDYDTVEY…
>MGYG000005031_02209/1-418	MGFRSVLRGASLNIFVFLVVLALAAGGVCLFRDTLLRNAKVTGMALARNYAAEERSNLAVYETLLAFGTASMDKRLQEGGLEDTVQWMRIDFERLQPVLGANVVVPYSVLNGKIVDMARQLREKMPDFTPRECDWFKMAQKNPGVPVFSGVYEDAATGKPVVTIAQKSRTANAVLAFDIFPHYFRFNFLPQKLKSYESFFLCDNNGTLLYTQTGLNVPDNVLQDYVFELVRKIQNNEFEEYDSYIIDLDGNKRAIYYDRMHNGWYSIVTIPHYSILKESNTLLIFLILSVCIFLAILAILSWRSGRVNTLMKRTNEAVRVLGNSYYALYRVNFENDAYEMIKGSGYVRERVSQTGKYSLLMQVMLEVIEPDAREEYRQNFSCESIRTLVSRKVRDFGGD…
>MGYG000261832_02325/1-440	MSAKKDISKEFDKISDGAKQVQKKRKSLTGRIFKWMCLAVGGSLLIVGGVNIGINYNFLQESLKSQLTEVADMSSNTVSNQLSSITAELQQIANDSGFDDLTDTGTLSTKCFSILTKNPMLTDIKIVNTNGKCFYAETLDYSENESFKKAVETKKTAQGEPYAAKDLKHVLMDVAIPMFDSDNTTLRSVLMACVDMSTFSAVIGQTKIGETGYAMAIDQTGTIIAYPDETKLTERINYKTLAQADSSYQGIADCISNAIKGEKGFAEVTLDGMDKYVTYAPIANTEGWSCLVVATPSEYTDSIKMSLCIGTAVAVICFVVSVLVILTIVKKVIKPVKLCSDRIVTLSQGDLHAEPLDFGKNIDKEISQLSESTNQITTQINAIITDLDNMLAALGNGDL…
>MGYG000175454_02560/1-388	MKNAGKRQYILTLIVSFMAIVVLSLCTIMTFYRKSVNDTLALAAETVKQEQEYMNSYLNRAVDAVEVTKITVEHMMREGQSGQDILNFLTNESDYYLQDIDAAFTGVYGFINGEYLDGTDWVPDDDYVPQERSWYKAAVAADGQPTLGQPYIDAQTGDILMSVSQLLYDGVSVISLDVTLDPIQSETENIKLNGQGYAFVCDKSGLVITHSDKKDVGQDYTQGEMSVFMKGITDNDGEPFQAVVDDKKVTVFSCSIVDEWYVVMVITNEKLYHGIRKLIGCDIGIGIVLYIIIVFFCTRAKNSTDAIMSKLDETNNELTDLNNMVMQAFAKTIDAKDKYTKGHSVRVARYSRELVKRMGGTIREQDEIYQIALLHDMGKIRIPDNIIN
>MGYG000004701_00348/1-400	MFSCRLTVKARIIAGIILAILVMGGGATALSVHSMRTTAEATFQQASIQALRIFSQHISSLLDDAANCLESLSNDPEFLNGRNVFPRLPVATEFRLRHADLPPQAQQALKPLLMQLSSRPAVSEIYVAFDNGAYMGSLPDDTLPAGMDMRRRNWYADRAASPDVAGLSDSYVSLTGNQIVVSATRRLHGPDNQMIGVVGLDLPLDRLTSLVARMNSGNTGGFVLFDASHRVLSAPRYPDIEQKILGEDIKDADWEALHDIPDGNVQTELRGVPVLATALTTPQGWRIFYIQSCEEVFAPATRAAAILCALTAVIAVAMLGVGLLISRSICRPLDMIVEAAGAIADGKLDFRIDQKFFYGELLRLHTALRGMIGKLSGLVREAEAGAAEAQRQSATATEAT
>MGYG000000807_01472/1-431	MKKNTLLKVNILIGIIIVLGFLITSFVNYYNNVKIMREDVKNVADLTAEIIYHKIDADFTKPINISLTMANDTLLKDFLMNENKRGNDKSYINTLKDYLYTYKKKYDYDSVFLVSVKTNKYYHYNGIDRILGKSNPENKWYYEFLNSKEEYSINIDNDEALNNEITVFINCRIKDKNNNNLGVVGVGFKVDNLQKLFRDYENKFGVKAYLINSKGDIQISTSNTGYENANLFEKEDFKSLKNKILIDKNDISSQRLWFEEKSKNSYIVNNYIKNLNWHLIIDNDMTKIQNSFRNQMMFGILTVTVVIILIILIITKIIRNYRDNIERLTIEKEKKHRTVFQTETAKIYENIYEIDITHNKSASEETDEYFESLGVPVNTPFNEALDIIAEKQIKEEYRS…
>MGYG000268963_00025/1-434	MKDRKRKPDSRKNIVFNIQSIILSVLMAISLVTIIVMGLLLYHRFKLALEKTAVDNTEATVEATVDRLDADLLDIRQIINGANYNVVQQFDISSREFVEQFSLLYETNSDKIQSLALYDPKGNLIASEPVAAEKKNVKVQTQEWYKNAEDAIENIHFSTPHIQELFEDGSYRYQWVVSLSRYVDVNKGETPETGILLLDMKYSVIRDVMKQINDCSGGIYYYLTSQDGEMIYHPRGTELNRGLFEENSLDAAKYEDGTYEIRSGGQNETVIVGSVAYTGWKMIGVVPESVQAANYKNFRYYVFATILVLLVMLLEGNQLVSRKISKPIRELDASVKAHEAGGKPDIYIGGSSEIRHLGHSVQKSYEQIEKLMDEIIRQQNERRKSELDALQSQINPHFL…
>MGYG000139157_00951/1-428	MKKIRIKDIFKGMKTKSIKAKLVACFLVLILASSITIGFISMKDAGDALTKASEESLSSLAKEGAKLTQSREETQSRTLETIALIEDIRSMDWKIQQPILQRQLKRTDFLDIAVVESNGTAHYSGGSTANLQDRDYVKKALDGESNVSDVIISKVTGETVLMYAAPIEKNGKVVGALLGRKNGNALSEITKDTGYGEEGYAYMINRQGTVVAHPDEEKVMNQFNPIAEVQKDESLKSLATVFQKILTEKEGISKYSFEGKDLYTAYTPIEGTDWTFVMVANQDEVLSAIPELQRAIALVVALIILISMVIIFFIGNTLTKPIVNAVEYSKKIVEELDLTNDVSEKDLNRKDEVGDLSRAFQSITDALRNIIKQINDSSEQVAATSEELTATSQQSATAA…
>MGYG000219078_03576/1-426	MLSDAKNNRYGLSIIAVISILVITISCLIYGSRLNKTLGEETNQYLSEIANQSVNVLKKQINGDIKLLESISIFIEGEESFEVDNILSILKRQAINSSFKRMGVILPNGTAYTTDGYIEDFSKRDYFLKSMQGEVVITGKLKDVIEDDKNTNSNINVYSVPIYKDNEVKGVIFATHSTKLYEKILSVPTFNGKGYSYIVRSNGDIVLNPSSKNANSTKENLFSYIGRSDSISKSTLNDMKSNIKNFKSGSLSYNMSGNGYYLSYAPIGINDWYLFSEVPKTAISEKSYAIIKLTLSACVVLIIIFTALTMYILFIQKKSKEKLEAFAFKDNVTGIGNSNKFNLEGGKFLSSHEKRNLVLIYFDIDKFKLVNDRFGYEEGDRVLKGIAEIVKSIFKEQSV…
>MGYG000084910_01165/1-416	MPSTREYRRIFRRLFVTHLGLALLPLVALGIFSIDRINSIYDEKISAGIEAVCSSKHRALDTFLHERVSQIKTLAFTHGLAELRDPDRLSRIFTVMQQSGRSFVDLGIIGMDGRHISYVGPFDLRDANYVSAPWFTEVLRKGVFVSDVFMGFRNVPHFIIAVLRHEGGESFIMRATIDMEAINSLLQRVYSGERSDAFLINEQGVLQTDSRDYGRIMEQFNVTLPNVLRQGIALVPLPSQPGDSGSKEPLAAMMHLDSMPWLLVVVDDVRESLAPLHRLRIYILLFVGLGAVLVTVGAFLGTRYIVSCLAAADRKQAHIDARMLQSSKMAALGKMAAGVAHEVNNPLAVINEKAGLGLDLLHMSGDFERKDRLINLLEAIESTVERARGITHRLLGFAR…
>MGYG000106770_00308/1-434	MKDRKRNPDSRKNIVFNIQSIILSVLMAISLVTIIVMGLLLYHRFKLALEKTAVDNTEATVEATVDRLNADLLDIRQILNGANYNVVQQFDISSREFSEQFSLLYETNSDKIQSLALYDPKGNLIASEPVAAEKKNVKVQTQEWYKNAEDAIENIHFSTPHIQELFEDGSYRYQWVVSLSRYVDVNKGETPETGILLLDMKYSVIRDVMKQINDCSGGIYYYLISQDGEMIYHPRGTELNRGLFEENSLETAKYEDGTYEIHSNSQNETVIVGSVAYTGWKMIGVVPESVQAANYKNFRYYVFATVLVLMVMLLEGNQLVSRKISKPIRELDASVKAHEAGGKPDIYIGGSSEIRHLGHSVQKSYEQIEKLMDEIIRQQNERRKSELDALQSQINPHFL…
>MGYG000200455_02467/1-402	MKKKTSLSAKLIAAFMAAILGSVLICALLTHSKVESVLNSNMQLTSEQTLNSAMTSLQTYEKTISIPVDLLTRKDSIKQLLLEPENYDKYIDNVNDELVAACKVVNGSVRAYYALNDGRSVRAYYALNDGRTITGWVQYEADGSKTAMNTVENKDLSGKEWYTACQGRKAKVNSIFSYITAPYVDEETGEQIITVCQEVKYKDVVQGVVAMDIDASALADYVENIRLLNTGFVMLVDEQGNIVVDSESNTFADGTVADLEFFAPLTEELDKLEEQKAQLEENEDPAADDIVLQASYTMRAEGRDCAITAMTDRITGWRLLGCISDQENQKNLININIGTLMAGVIGLIFGCVIAVLTALSFNHEIKKLQNATHRVAGGDFSEKIKVTRSDEFGVLETNF…
>MGYG000002984_00132/1-412	MNKKKPRLRISVFMVCAIAVTVAAAVSLCVAISLSVYNRALMQNSETASEQAVQQTAVAVGNYLEDLKLKLSRISTEISESRTIDEFSDSIAAAARLQSDIESILVYDKNGELLAYGAEDGILKEKNSVNLSFDKTLFEEAEDYAVTPPHVQTLFEGRYPWVVTIAHEQEQQLFDGEVYIAIDFRFSSVAKQIDNVGIGQHGYCYLTDTAGNIIYHPQQQLIFSGLKTEDTSFVPSSADGTQLRDGVLYTVNSLPDSSWRIVGISYIDELITAQTEEMLWGVALSVICCAVVAALISLLFSRIVLRPVRGLVNAMKDFEKNAADYRYTAPAEKVAELQTLSDSFEHMVGMIQSLMERVRREEITLRKTELKALQAQINPHFLYNTLDSIQWMCEQGENE…
>MGYG000016587_01032/1-419	MKLASNMRAMRVGRRILLQILLLVAVVSALLSVASFLQNRSAMLSSTQDMLTARAGESAKTIAAAIENKKLILKNVANLPAVQSLDWAQQRPVLLQQAKDWGFESIFFFTTDGHGCYPDTNEIKDQSKEPFFDMIKEKQEFVTEPFIRENEGYSITTLIIPVKSPAGSIIGYLGGTVNLASINDTIQSIEIGQKGYALIANGDGQYVAHKDMQKVLRKEPLHDEGSKEADALTAAIAQHAQGIADMQLAGQDVYAAYAPIDGTTWNIVLVADKDETLAGVYHSARIQAFLFLIAVLLSIFVARLISSTIAKELGDVGRFAAALSDYDLDYQGTPRKMDEFGETILALNASTQAMKGAIQSVQSQSKSIMGSCEEMEEKFQQASDDVQQTAAATEEISAT…
>MGYG000173303_00438/1-442	MKFFRKLGFQLVLFFIVAITIPIVMLMVSSITTTSSSMENNVKVTSEQTLNEAQKQFTTYLKTLSQPVDLLTRKNEVKHLEDQGTLSDNVKAVRDSLIASVKVTNGAERAFFATNTNLEITGWGEYNPETGKTLSKGGLENGVDRTKEVWYTDCKGLKARNSIYAYFSKPYYSKDFDKTIITVSQEIKHSDGTNYGTVGMHIDFSEITDFVQGIGLLNTGFVVLADEDGNILVNNDNNKYVTDSVSGLNCWSTVKGLTDADYDKAFSFDENINGEKVHVVTSKDAVTGWTLVGFISSKETSATTNKMISNTVIFSIIAFVIGIGIALAVTASMTKEIKKVSGHMKDVAGGDLTDRIDVKKKNEFGDLENNFNNMVENMAVLIKGVEEKSGVIVDASAKI…
>MGYG000033355_00917/1-419	MKLASNMRAMRVGRRILLQILLLVAVVSALLSVASFLQNRSAMLSSTQDMLTARAGESAKTIAAAIENKKLILKNVANLPAVQSLDWAQQRPVLLQQAKDWGFESIFFFTTDGHGCYPDTNEIKDQSKEPFFDMIKEKQEFVTEPFIRENEGDSITTLIIPVKSPAGSIIGYLGGTVNLASINDTIQSIEIGQKGYALIANGDGQYVAHKDMQKVLRKETLHDEGSKEADALTAAIAQHAQGIADMQLAGQDVYAAYAPIDGTTWNIVLVADKDETLAGVYHSARIQAFLFLIAVLLSIFVARLISSTIAKELGDVGRFAAALSDYDLDYQGTPRKMDEFGETILALNASTQAMKGAIQSVQSQSKSIMGSCEEMEEKFQQASDDVQQTAAATEEISAT…
>MGYG000027307_03684/1-394	MKRDKKHGNGRWFIAAFLIVNLAAILLIGRKESSYIRDSFSSHAEQSRAKMEDVMDNYIHSFQLFSNMMAREIKNNPNPDDIWDYLKSIDSTMLEIEGDTFDGLYMYYQGRYLYSWDTPYSQYEDTGYVATERPWYKDAVAGKGKVVFTPPYMSYANHYILSTISQLQPDGETVFAYDIKMGDIQELVSSLAAYPDEQMMIFDDNGTILGSTNASYLGGSLYNSLDETRDALKEAKKNLKEAGDISEADKEKLQQQADSLDAYYSFQKDFHKDFSRLKKHPEKPLALKIGKTNYYGYLLKGDTYHFLVLVPVMSMLQSSLQIWLLPLLILELLLIYILGRITKEQKNRELRAAYVELGQTQKRLELALTAAQKAAAIDELTGLMNFHSFKESIT
>MGYG000133763_02170/1-440	MSAKKDISKEFDKISDGAKQVQKKRKSLTGRIFKWMCLAVGGSLLIVGGVNIGINYNFLQESLKNQLTEVADMSSNTVSNQLSSITAELQQIAYDSGFDDLTDTGTLSTKCFSILTKNPMLTDIKIVNTNGKCFYAETLDYSENESFKKAVETKKTAQGEPYAAKDLKHVLMDVAIPMFDSDNTTLRSVLMACVDMNTFSAVIGQTKIGETGYAMAIDQTGTIIAYPDETKLTERINYKTLAQADSSYQGIADCISNAIKGEKGFAEVTLDGVDKYVTYAPIANTEGWSCLVVATPSEYTDSIKMSLCIGTAVAVICFVVSVLVILTIVKKVIKPVKLCSDRIVTLSQGDLHAEPLDFGKNIDKEISQLSESTNQITTQINAIITDLDNMLAALGNGDL…
>MGYG000001479_02158/1-438	MKKISSKITLAIVVCTILVSCTVAMTSTLIIMNSVKAESQDKMGNLAEAKANSFDKTLMKVTSVSHSLANAAESIIDINTLKKDLNAYDSQMKHLIKEYCDTNNEFSGVFVIFDPSVTANVKEYIMQDKDRTGNYEFTNQRTIGEYTAENGDLKWFYTSLNNKSSSWSQPYTDSASKLKLITYSVPVLKEGVAIGVAGVHIPLRDFKSSIEDMKIYNSGYGFLLNESFRFVIHDKYNEADTLSSIEEGRFNALEEYIKSNGNGITTEVINGKKSKVVFSRMSNQWTFGIIAPENEVYAPITRLIIIVSILIFFGIIFSIITAMVISGRISKKIKAVTQAIKRTADLNLEHYENQDINSALQQKDEIGEMATALANLREYLRRVVSLLKSNSENLMDNSN…
>MGYG000194994_01235/1-426	MKKNQTQIKKYAAVISIFLAAVIVGLFVFFFCIKRSVEQRSKNTMRNNVVRQSEHLRTILDIQYDYLNGLAEEIGKTDHLLAKKNMDLIKSITKHTDFGGTALIEPNGDAHYDNGLIKNLSHRRYFKEVISGKRTLSDPLDSSISGSTRVVLGVPIYNSKHKVIGALGGSYDVTALSRMLFEDLFNGQGCSMIIAQNGEIIAFEGDTSYWNLDYRDNFYKYCYKWIIKDKVTVKKIKQDFKEGKENLVTADSKKEGTRRHYFAYMPMGINDWTLCYALPEQAAQQSYNFIEGYEISFMIVFIVLVILLILYIVYENHTRNKELLKYAQTDALTGLYNKETTEQLTDELLSEDENKSHAFLILDVDCFKQINDIYGHAVGDIVLQKFGKLLKGTFREGDI…
>MGYG000000657_01542/1-429	MSMAIKHILRSNVLTLRLLIGATSVSIIAILSIVSFLLVREHRTAELAAIRTSLNIVQLVGRDVQNTVNLYDSALNALIDVSKRSDLNSVSLPLKHMLLFDKAEQTPANGGFYLLNAQGDLVADSRTEVSPKENFSHWPSFVEHRDSNSPNLFISHPFDSAENDGICCISFSRRISGPDGRFLGVAVAQMKLDYFKNLFQRLDLEPHGFIRLISTDGTPLTQHPEPASADAHTNLSNNPVFVRFLQEHRGSFIALSSIDGDERLYNFSEVGDLPLIVVVSLATEDVFSAWRRNAILVGIGTLLLCSALLTLTWLLGRELHLRQRAERQLEALATTDPLTGLANRRKLDQTLEQEWRRAQRSGKPLSLIMFDIDHFKNFNDTYGHQDGDEALKRVARTIQ…
>MGYG000000657_01541/1-381	MKGPLYMVFSSEGQAIKYHLRTPVITRRMLVWASALSVVAIVNIVGYLLVREYRNTEDDAARSALNIVQLISRDIRNTISIYDSALNSLVSLVQSQALASLSPQTQQPLLFDRAAEAPSNAGFFVLDADGQVIAGSRPVEPLLNNARQQSWFKVHLKGQTEGIFISRPLPASDAPNDWSLVLSRRITTPDGRFGGVAVALMKMSYFQNLFRGLDLGPKGNISLVSSEGIMLIQYPATTMFYTGQDLGHTPIFLRFLTERHGSFTAVSGIYHLQRLYNFAQISELPLLVVVALSTEHIFSNWRHTALLIGSATLLLCLGLLWLTWLLVRELRLRQRAEGELAALAATDPLTGLANRRMLDKTLDLEWRRAQRTGAPLSLIMI
>MGYG000165728_00710/1-450	MIENVEKAKNYAPEKTGRKEKRATVSGKINKRLISILFPALAVLIFVTCYIAALAVTNLSYQVTEGQTKNAVDTVDEFFNGKKSAVGILSYNEELRRLLEEAPTAEQIAGAPGKEAAVTLLERAYDTMVSDGVQAVWLAGIGNDTYLMQTGEAWAADLAGIDWDEQVLETMGPIVTDPFLDPVTGKMVISVVAPVLSLDDSRITGYVGFDVFQDHFSQLLQDIRIGKGGTLELVTGDESLVYSFDASLINRTLDEVDDLSREYIDGIRNQYTGAMTYTYEGKKYYSIFAKSEATGWSTVGSIPVEEINAPRNQLIAVMVVISVLILIAVMVIVIRLVKKLLSPLYDIAVKVEGFSRGDFSVDLKNDSDDEIGLLAASVRETIQSLKDMISNATTVLAEL…
>MGYG000057397_00690/1-426	MSAQVRGQRRSRLRRILRGMRLNFITLGLLIVLTVLGLSLIRTSLLKNAQETGTALTQIYAAEGESNLTIYETLLSFGTSSISDRLASKTSREDLVSWLNLYFQRVEAVLGKGIVDPYLVLDGKILAANPWDGDDSYDVSSTEWYQKAREAGGEVIFTNVYTDAIYNQPVITAAQQCGDGDAVLAFDIFPENFHFQFDSPEQLNEDSFFLCDSAGTIIYQQTNMTQSQEDVQDYLNTIIQKIDAGELDDYTHPITDQDGNLRAVSYTRMDNGWISIITVPYANILGGFNWLSLFFISIIAIFFLALLGMTWRDMKVNARMERANETVQALGNSYYALYRVNFQQNTYELIKCPAHSNIPRSGTYSDLLQLAGNVIEANAYQEFLENFSAENIRRLVKQQ…
>MGYG000095803_01722/1-422	MKKRTPLYLAILGAFVLIFVEIARYSFVNRGLMRQENVSHLQSSYAQVARTFALFAERNWKLLDEWDSDLPNQFYDLTSEEAWSVIRDKAARWQYSELYMFNQNGEYSSVSGRHGISPHKESVFMAIYDENRPVLTSYQSTDGARKVVFAKPIRTPVLMEGSTYTGLAVTFRNDVLEKTISVSLYDGASDCYMVKRDGTVVLSLESQTEFDELHDNFLDFVDDALAVSRSEKAEMRADIAEGKSGGLVGWLDGEEYYIVYQPSGMEDWSIVGVVRASVVEAGARKMQADTISLATLIASLTMLGVSWLILANMKAEAKSLKMEQQMLSRQKEVSDRLFTGMGRIADRYAVCDLVRDRYEYRENMLSKPLYPESGRYRDFIELMSRRYLVLGKAEGMKMD…
>MGYG000006139_02371/1-432	MKKKKRGLLRALTSASNTVLSIMLILTSLVGFFTAYKYLKNGVTDSGKASLSLYASEMDSWLSQQARFTESQANAAGKLAGYSGGWANNDDFIDSVMTLNSSLLDCYTAYEDATLFMAVTDTTTLPEGFDATTRGWYQDAKTKGATVFTSPYIDTATGNMIITVASPIYENGEFAGVFGCDITLEALMDILGNMKISENGYAVLVDNENKFMAHGGNALYSPHIDNGAAVITDVSSVQGDYEKVLSNAVPDSVYFDKNKDHDGKSKYFAFTKLPSTDWSLGYVIPTGDVSSQLTGNAIFFVVLCVVLIIIGDGVVILVSRKQTKPLKEITKIAERMADGDLSASFDYSANDEIGKLINSLAVSTGVTQHYLNDISSKLESLSQGDFTVEVTEDYIGDYI…
>MGYG000002186_01035/1-415	MRKIFGKYRIRIKIFLLFILLILIPYLVLILVTYQVFQDYAGDNAGKNMEDVMISIGNQVGASLKTYEDSTMSLYYNGCVDMLENQEADREYIEATLAACCYSYSGIRAAYLVSDGRVYYNGAEKYGNLLQVMESHYKEIVANGGKYSWYATDELFGKHGSHHYILARTLNGKYEKNIGTLYYVIGDQIISNAFRKLQMEDCSKYLLDEQGNSLYSSSEGELETSIKEEIMKIEDLSGYKIVKEKGEKNIVAYNRMEDTGWIFVSCVSLSEMMQSIQPLEQVIVVISIVYCLFLILVFYIFQKSFLKPISELKYAMDQFAQGNMDIQMRQIHSGELRSLPKHFNAMTKQINELMIKNEKSVNEKNDFKIQALTAQLQPHFMYNALNTIKWMAVINRQEN…
>MGYG000001535_04024/1-439	MWTRLKNAKLRNKLMLMLVLFILTPLVFAGFIFYRSSSNFAAERADREALQSLHLVRSNVDQLLSEIENRMLTIYDNGPLIEQLSRMDGRNAKGAQANAEDTVNRFLRDSLRGKEDIDSIYLLARNGAMYFADIKGSGVFRPILERHPEWTRAIEARAGQITWLPTYEMPANNYFNYSTYYIPAGMLVKDVTDSLQNIGVLMMNVKISALDRIVKGVSVSPQGVIMIADGDGNLVWHGNDEAYRLKLADQPFFKEMIASGDALSRMDLNGKPYRIGMERSDYNGWYYFSLMPQSDALQASGSLKRFFIVTLCVFALLFVLLAWLTTHYITKPIRQMAVAMKRIQKDNFEYRLQAQSEDEIGLLQSSFNSMSSRINDLIHEVKVISEQEKEAEIKALQAQ…
>MGYG000138656_01411/1-440	MKKIFGSLTARLCAYIIVITVVIFCSIAFVFGKYSTNREEHNAERYTSVLLQNMQQKIDRKLADVESTVAATLPVVQNSLNAPDDLMSIIEKMVWDNGNLMGGCVAFEPHFYSKKGERFMEYVSLDTLNNVYRKHLGDDDSYNYLKMQWYTEAKNAGQGIWSEPYFDEGGGNILMTTYTLPMLDKNGRFYGVITADISLEDMVKGIDAIRPFPDSYSFILSKKGVFISFPNRDYILKECGSFYSKKMDNKDMDRILSDMVGGGRGTQSVNTKESELLACYAPILRTGWSICCICPYKTIMQDLGTTILTILMILLAGLIVLLTCIRAILVYSMKPMKELTDAAYIIAKGCFDNPLPVIDSKDEMKKLHDAFAFMQRSLKGYTAELEATTRSKERIESEL…
>MGYG000087829_00651/1-428	MRRIRYKSGNIQSIIMLSFSLLSLAIMLVTVVVMYIKFADALQDSIIESNHKVMDQTIDSVESYLVNMRQVSDSAYYNVIKENDILKQSDSIHDGMSLLYESNKEYLRSIALYNQYGSLIAAEPVVSQKEDPNVTKQDWFIEAMERMENIHFSTPHVQNLFDDGSMRYHLVISSSRAVELTSGSESQMGVMLVDMDYSSVSRMLERIINTSGKGQYYYLCDAKGNIIYHPHQIQFDGDVPENSEVAAKSQNSIYDDYLNGVHRKIMVDTISYTGWKLVCVMPYSIFTNKMADVKQFVFVIMIIMAMMFVWINRVIAIRISKPIMKLDDSVKRYENGNEADIYVGGSSEIRHLGYSIRNSYKQNNELMKKIVWEQNERRKSELDVLQSQINPHFLYNTLD…
>MGYG000002398_01759/1-411	MKSSLNFSSLKSKITALNITIIIVLSVSLASFSILETKKLILESLRSEFQATVQEKRDLIELFLAEKSSQLTAIQSLPADSGSTLELLKTQARAGGFLAAFLVYPDKQHLFSDGWVAPADFDFNSRPWYANALKNDEVNISEPYVIASTGKTGITLSKGLKLSGGRFVLGADVNLDTMLERLSKSTIRGGGIVYVLRKNGDVIAHPNKKLKNITESSSVLTPEKIDQISKEKDLVEIQRDSGETGYIFMEPIAGTDWVVGVFTPKDVILAPLYEETRNIAIIVLIIGAIAVLVTTLVLKKTMVGVSMLRDAMKNIASGDADLTHRLVLNGKDEIAEVAGYFNHFIDGLQNLVKDLKEQSDRLASDIQVVTQKTGELSLGSTQIKDASASNAATLEQISV…
>MGYG000004901_00552/1-352	MSMIKVPAQSGQAKKAIEGDSADMDALIKALIKEYKGINSIFVLNAQGIAVSGASAEGKSFTGNNYGDRGYFKTAMQGKDAIDPNIIVAKTTKNEVLAIGTPIFGDNGKPIGAVCVTINWLEYIKSHVLNITVAGNGYAFILDANGRFIAHPSEDVHMSDGSKMDFVPKALKMKNGSFDYDFKGKSKVIVFNTIEKTGWLVCTSAFTDDLAKDAIAQRDILILVAIGIFVVLLGSIIFMVRRIITAPLKNIMDYSAQIAHGNFKATLTGNYSFELAELAGNFRETTAVLKNRLGFADGVLQGITFPTLVADTDVNITYVNDAMVKLVGKGGKPDEYKGMAAAEFFYGDASKR
>MGYG000258525_00740/1-430	MEQPQKKEFFSRGSIRYTIFVYFTVSALVIILLTGMSLYVRLSGQLKETVRNENQVLLSQVNRSVDAYLRTIMKLSDSLYYGVIKNADLSSGTVSSELTLLYDNNKDDISNIALLSKDGRLIEAVPAARLKTGLDMTQEQWFSATLERPDNMHFTKPHVQYIFDNNEKQYRWVISLTRAVEITDGTSTEQGVLLIDITYASLKQLLDNVTLGNEGYLYMVSSDGQLIYHPKMQLIDAGLAEENLQQAAVYRDGSYREEYQGEVREITVKSVGYTGWKLIGVTPEQGFSLNNIKTNLFVAFVSAFFLFILTLINAYISNRITIPIQKLEESVGELEAGKLDARIYTGGSYEIQHLGRSIGDMAARIQKLMDDIVAEHESKRKSEFDTLQSQINPHFLYNT…
>MGYG000004074_01697/1-428	MEGHSRRKRYSAGLKRSLKNMRLNIVAFIVLAVLVVAGMLLIRSALLKNAYNMGVALAQNYASEEQASLTVYETLLSFGAASIDKQESDGKTREEIAEWMAVYFMRLDLVLGAGAVDPYIVMDGKIIAANPWEGDATYDIYSTEWYQKALAADGQVIFTDVYTDAIYGRPVITAAQKCRGSDTVMAFDILPENIRFQLDSMSLEKGDSFFLCDSMGRIIYKQTDLEASDQTLQQYLNGLIEQFEAGALGSYDDHIIDLDGNQRAAYFTRMDNGWYSIVTIPYFNILNNLNWFTLSCVLIIILFLLVLVGMTWRDMKSNDRIERTNETVRVLGNSYYALYRIDYAQSTYEMIKGSDYVRSRIPPFGKYEDLLKIVSEVIEADALKEFEESFSTENIRRLV…
>MGYG000103195_00253/1-440	MSAKKDISKEFDKISDGVKQVQKKRKSLTGRIFKWMCLAVGGSLLIVGGVNIGINYNFLQESLKSQLTEVADMSSNTVSNQLSSITAELQQIAYDSGFDDLTDTGTLSTKCFSILSKNPMLTDVKIVNTDGKCFYAETLDYSENESFKKAVETKKTAQGEPYAAKDLKHVLMDVAIPMFDSDNTTLRSVLMACVDMSTFSAVIGQTKIGETGYAMAIDQTGTIIAYPDETKLTERINYKTLAQADSSYQGIADCISNAIKGEKGFAEVTLDGMDKYVTYAPIANTEGWSCLVVATPSEYTDSIKMSLCIGTAVAVICFVVSVLVILTIVKKVIKPVKLCSDRIVTLSQGDLHAEPLDFGKNIDKEISQLSESTNQITTQINAIITDLDNMLAALGNGDL…
>MGYG000117961_01398/1-440	MSAKKDISKEFDKISDGAKQVQKKRKSLTGRIFKWMCLAVGGSLLIVGGVNIGINYNFLQESLKSQLTEVADMSSNTVSNQLSSITAELQQIANDSGFDDLTDTGTLSTKCFSILTKNPMLTDIKIVNTNGKCFYAETLDYSENESFKKAVETKKTAQGEPYAAKDLKHVLMDVAIPMFDSDNTTLRSVLMACVDMSTFSAVIGQTKIGETGYAMAIDQTGTIIAYPDETKLTERINYKTLAQADSSYQGIADCISNAIKGEKGFAEVTLDGMDKYVTYAPIANTEGWSCLVVATPSEYTDSIKMSLCIGTAVAVICFVVSVLVILTIVKKVIKPVKLCSDRIVTLSQGDLHAEPLDFGKNIDKEISQLSESTNQITTQINAIITDLDNMLAALGNGDL…
>MGYG000018441_01252/1-462	MQKQKHRNHFTPTVSIQKFLRKTSIFRRLTISFLLLIALSATFITFFCIFRYSDLLQKKIEHTVSLMVQNAALKAQDVMQEYEELTVSFYGDSHLIRALQENASLEETPDSPVYQENKSYIEKRLYHASSEKRNILNMQLVTPYCQYYMMEESGYRRGGCIRNLEEFYKSDFYLLPQEKKGYPIWIETEKQSSTFYQSEQYVYGFGNLITLCVGIYTPVDREFLGVLIVNINLEAFSDIWDGSASSKEGNAFLAGRDGLLMSYSPNMQAPSFPKSNAGYEQMLENGKGIVENTVNGQPVLTAYQRIPSTNLITTYMVNERLAFDSIYQLRNLCLLILAFVMGACVLIAYFVTRSISQPVEQLISVMQKVGNGQWTERYPNSGNDEITILGDCFNEMADK…
>MGYG000237342_02166/8-445	VVALVVICTIVSTLICGGLSLVGIMSVSNEDASQIMSMECKNNAEEINTTLSRVEQSVDTLASLAEQSLTDLEEFQTNPEYVEEYTERIRPVALQFAENTEGALTYYIRYNPEFTEPTSGIFATRESEDDAFTQLTPTDFSVYDSSDVEHVGWYYVPVGNGAATWMDPYLNSNINVYMISYVVPIYADGVSVGVVGMDIDFSKIENMAGEIQLYKTGGACILNSENQVVYHDSVEFGTDLGEMGNGELKELDANIADDSKAGTELIYSWNGVKKICYYEILENGMKLVLSVPKAEIQASLTYIIWMSILASVIAIIVSAVVGFFSSNGIVTPIKQATGMIQRTADLNLRQDENMERLCHRKDEIGAMAQAMQMMNARLMDMVRKLEETGIIVMQNAEQL…
>MGYG000060969_01032/1-512	MYKRQGTKRKINKKKPSASAKVIYEDVKVKADSIAGEMGENVRKHVDKARAEAGEDVKALKGRRSDRKKLHLFSGIRFKITVAFIVPVVLMIGLGVISYNRSAEALTSNYESSSKSTLDTAASYMNLIIETIRTASYDISVSTIAREYYGQTYAKDAYKESTVFSTLRTEIESRKIANKYIRNIAFVANYGNAISTALSYLDDSVYENVRKLDCAKRTDKEDFIWLGNHPELDDYIGTSRYAFGIMRKAYNMKFRQIGYVVVDVDYDEIANHIASINMGENAILALITPDGREISYKNIPVSDEAEGQANDSLDTEYIVNSELYDKILASEENNGSEYVEYNGEKYLLLYNKLESQGFMMVSLVPESYIIADADETARLTAAAVAATALIVIVIGFILS…
>MGYG000047795_02931/1-427	MAGKAKKISIKSWFRRFGVQISMFYLAAGLMIVMVLSGAIYFFAANLMMDETVLKTRDQLEMSGANISTYIARIKGESNVFAADPMLRQYLSGKEDAPEPDLMGQIMTILSNDAYIKSLVVVSKDGRILSNEENLDMSVSEDMMKEGWYTDAIHNTMPVLTGARMQSFSADKDNWVISVSTEITDSSGENLGVLLMDMRYSVIEDHLRRLNLGKEGYVFLLNDKGEPVYHKDTSYFSDPEKKRQLLEILKAEDVYNKRQNQLTYRTNIENAGWTMVGVVSLDNLKMLEQQLFEALLLTGGLLFLAVLFIGILFTRRLAAPMAYLERGMREIEKLTEISVHRNSFYEVELLAGNYNRMIRRIRALMDEIKEKEETLRHSELNVLVSQINPHFLYNTLDTI…
>MGYG000203009_00949/1-427	MKKNGLGIRDSRGISIGIKLMIQIFLLLLIVCSTLTVISYLKSSAEMKNSIRDNLTNSVKNNAELFSQVLSQRKAEMETLGRREGITSMNWAIQEPIVVSEAERLGYERIQISAPDGRTRVAGKDPFDLSEKENFKLSMTGVTNITEPLFSESDNKLIIIVTTPIVDKNNTIIGTIGGVITASQLNEIVQNIEVGTGGYAYIIDELGVRIADKDIAVVEEKRVDVETFAAEPGYEKYVEVQKAMMEGKAGFSEYIYEDIEYFVSYCPIEGTSWSFAVCLPSQEGLKSIDNLKNFMISITIAFLIIGIIVSIVISISIKKPLNKMKTFALNLSKGNLTEQIDVNRKDEFGETCTALNLAKENMRKLILSKGNLTEQIDVNRKDEFGETCTALNLAKENMR…
>MGYG000003625_01767/1-413	MGIKKKFTFLAAVAGVIMALVSITGYYLSYRNLSASVESEITANMDTHAAVIDGWLGAKEQLAVAAANLMAKEDDGTKSPEELRALLSMSGEDTSQVSDLIVGNSNNQIVGYHSGDLSAKLKPTEMRFYNEPKAAGGVVYMDTYVDKITGKLVVTIAAPYKRADGSYGGAIDEDIFLDVLTDEVKDIKYRGQGTGIIIDQAGVIMACDDKDLVGKNVTDVSGLGDHWQDITANGHGHFSLKQDGENHVFSYTTIPRTKWIIGVIVPEQVIFGTMSSLKITFAILTIVGILLIVFACLRLSGDIVRRILTLKEHVAQLADGDLTAADIRFSDSDEITGLAEGFNVMKNHIRNLIRQMTDTASQVAASSEELTASAQQSAEASTSVAENVSVVSESMQTQT…
>MGYG000076514_00909/1-434	MKSSRKNSFSTRLTIYILSVCTVIFLVIFIILYVLPRISQYKNVTMYSELIAEQAENQIKEQGRVIERINSMLKLEPIKDLLIAGDRNTFKSVLKNSPEICGCALEYEPGYKDHDVFVYRHKDSVHFKKLSHGSIHFSTERLDKDAHAQRKSYWSNYYYSFSYIKQRVFSRFEPMYDSKNQFVGYLRLDIFLEEFTDFVNHLSLYKTGYAYLMNRNGILIAHPNQEIRMFSDIRKYAETKNIDYEKILKRATKEESGSGEISIDHVRFFVYFKHMPHTKWVLVVICPHHEVFDSIARINDLILICCISCLILLFWVVIRVIKRLFYPLKQFSTVTRMIADGNFNEPIPMIGNKDEIQELRESFVYMQKRIVESIENLRISTIEKEKIEGEMRVAQRIQE…
>MGYG000001549_00766/1-355	MKKLSKNKYKIPAIMLALLIIPSTIVGYFSYQQTEVLEKAIIEKDDIVETLPKYQDVFNTYEQKLTELSELEEMDYQQVDLSDQPTNTYPNMPEVNDPLLTSYYEETLSDQMHSDDYMINLYIGTTEGALYLSNITEELRMSDYNATEADWYRQAIESPETVIWSKPYIDNLTGNPVVTFAKTIYDENNQVVGVLASDFDMHALAMQMRQDILQTTVITLILSTVIGLAIIILFVRVMNYNIKAMIEELDRLSSGDLSGEKVKVKGKDEFADLADSLNKMKDNLYVMINQVMIATGQVMQQGTILSQASDQVKQGSEQIAATMEELASGTESQASHASDLATSVDQYNLKVKTAA
>MGYG000158189_01970/1-436	MNYLKNKWNELRTYINRRELQFMLSVSFTLVALVGMVFIGAFLYQSYGRAAEEMMFNDNRQLINQVEINLNNYLRNMMRISDAMYYNVIKQVDMKTDDISQELDLLYEVNKDSLVSVACFSEDGELISAAPVGSVKKNVDITEQSWFANARDKMENLHFSELHVQNIFENSNGRYYWVVSLSRGVELTTEGKMSGGILLVDMNFSGIRQIFTEINSRGVGYVYLVNSEGEIIYHPKQNLIFSNMLKENNKIASQYDDGVYEETFQGEDRTVIVKTVGYTGWKIVSVTPKKELLQDFSSTKLMAVIIVILAVTLMVFANQFVAVRIAKPLKKLENSLKGIGVDQQPDIYMGGSLEIQHLGQTIRSMVDQLQRLTDDIVREQEEKRKSELDALQSQINPHF…
>MGYG000198775_01288/1-417	MSLIARMIIPISVIVTLATSFIGWKAYSDARDSVAEATRILEISTLDAVGRELTTVMNLTRQHLLTVADRIAIIELLRNPDESPEGERSKLLTRHLRRAVLDFPSIDGLAVLNSRGTVIASVNPGENATSRKTSSYFHKALQGAQTLDGPLVLPYTQEKAFIISTPIYDRGKVSGVLVGAINMEHLTRLIVDPVTLNGMGYVFVCTPGGSVIMHRDRNKMFADNVSEQRFIKEATADKDRFLEYRNPQGQIMYSAYTALPNGWIIVAAASKEAMLAGVRNLRSDIILSCVGALLLVTLLIYLILRKVTGVLQEGVEFAERVASGDLDRSLSIRREDELGKLARALNTMVQRLKASFSIAEERAREAEEASARATETSQELEAVINGVRGGVARLELTDN…
>MGYG000140220_00844/1-395	MKSIRNKFVLIMIGCILICSFAISAIGILGIDNISNENSETIMKLQASTSAQSLEKLFSSVELAMNTCNDYAVSRFDSIEKFKNDPDTLERYNDSVGQLIKNVLNNTDAAISGYIRYNPELKLSSDGVFWVKDSEKIIAHQPTPIQSYDKDDAEHVAWYYEPLKAKKPVWIDPYINKNLNDIKMISYVIPLFDENKTAVGIIGMDIAMSRITAMVDEIKLYDTGYAFLCDSKGDMVYHNRYPNGMTLEEIKKNSLFTFIDDNNSGEQAGDVINIRNSEGEKRKLCAKFLSNGMAVVISVADKEIGRKRISVMIQDAFAVAVVLIVTSLLTFKFTSIIVKPIKHLTEVSKKIAAGDLDVEIECKTKDEIGVLASRYSDTVKMLKKYINKINKQAYT
>MGYG000264380_02498/1-443	MKHTFSHSFATRLSIYVFSFTLIVFATIMALFYNYNHEKVTSYAIERTHGLLSNIATEISSQLMSVETTINQSTWVLERNINLPDSLHLIIESVVKNNPLIVKSGIAFTPNYYKEKGKYFMPYASLDNKTNHVTYQVLGSQNYDYPCMDWYLIPKMQKQAYWSEPYYDDGGGNIIMSTYSKPLYDNRGELFAIFIASISLTQFTDTISLLKPYPSSYTYLISRNGSFLTHADRDKIMNETIFSEAFATENHSQEQIGREMLAGHTGTIRFDNQGNDSYAFYTTIPQIGWSVCTVCPSRIILQELDSTSRKIIYTFLVGILILLLIVYSIIRRLVRPLEKFSESAREIATGRFDVTLPLVRSNDEIKDLYDSLVYMQKSLSTYVNELKETTASKERIESE…
>MGYG000003143_00270/1-428	MKRVIKNRNYSLGSKMMLVVAIILLVSLTCLASITFKIFKSAYYEENLRVFNAEVKGLTATVNNLISSEINSLDKYVYNDNVISILGGSTGLDSEETKSVKKKIDDLLKLEGEKEYIEMAYVVNNNGDIIASSEESIIGSSVADRDYFKEIQKGSDLYISNLLKSFDTGDYINVMARSIKDANGKIVGVVCKDIISELFHPVFEEYNYGRFTVNMIDNTGNIIYDYDEKFIGNTSGIEQIDKASIGDFTGIETINYVYENEKCIALAGKVPYTNWTIFSNAYLSDIEEPIRKMALITVGLTIGLLLITLFIIKLASNKIINPIKLLTKSLKSVSEGDLTTRIEEIKSKDEIGVLAKSLNITCGKLSGVICDVKSTINTVSNHACDLAAINEEVSASNEE…
>MGYG000152232_03821/1-416	MRNIFAKYREIILGLLILILLAVSWLLYARTLKNDFQNEIISSLEEVSTQGENILEKEINAKLELLTEVSRRVSFYPAEDYEEAASMLAATAMENDFKRMGIISADGKTYTTDHVQMDLSDRPYYKKAMEGEKCVSDPLRDREGNEKIHVYAVPVYHEDQVTGVLFGTYNLNEMRKQLEVSSFEGRGYTYIVNTDGNCIVDSVNPYSYPDLQNIFDAIEEVDSQNSAAAMKADFDLRQEGCIRIENHGMKYMYYRPLPINNWYLLTVAPASVLDSKMNAVLGRTYLLGAFMVLIFAGILIYILKDQKRRKAELMHSLYTDEITGGYSFAKFQVEAEKKIRRAEVGSWSLISLDIDDFKFINELLGYEEGNHLIRYIHGVLGEWCGSEEIFAHQSADMFV…
>MGYG000055723_00077/459-938	TKSQNFVSLVTERRMKAASDLLLCTSMKIFEISQKCGYSDQHYFSYCFKRYYGMSPNKYKRSIWGQAMFKYKKTKLSGLIIAVVVCGTLFSVVASTVFFGMFHQRLMINSAAVSSKQTVSQADIAVSGYMSSIKQKLNSLCAEANSCASEADLQSVLSTSARLEDDIYSVMIYDERGRLLLYGNESDDKVKDSAKDMLLDKTELVSASSGFTVTDPHVNSMYKDKYPWVVTIARQEYSSLFKQQVYVAIDYKFSQIATYIDNISIGQRGYCYIINSKGDVIYHPQQQMLFSGIKSESTDKISNMTDGTHIEKDNIYCLMSMSECNWRIVGVSYNDEVTRSVREQLLLGFLFALLFSLLISLVIYWILSKTVTRPVRRLVASMQEFEKQAEAFEYKADMS…
>MGYG000003855_00674/1-415	MKKKRYKRVLYIFISLFMICFLGIGVFYFITTTQKDISMQNEQYLSEISCQNAVAIEKVVNLNFEKLSAIAAIINREDDLSADNILKILSIEAERASYKRMGFATSDGIAVTTDHQTFDVLDRDFFYNALNGENTISDRLIDKVDGQFINVYAVPLYENSKICGVIFATCTTEFLADILETPLFGSDGYVYIVTKNGDPIVYMANNVDYSNFSNLFDVITGDQIKGMQENMQAGKNSIAQYGTNGEEKIAAYQKININDWYLVSVVPKKVISQSANQIVVRNTVVSAIIIVVVLLFVLAFALQRKKTTIHLNQLAYFDPLIEFPNYNAFLEKALMVLKSNPDKQFAFIMLDVDNFKLINECLGFEIGNRVLINMALAISQTFTEPHETFARIYIDEYII…
>MGYG000001457_04302/1-409	MSKQLKFSHKILLAAALVVTVALAGFAGFNAYLQRQAIDQSLQASLTETGKVTAGNIAYWLDARVKLIESQAQTLTRDSSPAVLAGLLEQKIYIGNFDSTYLGQVDGTYTTRPERTLPAGYDPRKRPWYNAATTAGSTVLTAPYVFASSGQLGVTIATPLMQNGQLAGVVGGDLNLSTLVSIITSLDAGGLGEAFLVDSEGKILVSSHTDQVLKNLKDIFPEATPTLAPGFSETRQNGLDRLISFTPVEGLPSVKWYLGLSIDKDKAYAPVIKARNLAIVATLVAVVAIIVLLGLLLQTLLRPLRDLTRAMDNIAEGEGDLTRRLPVEARDEFGALATAFNRFVARIHDSIRNVAQSSSELNQVSRLVLDASTASMQQSDNQSQRTNSVAAAINELGAA…
>MGYG000095551_00171/1-388	MKKIIRNMKIHNKMMICFLAVCLIPVTAVGTLVYNFSARSLEETSMEYASVFNSQIVNNLNNFLNEYDRITKSMLTDEEVIISLGTPNQSLSERIDQQIYLRKVMMRLVTLKPDIEGIAMVTEYGEFYQFNQENASMNWDEMVQESWYQDILECKDTLYITEAHNCTYYDRQQDRIVVTIARKIYDYGGKFIGIVLINIDPSELVELNDDFLLARNNYNIIINVTNENGRILYDSDVSSGLTTWQQAMQKESPLYNKNPEDYIVMSNETDRGHLQVNAIIPRSRFLMKIKKIHYVTVIGLMVCAGGAIAVSWFLSRTLSKPMKDLQKSMKQVEEGNYQMMLRGESEDEMGCLIRSYNNMVRQIRVLIEDVYLAEIKQKNAEYRALQTQ
>MGYG000002421_00532/1-359	MKLKNKLVLFTVLVCIVSVLSISTINYMVSIRELEEEVNRNVQLETMVISKEIDKWMGIQKNTLLEILEGMVVGDNFEYEYGCDYIGEANRRNGNNMYYICFSDQTYLEAEHFQPTYDPTQRGWYVGAMETNDFYITEPYVDTKTGGMVITISKAFNTIGGREGVIAVDIQIDYLVDLISSVNIGEGSYAFLVDHVGNMVTHPNEEFKPKEDKFANINNILDGEISALVGEDGLHIRDRKIMDYDNIYRYFFFGDALESGWNVGIAVSSEYATGVINDVIKYTIIAGIIVLAISMVVSLYISNSLSKPILKSMKIAENIGNLNLTDNIDEKDLKRKDEIGQMYNSFQNIIKKLKEFMVG
>MGYG000001514_00144/1-457	MRLGLSLFVSKQVEMMTMRLGKGWRHLRTSIKYKWILLLMAMTLIPLFILGLVSYSISKDAIDKKVAESSKQLIRQTGENIDIRFSGYKDMLMQVITNTEVMSLLDKLQQRDESIVEHLTMTTKLAYFTAVSPEFKSISFITDAQYIKGIFRWEDLEAHQADFYERTMAERNSYVWFPTRLGQYSDTADNHEELVFSLAKQVFNIYDGRQMGMVVVLDIREEMLSDILSKNTDSELSTESFVIDQNGIILSHADKSMLMTPMDLYFQNDTGAAIQDGVKEGSFVARYKGKEVMVNYQQLKSNDWKVVHIIERSSLYKDSNQVIKVIAMIMILCVLFSIIMAYAMASSVSKPLKAMVKAMKQVHLGNLATRIHINEGRSDEIGSLQYHFNDMVGRIEELV…
>MGYG000084255_00051/1-296	MKSISKKMTLFTVLLIIISLLMATLASVGIIYSTTKALTDQTLTETAIVAADRVSWELKSMLNVAIQAGCNPKLSSLVYSKGQKQSEIDSIASTFGLDRGTVIDKNGQASNGNEYSDREYFKAALEGKTTITEPMVGRSNGKISVIIAAPLWKNGVLNSEVEGCVYFVPDEEFLNDIVRTLKINENGASYIIDKNGNTIADFDMQLVKDGENIQKKAEEDSSYAALAQAHEKMEAGERGSAEYTSNGIAKHIGYAPIPETNGWSIAVTAYSSDYTCLLYTSPSPRDSTSSRMPSSA
>MGYG000238372_00321/1-417	MNFKKLLVKMLLFFIPVIAIGTISNSTISYYTAKNTLVKNSLTIMEEMSKQAAMRINDKFLESIKNLEEIAMDKRLSSDEISIKEKRDILKKELEKGNFDNIGICGLDGIVYYKEGMEQIKDKEYFENTINGSEVISDPFISTIDKSRVTAYTVPLKSDNKIIGAIIGLKSAEDFSKLSNDIEFLDTGSAFILNSEGTVIAHDDFYFVMEKSNLINQYGSDENYKDVINVQKDMIFGKSGSSEYNLNVNKSYIAYSPIASTGWSIGITVDSDDLLKSLKEFKNTTFLIVSSILIFSILLIYIITRGITKVLENIKTNMIHISDGDLTVSFEENHLKRKDEIGDICKSIETTRISVKDIISKIKISSKDVTEKSTSLAVVSKELNKLASDISTSIFEVAA…
>MGYG000001639_02029/169-650	RIAGTAGSGVQQGGTLSDAFRPGYVGSTGYAFVLNGDLDFVVHHSLDDGVNAVDDAEIAAFNQVPSEIESNPAVRDGEEWGIVEYEWEDTTQEGNPVEEKFVAYAYHEDFDWVLAPSVYYYELQTAAVVDARGQINDSFRSYLETRAVTIDGEERPAYDEVLFTDENGQGIVQATRTDDGIATESVADTSFADEAWFESAARLQEGEIQVSEVVPTDDGTTVYVTAPVYHGNELTGTITLQFNFDLLNVLIDDITVGETGHMSIVSEGGALLTDPKESLGTVEGEVAENLSAGLVQRGLTTYETAGESGDSARYFVGYAPLHFGNGQYKLVATVPESDVTGPVEQLGQAMNDRADTSRNIILLLMVGIIVVVVGVGYVAARYFSEPIEALRDRAQSLAR…
>MGYG000003382_01620/1-429	MTFRRKNEGPAPKISPLLRSIILSGVLLSVAVIGLNVWTLREDWNETVDKAEDTAVNLSLSQARQADDTFLQTELSLREVQRELEKQIATTGVDGDALSQTMRLLQSRLPQLHGLFYYDAQGKWIATSMSRIPPDINNSDREYFDYHRASARDTLHVGPVLRSRTTHELVIPVTLRVNDAFNGFRGVLLATIKVDYFRRFYSYYELSDGDVLVLMLADSTVLYARPMPDSYIGKNLSVSPLFLRMLAHADKGSGQWTAALDGKKRIFGFVRSQRYPLVVAAGYDKRALFNHWLKSWVQDLILSLALLIVILLLGAFVLRQARHTLRYQLELTQLRDELTAANRALENLAQSDGLTGVANRRHFDHMLTECLQNVERSGQPVSLILLDIDYFKRFNDTYG…
>MGYG000005712_00503/1-412	MHFQTKVLIVSVLIVCVMAGAIGGFWYRQTSRQAQNAAERYIGSVLERLNGSFETMLRDVDHLVICASIDTNHIISPLRSYETADPAEKLAYNQTILDTMLSLYQFKTYLEGMMISSTTGNYFRIGTTLPYNTLIEQPWFYEVSMEDKKSAVILPYSNGSEMVLSIARNIYSGNERLGVVKADVRYTILNDCYGKDFNGLGAIYIIDPASGSIIYPLDVPQQIGTQLLASSGQSEASGSCYTEIAGVSSLVIYQRSELTGWLTLGVVPESDVTREFRSVSLTAMAVSLLFGVVAVAFLAVFLFGETAKIQKLCTAVAQIGGQNLQMQPVIHSGDEIETLQNQIIYMVDRIRNLLYDIQCAEQTRHKLEFQILQNQINPHFLHNTLNTIRYMAYVQKEEN…
>MGYG000001457_03826/1-392	MLDLENGYDSKAKRLPLQLLTILFLVTVCLSMVALTAWQVWNSRNVQISEGEVMTSNLAKSLAQHAEDTFTEADAVLLGLQERMEIDGTSAQHMTRMSMLLRRHVQDLPQLEGLFVYDEKGDWLATSFPTIPANSNNADRNYFKQHVSNFNLTPHIDHAVRSRSSNNWIIPISRRFNKPDGSFGGIVLATVKMSYFQQFYDSFKLDDEGAIFLALTDGSIIARRPFKDEYVNKSIQQGPIFSNYLPGAPVGVAVVRASVDNVERMYGYRQLERYPLVIGAALSKKAVLANWTDETRRAVAMVALMLLGMTMFGLLLLRQIQHGMQAEADLVDAKQGLEKLAMHDGLTGLANRRYLDTLLPAELGRALRYSHPVGLIMIDIDYFKTYNDLFGH
>MGYG000188050_02376/1-435	MLKLINSKINNVLKRYENTSIQSIISTTFTIICIIGMLGVGGAIYVCFINSTEEIVYENNMFIAEQVNSSLESYLRNMMRISNGTYYSILKKNNFSESNVNNKLDLLYETNKDLLVSICVFTEDGKVVSSSPVGQVKDLVNPAESDWFLKARKRSENLHFSTPHVQNLFIDHDNQYRWVVSLSRAVDITYDGQIVSGVLLVDMNFSGIEQIFRNIDVGKNGYIYLINNDGEIIYHPKQQLIYSNLLEENNIVASTYDDGSIKEIFKGEDRLITVKTVGYTGWKVVCVTPIKDITSDYRRVGIIVIFILLLSIFIFSYLNMIVSVRITNPIVELEKSVKQLENGDNNVDISIKGSYEIQHLGKAIKSMIKQMHVLMENIIQQQEAKRKSELNALQAQINP…
>MGYG000002429_00408/1-413	MRSIANKISLMLILALFISFSLISLASYNTAHDKAIELVIQTQKQILKDVKITLNSFFDNNQYAIEKMAETLSKISEKSDGSMNADGINLALSQAKAISGKEITLVYAGYEDGAMFRSNGQNKAGYDPRVRGWYKQAKAENKPIYTDPYMAASLNAMVITFAAPIKNIGVTGMDASIEELSNNISQISKTEYSYAFVTDQNGNVIMHPNKELVGKPHEIAKSLIKQYNEKKFDENGLIAYKNTKGEDVYAYMLEINDKGWLAITAMDQNIFSSHTLPILKVQIILAIIFIVVLSLIVYFLLKRSLNPIKTITDALVSFFRFLNFEIKEPVVSKVATKDEFGVMSKLINDNIAKIFDNADQDSRVVSQSVETAKAIENGNLKARIVDVPANPKLIELKDV…
>MGYG000074179_00657/1-423	MKKKLFRTHAFITGIVLIGFICITIINYCTNSVVRDDIRNISRLTSLNIFSSISNELTKPIFVSLTMANDSFLKSWLRGENDSPEQIAELQDYLNGLKRKYDYSSVFLVSKKTNIYYHYNGINKVVSRDDSHDVWYYNFVASGIPHRLEVDTDEMARNELTVFVDCRIEDDHGELMGVVGVGVKMRELQQILASFELDFDLTAFLVNREGVVQVHTSDAMIANATIDDLLPVSEYRKKIFTKSRVESSWYKYNGQETCLVTRYIDDLDWYLIVEKDTAIIKESLLSQLWKDILVVACIIILILLLVSGTVSRYDKFMTLLATTDKLTGLMNRERFNAILSRKLWERPLVFMFDVDHFKHINDTRGHLWGNEVLARVGHKAEEIVGKAGCVARWGGDEFI…
>MGYG000048616_01955/1-416	MKTKTKDKNNEKTLKTKLLFSFLSVGILPLIIFALICGVIIKSSMYSSEILSLKQISRMITDNLDNWADDNVILVEDIATSQTVYSTDIDSIQQELRNKQGQDTGILNIMYVDTNGNIIADSLGSKGENISSEPYFKDVSKGYSYVSDVLVYENNLSYIIFSSPVKQNNKVVGYIVNKVKTESIEDSIGTIFYSEDGQVYTFNNNGYITYHSDYTKIMNENILESSSELSKGAEKALDGNFNSINYTYNGEKGVAVYNFIPSLKWGTMTTTPNSEIYKGFKNAFITVFPIVIVIIVLIVGVALYILKLFTKPINEMASLTKEVANGNLSVQCDLTGASEITNIGNDLNEMVNSLRNLVLSIDSKSNDLKDASVELEELASSAEENSRDISSAMTEIADT…
>MGYG000002429_00407/1-416	MKSITSKIAMIIISLLVISFAAISAVSYYTAESKVVELVSQTQDQILSDIKATTDSFFEEYLEVAKKYASDIAQTPNNDNSYMEKTKMQKESVSRLVTDIFYGRESDGHFFQSDGTRTTPADNYDPRTRGWYKAAKSANGAIYTEPYKAALFNALVISFAAPVNKNGNFDGVLGLDLNMDALSKKILEMGKTKYGYVYLINKEGVMLMHNDPNNVGKTVPASKYIAEAFAAKKFDENGLIPYTNYKGENVTAKVLPINDQGWLAVAAIGADTFSSNTLPLLKAQIILAVAFIVILSAIVFTLLKKSLSPIRTIQTKLEDAFKFITYETPNAPEKLVVTTQDEFGRMSESINENIEKVLNGVKKDSALIDEMNGIANLMIRGHMGAKINSTPNNPALVQL…
>MGYG000034083_01741/1-442	MKVIHNIKRCFSSMNYMKKLFFSYFLIICLILVIFSSASSYYSSKSETKQALYTAKNMLLQTTEFLGYKVTSIKNIINVISADETIQTLIASSDEFNRESQNNWIILSTTAKSIMYNANTSKDIHNIRLFALDGSISFENSKEFGQLTEEEKERWYERSSEKENISSLWLPASFFSSSDKLGAITYVKKIPDSKNLNQYLGTLTATINNSAFKDVIAQAATTLGTSVLLYNSYGETIMYHGKEDFFTPADVEALHLQAASDTDSELQQIKFNGKNHFIGIQPISGCDWTLAILTPSSDILRATRRYQQQTIILVILLIVLLIPVLYRTSKQLSSRIYVLKEYISRAVSSNFEIEPLCNGTDEIGVLTDSFNDMVRQISGLLKEQYKLGYEIKDLEFQVL…
>MGYG000177248_00627/1-349	MKIREKKKGAQGKKQKNKYSLRTRLRGWFHHGRFIGFDIQSIIMAVLTGLTITTTVVMGFLIYNRFKLAIKQTAVSNAESMIESTVDKVDTDLAGIRQISNGVNYNIIQEYDISSQEFSRQFSLLYEVNVDKVQSMALYDNSGKLVAAEPVAVQKDKVNVEEQEWYKNASEDIENMHFSTPHIQDLFQDGANRYYWVISLSRSVDINDGDKPVNGVLLIDMKYSVIEEALSRINDSSSETYYYLCNRDGDIIYHPRRAEIDRGFFTEESTEAAVYDDGTYEIKMTGGKENVVVSSIAYTGWKIIGVPGKCSDCQHQSVQILHHNYGCDIAYDALVGEQDHNKENLKAYT
>MGYG000124356_01883/1-421	MLNIKHRTEIISAIAALCIAIFVVMASLFMANTISALDGEVNNYIDRAASQKCDIVESAIRNDVNTVKNFAACASNYKNTDENLVIKMIKDLENSCSTIDAFIIADENGDVITSKNISKNISAREYYKRAMNGEVYFSKAIYSEPDEKMVNAIAAPIYGDYKRIVGMVAGICDTRSYNNLIDMSFGGKENDSNGYVLNSDGEVIMSGENALGDYVPMGDLFFSSDILAGVEESVRNAVKDNFAKVGGSGIVKSVCKGEKYVAYYSGMSGFDDLHYLLIFKENVVAAEQNHYAMINILMYAFFVLILIIVITAYIVIVRVSFRRLTKANEEVSRIAYTDSITGYGTWDKFVLDAKSLLRHEYRRYALVSFDIDKFKAINDMYGHDEGNRILKLIADTVNR…
>MGYG000263962_02523/1-441	MFKQINHSFAAKLNIYLISSAFLLWGIGFCLFYHYSSRAIEHQAYLKIDESAEKINLKVTRLLRTIEKIPENLSWIIPSYVTHADSIYAITRQVVLNNYEIFGCAIAFEPYYFPDKGYYFAPYSYMSGDSVVTTQIDPKYDYYQKNWYRISKERNVSRWSRPYHELSSNDILTSTYSVPLRDPKNNVIGIFSVDLSLNWLTELIDSVKPYEDSYSIIVNREGRYILHPGNDFFMDLDKDILHEAEILQDTNASKLAHLMMQGQKGKGVFVNNHVKYYIYFTPILGTEWNMATLFPYSHIFDKLHRFTWIIILSSVLFLALLVIICTTTVRKITRPLKIFAASTHSIAEGNFNITLPVIHTQDEMLDLYNAFSEMQEKLSKYMKNLETTIVAKEKIESEL…
>MGYG000093833_00722/1-436	MKNNILFKTNLLVSVILLVGFALIATLSYRANYNASLVKIKQVSSLASEGIYYRLSTLLTKPVNISQTMAHDSLLIKLLEEEGSRYQETAYQETIRKYLATYKNKYAYDSVFLVSTATNNYYNFNGIDRNLARGEAENVWYYNFLQSGEEYSLNIDNDEVAGAADKITLFVNCRIRDAAGQVIGVVGVGVNIDYIKGLLQEYEKEYDVATYLINEKGEIEVSSLYNGHQTADWFKVNDSEAIRSEVLEWKNGRTNWDIWMPGAVQNNEKSYLVVRYIPDLSWYLLVKQDTGALLAELNEKMLQTVVLILLVILLIILIITSVIRKFNVRMTQLLEERQALFKEATEQIYDNIYELNITKNRAASKKTELYFEALGAKDLPYEDFLQAVADKQLLEEYRA…
>MGYG000227247_01267/1-421	MKSIRNKFVLIMIGCILICSFAISAIGIFGIDNISNENSETIMKLQASTSAQSLEKLFSSVELAMNTCNDYAVSLFDSIEKFRNDPDALERYNDSVGQLIKNVLNNTDAAISGYIHYNPELKLSSDGVFWVKDSEKIIAHQPTPIEAYDKDDAEHVAWYYEPLKAKKPVWIDPYINKNLNDIKMISYVIPLFDNSGTAVGIIGMDIAMSRITAMVDEIKLYDTDYAFLCDSKGDMVYHNRYPSGMTLEEIKKNSLFTFIDDNYSGEQAGDVINIRNSEGEKRKLCAKFLSNGMAVVISVADKEIGRKRISVMIQDAFAVAVVLIVTSLLTFKFTSIIVKPIKHLTEVSKKIAAGDLDVEIECKTKDEIGVLASRYSDTVKMLKKYINKINKQAYTDAAT…
>MGYG000080523_03549/1-443	MHPFRQYFQLKSFASRMSICVLSFTLVVFIVIITLFYTYSREKVTDFAIKDTHGQLQNMATKIGDLLQTVETTVAQSCWMVEENLSEPDSLFRIITAVAKNNDLIVSSGIAFEPDYYKEKGKYFMPYVSLMNGKTECTVLGSSSYDYPCMDWYLIPKLLKQKYWSEPYYDQGGGNFIMTTFSMPLYDKAGEVYAIFTANISLSQFTDMVSQLKPYDSSFTFLLSRNGSYLTNPDRDKIMNETILTDALASRNPEKEQIGREMLAGYTGTALIKLDGKPVYTFYTSIPHIGWSVGNVCPPNIILKELDTISKNIIIVSLASMLILFFIVYIIIRRLVNPLAQFSQSARVIATGRFNVELPQVYSHDEIKTLRDSLAYMQQSLFDYVIKLRETTASKERIE…
>MGYG000003687_02104/1-410	MKQLKRLKTLTLRKKLTAAFLLVMLVPSIIVGSFSYQAAYNQTDRQLQDSATSSVTASDRAVTQTIQAKLADLEYYSTTLTASDNSAEADDAILKRLQVYLKMHAEVVDMFVGTPEGKLIIGKAVGSTNDPRERPWYKQAMEKPGQTVISPVGLNTAKVPVVYISRTLPDNSGVLGLSLNLNNLKEITKLRIGQNGYIVIFDSTKRIVTHPTEVSGSTEMGEKTPQLFDSKEGSFDYNAAGVAKHLIFKTNELTGWKIAGTMDKSETRASAQPILLTTIVVLVIAAIIIGVLAMWLINSILKPIHRLRNSMDAISQGNLSINVATNSTDEIGELSRYFQQMVDNLRNMIREIQAMTGNLSASSQELAAGAEQTTRAIEHVTIAIQDVAAGSERQVDSAK…
>MGYG000000978_00635/1-412	MKRSSLLVRMVISIFLVFLILLALVGTFYYQSSSSAIEASIEGNSQTTISQTSHFIQSYIKKLENTSTSLTKQTDVLAYAENPSQDKVKGIQNLFLTILKADQDLKAVVLVTKSGQVISTDDSVQMKTSSDMMAEDWYQKAIHQGAMPILTPARKSDSQWVISVTQELVDAKGANLGVLRLDISYETLEAYLNQLQLGQQGFAFIINENHEFVYHPQHTVYSSSSEMEAMKPYIETGQGYTSDHQSYVSQEKIAGTNWTVIGVSSLEKLDQVRSQLMWTLLGASVTSLLACLCLVWLSLKRWIAPLNDLRETMLEIASGNQNLRAKEVGAHELREVTRQFNAMLDQIDQLMVAIRRQEETTRQYQLQALSSQINPHFLYNTLDTIIWMAEFQDSQRVVQ…
>MGYG000000068_02793/1-388	MHEQSMKKRLFRFFGAFSLISVVTVAAAACIVSYRHVMEMAVTTSEQIVEKTADEVDNLLEDMISMSRIISRSAGVQSVMRTEYPQYKAQFSDRFELDAYLSELNQYNSSIFAMYFFADNGMAAKSQYYSFINEKAMDNPYCQKALQSEHTIWLPPEQGSQFAVTTGETLLTTVTPVKELGSGEYRGIVVVELEAAKVSSFLNTRVSESGFLYIQDTYGRPIIGPADMTAAQLSERVRQNASYSWKDAIFHDLRIEQPVLQTGWKLVCTVPGRELAQNVLLIIKIVSLVSIGVMGIALLLAYRVAAYIVCPITKLDEKMRLVEQGDLNVHAVPERDDEIGALTNRFNMMLNTIHILMEHEVENQKKLRLTELKALQAQIKPHFLYNTL
>MGYG000055945_00673/1-436	MKYIKNKWNQLVGYIKRRDLQFVISASFTLVALIGMVFIGVFLYQSYGRAAKEMMLNDTRQLVNQVEINLNNYLRSMMRISDAMYYNVIKKVDMSKDDISHELNLLYEVNKDSLVSIACFSENGELLGAVPVGNVKNNVDVTQQSWFTSAQNKMENLHFSELHVQNIFENSNGRYYWVVSLSRGVELTTEGKISGGILLVDMNFSGIRQLFTEINSQDMGYVYLINSDGEIIYHPKQNLIFSNMLKENNKVASHYEDGVYEERFLGEDRTVVVKTVGYTGWKIVSVTPTDRLFKDFNRTEIMAVIIIILAVCLMIFANRFVAVRIVKPLKKLENSLKAIGVDQKPEIYIGGSSEIQHLGKTIRSMVDQLRKLTDDIVKEQEEKRKSELDALQSQINPHF…
>MGYG000002407_04956/1-434	MMAPMRRLSFGSIQTSMAAAFASLILLTVLLLGFIAYQLSTAAVRRSAEDYTAELVRQVNANIRTYVDNMRTISSLALNNRDVRSFVAGADALPEDERRATEERISDFFRSILLSRNDIASIQIAGYDGSFVSDRRDAELNPYVSIPEQSWYKLARAAEGGIVVSSSHIQPIYTNEYRWVVSLSRELRRDDGTGVGILLVDLNFNVMNDMLSQIDLGQRGYVFIVSDDGNLVYHPQQQLVYSGLKTERIDDVLRRGGGSFETDEGSQSRIYTIQDSGFGWKIVGVSYVSELVGNKRQMDLSLLAWGGFCLLVAIALSVLLSRGLSRPIKRLQERMREVERGNLDIYVPPDGQREIGLLARTFNMMVAQIKELMSQVVREQEFKRRSELNALQAQINPHF…
>MGYG000001514_01760/1-446	MNRILRFLRRFMLQKTIYRTFLVYYLLGNLLLLVLLGMLSIRDSTRMITEEVIRSSNKVMEQAAQGLSFNLEETKRSLLVLASNQSVGAIMRHAEVPDMAYLLQHERNISEITQSINTYQSLISDVLILGKNGYVNNLNGRSSLWWEYSFGAQPWAQESFQPRQGDYFFSLGIHHQDYYLSSDISRYGRPTLSVAMQVKGFRREVIGSVIANLDLQKVNSMFERNNYQNNGSIFLIDENRRIIVHQNNEEIGQIMDIDGIDEIYEQKSGNFRTPLYGEEHLIIYQPTAVEGWMMISAVPMSEITSQSAPLKSNLARILYLCLILNVLISLAVTFRISRPMQGLLKTLDKIGTDDMLYIRDKNYQYHEINQIGMKFKELMDRIDLLIQQNYLTQIALKEE…
>MGYG000067256_00767/1-436	MGIFQKGKEYLQQRFLDGSKHIELRKLLWVSFTLTSVVATLLMGISFYYRFAAQSAQTTWEGNDTRIEDAAEQVTAHFRNMIKVSDTLYYRVIKGTDLQQDTISDDFRLIYEMNKDNVESIALFSIDGNLICATPNSHLRPNFSLQKEAWYGSALDTEENIRFGAPQVSRVFRAEGDGYTRVIPMSRMVQLTMGDQTKRGVLLINLRYDVLQDMLENVMVGEESYVYLAGENGNLLYHPMQDQIAAGTMKEETLPLLMSSLEGDVQAKPYTFLHKTIGYTGWHMVGVSKGDTPSLHNWKTRSFILFLLAFFLNAMMLINFYVSRKVTEPMHRLEGAVKRIQAGDLNTKIQASGVYEIQNLSNAIEEMERNLKQLMEDIVQEHEAKRKSDLMVLQNQINP…
>MGYG000286124_02338/1-416	MLQFKIPLRTRILLTAISVLVLVISAVVFWNTFRLRREIDERTQWYVSDLASQIAIDVDDRLLRVISDLESIGNTLVQSDFYQSDSGRLHEYLTQKAQSLGFSSMLIVFADGTSYQPHLITENLLALPGIQASLAGENGVSFYGEQRVLFSVPIMSGGVIGVLGGVCDKDDLQTLIQPNGFSGEGLACIIDQDGSVVLSPDELAPYTQLRDLFLEDPDDATAQRVKEMEEDISAHRAGVFRFETAEGMDFILFYHPLRFHDWVLLTLVPGNILSKDMDQYIHQTFIIMVAVVVLMAVVLVVLIFSQKAHYRAMEKLAFVDRLTGAMNGAAFRAKCEELFPKSPPDTYSVVFLNIKNFKLLNTRFGRELCDQLLRKVMEVLQTNAGTDGFAARAEADTFY…
>MGYG000022600_01223/1-407	MKKKSLSMNQIMILSLTAIVVGILGCAIAFFLRTYQQSLIRNAQTDGRRTISQVTSTVDSYLGDMNNVMEILASELVTPSEDREHFFDTFLKIRPDVVAVTIYDETGHLMSCYSLDHEVRPVVLENLSFDRTMLDIYQEGYVSAPHVMSLFEGYYPWVVTIIRPVDAGKWEKWVAVDISCSNISSYINGIGIGQRGYCFLEDMHGNIVYHPQQQLIYSDLKQENTTLISSLDDGSHVIGTMIYTVQTLTSGNWRVVGVSFVQDIITDSLREIAQLLGAAAIAIVAATLAVSVLFSRVLSRPIHDLISAMEAFEKNADNFVYEPVSGVREVQDLSSSFAHLVRKIQQLMATVRAEEVNLRKTELRALQAQINPHFLYNTLDSISWMCEQGKNKDAVVMVN…
>MGYG000218991_00229/1-420	MRLFEFCWQFFQKRSLRTKLRILYSLVIVSVLLLSSCFFYLYYRSTLETRSVQYAANTLRQTKHNIENNLEQIEQLSMIMVSSNTLQTFLSQEDPSEFSAMAKEVEKQCIDVMVSRNDIESILIYAENNTFVGTNRSDSFAEEYEYIKASAESRRGRLGWLYLPGERPAVLAVRTVYSTRTFQPIGLLVIRYRQSTIDRILANEENTAGQIYLLDRSQRIIASSNQTLLDETLSLPEMPPSGSGNQTLPIQGEPCLVNYSVSSYNDWVYLSALPRSELDVGGISLLLFVTATLLFSTCLGVFFSNIIAKSVAHPVQQLVTHLQNTDIQQLTFAIYNDQDEFSYLFKAYNDMLSHIHELVKINYEQKILRSEMELKILHMQLNPHFLYNTLDTLYYMALD…
>MGYG000004015_00335/1-423	MNRSIKWKVIIVVMILIITGMSTLSIFTTLMVSQKTEESLVEQSQVVVKEMSSNIETYLGSYESALKQISKSSEIVDFNTEYARAEASEKTHLRQELSNKFKEFSSEYEATSAIYYALPSKQLEIYPLADLPAGFDPTTREWYQNGLTSKDEFVWSKPYMDEITKTYTITGSKAVVVNGTVVGVMGIDILLSELTETISQSELGFEGYAVLVEQDGTAISHPKLAGENLSEYKYIKKMLSSQAEGVIEDSSDGVTTISVFTTLPEFDWKLAAVYEQDNIDQLADSIRNIIILIALVIMVIMFISLFFLTKRLIKPIEQLKNLMEQVAEGDLTVHADVSSRDEIGELANNFNKMSKSMNNIIEVMKDSANHVQTNSESLSAVAEETTASAEQVSVAIEEI…
>MGYG000221905_00061/1-440	MIFDRYIKSFPAKLSLYVISFITILSFVLVGVFYHYSTETLSQEAEDKIESMAAQANLRVSALLSKVEKIPENLGWMIVKYVKEPDSLFGITRRIVKDNPEIFGCAIAFEPYYFPEKGQYFAPYSFMVGDSVKTIQVGSENYNYFEKGWYKGAREHRYWSKPYRDAGDPDVITTSYAVPVHGEKNELIGILSVDLTNRWLRDLVDSIKPYKGSYTVVIDKQGRYILRREGEVMIGQNMFETAKEARDTNVTILVNEMAAGKSGSIIVDDGGVLSYVYYTPVVATDWYMAVICPYDQVFGKLSKFNMYLLVGFVLLLLFVYFICFVAVRRITKPLTIFAASARDVAQGNFNTPLPRIRSKDELGELYESFLFMQQQLTEYVDQLRRTTTANEKIESELRI…
>MGYG000001841_00293/1-388	MKTGKLFSRHSIGTRIVALFMLLILVITAAMTYVSISASTNELLGNATDYTDQLILRVNAEIDMYVEYMKDVSDFIVDNNVVAAYLTAANEHVLTDAICASAQQQLAAAQKIRSEITAIALIPQSGGALFGAADAQLNTDSGYQQATWYTGALAHPDEVQVSSSRVENLIAGQYNWVVSISRAVLDRAGRIQGVLLVDLNYQIIDRLCASVDLGNRGYIYLIDQSGGILWHPQQDLIYAGLKQENVEEVLAARNGRILSGKGAARRLYVACESEATGWTAVGVAYTQELLRNQDRIYKTYLWIAALALVFALLFSVQLSASVAEPIRKLTQTMQRVEDGDLYVRCHVSSRTELGQLSDSFNHMIAKTADLMDERLRIEEQKRKSEWKA
>MGYG000270207_00337/1-424	MKKKLFRTHVFITGIVLIGFICITIINYCTYGVVIRDDIRNISRLPSLNIFSSISNELTKPIFVSLTMANDSFLKSWLRGENDSPEQIAELQDYLNGLKRKYNYSSVFLVSAKTNIYYHYNGINKIVSRDDSHDVWYYNFVASGIPHRLEVDTDEMARNELTVFVDCRIEDDHGELMGVVGVGVKMRELQQILASFELDFDLTAFLVNREGVVQVHTSDAMITNATIDDLLPVSEYRKKIFTKSRVESSWYKYNGQETCLVTRYIDDLDWYLIVEKDTAIIKESLLSQLWKDILVVACIIILILLLVSGTVSRYDKFMTLFATTDKLTGLMNRERFNAILSRKLWERPLVFMFDVDHFKHINDTRGHLWGNEVLARVGHKAEEIGKAGCVARWGGDEFI…
>MGYG000033608_02402/1-430	MKPENENGFLKRTSIRYMIFVYFTVTALAASIFIGLSLYSRMSKQMSDTMQEENQILIDQVNRSVDVWLRGIMKLSDSLYYDVIKNADLENERVNREMMLLYDNNQDNVENIALFSRSGELLEAVPASRLKTGVDPTEESWFRAALSKTENLHFSVPHVQRVFDVSENQYRWVISAARVVEITEGSSTEQGVLLIDIRYDSLEQLFDEITLGNGGYVYLMGTDGELIYHPESQLLYSGLEEENFKAAAGYRDGIHEEMFQGKKRAVTVKTVGYTGWKIIGAAPMGGVTLNALKTRLLITFIVVFVAFLLAVINAYISTRITTPIEALEKSVNEIEAGNLNADVYVGGSYEIRHLGTSIQNMATQIRRLMDDIVAEHESKRKNEFDVLQSQINPHFLYNT…
>MGYG000001263_01730/1-417	MPSLRQFFSHRLIWLALLVALGIGALFARTIWTIRNDEWSYAEQTNANLARTLEQGLAWALDSFDKSLEGVAREVARPEVWALPPDLRSRVVFDNSLRARGAGDVLVLDAQGNVILDSGANAPRRVNFADRDYFLAFRDRGEQGLFFGKPVPSRVTGLNILPISRGYYNADGSFAGVVVGAIRLSYFNELFGSLDLGPNSGINLFRQDGVVISRFPYGDSDVGKTIAGSPNLLRFQTEGAGSFVGRAALDGVERLYSFRPVGNYPLILNVAQSTDTILAKWSRSAWVLGGFAVLLMLGSLGLALMFVRELLLRQKVSARLAEAEHDLRTTLDNVPSMIAYWDASMHNRFANRAALEEFGTYPAPVRGRHISELLSEARYAASKPYYDLALSGAPQRFER…
>MGYG000008700_04920/1-409	MKISLKQKLIGASLSAVVVMATALTWLSAGQLFDQTRSGVYSRAQSLSTTASEGISDWVNIRKDIASAFNDYSTEQDVVPFLQQARKAGGFDDIFLGTPNGDMYRSHPERNRADYDPRTRPWYKDANAAGKQIITEAYQDAITNALLVTIAEPVMKNGKFIGVVGADVLIDQLIXPGVINLDAGENAHAMLIDMNEGTFLAHPDKSLTLKPITSFLKDFSEEAIERAAAEGKIESTMLKGQEKLYYFKKVPGTHWMFAIEMDRATEEAGHAVLLRDLLITAVMITIVVILAVSWLVGFLFRDLGRVSDALEEIASGEGDLTQRLEPRSDDEVGKLAENFNRFVGNMHTMVTKLSQVSASLSEQARTTAQQAEERSQRISYQQDEINMVATAVNEMAAAT…
>MGYG000133301_00703/1-434	MKTISKLWRQSKLKTKLLWIYCLLILVFMVSLTALAFSVFSNNLRTKIMYSAEHGISQTRDFMNYKFSQLLDGLSQIANDSRIREITSNSSRQEIKQEYWDMLEIKERLTSYQSREEIQRVRLYVDGDHMYSADKINLFSVEEVSSQKWLQELQNSTADVGAFSSEELEDTSSQPVLAFVQKIKSIVDYQKVTGYVRVDFGKKNIQEMLLKADPTPDSVTCLINSSGQVIASSKELEYPMVKPDFEAAVEAYLNDTYEMKEVEAEGQKYLISENYLYHSGWVMVTVIPYRGVMQEVYSSQKKYILMALVALILVGILIYVIANSVTSRVEKLAAHMQKVQQGNLEVIQEDAGEDEIGSLYRAFNEMVRGTRNLMDEKYELGKQAKTAELKALQSQINPH…
>MGYG000090069_05163/1-405	MKDKLKYFWNSLKARLIGAFIVTSIIPILIIAIFSYVNTSHIVRDNAVELTHVNLQQTKSSLDMLVDSYEDILFQIYMNDDIVQLVDRLNAEEDDTLIIGQLRRRIRGMFYTKEYIKSITIISDSGKIVFYDLLTGSGTQTSWGDSIGMTTQQLYEEFSEDNRTHIIPTKKAGVFAAQTFYLFHIGHRIIDYQNVDKQLGVVMVSVDESLLQSICNDNQNENSFNFIVDKDGDIISYNDKEMIGEHIIDWSDDEDKREEGYLHFAQSNNVLKSKYVTVNLVHDSDFGCDIVNISNQNELVRRLNSQQKFTLLLVLVAVTLLIIIIAAITKRMMGSINSVVKTMRIAGEGSLSVRVRNDKKMPSEILTIATQFNAMLKRLQHSISKEQEANIKQKNAEIA…
>MGYG000163870_01187/1-417	MKSIRNKFVLIMIGCILICSFAISAIGILGIDNISNENSETIMKLQASTSAQSIEKLFSSVELAMNTCNDYAVSRFDSIEKFKNDPDTLERYNDSVGQLIKNVLNNTDAAISGYIRYNPELKLSSDGVFWVKDSEKIVAHQPTPIEAYDKDDAEHVAWYYEPLKAKKPVWIDPYINKNLNDIKMISYVIPLFDENKTAVGIIGMDIAMSRITAMVDEIKLYDTGYAFLCDSKGDMVYHNRYPNGMTLEEIKKNSLFTFIDDNYSGEQAGDVINIRNSEGEKRKLCAKFLSNGMAVVISVADKEIGRKRISVMIQDAFAVAVVLIVTSLLTFKFTSIIVKPIKHLTEVSKKIAAGDLDVEIECKTKDEIGVLASRYSDTVKMLKKYINKINKQAYTDAAT…
>MGYG000080279_00590/1-438	MRGRILLKTNLMLCFVIVVGFLLTAVLSYRSNYSSSVKNIEHISDLVSEGIYYQMSDILSKPTNVSLTMANDRLLKTLLRQEQGLGQNDDSAYVKTISDYLRDYQLKYSYDSVFLVSAATNRYYNFDGVDRVLVQNNDEDVWYYELLNMPETDYAMNVDNDQVPGADNAITLFVNCKIKDDSGSLLGIVGVGLRIDQLQSMLRSYHEKFDAGVCFIDENGIIEISAEHTGYERVSLFDEDYGKTIHQSIIDQNKSEEPFSIWDLDSRGQKQDYVVTRYLSEIDWYLVVERDTQALISALNRQLAITVIIIFIIIALILFITTYVIRSFNQKIVTLTRAYEQERKTMFEKATEQMFEDIYEIDITRNRPANQATEEYFERLGVPPGLPYDKALQVIAEKQ…
>MGYG000004699_00858/1-420	MKISVKTKLMLTFFILIVIPMIMLGYISYKMASNSLQNTIREELKQETEDTSALINKSIQSVKSSIEIAALNGQLGTMVQNQNEAEIDTAFNYITNVQKSNEEFMEVLIITDSTGKVIIDTQTKEPDIDLSDRDYMKKTLSSGEIAVSEVLTSRFTGNPAIFISYPIKENDKIIGTLVGSIKFDSISSYAAKMKIGEKGYAYMISKEGLIVYHPDQSKILKENISETTDNDFKTIVEEMKAGKTAEGFYTYDGTYKYVTFQPADNWIVAITAEYNEYMSSAIKIRNNTITIVVISIVVAMICAYIYSQKGIITPIKKMESLMGMAGDGNLTVKSDIKSKDEFGELGKSFNDMINHQEEMVKSVSSASKQLNEASEQMAASLEEISATTEELSATISTIA…
>MGYG000234109_01829/1-214	MKDHYFPRKKFITNYIVAIITFILTLIMGIAIFFNGVSIAVENNSRKTLITNVVRQSEHLNTILNINYSYLNVLAQELSKSQDLFSEDNVSLIQAFMHNTDLNRTAIIDPNGNALYDNEVIKNVAHRRYFKESMQGKQSLSDPLESSVDQQTRVILCVPIFRDRQVIGVVGGSYNVTKLGNMLFDDLFEGQGKSFIVDQDGNLITRNKQYEKKT
>MGYG000152608_00462/1-409	MIDREGDPVKSIRNKFVLLMICCVLICSLAIGIISVLGVDSISKEDAETIMQLQASTSTESIDRLFSSVELAMSACYDYAFSRFHSISEFQNDPDRLIDYNDSVGQLIKNVMSNTEASICGYIRYNPDLNLSSDGVFWVKDSNSNNIKKHELTDIEKYKKEDSEHVAWYYEPLKAGKPVWIDPYVNKNLDNVYMISYIIPFYDESGTAVGVIGMDIDMRRIISMINEIKLYETGYAFLCDSKGNIVYHKQFPDGISVDELKNDKMVTVVDNHFDEEDVGDVITILNYEGERRKLCAKKLSNGMNIVITVPEKEINEKRNIVVIQDLIAVVIALLVASLLTLQFTNIIVKPIKHLTEVSKKISAGDLDVEIECKTKDEIGVLAARYNDTVKMLKKYIDKI…
>MGYG000010325_00141/1-381	MKSVKLKVSLIANLIAVVCLIILGVVTFIFVKQAIFHEVVNAEINYVKTAKNSIESFKARNSLALESLAKSILKHPIEQLDSQDALMHYVGKDLKNFRDAGRFLAVYIAQPNGELVVSDPDSDAKNLDFGTYGKADNYDARTREYYIEAVKTNKLYITPSYIDVTTNLPCFTYSIPLYKDGKFIGVLAVDILAADLQAEFENLPGRTFVFDEENKVFVSTDKALLQKGYDISAIANLAKTKEDLEPFEYTRPKDGNERFAVCTKVSGIYTACVGEPIEQIEAPVYKIAFIQTAIVIFTSIISVILLYFIVSKYLSPLAAIQTGLTSFFDFINYKTKNVSTIEVKSNDEFGQISNAINENILATKRGLEQDNQAVKESVQTV
>MGYG000229117_01286/1-389	MMQTIRSRFLTVICGVSLTLTLVFGSLCVFLVDRSETEIAAKTLTGRAIHASTTLNPIFMQSEDIVHYIGHTIEHEIKDPKDLRDEANRDRLEAMIRRSFYNAATGIDGVQGYYLHYNEDLAGGPDGFWYTRQDARHDFVSQPITSVEAYGENDANRTNWYYLPLCEKKALWTPPYVNDNNGVRMISYVMPVYVQGQFVAVVGVDIDFNMLCDLVGSMKVYDSGYGFLFKDWQTFYFHPDGREVAYDFKPRFDIVSHGNLLDQSATDVRLIHYYYQGVPMAMGFTTLKNGMKLGVTAPEREIYAGRQLMTFGILAVTVVIGLLSTLLAIRAADRIVRPLHDISEAARRLGRGEYDQPLDSRAQDEIGRLAGHMNDTMERMRKYVGAMQK
>MGYG000001518_04051/1-436	MGFKRRIGHRFAGKMIAAFLLAILIPLIFTSVSFYRASESIVKENVRGTSVQLAKQTADALSGILNAGFDASDFLYSDLNVQTAVSDTRIGSTESGTGMNDYMVSTLNNLAYSSSFIKQIYVLRADAMTGWGSGTFSISKLQQARLSEEEWTKEAFHEDGEPIWLEMQYDRLSGAGTNTELVLPVARALKKFTSMSNIGLIQINLDGRAILDTIKQPKLGETGTFFVVDEGGIVRIASDLARIGQPVNNPELLSMLTGSDKAEFQYSQDGVDYYGVKQPLNNGWLLTGVVPVKEITGPLDRLQSQILSSAGLFSLVGILIGIGIAGYVTNPVNRLIRDMRRVQQGDLQVRTEIRSTDEIGQLSRQFNKMLQEINSLIQQVEEEQSRKQEAELRAVMHRI…
>MGYG000203009_02169/1-411	MKLHTKIALLFSICISFAFSCLLLMVRDRILTSNQTSLEDLNTQIVESKANEIGSWLNQRISEIRVISQTEALRTMETKSLQTFIKRLNQNVGEHYGNEYGTFAAGTTNGLGYVSDEQTIDVSNRAYFKRAMLTDEEYVISTPVFSRTDNLPITLICYPIYNDGNEKIGFINGAISLNKLSEITEGIDFYNGTSWIMDAKGNLYSSNPIQGISVTELTNLVSHIKEPISKKVGIYSFKNEKKEEQVIFYSPIPYSNGWSLCTMTSLKELNLHTQHLIYTILVIWILMLAISIITCSLFSRTITAPIHKLSKAMQFVKDGNFVLPKQVISNKKDELAFLANNFYTMTEQISFLMERIKEEEEAKRTAEFQVLQSQINPHFLYNTLDNLQWRAYDYNAIEL…
>MGYG000038788_00920/1-420	MSKLSNAIVSVLFLAVLAVALIFSIRDYGARTTRDITANLTLRLQESTLYAAENFQRQFGERLRDLEDLARFLADEDFLVSPESARHFGHLLLEPGIRNFAILRPDGKGFSALGHELDMSADPAFQHALRGDTGIAADMSSTFDQRRVLVIAAPVRRGDKIKAVLAAGINTDALRSSIETRAFDGRTYNLVFDSRGRVLFGILPPGRDLDTLVRDFRQKRAQSSQSAVQVWDFFKTMRESGNAVLRFQGADYAFYMSHVDLARNGWQLVSILPQRVLDEYIVRQNAVTRTLMLRVSAIIVLLLLFVVYTQRRSHRNIRRQQEEYSAIIANISGGVQKISGVNGFFLFLSQNYLDLLGYSREEFERIYENSFANTIYEEDRDAVLLTMSRQLEQNKAIDV…
>MGYG000040622_02190/1-436	MRKIIKKITNTLRGISNFLRKTSIKNRLIASFSVGIIFCSSILGILLYKKATNALKNNAINYSENMLSIMSEDIYKNKEFLERASIELSMNEEIANNLINYKFMDGKEKNEFLKYMNDYLSKKLSLLPNLAEVEIISKDYEVTYMQGFKYFKREDIERYADESENGLFWFSTILNNEPHICIVTPVKQDNSIVGYVFMAIKSEVFASSFSLFNIGKGSEIFIIDDKNNIIISENNLNSNFILEETDLKKFLKDKGTKDTARSIVINGENYVATYRKLNGFNWYIASMTPYDFINADIQSLRKEMTIIGLLFTLVVLIFSYFLYSSIKVPLYNLLNKMKRVSEGDLKVLVNDTYEDEIGVISDNFDSMLKRVNELIEKTKLQEVEKRDLEIRMLQAQINP…
>MGYG000278014_01144/1-477	MTAGYFAQLAYWCKYHIKFKWIIYVQKVKYSSLLSSFIEKPTEMCYNIGIVIIYSREWVTMKSLSAKITLLIVVAVFAATGILGSVSIISSYTATMKTADENITEMAKLASQSAYHELTTYRNVAIEAGTNTILTSKDSSNERKQIYLDMTSKLFGYQRGNLIDSDGNGLDGKNYSDRVYFQEAMKGNACTSEPLISKITGKTTIIVAAPLWQNGQSGGTPIGCVYFVPNEEFLNNVVRGLNISKNSSAYIIDSEGNTIAHIDSEMVFENDNVTIKAQTDKNYEELAAIHAKMRAGEEGFSIYHIDGQKKLAGYAPIEGTNGWSICVYAPESDFTANVISGIIISVVVLAAALLISIITAVIVGRRIGGDVRKCSDRMAQLSEGDLTSPVPQMKRRDEV…
>MGYG000002314_02712/1-289	MTMGYTEAVMEKEITEKKLVNLDALIKRLEADMTSVILQLEMIAKQEDDSSVDVGSMFARAKQTIARTPLIQSVTFIDKDKKLVFEAPFDPDLPVATYEYPDFEKVKWSLNYHVSDMIFNFRDYRAVTVAVPVTTQQYTFQGIVIAEISQQYLSDPLETVTLSHGGFSYIFDRKGKVLASTNPADIGKDYSAQPIFSLLSLDRFGLVRDTFQGEESIIAYQPTRMGWGLILGIPEEVAFVPLYRLAMILRIGFLGILLLSLFFIGMGMRQILYPITKLTQISRPTRSSL
>MGYG000000083_03623/1-436	MIFKGKKRIQIKNLRLTTKLVTTYTLLTVLPMAFLGFIAYWQYTKSIEEEVGEYIPRLVKQVNGNIEIEIQKLETLPDLIYNSGDVMTILRDSQSKKKSVLLHEEYIMKSYLTRTYLNNNSSHILGAFLVSKNRIFASTSLHYDSFGFEDGSLPYADDLGLLGGMQLLLPNQTNLTFEGNPSYFMLVKPITDFDNRKNLGTLYIAIDVAFFEQSLQDLQKEKNVTMWIMNKQGKIIYHKDHSKIGTVEKGIHDYPLLNGSFRTEIDGKRNLISISESNELPWVLVHSMPIKNMTEKTDVIRNVTIFFFILFTLITTLISIFFAWTVTRPLNELGDIMKRVEKGDLLVDIPIHSKDEVGMLANSFRSMLAEIRELIQKNYHIELRKKTAELYALQSQINP…
>MGYG000004198_00601/1-443	MNRALIKTISLIAAFSVVVAFATGTMATYNSTSYLRNEIDEKIVAVTGEYANDFSADFSHMEGLTDSLAAYVTSTFDAEGFRSAPVAYMDGYKEKLAEMIKGSLETIKSAHSLYVTFNPELTGRNDEVWYIVREDGQAEEVVAVGSDRDYEIPYEEDMAYYFRPQEEETGVWTSSYYDEDIEEEVFSYSVAVYVDDLFIGVAGADINAADMAQVIREMSLYDGGRSALLDEDHKFIIRSDKESADEEKTIAEALTEEKKVSPESRSGIVRYVFDGEEKILSYSRLLNGWIFITTQPADTVYRPLESVMKTMVLMGVLLAVVLVAFLVALIRPFVKKTSTLEEENRKLEILTIYQSRQAKIGEMVGNITHQWKQPLNTINLILANLLDSYRYGDLDEKRL…
>MGYG000076614_00925/1-408	MTLLFVLLLTITLSSALFLQFRNELRIFERLSDRVTATHIESVGTHLFNFMEVPIQSNAAVEMVMREVLDAPKDTLEEFESPLKSTMEKIFPNMPQLSLIAFGSVNGNYIAVDRGTENGNFRLLLKDARTHGVMNFYSGMSIQSPIINSVNHYDPRLLPWYRDVEINRQAVWTTAYWDLNKVRELTISYNSPVYDANRRYVGVVSSDIKVERFNQYLRSIPSLGNGVIFVLDGDNEMISYSSNDKLYNAPERGTLLHDKAKLRTPLDSTNPIIHTMAPYLVDRGLDKFTFTLNGEIFHARVAPFGASLGLKDWRIVVAVPRSDFIGRLDADRRTTIFLILGVFLVGITLAWVVLSKVTTPILDAARQAKLLARQEWSPSHESGFQLKEIRQLNNAFNEM…
>MGYG000002963_04022/1-425	MKKHNNNKINKKKRLDPKLPLNKVSLSTIMTTLVIGIILIAVVIVLATLIKIYQVSMEQSAITSSEQAIVQVQNTITNYTEDIGEIMESIRDNISMEEKTKNDFFTNLLKIHTDVVSVVVYDTNGNLMNCWSGDFKLKDKTIRNLSYNKIIESKKILNISTPHVNSLLEGYYPWVVTISHVMDNPKGERMQITMDIRFSNIANYIDDVGIGQHGYCFIMDGSGNIVYHPQQQLIYSGLKEENTKELANLEDGHYTKSNVMYTMYTVENCDWRVVGVSYVDELITSKVTNMIQIVAVLLVVVLIVAFVIGLFISRLISRPANRLAKAMSGFESDAENFKYTHINGTREIAALSDSFEHMVVQIQSLMEKVRQEEISLRKTELNALQSQINPHFLYNTLDS…
>MGYG000002836_03146/1-434	MIKASKFLKSIKIRTKVILLYISVLILSLLLTYGIFTIMSERQIEQEVGEAAMQTVSALKGNLDFIFENVNQFSDLIYFDKDVQSALSKINSSNINPHVQQTMQKSMVNMLLSGDYISGVFIFDTYNNYYNSYKSGPISVNKDIIKETYWYQKTKEAEGDVVFIHKSEDVLTFPTKKDKNYISLVREIYDVDTYDELATLLIIVDEETIQDYFEEVGKKYNSQFCIVDSNNNYIIRPNGYDKSMDEYIFQYSKDENGYRTLEADRNKMIVAMQELGIGDWKLIGTIPLNLNNISVSKAYRTWIVLIISLNLFFIFACSVALTNLIFKPLNRVQKHMKMVQGGKLIQMEVNEKHSDEINDLKKVFNQMVDAIDNLISEVKKEEQIIAKNELDIIQAQINP…
>MGYG000153770_00043/1-384	MTRKRRGLSMTSILVLALVGTITAIVLGAMAVFLQTYQRSLIRSVQTSARQSVAQVGKTVEDYLDDVNSLMELLERKLEDPRQDRDDFFAAFLQIRPDVVAVTTYDAAGGLVDCRSRGAKRTEIYQNLSFDPDKMDAYAGGYVSTPHVASIFQGYYPWVVTLVAPLDAPGLEEWIALDISFSSISAYLNDVGIGQHGYCFLMDQSGNIIYHPQQQLIYSDLKRENTSLIAGLPDGSNESGSMIFGTVTENVGQQTLTSLENSHWRVVGVSFVEELITESVQEVSRILAASGIGILLAAVIISFVLFRTLSRPMHGLTAAMRQFEQDADNFTYVPVGGAREVRVLSDSFGQMVVQIQRLMEQVRAEEVNLRKTELRALQAQINPH
>MGYG000016893_03357/1-323	MFIFVTLLPITLYGILLYNKSSDIIQDKVNLSISEALTQISTSINEKIEKVRNDSIEISYLEEIQDVLINYNDYNERMKNKVKIAVTDKMSKKYVFDNIVSEITLYTLTGAKLNVYGNNTFTVNLKSDYFNEFLDICHSYNGACVWKAINHNYEKRIASGVNNDRNYILLGKAIKKKSDGKIIGYMIMAIEEDKIRNIYEKISSTMNMQVFIIDNNDIVISSADLNTPVGEIYPNNNVLKEIQDSHNITGNNYHFAELNTMIYNFPIEQAEWKMAALIPLTYLQSDLKIILKNFLLVGFIWYHFYLSILYYHNLANQQNDNRN
>MGYG000062098_01196/1-440	MSAKKDISKEFDKISDGAKQVQKKRKSLTGRIFKWMCLAVGGSLLIVGGVNIGINYNFLQESLKNQLTEVADMSSNTVSNQLSSITAELQQIAYDSGFDDLTDTGTLSTKCFSILSKNPMLTDVKIVNTDGKCFYAETLDYSENESFKKAVETKKTAQGEPYAAKDLKHVLMDVAIPMFDSDNTTLRSVLMACVDMNTFSAVIGQTKIGETGYAMAIDQTGTIIAYPDETKLTERINYKTLAQADSSYQGIADCISNAIKGEKGFAEVTLDGVDKYVTYAPIANTEGWSCLVVATPSEYTDSIKMSLCIGTALAVICFVVSVLVILTIVKKVIKPVKLCSDRIVTLSQGDLHAEPLDFGKNIDKEISQLSESTNQITTQINAIITDLDNMLAALGNGDL…
>MGYG000183773_01289/1-417	MEDQKKVKRTGKRIVLDILFAALIVFLIAASFFEFSQRVRNSVHSNAEQTLHDMNHESALLLETQIKRDFEFLHSLAAIMVEDDSIDNKDMITRNLRLGCENYSFDRMTYIQPDGMAYTSTGAEQDLSGREYYKKALEGQDAVSGIIVSAHTGKEGFAVAVPVYREGALAGVLSGSYLTETFNNVVNMEVYGGESLTYVVETDGSYVLLPRNGNIEISKWLANGDSKEEVSRKMHSGESGYASFKDGDETWHFCYVPTTINNWYVVTMVPDRVIMGQAEYISQMALLLCVKIGLALLAVGVYVGLSYRRNERKEKERQELSRMDNERYRVLLENMDALFFEWDLTDNTLVCSQGWQERMGYTPTLAEVESGGIVDVNEALSFAGFLESVRGGLSHGEEE…
>MGYG000230605_01184/1-408	MKKQKTSLSFIITTLVVGLVTLFLLWSTFYFFSLYVGSMKQAAHTSSEQAVTQASNTISNYIGDMQEIMSLIEKDLTKSGGSTGQILETLCSVRSDLVAVYIYDEQGKLVDSHTGTHTLKEHYLKDLSYIELDSYSPGVLYLSEPHVESLLQDYYPWVVSVLQEIPGADGQKLRVVIDIRFSKISDYVDDVGIGQHGYCFITDSNGEIIYHPQQQLLYSGLKTEATEGLDLSHNGSFETEELICSVLALDNCNWKVVGVSYISELVTAKEMELVGNICVMLTIILLTTMVVSVLVSRLVTNPVQRLIRAMEEFEKDAAGYVYQPVEGTTEIEALSQSYEHMVRKIQKLMKQVRQEEISLRKTELKALQAQINPHFLYNTLDAIGWLCEEERCQDAVEMV…
>MGYG000288419_02503/1-445	MSWYPSRISTRLTIGGILLLAVTTAIIIVVMLWRGQPRVVEINTALIEETGRGLTSRVSTILSQTDGKTVSLARLAEVLPNDEALYRYIPPNLIENNSLITGGGIWPEPGAFTPGIEKRSFFWARNPAGELVFSDEYNTEGAGNYHNESWYRNAREQSTESCLWSDVYRDAISGVNMVTCSVPYKTDGKFAGVATTDIRLDNIAAIMQQYGNSTGGYAFVTDRQGQLIYFPGDDSKQFKTFDELAAQSAWLAPVAVSLKHSEQSAIDSIRIDNDGQLNTASQVMLFPMADTGWVIGLVTPESRITGLAKVMMQDVLEALLPIMALLLLGSWLVVRRLITRLDETRKALDDIAHGEGDLTRRMEVRGADEISAISQAFNLFADKISSMLLTVRSSSSVVA…
>MGYG000001344_02098/1-434	MRDVLYLNVSSSMLTYNLKNYFKLNLRKLILILTILAVSALFVISLLISYSILKQELIENSLSINYEYASKIALNTDGQFQTALDELKYSAEVIGKSFNNETVRASEVDRLRRQSHHFNTVVICNSKGIIVEYTPDYLNLSKQQVQMSLGTQESLKSKQPYVSPPYYSVKNNLIVFISQPIFDHNHVYKGYVGAAIYLKEKNIINELLTIQYSYRNSYMYVLDQNNKIIFHPDMKRIGQTVTGNTGLTYMNKKKNGKIQLVNSMGVKNLVGFAHIPTTNWIVVSQQPTDELLKRAKSIISRVSGGIFLFYLLIFYLVWKASTFIASPLHDLAKIASSLNQPETEVKIKAIKPWYYEVQKFKFSLLSSVEKFTHKIDEMNFHINSDPLTGLFNRRGLEIF…
>MGYG000001535_03762/1-425	MKRIPMMIQLGVILFCVMAVPAIILTLFSGTQILRYSEKAIADSSLAGQDANRRLNENALNNLAQDTVRLTASRVFDRIRPYETYAELQKNYSHVSQALVVLRELVNLNHRVNGVQSSYFYLNDADYVISTDKGITTLDRYESINWMDEALVGRRGISGVWFPRRLASGETVVSYVLPLNRLSTTTRGTIVVNLRESQIGTYLQSAEPGQQGFLLLDADGTILSHQDKALLLTDGSRQPYIQQILDDPQGKGYSFHELGGERLLYTWSRSELFDWWNVNIYSMDALMTKTHKLQRNIAWLTAVVILAGTVLTVFLATWLSKPVRRLVRTVRSNGSRGVSGMNELAFLDAVFKRMQEEEEQLYKLLREREQDARSLAVHRLLRGEEVQPAAELFPEAYSL…
>MGYG000050279_00504/1-425	MKQKKNSFFITILLLLISLAFIATVTVVFNNIKSKFESEIISSLSKEAEENAALIEKEIDAKFGVLQSFANELSSTGDEIAEIRDMQSFVEVYNFKRMGFIDLNGIAKTTDGFEKDLSFREFYQIGLKGESFITASLQDTIGDSTEDMINILSVPVYDINGEIKGVLFATYLTDKFHEVIFSDSFQGEGYTYIVAGDGGVISSYGDGMQKEYDNIFIYTGDSSKYDDITQEKVENEMREKLSRVGIGVNEDNDKYFYCYKPLEIKSADMDWYIFSVEPQSVLDERTHPIMRDMQFLTVILICILVMANIIFLYYNVRRRQELFRLAYKDSITGGDNFSNFKEKAKKYENTEGYVIALDISEFKLVNNVCGNARGDEVLKVIGDVIKSNCNDNELSARVN…
>MGYG000003535_00957/3-422	LPSQAMHTANHTSTRKEGEDTQMLRFKRLISSLSFRINITLFITLGILGWGFAKSIIYVVNMVNNSNRCITMTTIVAQAVDAHLLRIENAVKAGALSSQTKRLTTTNSKQLCDSVRAIANLDSVYIAAFRSINPKIESRLKYVWEHHESTWTEPYRNSAGKTCVTFITPLHTHNGKTYGVLCADIPLNWLKDIVTRERNSERTTISVVSKDGAYIYHPDRARETRTADTLAVEKINIINSPVSEGVDFKITESGATSSKEIERTGWKIYVTVPDDDRSNMTLIIVAFTYLMLTILFILMALAIILTLRWYLHPLEEIAIATEEISHGNFDVTLPEIRQHTDIRQLRDSFVRMQQALKQYILDLRNTTKQKVSMERDISIAAQIQKGMLPTEPPHRGDID…
>MGYG000001351_02677/1-441	MTWKNTQGRIVLLFISFFIVLIVVSNIIIKLFISPQLVETEVRNIKVSAEAQSDIIKEQMNRVKAQQRAITELVSNLSSEQLDHLLPPLINQYGDSNIFGGGIWPLPGKRDPAKEHFSTFYARDASGVLQLNSVWNQPTSQKYWQQSWYLAGLNAPAGECAWANAYQDAASSQPRTNCAMAISKNGQPWGVSTIDVTLGFFNQLAQQMSKTIDGTVLIVEADGKIIGDGTPNAEHATLANLRDLSLPLATPLLTLLKQESKGERQGEYQGEDGRHSLFLLPIAGTPWYLAVDVTNRLLEHHSFEVLSQLAIIQGVMGVIIVLILMAIIRNVFANVTLLNNNIKALSSGGADLTRRLAASRSPEFNQVVDSFNAFISFLHHLMRQVEQSALAISSASRQI…
>MGYG000037879_04492/1-396	MNTEAKKRKKDVFNRVPLKKKLVLAYLLLTMIPILVIGIFVMQIFSRSLKEKLSYSAEQGFSQTYDFLAYRFSKTSDTLNQFANSDMIQRILLKDLNDYGIVEQMSDMLDMRKAFEDARNGEDVDRVRIYVRDELMYSIDQIHLFGLNSIESTVWYRYLQEDADQILGCPYSWLAEHEKTEKEILSLARTVKSPNDYRKVIGYLRVDMDKGQIDEILNKANAAKDAETYICNGNGEIVAGTGKGKIPKEAWETARTAGFQKAYMEGNAVLYRTQDFENLDWTMMTVIPYSSFMREITALKNRFLVCMILFSALVSVCIYLIGKSITDRVGLLAEHMKRVQSGELTGLEPDESTDEIGVLYDNFNYMIEETKALLEEKYRLGKEVKNAELKALQSQI
>MGYG000191698_00593/1-434	MKDRKRNPDSRKNIVFNIQSIILSVLMAISLVTIIVMGLLLYHRFKLALEKTAVDNTEATVEATVDRLNADLLDIRQILNGANYNVVQQFDISSREFSEQFSLLYETNSDKIQSLALYDPKGNLIASEPVAAEKKNVKVQTQEWYKNAEDAIENIHFSTPHIQELFEDGSYRYQWVVSLSRYVDVNKGETPETGILLLDMKYSVIRDVMKQINDCSGGIYYYLTSQDGEMIYHPRGTELNRGLFEENSLEAAKYEDGTYEIRSGGQNETVIVGSVAYTGWKMIGVVPESVQAANYKNFRYYVFATVLVLMVMLLEGNQLVSRKISKPIRELDASVKAHEAGGKPDIYIGGSSEIRHLGHSVQKSYEQIEKLMDEIIRQQNERRKSELDALQSQINPHFL…
>MGYG000000066_02313/1-426	MKRTLEKIKRFFGNLPIQTKLIVIMIGLVFLSVVSLATYFYKTSSTLILDNSRHYIQNTMSQIGKNIDHNIESIDKVLFDISTNREIQERLKLVNQNKLDAYEEVEVGNDIKNKLISQITKESVIGAAFLYRLDGTVYVTKDTNYPEPLELPKGVIFDAKGSNVWFDPDPSISVIPVGKMIYSLTNQKPLGYIILYVDAEYIENVFQNIVFTKNDQIFLVNSDGGILLGDSGGEPFSIELLSDKQGDGLVRRVRIADVNKQVCSVALKNADWMLVSISEDEKYNEQLRNLQQITIGLLVLILAVITVLSIWVARGISRPVKELANAMGQFAKGDFDIHTTEKYNDEVGQLHKSFNKMVTDMKSLVHDVYEEKSLKQQAQIKALQMQINPHFLYNTLDTI…
>MGYG000001407_01882/1-428	MKKQIKNFFKPKGIGAKLLTVFLLVTFAICTSLSVISSFIAKNALNRLLNSTLPQTTEMSSKYIHEKLEISKKAVENLSANDLVIDDKLSVDEKLKTLESVLKLNGFLRIGIADKDGNIKFNDSSTNISKREYFKEALGGKVSVSAPSPSINEKDNGAIVSAYASPIKDRNGQIINVLVAIEKADFFNEIVKNIQIGETGEAFIVGNDGAIVGDKDISRIGTVNLKEACKTEESLKGFDKVLDNMIKNEKGIELYNNGSKNIFLSYNNILDTDWTLGIKIEKNEVLKDVKTIQVSSFVAALICLVIGSILIMYQIKSINKGLKNATNALNIIGNGDMTVNIDEKLIERTDELGIMGKAMKIMQGSVSSTIKSIRENAENIDNYSENLASISEEMASSTD…
>MGYG000003578_00173/1-424	MAKKKSKENNFTLKKVLNMYALIPLIVASLALGLSVILIANTQIKKQINNSMVESVDQIGTAFDYTTEKNGTAMEGFAKAPIVKEFLNNPNNAELAKKAQQYTLDYFATLDGFEAIYIATWDSLVLTHPVESVIGITTREGDSLKGLQEAMLASDGIYNTGILTSPASGNLVMSLYSPVMDGNTPIGFIGAATYVNQVADRLSDVSKLGLDSAYVYFVDRAGNMLSHPDQEKIGQPVENDAIKAVLAKIEAGEHPEPECVEYKYKGKMKYASYYVGEDETYVAVLTADESDALAAVSYIKNTTFGIVIVCILIFTLLSLFFAKLISRALTKISKAIEILGTGDLTVACDASSNIKEAVSIINGFNALKAALESSVGNVKEAASVLNTAIINVDEKTANN…
>MGYG000002817_02779/1-436	MLRSIKLKLILAFLVTILVPISLIGVIVHNSMVKEITDNFVTSTTNEVSQVDGRMSLYFDTVKENVQLLAASPIIRQADDTITSYMNRPEKSKATPSKNGGIETEIYKELERFAKTHPNTSSVFVGTAGGGYVQWPEDEVAAQYDPRTRPWYDDGVANPGQVTMSEPYADAVSGLLRMSSVTAVNDGNDKPLGVVGLNMSLGKLAEQLDSIKIRTTGYVILLSRDGTILAHPRNPELIAKNIADIGVPEFAGIKEKTAEHFEIRMDGTDYITNLYTSQQTGWKYLSVVEKSELTQEAYKIGKINLLTSSICAILSVLLALALASNITKPLQTVVTNLKAISSGDFTGEVPAYIRQKKDEIGVLGQSLQTMQSSIRHLVAEIRGTATTLAASSKELSAHT…
>MGYG000170924_02119/1-442	MKFFRKLGFQLVLFFIVAITIPIVMLMVSSITTTSSSMENNVKVTSEQTLNEAQKQFTTYLKTLSQPVDLLTRKNEVKHLEDQGTLSDNVKAVRDSLIASVKVTNGAERAFFATNTNLEITGWGEYNPETGKTLSKGGLENGVDRTKEVWYTDCKGLKARNSIYAYFSKPYYSKDFDKTIITVSQEIKHSDGTNYGTVGMHIDFSEITDFVQGIGLLNTGFVVLADEDGNILVNNDNNKYVTDSVSGLNCWSTVKGLTDADYDKAFSFDENINGEKVHVVTSKDAVTGWTLVGFISSKETSATTNKMISNTVIFSIIAFVIGIGIALAVTASMTKEIKKVSGHMKDVAGGDLTDRIDVKKKNEFGDLENNFNNMVENMAVLIKGVEEKSGVIVDASAKI…
>MGYG000002475_00364/1-387	MIIGKKVRKNSISTRLMVYFVGIILVPIVILSLTMQAAYKKSIMDLAANNAKDSLDLINYNIDQQFKSYDSLAYFISRDRQIQEIGEIQDIGSYNGDSERKEKMYRLLNYYRTSVEQVARVVISYENGFQYSTDQEELIYAEAEAQPWYQLCSREQKTAHVLNFRANEQIYQEMEPRNSEMLIVCRGMFNSRGEYIGAVSVEMYSQVLERSMSNILSRNGSYVYILNKEGKTVYSPVVGIIPQFKKDNIQVEVYNQRNHWQIIGVVPMTEYLGQINTLKSLLAVMLFVITLIMAVVSIQVGGSIVRPIQTLRALMKKAEDGDLTVHFDERAPEEITELGYGFNVMIQQLNNYVKQVYTEQKAKRKAEMEALQANIKPHFLYNTLDTI
>MGYG000001699_01245/1-434	MSKCIKKKKIVKSLEWKMVAMVAAILVVSTITLSQVSFVIFEDVIFKGKLKNFEADVKGLSATIENMINKEAVELNKYIYDDDVINFLNLKTDNLKNNDKELLNKKVYLDDILKEEGNNKNIETVYIVNMNGTIVTASDNQAFLTDVSDRDYFKSIKDGKDLYISDIIKSNETGNYINVIARSIKDSNGKTIGVVCKDIISTLFVPIFEKYNYDNFNVALMDTKGNVIYDSSLELIGGLTGVNELDSLSKESFSDIKEVHYNYKNEKKVALCGKVENTGWTIFSAATVKAIKAPIKTTSLVVNGLTLLILIITVIIVKYIMKKMIKPIRVITDKLKEIASGDLTVRISDVNTGDEIEELANSLNYTCENLSSILNIVKIATSSVNEQSCNLAAINEETA…
>MGYG000008341_00282/1-434	MKYRKRGLDSRKNIVFNIQSIILSVLMAISLVTIIVMGLLLYHRFKLALEKTAVDNTEATVEATVDRLNADLLDIRQILNGANYNVVQQFDISSREFSEQFSLLYETNSDKIQSLALYDPKGNLIASEPVAAEKKNVKVQTQEWYKNAEDAIENIHFSTPHIQELFEDGSYRYQWVVSLSRYVDVNKGETPETGILLLDMKYSVIRDVMKQINDCSGGIYYYLISQDGEMIYHPRGTELNRGLFEENSLETAKYEDGTYEIHSNSQNETVIVGSVAYTGWKMIGVVPESVQAANYKNFRYYVFATVLVLMVMLLEGNQLVSRKISKPIRELDASVKAHEAGGKPDIYIGGSSEIRHLGHSVQKSYEQIEKLMDEIIRQQNERRKSELAALQSQINPHFL…
>MGYG000003327_01021/1-436	MGKLLRKMTGRAVGRYRAMGIQMVISLSFTAVAIVGMVFMGMSLFLRFSTTTYELMEDNSQRVLAQVNMNLDGYLRRMMRVSDTLYYRIIKNTDLEEGSLASGMGLLYEENRESIVSIAVFDEKGRLVSAAPLSELKPDAELRDSGWFQAAVKKMENFHFSTPHVQNLFQEQDARYRWVVSLSSQVQLTRGGVTETGVLLVDMSFGGIEQICRDVQLSNGGYLYLIDGSGELIYHPRQQLIYAGLLEENNRAAAGYSDGSRRESFQGRERQVTVKTVGYTGWKLVGVVPVEDLEADSHQMVLFGLSLLLFSIFLMAFLNFRISAHISDPIRRLERSIKELEAGQDNVEIEERGCYEVQHLSRSIRSMVSTMHHLMDDIVQQEAQKRRSELEVLQSQINP…
>MGYG000259153_02799/1-386	MKKGIKFYSIKQISTRTINNLTILLSKTLDEQFSSLEMLANQDSIKDLSIPLDEKLKVIRVESKRTGDIDMNIADQDGNYLGPDGKIYSMKDAPSFQKAIGGERFVDDPVEDMLHPGTAVITYFVPIKHEGQVIGVLFRVKDAASLIDITKQLSFGRDGQAFMINGSGVNIANQDINVVLAKQNPIEMAADNPEMQSLADYQKTVIQEKSGVSTFTFGDKKIYAGFAPVEGTNWFLNVSQPQAEILTGLNQLKTSSLWIGALLLLLGAVLVYSLLSRITKPIIQVAGHLTTISEGDFTSDIPQRLVSRKDEIGTLAKAAHTISINLRALLRKVTDTAGEVAAASQQLTASAEQQASATNQVADAITDVASGAEKQSSAVVEAAMTI
>MGYG000281410_01805/1-440	MSAKKDKSKEFGKISDGVKQVQKKRKSLTGRIFKWMCLAVGGSLLIVGGVNIGINYNFLQESLKSQLTEVADMSSNTVSNQLSSITAELQQIAYDSGFDDLTDTGTLSTKCFSILTKNPMLTDIKIVNTNGKCFYAETLDYSENESFKKAVETKKTAQGEPYAAKDLKHVLMDVAIPMFDSDNTTLRSVLMACVDMNTFSAVIGQTKIGETGYAMAIDQTGTIIAYPDETKLTERINYKTLAQADSSYQGIADCISNAIKGEKGFAEVTLDGMDKYVTYAPIANTEGWSCLVVATPSEYTDSIKMSLCIGTAVAVICFVVSVLVILTIVKKVIKPVKLCSDRIVTLSQGDLHAEPLDFGKNIDKEISQLSESTNQITTQINAIITDLDNMLAALGNGDL…
>MGYG000108239_00873/1-402	MRSLRNLSLKTQIVVAVCFVNLAVIVLVSYGNYHWYSTQLTDQTMEQTQQVIEQAGSNINTYINELYRLTLTPYYNDELLHVLGQTASSAQQQLEFNRVVEGFLSSVMSLPRSEILRVYIMNDNALYSYTRTPYEMAEYSSYLESDWYKQACATTDPLLLPPRLERVYGDNLTPIFSVVRQLRSKEDNNITLGVVKVDADYTGIRSICDKVDLNAGGSLLIVNEQNQILYSSGALLQEVDAEDVQKIVAYTEDDLFASDQGNYIVNRFVLPDCGITLLAVHSYAALMRPLQENLLKTVLLALGSMLFAAVLIVFVVARFLRPLFDIIRLMHAVEGGDLQVRAQVHSHNEIGYLAESFNDMAGALSSMIQRNTLLAQEVYRAQYLSKEAQYNSLCSQIKP…
>MGYG000001542_04777/1-429	MRLSISGKVMIIYGSICIVIIILAFSLSYFGMVGRLQRDLKETHIALLKQIDNRIELVFRATEKDLLNLSQELEYVYFMYDSYEDPSQKYANSFGLSNKLQTLVHANEQLSSVFVYSDTSGDMMTDKALIKNNEFEDNWLQSYIEMEGYSKWIGTHKVRDGEKLQDVITLIRPYPLISNPGYRKGLVAVNINEDVLYRMVSDVFEGGQDGVHTFIIDDKGNIVTHDDKTQLYKNVTDIPYMKQVLDKTESGQFTAEANGGKQSVFYITSNYTGWRIVSVIPEAELYQPLESLRNLMVAIVIIMLVLALSVLFYVNRRTFKPLDRLAVKMTGASRQGKPGYTVKLDYLEKVFDQMHVDRKQLEQQVRDSKPIVKWRMVMDVLTGYRTEFESVNRQLEYSG…
>MGYG000278760_02988/1-424	MKKKRIEQNEIKRYFLIIAAFLSFMILSLLFFLSWLQQDVEVSSRKTVATNVERQSYHLKSVLDIQFNYLSGMASYMGEREDLFCQENKRLIQSIVKEQDLDLIGIMKANGDAYYNNGARKNVKNRGYFKKAMQGQKIMSTPLASKVDGRTKVILAVPIYRNGQVTGVLGASYNVGALNQMLFDDIYDGIGFSMIIDTSGKIISCDSGLSYRKIGINDNVYDFYTKSGEVAEKTMKSAKANIKKQESGILVLKEKNATRYLAYEPLHINNWMLCYIVPQSKAQEGFQFIVNKEVILFEVIGVGVITFLILIFQRTSMKQKEMREIASRDGLTQLYNREGTEQRIKEWLHSDRTKAGGVFMMMDVDYFKQINDTYGHAVGDRVLYKVGHLLKSSFRENDI…
>MGYG000090069_05838/1-428	MKHFSHPTFRTKLIFMICLFTVFIVLVVSFLNYQWYSRQLTQQTINQTQQIIEQAGSNINTYLEELNRLTLAPYYNDTILDNLENASGTPQEQLNSKRKIENFLASVMTLPRDEILRVYMMNEDQIYAYTRTPYEMSDYDTYPESSWYKEAMSTTKPIYIPPHLEKAFGNKKTPVFSIVRQIRSKQDNDKTLGVMKVDADYTGIKKICDRVELKNDGALFILNDDNQIIYQTSELTEPSLIEHIDTDSNQIERFLEDENGNKYLVNSYSVFSSGLKIIALNSYRELMQPIKDNLEKTILLAFSCILLTIAFFALFIKRFLTPLFEIIGLMKEVENGNLEIQVAIKNQDEIGYLAASFNRMIQKLQQFLTRNTQLVKEVYETQYLYKESQYNALCSQIKP…
>MGYG000139280_01431/1-440	MSAKKDISKELDKISDGAKQVQKKRKSLTGRIFKWMCLAVGGSLLIVGGVNIGINYSFLQESLKNQLTEVADMSSNTVSNQLSSITAELQQIAYDSGFDDLTDTGALSAKCFSILTKNPMLTDVKIVNTDGKCFYAETLDYSENESFKKAVETKKTAQGEPYAAKDLKHVLMDVAIPMFDSDNTTLRSVLMACVDMNTFSAVIGQTEIGETGYAMAIDQTGTIIAYPDETKLTERINYKTLAQADSSYQGIADCISNAIKGEKGFAEVTLDGMDKYVTYAPIANTEGWSCLVVATPSEYTDSIKMSLCIGTAVAVICFVVSVLVILTIVKKVIKPVKLCSDRIVTLSQGDLHAEPLDFGKNIDKEISQLSESTNQITTQINAIITDLDNMLAALGNGDL…
>MGYG000098637_00614/1-200	MDLISRLDDAADASSFDNLAVSDKSGVMLYQNGDTADCSDREYFKKAIEGQESIEFLKKGRMSGKTVFVFSQPVYRNRDIVGVVVATRSLSDMSETLVTHDSIENQYKFLCYEDGEIITAVIGEGEKSEISSGYLKDCFKPSGNAQEISENKVSIYEYNGQKYYGIYAPSGLDDIYIYSVRQKQIMRIILQVFTTDGLLQ
>MGYG000190414_01461/1-437	MKKNILLRTNLLVCLVIIIGFTTTAVLSYQANYTASVQNIEQVSALTSEGIYYQLTSIFTKPVNISLTMANDSLLKGFLADEKTQLDSQDYIETIREYLDAYRMKYQYDSVFLVSAATGRYYNFNGLDRVLEQGNPENDWYYEMLESEVDSTMNVDNDEVANAQNDITVFVNCKIKDNNGKTMGIVGVGVRIGYLQSLLRDYEDEFGVDAFLIGADGTVEISTNYTGYEKVNFFDIYSYDDTAKNEILNWKKSDSASSFWASAIPGEDTMNYVVTRYIPELDWHLVVERDTGLMIQKLNEQLLQTILIIAAIIVIILFVITFVIRKFNRQIVRLTRTNEQKRRTVFQQATEELYENIYELDITNNRPANVVTEQYFESLGAPSGTPYDKALQIVAEKEI…
>MGYG000045484_01923/1-418	MKLEPNLKAMRVGRRILLQILLLVTVVSALLSVASFLENRSAMLTNTQDTLTARAGESAKTIAAAIENKRFILKNIATLPAVQSRDWAQQRPALLQQAKDWGFENIFFFTTDGHGCYPDTNEIKDQSKEPFFDMIKEKQEFVTEPFIRENEGDSITTLIVPVKSPAGSIIGYLGGTIKLASINDTIQSIEIGQKGYALIANGDGQYVAHKDMQKVLHKETLHDEGSKEADALTTAIAQRAQGIADMQLAGQDVYAAYAPIDGTTWNIILVADKDETLAGVYHSARVQAFLFFIAVLLSIFVARLISSTIAKELADVGRFANALSSYDLDYQGTPRKMDEFGETILALNGSTKAMKGAIQSVQSQSKTIMGSCEEMEEKFQQASDDVQQTAAATEEISAT…
>MGYG000004068_01541/1-411	MKRLGIQQKIVILFLVFFIPVVALCIWQQVRYYALMRQNVSEYTTQLIDKISYDIERGMKELDSALMDVLYDASTAELLLTPEDSEASDTVALALGNARSRLRMNTMADCNIVLLSNNRKVIQSTYDEWTGSDRTLSAEWLDKIIRAEGGRVVVSAYSIRRESGSTVKVVGIARSVRSGRQRCGILLLEIPLDYFYSLCNGIEYGAGGSLMLVDNDDFVIYSTDAAKIGSRFTLAGEVERSTASILEGPNELVYSVPMAGLGGSIRTVAVVSRAQMEASIDQMFRQMLLLIGALGVCLLLVFVLTARSFCHPIISICGAMRQLESGNFQMRVQPTAKDEVGDLQRGFNHMAEQLGELVEREYVARVREREAQLKDLIRMMDPHFMYNTLEAISMTAYLS…
>MGYG000266685_01701/1-363	MKDRKRNPDSRKNIVFNIQSIILSVLMAISLVTIIVMGLLLYHRFKLALEKTAVDNTEATVEATVDRLNADLLDIRQILNGANYNVVQQFDISSREFSEQFSLLYETNSDKIQSLALYDPKGNLIASEPVAAEKKNVKVQTQEWYKNAEDAIENIHFSTPHIQELFEDGSYRYQWVVSLSRYVDVNKGETPETGILLLDMKYSVIRDVMKQINDCSGGIYYYLISQDGEMIYHPRGTELNRGLFEENSLETAKYEDGTYEIHSNSQNETVIVGSLYRLENDRCCAGECAGGKLQELPLLCICYCSGSYGHAFGGKPAGFPEDIQTDPGAGCFRQGPRGRRKTGYLYRRLLGDPPSGTFCAEVL
>MGYG000002526_03189/1-503	MKWIFKPRGLRPQLMLAFFMLAMVPFLVVTLFFLYSHGKDLTTQTSNHLVSVRNIKKNQLEDYFGNLKEQIINFSQQDFAGNSIGRFYGFTGAFEKLGTTPQEARARAQARYVPGSWDQLQKPDSTSDIEPSISALILADEMYGRVHQRFHRGYADMVRKSNYSDIFLIDLNGDVVYSVTKHANFATNLLSGPYQSSGLGSTFAKIKRRLDGGQKPQQIFEFTDFGRNELTGQVVAYMAAPVMQYDYVRGVVIFELLPDKLNQIMAEREGLGETGETILIGPDKRMRANAWLAPEFSVENSFSPNFRPLQTPLVVKALSGEQGVGLFRSYHDDEVLAAYTQVKVFDTEWAFIAEISTSEAYRPIRQLETLVILLGAGSLLLLILFSRWLSHSITAPLRS…
>MGYG000002356_01285/1-418	MLRSLRLKIAVVFSVLISMMFVILGTAMYQLQKEKEVRSLDQYSQNTMDLVTEQLTTFVQRTDEDMGYYANSEMVRNILQDGVTLEEEAFLTKEFSEYKKNHPGILDLYIGTKDKKTLSANLAEGGQVPEGYDPTTRQWYKDSEADVKKVHWGQPMYEIATGKLSVGVSKAITAQDGSVLGVVAMDVSLGTIQKLLHNIQYNNGGEMFIINDKNMALVYPEKIGKDVSKEPLVKSLNKEVTKYAVTTLKGEDVVVYSQSFDLMKWKIGIFYPKETIDGLLNSTRNTVIIMACISLLVGIIASYLFSRRLARPLQLLTNHVQKVAEGDLTLQMKVTSKDEVGELTNHFNHMVEQMNEMVSKIKNSVSTVQQSTNNLHYLTNETVAASREVSGAMDDVSGG…
>MGYG000013699_01829/1-422	MARHNRKLSFTTPIVIGFAGILISFLLIAVFATMTQRKDFLEDYHHINRNFTHNMATNYTETLLRGNDFILTRATTFFARNDELNNAVNVNPEKGLMQLMQLQNMMQTVSSISLADTNGHYLRAPEVLETEDSQSFDAKSRPWFIKQAQASTFSLYTSPYIDYFTHHPTITLYKPIISPEGRLKGSLAFHLDLTSMGYALRQMVAPVQGEFFVVQRDGKVVLHPDPGALFKPYVSEALMDRMTSGEGQLYDAVTDGWYYYYSFTNPDWFVIYRVDNSTLVNLTRHETDIVAWSFALAAIVIVLFGLYLRHASRTVLMNIINAIKTGDVQRAPRLEAMLSKAIESNKQRELTYVRQATIDALTGCKNRRAFDSDIAALMNDHHPFSLALVDIDNFKTIND…
>MGYG000181322_01474/1-430	MKPENEGSLFKRTSIRYMIFVYFTVTALAASIFIGLSLYSRMSKQMSDTMQEENQILIDQLNRSVDVWLRGIMKLSDTTYYGIVKNVDLRNESVNKEMTLLYDNNKDNVENIALFSRDGELLEAVPATRLKTGADPAAEPWFEAALKKTENLHFSVPHVQRVFDAGENQYRWVISAARAVEITEGSSTEQGVLLIDIRYDSLEQLFDGITLGNGGYVYLLGADGELIYHPQSQLIYSGLEDENLEAAAEYRDGIHQEEYKGKGRAVTVKTVGYTGWKIVGAAALGGGYYLALTVADAVSAITMFFVAVLLVILGTYCLFTAGSIAVLKLLRKNKNYYYKSRHFATVSGMIYRMKQNAVGLANICILSTMVLVTVSTTLCMYLGVEDALKRRFAHEVSVV…
>MGYG000162069_01846/1-429	MKAFKGIGSQLVLSFAVAVCVAIILVSLGSIRITKTSINANTEVTSEQTLDNVQEGFTTYLKTLSQPVDLLTRKNEIKHLEDQGELDDNVKAIKDSLVASVKVTNGAELAFFTTKTGLRVDGWAEINPETGKTANKGGLTRGVNDTSKSWYQNCIGSKARNTIYSQFSDPYVDSSSGKTIFTVSQEIKYTDGANYGAVGLNIDFAEVEDYVKNIGLLNTGYVILVNKDGKILVDNDKNTNVQDNVTSLECWNTIKNLSEDQYDTTFSFDEKINGESVHIVTSKDAVTGWTLMGFISESETQAVVNKIAQTTIELAIIALIIGIVIALIITRAVTKELKTLNNAMNMMANGKLTYRINVKSKNELGQAEANYNVMADQISSLIKGVEEKSGVLITASQKI…
>MGYG000050712_00328/1-404	MRFSQKIVAASSALLLCVIALLSFQQLSTVREEIESLVQDSLMEMVKGVKNTIESDLASKKGLAQSTTEILQLDPTNKAFAKSVLESPNLKGSFLAIGLGYESDATVVENDDGWEPNADYDPRKRPWYVDAKRERKLVVTEPYVDISTKKIIISIGTPVYQQSNFVGAMFYDVELTQLAQLVNSVNLFDAGYLFITTKDGVTIAHPNAENNGEKFSQFLPNVDLKEGTQRIELDGKYYLVKFAQVPSESWYIGAVVDESIAFAMVDDLRHSSLIYTVIGVLLSIIGLSFLIKVLMKPLGALSRAIEDVASGQGDLTKRLDTNTDMEFAILAKDFNVFCETLQKRIQHLKGIGAEIMHGTEQTVLGAHESASAMAQQLQELEQLATAMHEMAVTATEVAN…
>MGYG000001507_04616/1-436	MKINRLFLSISIRSKIIILSIICSLLPLVLIASLTFVYLSRVIENKMSDTTSNLLGSINWNIQTFVNDVEAISKLMLSSRDVQSFLSYDKPDFKEIYDLQNATRSLIVNISNNKSYIRYVFVGSEQRELMVTNQWDRFSYDNIYQAVSRSKWYKQVSAMGGRGLWLNSDEVRLVKDSPNLLLYGKQLNNLDTLEPIGMLIISIDRRVFDEMFKNISNREKGDLMILEQNKIIYSNSRNTDFKKIPQKELNQLNDLPEQGNRIATMGGERYVITFATNPGTRWKVVSMIPYSSINSEIILIRNVTLSLTLMAFLLAAYGSFLISNRITKQLTLLSSVARKVAKRDEIEGILFEEEDEIGKIGNQFLRTFRTNTELSDKLIEAKLKEKEAELHALQSQINP…
>MGYG000030171_01296/1-420	MSKMKKEKHLLTRILLIVAATFLIINTFQVVLIAERTKKITNQQIESDYTDLTKSYASQVVLKLSEYKTALDFYINSDAAQTGDTEEIVDWLRTTTSKRNKMFDYVAWVDETGKFQADNGNETFVTQRDYYQAIVKNGAGEFIDNPATSLVTGKTIIHVCRAVKYGGKNIGFFTGIVSMETINKLVKDIRLGETGIATLFSGNGKVISTSGDLDEMETLAADKANNDVKNHIQTNSTSEYAGHFWNRDPHGHKQVNIFSGISGTQWSLVIMIEGAQIFRIANEIILYMGVASAILAVTLILVLSLCVVSIMKPLGVVEKTLQGISSGNADLSKRISVKTNADNEIGRLASEFNTFVEKLQCIIIAMKQTKTELVAAGTKLNDSTEDTAASITQIIANIE…
>MGYG000003822_01725/1-435	MKHDYFGFWEDVKPRGIQSTLMITFSVISISLMLILGFVLDMRFSSVSRDEITRNTQKLMEQTGESLEDYLIAMRQISDAAYYNAVKEYDFSSQSQEIQKNLNLLYQANKENLRSIALYNEYGSLLAAEPVAVQKEDPDVTRQGWFEDAMQEVENMHFSTPHIQNLFRDSAFRYYWVTSLSRMVEITNNGDTQMGVLLVDMDFSSISRQMKKLNDSTNGEYYYLCDSKGNIIYHPRQVQLSDGIGRENNRIAASYKDGIYEETFDGENRTVVVNTISYTGWKLVGVLPDAMFTHGMINVRYFIAMILLLMAMMLVIISRIVSVRISRPILKLNASVLEYEAGARPEIYIGGSQEIRHLGYSIQKSYEKIEHLMADIVWEQNERRKSELDALQSQINPHF…
>MGYG000160657_00827/1-436	MKQIRKLWRKLTNAVNNRGMQFLISLSFTFVALVGMAFIGVFLYQSYGRASEDVVIQDTQQLLGQVEMNLNTYLRNMMRISDAMYYNVIKNVDFARDDISQELNLLYEVNKDNLVSISCFTEEGELIGASPVGTMKDNADIQDQTWFTSAKDKMENLHFSELHVQNIFENSSGRYYWVVSLSRGVELTSDGKLSGGILLVDMDFSGIRQLFTKVNSQELSYVYLVDGDGKIIYHPRQNLIFSNMLKENNQQAVSYSDGLHRENFQGQDRMVMVKTVGYTGWKIVSVTPMTNFYQNFSQTRIMAVIIIIISILVMIFANQFVAVRVSMPLKSLEDSLRGIGVEQERLAEGAGEGIYIGGPPEIQHLGETIKSMVKQLRKLTDDIVKEQEEKRKSELDALQ…
>MGYG000055831_02090/1-264	MVTSSAPIYDETGRFLGVATADIDLTQMQQMVLSLDVVANGRAFLIDDTGVYIADEDSEKLLSANILEDDNPSFAALGRQILSQQEGSGSYTADGQTYLAWYRQIPDSGWYIVTTASEQELMADAHTLGITLSILCAVFAALLFFILLAYLRRSIVRPLHTLQATTQKIADGNLSVEIPRNSKYEFGAVSLSLEQMVERLRLYIDYISEISAVLTQMADGDFSFALQHDYAGEFSSIKEGLLNTRGRVSDALKSIASSADQVSS
>MGYG000159671_01107/1-425	MLKQLKSQSLRKQISAAGMLGIVIAVVLSVISIFSYKSLKNTQEQEAKQYLNEVVSQYKNAIDIKIDGSLQTLRALSTFIEKSGDIGLAQILEQLRAESSQNDFLRMGYIQSDGTGYFIDTDGAEHYGIDVGNESFIQKTLAGEDTVSDTLTDIFSGDTVNCYSVPVYLDGAVTGALTATTSSTVFSSIIEQKLFGGNAYTHIIRSNGDYVVRSSHAVIQKDIKNIFDDGNVSPEDRKYIEQSAKSGQSSFSTFEYRNQKYWTTILPIGINDWNLFCVVPQDYLSENFSTLMTVFLVIMICITALFSVLFLYIYHIIKKSREEITRLAYTDVLTGSDNRNKFILDMQRLFNDSRNYAMVLLNINGFKFVNEFYGYDAGNMLLRHIAAVLAANIGEHELC…
>MGYG000190641_00255/1-414	MKTLRSKLLLAMLSIALIITVLLSLVSVYFINVSAKDTLKSTAEPLAVQAAKNFDSTISSYTNNIVSTVKSDSFLGAKTDADRLKAVKSGFADNTGFYLNFTVYDGNGIVLATDNEMVSSSVEKEHIISACERSSAYITDIYTFGGKNYFSILASTKSGNSEQKVACITIQSDMLVNALNEYTFGKSGYVYLVGKDGDILLHKDTDQIGKNALEIGKKDEEYMEVTNAVEKILANNSGTTEYKFKDNNYIVGYYGSSYFDGTVVMVTNVADFTTASSSALTNIIVMGVVLMCLTVLFSLLFAKRITKPIISTTNRLRSLAQGNLTDPVDVWYSKDELGVLSNSLEETIVCLRQYINLITVALTQISEGNLCHRMEGTFKGDFYKIKSTFNEILDSLSDT…
>MGYG000181183_01641/1-275	MPHVQHIFDTGDSQYRWVVSVARAVEITDGPYTDQGVLLIDLRYNSLEQLFDGMNLAKGGYVYLTDSNGDLIYHPNGQLISSGLAMENNDNTAILRDGNYQEQWQGQTRVVSIKTVGYTGWKIVGVMPLDTVSLNAIKTRILIVFIIALVLFILTIINSYISSRITDPIKELEKSVNQIEEGNLETEVYTGGSYEIQHLGKSIQNMARQIKRLMDDIVAEHESKRKSEFDTLQSQINPHFLYNTLDIIVWMIENEKQSEAVKAVTALARFFRISL
>MGYG000224177_00964/54-338	ITEIADYFSKELHYHIPNNYPFVGRDFNATSAGVHVDGLSKNEEIYRILARPVPIIITDKSGRAGVAYWLNHNLKLNGTEHEVSKRHPAVGKIYDAIMESYKNGRTTSYSYEEMEILAHRFMPELFTSEFDHMKQLAGELSAHLLIKLAEEESLLTYGKDACSRLNEFAKEYPFIQYLYLTDAQGKLKCSTITDPAYQEKYEALPIGYDFSDREWFKKPMATGDLNIMDVYQSRFTGKLVITVSCAVTDKDDNITGVLGCDIQLEQLLKRAQELELAQHEEQDRG
>MGYG000232385_01809/1-440	MSAKKDISKEFDKISDDAKQVQKKRKSLTGRIFKWMCLAVGGSLLIVGGVNIGINYNFLQESLKNQLTEVADMSSNTVSNQLSSITAELQQIAYDSGFDDLTDTGTLSTKCLSILSKNPMLTDIKIVNTDGKCFYSETLDYSENESFKKAVETKKTAQGEPYAAKDLKHVLMDVAIPMFDSDNTTLRSVLMACVDMNTFSAVIGQTKIGETGYTMAIDQTGTIIAYPDETKLTERINYKTLAQADSSYQGIADCISNAIKGEKGFAEVTLDGVDKYVTYAPIANTEGWSCLVVATPSEYTDSLKMSLYIGTAVAVICFVVSVLVILTIVKKVIKPVKLCSDRLVTLSQGDLHAEPLDFGKNIDNEISQLSESTNQITTQINAIITDLDNMLAALGNGDL…
>MGYG000077831_00042/1-407	MTRKRRGLSMTSILVLALVGTITAIVLGAMAVFLQTYQRSLIRSVQTSARQSVAQVGKTVEDYLDDVNSLMELLERKLEDPRQDRDDFFAAFLQIRPDVVAVTTYDAAGGLVDCRSRAAKRTEIYQNLSFDPDKMDAYAGGYVSTPHVASIFQGYYPWVVTLVAPLDAPGREEWIALDISFSSISAYLNDVGIGQHGYCFLMDQSGNIIYHPQQQLIYSDLKRENTSLIAGLPDGSNESGSMIYTLTSLENSHWRVVGVSFVEELITESVQEVSRILAASGIGILLAAVIISFVLFRTLSRPMHGLTAAMRQFEQDADNFTYVPVGGAREVRVLSDSFGQMVVQIQRLMEQVRAEEVNLRKTELRALQAQINPHFLYNTLDSIAWMCEQGRNAEAVEMV…
>MGYG000004896_02144/1-329	MMGDRIAQDPNPDHVEQFLKEANDPLDAIEGDTFDGLYMYYEGCYLYSWDTPASVYEESGYVATERPWYRSAVAAEGAVAFTPPYMSYANHYILSTVSQLQPDGRTVFAYDIKMGAIQDIAMLSERFPGGQIMIYDGDGTVIGSTDEAYLGSNLHSSAAEAQAAADEARAKADAGGFASDDEQEKATEEADASAAFASFWDGFGSSFANLEQMAGGVKLLTVDGQPYFGRVQREGAWGFLALAPAFGVLGETVGSWLVPLLLVELLLVYALMRASRAQKARELRSAYIELGQMQSRLEIALEAAKKDAAVDDLTGMMNARSFKKEVTRL
>MGYG000088041_03024/1-412	MKNGTLYQKIIIMLLFLTVMPLLTVGYFGYEYFSSILEEKIVKSNSETIGQVKARLDSYITDVDSVAKTVANYEEFQLLASESLSEDYLHYAQTQNFVAFSKLMILTHQDIQRITIVRKDLSRIDSMGRYLPTGGNLNKEKFAKLLKLKKPTVLSPELGEQTRWVIPYVQSIFDPENGKVIGAVIVDLDLQQIQDYLEDSTLLQSGFIVVKNDQGKEIYAPKNFNSEDLLTVSSKKDNYFHKREGKKELVIHTTSSLSNWHIYGVIPYQTISNQLQKTRYIVFLFALMIILAVVGVALFLRTYLVKPIQRLQTLMFEVERGNLFTRSNFKRNDEIGKLGTSFNHMIEQLQQLINDIRVSRLNESQAKFLQKEAQYQALQARIAPHFLYNTLDSVSWLAR…
>MGYG000189199_01195/1-419	MLRKRTSSNIILIAIVVVLVLLSVVSFVLYQNNTRNILAEKSKADMKKSTDQSIILTNSLIDNYFSELDTIAIFCSVNTGINDHEIFELLQQKNLGNTYSQIGVAGLDGFIYTGSGSKQNVSGQDYFQRAIKGERVVSNVITDANTGRDIIVLAIPIERNGVITGAACSQYDVQSFTDLLSSSQFKGAGATMIMQKNGKMVSSYVGMEAFDTFYDALEQQMEFRGENTLESFKSRVKNEESGLFTYFRNNNERYVYFEPVGINDWTMISLVMAETIDKQTTAINAGAFVLMIFNILLYGVILAIVIAIIKRFGKQMEANQRDPLTRLYNKDIAHTIIERHLKKEGQKQRHACFFLDIDDFKHINDTYGHQTGDDVLFSVAQILLHCFRETDIIARFGGD…
>MGYG000283187_00812/1-396	MNNIKIKLSVIANSIAIFALSILSIISFYFTKDSLYQSTLYTETELLKATQISIEDFRSRNISLLNTLEKDILKLPYEALNSQDNIVNNVGAILKYYRNSGNLLAVYIGLDNGENIMSSDLSEKKNTNITINGKANNYNATTREWYKEARNSNQIYITPAYIDAVSNEYCITYSKALYKDGKFIGVLGIDILLTSLQDQIARTPGNTFVFDNKDKIFAATNKELLNPSIDHSPVLNAYKAHGDNNFFSYKLNNEERLGACTKVFAYTACITESADIINKPIYKAAFIQAIVVIIVVVFSVILLYFIVSKYLSPLAAIQTGLTSFFDFINYKTKNVSTIEVKSNDEFGQISNAINENILATKRGLEQDNQAVKESVQTVSVVEGGNLTARITANPRN
>MGYG000001479_00725/1-416	MSLGMRFKTALIVSLIVIISLSSISVTGYLFSKKYILETNDHLIEKTAEVRSNEVESFINDAVTKVEGIALLEGLENVSPEEGVKTLSKVFPFYKDTFDNISFANGEGTRWNYKGEKDSIADRAYFKEAMSTKKPSISDVLISNTTGKLSVVVAAPILDSSNNAKGIAYATLSLAKLQEITEKLKYGTSGFGFIFDKNGVLLSNGKDSSSIGKLKLSSEESSSELKGVWENREKSSEEKHIKYNSGGKTAIAIVHPILINGKDNWYFSLSVNEEETLTNINKLSTTFILISCGFIIAAVLVSILYSSKITNPITRLSNITQFIAEGDLREKNIIVNSKDEIGKLTNSIILMSNNLRNIVKSIIGKAELLAASSEELSASTEEFAASAQSVASTIVKVQG…
>MGYG000018611_00358/1-416	MEKQQRRALNSIVLSITTLVVVAALLLVGIGLVRDKMMRNTQQMGMSLAESYAREPQSRLDSFARVFQMAWLYTGQGITGQMDWDTLQHGMEQYQQNVDEVFGGHVADLYAVIGGQIVAANPWAGDSDYDYTSTDWYQNAMASPGEIVFSDVYEDAITGDQIFTLSKAMETEGDVLAMDVYINQSDVLDLEISLPSTYHFYLFDTDGGLLYRLIDRQATDPVYAEQLISGVRDGSLFAYDAQITDPQGVARGVYYAEMDNGWTVVMTIPIQEVLMGERDPLIYSLIGVALIAFVTLLFMVVRDILNLRRLAETEKTIRVLSDSFFAIYRVDFAAGTYRTIKTSPDLRGSFDESGDYEMLLTQVKKRVHPEAYAEFEQDFSLKSIAQRVKENVVDYGGDY…
>MGYG000274822_00553/1-455	MKKKNSSKGTGIRSIRTSIRVKLVAYFLLVILISMILSAVLVDNRVTAILDDNMKLTSRQTLDEALDGFQTYLNTISIPVDLLTRKQEVKHLEDQGDFDTNVSAIQDSLVASLKVTENPVRAYYSTKSGYLLNAYLWNDPGTGKVKQTKEIKTGVNNTSKDWYTKCIGSKKRANIYATFTEPYTDTQSQTDRPAGSKIMTVSQEIKINDDVVGVVGMDIDFSTVEEYVKNIRLMNTGYVLLVDGSGNIIVDNDANDAIQGSVSNLKCWSEASDDNEAVSYEEKINGKNYYVTVLQDEITGWKLVGLIQSRVENASSQKALLNTVIIAAVVGALIGTAIAIFVAFSIAKAIKKIQGATEKISKGDLTVHMDVTRNDELGELQANFNDMVEAVSALIHEVN…
>MGYG000139456_01231/1-422	MKLATGLCLYVLCICMCIFAGISIVLEKYTATRESEQAHRLTELLQSQMVRSVDEDLDRVARNAYRTAREIEEMASPVDETAAARLLGIMIESDPVIKGGCMAYVPERIPGNAGEWMVYAHRTASGIESSQLGNTDYAYTSQPWFTDPIASGNPTWSKPYVDKGGGDCLMTTYSIPLKDDSGTIYAVITADVALEYLEKEIEELRPYPDSRSLLLTADGAVLEANPADATDRMSRLIAETSHQLTTSSHADGDMDVDGCQYIACYSRISGPDIIIATVSPYKSVLSTIMQLKLPLMIIIGCGFLLLLAGIRFVIIYATRPLNSLCHAAIEIGRGDFTTPLPPAGPYADLGRLRDAMSHMTESIQHYIATIADNARSMERIESELDIARRIQQGMLPRPW…
>MGYG000004967_02069/1-431	MNRNFYQKWNAFYSKVSLRYVIWGAFTFTALLGAVLMGTSFYNRFSLQLQGIVEKQNRALIEQVNNTLTSEMRNIMRISDSLYFSVLKSEENVPVEEGFGLLYDTNKSSIQNIALFSKEGELLVSAPAAKLKPGIDVTREMWFQNAVTQTENQHFSRPHVQNLFVNSKGNYSHVLTLSRMVQVPDAYGMQDGVLLIDLKYEQLESIFKNISLGEEGYIYLVDGAGNLIYHPQQQLILDGIEQENHERAAAYKDGVHDEVFEGQHRKVTIKTVGYTGWKIVGVVSDKAAQLSTVKNTIFLTALVLSFMLILSIINSYISRKVTIPIEHLEGAVKRIAEGDLETTIEERGAYEISHLGRSIRKMKVRIKKLMEDIVREQEIQRKNELDTLQSQINPHFLYN…
>MGYG000001535_00336/1-477	MRNRYGKRSWEIRDFSLNNLPIRYKLIVHFMLISILPSIGLGVLTNWTVDRIIERQITDNTLQLIGKVNRSLETYVENLQNMTFFISFNPEVLEFLESGANLQTGGSPEASTEGSTPAEGVNTSLKDVADASESTAILAETDPDHYEIRKFLQGFTTLYSEVAGILIVNSQGEYISNEMYARTSDNLTQENWYQEAVRNKGIFKIIGHPRARNVTTHVNYKDSEVVSAVRAILDPETQQVKGVVLIDLKLRVIAETAQDVRLGKTGYLTVVDGNGELIYAPPDPYIDRVPLERLGQDGSGTYAERLGGRDLQFIYRHSPFTNWTTVGVFSMAESAAEMREIRFYVVSFVFVVCLLGMTASFYLAHTISRPIGQLASFMQKAQSGDLTIRHWGDRTDEIG…
>MGYG000285991_00955/1-434	MKDRKRKPDSRKNIVFNIQSIILSVLMAISLVTIIVMGLLLYHRFKLALEKTAVDNTEATVEATVDRLNADLLDIRQIINGANYNVVQQFDISSREFSEQFSLLYETNSDKIQSLALYDPKGNLIASEPVAAEKKNVKVQTQEWYKNAEDAIENIHFSTPHIQELFEDGSYRYQWVVSLSRYVDVNKGETPETGILLLDMKYSVIRDVMKQINDCSGGIYYYLTSQDGEMIYHPRGTELNRGLFEENSLEAAKYEDGTYEICSGGQNETVIVGSVAYTGWKMIGVVPESVQAANYKNFRYYVFATVLVLMVMLLEGNQLVSRKISKPIRELDASVKAHEAGGKPDIYIGGSSEIRHLGHSVQKSYEQIEKLMDEIIRQQNERRKSELDALQSQINPHFL…
>MGYG000218191_01614/1-228	MDQRELRGLRTYALYCIVAAALLAVVFLFYFSRTKQNIQEQAETQLTEVTRQYANAIKTDMRGNIQTVEAMAHVFGELGQGNPETIIPLITGAVATLGLKRMGFVTLDGMAHTTDGLTFDARDRLYFKRALTASSTVAILLVDKTDNTPINVYVSPIIHKGNVLGALFATVQTDAFIMSIDDRLFNGSGQVLVTNNQGYILFRGRGSVQLAQQHRGTDSRERPRPSRA
>MGYG000281476_01668/1-430	MNSLSKKQKTHTLLTIVILVLMILTMTGLSFLMVQRSKSLIMNETQRYLSELSKQTSTRVEQNIARNMSQLREVSSNLSQVATNDAIGQKIIDTSLEENGFSWIGYVNQKGTLYIKDHTSVNIGKLDVVRDAMHKQQSGVSKQLEQLYGEDGILYAVPFYVKGETKGAMVAWNSTADLQLLSDTDTFNGVGFSYIISQNGEFIMHSSNRYAVFQEQGFYESIEDVADIDRGSSLHTMMADLQARKSGTLHYTVHKDVRGESEERTLYYTPLQEGSWYLLSIAPSMIYAENIQGFTNFSVMINVFIFLVFGILIIYILFSNNKFNKEIYRVAYVDPITGGFTAPRFEKELQRLLSDFHPFAFVSLDIRKFKLINDSFGSGDGDRVLHYVHGCLQSILKSD…
>MGYG000080166_01102/1-406	MRLSIAAFVLFVALAVTGGLILRDTLLQNAYESNTALSRYYASETDSNLVTYEALLEFGTASIEARVYEDQPWDSIEEWASLYCERLRTVLGNESINLYGVVDGRVLAVGSEALGDAGDPTSRTWYQAAVEHRGEPVFTDVYEDAITGEPVVTVAEACAGVDAVLAFDVYPESFQFRFATSDLPEGVSYFLCDSAGVPLHAETDLPEEDVAPYLADLVSRIDAGEFEGHDANLTDSTGELRAVDYTRLSNGWYSIVTTPYSLILGGLGTVYAVFVAMGAAFLVALVAMAVRDRRRARAMERTNETVRVLGNSYYAIYLVNYDEGTYEMIKGSDYVRERIPPRGPYPDLLRTAGEVIEENTFREFEESFSAENIRELVANRVRDYGGDFLRKFGERYRWV…
>MGYG000094976_01793/1-421	MIRAKSLKNVLSIVLIFLFTIISFSDFAFKTNVQEEENSKINLREISLQSSNAIKIKLDSSLSFIKSVANMVSYFNTIDNSKIVPLLANISKESDFQRISIVSPDGISHTSDGKIINVSKYQYFKKAIKGESNISEVVKSPIDGKDTFVIATPVFNKNNKIIGVLYGSYYNDKLAEFIDITSFNSEGYIDIFESSGQFVLKSSHTNKLIKSSSNIYDIFKKASFDDGYSYKKIYEDTKNNKSGFTSYEYKGENRYATYTPIGVNDWYVISVIPQYTVRRNIDKINQLAFSLIFKVFLLFIMLIIYIIYKNNKSQKDILKANKEISSITNSIPGGVQKCTLGETCNINFLSDGFIELFGYTREEIKTLFNNDFYSLIHKDDVERIKKEIFKQLYKNKTVE…
>MGYG000002407_00665/1-433	MFAKMSLRWKLLLLSILMITVPLSLQGIVTYREFSSSTERRATENTVQITEQINRNLDRTLAEMQRLSLTPLYDPNVVAILNKYGGASSVGIRPTIEEREKMFLYISGAAYGLQEVKGIQIIAGNGFIFTNVDSTLMKFADIGALPWSEKVREADGAWALIPPHSLGHYIPGDPDEYFSVARMLREPGSNRQLGMIVIDLKLDVFRTILANYRFEENGNLFVMNGSNDLFFEKTSGETDPSLARDLRAVSATYGSGVYERAPGGQRFITVVDNSSYSGLKVIAYIPESVLLQETKQLQKFTIFIAVLFVAAACLIAIFFAYRISQPLVKLKQKMLLVETGNFKQSVPVETQDEIGQLGRGFNRMAEEINRLVNEVYAVEIREKEAELASLQSQINPHFI…
>MGYG000031206_00623/1-436	MGGEKKSPLRMLSRFRTIRGAMIFSYMAITLLALLIFLLFSLNYTERTILENSESYTIQLVEQVNGDIDSYISYMENIMEIVTNNPELSDYLFDRMEHIMMRERIQEQFVTLLDARSDICNIAVFAKNGRTLINRGTDTRNPYVDLASMPWYQDTMEAEGKAVISASHVQNAIEGKYQWVITLSKGLINPETHEVEGIFFVDLNYSSIQELCTNVNLGSKSYLFIVGKKGKIIYHPKQQLLYSGMKTELIDEVLENGTGNFLTSQNGRRQLYSVFKSDKTGWSVVGVSDVSEFMKNRSEIQFFYLLIALCLGVLSLLLALWLSGEITKPVKELEQSMKNVQKGEFDKALISPEGCNEITSLTHSFNIMTEKIQNLMAENVREQKQKRKSELQALQAQIN…
>MGYG000095715_00525/1-441	MEIHHPEKMKQKRKKGERSFVPHTIQGTILMAFTIISFVLLMILGLVLYQLFARRMRTSSVESTEQIVQQSVTNLEDYLANMRRISDAVYYNVIKNADLSTDSIDREMDLIYEAHLEHLVSMALFTADGRLISASPIATTKENLDVTTQSWFTEALRKTDNLHFSTPHVENLFLDPACRYRWVISLSRAVEIYENGTPTMGVLLVDMNYSTIERMMERINQDSSGQYIYLTDSSGSLIYHPKQMQINYGILTENNINEAHYQDGHHQELYLGARRQVLLNSVSYTGWKMIAVIPASAYGVDAASLRFVVILLVSISLLVMIFVNQIVSRQISLPLNRLNRSIKRMEGGDVVPEDIYVGGSEEVEHLGRTLRSSMTRINQLMDDIVIEQEEKRKSEMDAL…
>MGYG000010799_00154/1-344	MLLKNNIFILFTSIFLSLMVGNYYLNRSFVREILANEQLEMLKNSSEKIQKYFENKKFSLGAISELISNFDYKKDQNLIEDILNKSQHIANFSSVYVGYENNTMLSSKAFSMPENYITTKRPWYLSAIKSDNIYITQPYLDTGLKIPVISISKRIKKDGHIIGVLCGVISIDDIKNKILDSNYEDVKLFLTDQNFNALFEDLYSFDKSIIDKIDLNKTLSFESKDEIFNFKQLEHSQLILVAKTPKKNIYKKINKQFIVNLIIYLFSIVVFFILAYFYNSRFKKQEKIFKQHEREYEILLFQQAKMAELGQMLSALSHQWAQPLNSIGIFLENLVQFNKTNKLT
>MGYG000269650_03048/1-412	MKEKKVMYPYFIVALLTVFIIGTMAYFYMDYLNAQIGEETMISMNEVSQKNAATIENRIKDNLQMVDSLSEVVIYEDLNKPQEIVEKMKYLAEKNHLKRIGIADVTGDCYTTDDEHLNISQREYFQKALKGESNVSEVITDKIGAGDKINAYATPVMRNGEVKAVFFYVKTVEDFSQDILITSFGGEGHSILSDTTGKIILRCDDYDGFDGIDTMKDLCYSGKTKYFDDDNDSGFIKFIDAKSEDCYLSFEGIDYNGWFVLTVVPASVVTARITSFSKIAFLTWFIIILVAVIFFVVFYHFRRRSQRQMEAALYNDPLTGHKNFNKFKTDVSLLLETSPKRDIFSIVEFDICEFKMFNKIYGYAFGDDLLITIMYAVNLHLRFGEHAARISEDRFVALL…
>MGYG000081216_00120/1-420	MKNTTKRRSKSISKAIMSMLLILGFVPIVIMAINSYIINIDTLRERNDLAKQSAVATLQKARTDLSKTTNDKLTEVSRQPIFENDFDFKQIRRDLQLTISGDDSYTNVIFINQNGKFTSAKSIKDTADLRTKDWYKGAIQKEGQIYWTTPHYLEATGQWLTTASTVVRNKKGDSGVICFDISYDGIINEFADMKVGRTGSLTLVSNTGNVINSTGNENAGTVYKIGKNISQSPEFKAIANSRKRKGTLHIKGESKTQDIYFDKGNNSSVTWTFAKVSKKDLTTEQTALFRNTVFIFIVIGILIVIATIASVRWITDGVGIFKNRIQEAASGNLNKLDKYDPSIKQHPLKKLAAKFVSPDPNGHEFNQIAYEYNLMIDATAELIGHVQTNSAKVDEMSTS…
>MGYG000006968_02154/1-424	MEKRFKLREWIRRFGIQLSLFFLGAGLAVILLLSGAVYFFASNLLMNETVSKTHDLLEMSGANIGTYIARIKGESNVFAANPMLRQYLSKDDESLRAGLMSQIHTLLENDSYIKSIVIVSKDGRILSNEENLDMSVSSDMMKEDWYIESIHNTMPVLTGARMQSFSSDKDNWVISVSTEITGDSGDNLGVLLMDMEYSVIEDHLRSLDLGREGYVFLLNDKGEPVYHKDTSYFSNPDKKRQLLEIQSSGDGYDKAGNRLTYQTRIGNAGWTMIGVVSLDTLRMLEQQLFEAVLLTGGLLFFMVLLFGTLFARRLSNPIADLEHGMSEIEKLAEVHVRKNSFYEVELLAGNYNRMIHRIRGLMDEISEKEKTLRHAELNALVSQINPHFLYNTLDTIVWM…
>MGYG000003644_01598/1-441	MKKIEKYYRQLITYMKRHMQPQSIQMTIAISFTIVSLISMGVLGISLYSRFVNKMQDMTTQSAEQLLNQTAINLEDYLRNMRRISDAMYYSVIKDKDLGMETLDEEMNLLYEANKDNLISIACYTNDGELVAAAPVATEKGQLDIVNQEWFTEAVGQMENVHFSTPHVQNLFDDSSYRYYWVVSLSQAVELTNNGNSALGVLLVDMNYSSIEQLLTKANTDNASEYIYLMDSNGEIIYHPKQKLIYTNLYEENNLVAASYEDGSVQEEFDGEKRLVTVKTISYTGWKLVSVVPMSSFEMGLSSLRMFVILLTALVMLMIIILNQLVSARIANPLQKLNESVKEWESGNLNPDIYVGGSLEVEHLGKTLRSTVEQIRELMHDILVEQEEKRKSELDALQS…
>MGYG000041102_00509/1-389	MKKLGLGPKMILSFLVAIAGSVVICGVITYSRTKNVLNSNMQLTSEQTLESALNSLQTYEKTISLPVDLLTRKTSIKQLEYEDQFDDYIANVQDELVAACKVTQGAVRSYYATSSGKLITGWVKYEDNGDKTAMNTIEENVDLSGEDWYVNCQGRKAKVNSIFSYITQPYEDPQTGGQIFTVAQEVKYKDVLMGVVAMDIDAAQLENYIKNIRILNTGFAMLIDADGNIVIDSDKNTFADGNVTGLEFWTPISGELKSLEEQKSAMEEAGDESASDITLESVYTMRADGMDCAVTAMTDQVTGWILLGCISDVENTGNLAKINGALVFAGAFGVIFGIVIALITAYSLVREIKKIERATAAVAEGDFTQTIAVTRGDEFGALETHFNDM
>MGYG000103085_00686/1-427	MKKIVTGSIRNSMIFCFSVLILAALMIFNLISLRYTTETVLDNSIDYTSRLIGQVNSDIDSYISYMENISELVSRSADIRYFLQSGEEGNLDTPEYQRILTQFETVVETREDLSNIGVIALDGRSIINVGWDSLNPYVELEKVDWYRGAAEGKKVLTNSHVQYVIRDNYKWVVTLSRPILGRDGGTEGVFFIDLNYKILSGLCEKNNLGANSYVFILDEAGNVIYHPKQQLLFRGLTTELTKEVLACKDTYFLSGKGKTGKLYTISRSEETGWSVVGVVALPELMQKRDLTEKLYMTMTLFLLLLGVLMAVLVAGAITRPLRVLQDSMKEVEKGNFEKASIEEYPDNELGHLSRSFNTMTARIRQLMEQNAYEQEQKRKSDMKALRSQIKPHFLYNTLD…
>MGYG000237693_01273/1-392	MKTFKGIGAQLVLSFVVAICVSIILVSLGSLNKTRTAINGNTKVTSEQTLEAAQEGFTTYLKTLSQPVDLLTRKNEIKHLEDRGDIDTNVTAIKDSLVASVKVTNGAELAFFTTKTGLRVDGWTEINPDTGKTSNKGGLTRDVNDTNQSWYKACIGSKARNSIYSVFSDPYKDSKSGKTIFTVSQEIKYTDNSNYGAVGLNIDFSEVEDYVRNIGLLDTGYVLLVNKEGKILVNNDKNTYVDDVTKLECWNTIKGLGDDKLDTTFSFDEKVNGESLHIVTSKDAVTGWTLMGFISESETQTIVDSIRNRTMLLSIIGIIIGVAIALITARSISKELKKINTAMGKMADGDLTHRIEVKRKDEFGQVEKNYNDMADQIAGLIKGVEEKSGVLI
>MGYG000004878_02326/1-440	MFARYNKSFSAKLSFYVISFITVLSVILFGIFYHYSTKTLSKEAEDKIETMAEIANLKVSALLSKVEKIPDNLGWMIMAYVENPDSLFSITRRIVKENEEIFGCAIAFEPYYFPSKGHYFAPYSFMSGDTVKTMQVGSEDYNYFEKGWYKGVRETRYWSKPYRDAGDPDVITTSYAVPIHGKDGELIAVLSVDLTNKWLRDLANSMKPYEGSYTVIIDKQGRYIMRKEGETTIGKNMFQTAEEASDPNVARLVREMAAGKSGSLVVKDEKTLSYVYYTGVFATDWYMAVVCPYAQVFGKLNQFNMYMLIGFLLLLVFVYIMCFVAVRRITKPLTRFSMSARNIAGGDFNTPLPIIRSKDELGELYESFQFMQHQLTEYVEQLRNTTTANEKIQSELRIA…
>MGYG000149522_01061/1-431	MRKNLEGKEIYKNYGIVIGIFLIAMMISILIFFGINGKKVRKNTEEELHSYVERQCFHLQSVLDVQYKYMEGLADYASLQENLKNEENLNLIRSLQKQSYLEAVSIIDENGLSTYNTGEEKDVSDRSYFQQVMKGEQTLSDPLISKLNGEQRVILCVPIYQNGVVKGAFGGSYDLAYLGSLVFEDLYDETGFQFLVTQNGDVISLDHSADDMVNPVETMLSTEDNFYSRCERLRFLGKINVDDLREDFEQQKSGLTEFEENETLYYMNYAPLSINQWMLCYVVPQKAALEKYSFIRRYELILAFVLFLLVVALFLVITVMNGRRQKALLYYARIDELTGIFNRRALENKVKSWIASEECSGKQAFLMMDIDHFKEINDVYGHAVGDKVLKEVGKILKEQ…
>MGYG000003072_04819/1-495	MKATAQSDIESDAEANANAKANISAMKTNWTPRFKAFIQRKPKTLAFKIPFAYFVIILLTVAFSALVLNRISESDAQRKINEASLQTITSIETNVNLMIENVNNYSKMIFSDPNLQNLLRQGNVYSNLQTQSKVSAYLTNLMQAVPIIDSVYIYDNSGHRFSVGTQEWPTFMEANVKEAPWYEQALKHNGRYLLRLNGGNNDSGVSATGENDGQEVVSFIRLIRDLDDTSPLGFLVMNIKGKSIAQAYANLSAPDSFQVAILDEHQRVIATNATDGKKAVPAVSGESISVASGQEGMHEMLEANQAKLKQTFQEQSSGFITLQSGGQEYAVTYRSSGDDQWKFISMSPYQATDTRNKSMVMLALILLAVNGTVFFVSSFIISRSVIKPIHKLLRSMQKA…
>MGYG000179110_00011/1-440	MFKNLRSLREKLMITVLLLLAVPMGIVVLIAQVRSQAVIRSQALTLSTKLVTAGAERLETSCERIDDIYRSIYLNEGFRAFLRGAGREKSTAERHGETEQLQSVFLSALSSRSDIFSVIYVTPDGRLVYAARSEAGSYDDYRAAALPDAYLALVSDSALSSDSAVLLPTGAHMPLRHAPQGGAEPVYAVARRIVNTEGHFEDAGTMFITVDLSDFEKLAELIRPGDDSRVCVCDETGRLVFDSAGAASGETLPEEILCFSDGEPQHELTSGGVSYAMASARAEKAGWYVLILTPQSEFSAGAMSVSSAILTAAVAALILIAVVTAIASRVISQPVKELADAMDETQLRDLSYRVTVSGADEIARLGNSFNALMDKLERSLAGEYEAALQQQKAEIRALQ…
>MGYG000003466_02109/1-422	MNQKSQKLSVKLITVLGIVISTLFLALSVVSNIVIKKESTIETQQNINIIATSYAEKISSVIDSCFSALDFYTQSDAVKFSKTSDQIGTWLATTQNRRNSYFNYVLFIDVNGNSYYDDGRTGFHGERPYYKQIMQGQEKVVTNPTIAKATGLVSTMIVKAAYNQNNEKVGMFVGVKNVKEIQDIVNSLKYGENGYAILVDGIGTVVACPDSKAQMELNLLTSNIPSLVEMKSIAQEMTNGKTGLKYINGMTGVGQELVVYTPVEYTSWSFGISIPKAQIENTAKKITVILVASNIAIAIIILVLLVTMLSAALKPLSMIVENIEGVTSGDADLTQRINVTSKDEIGDVAKKFNGFMQKLQKIISEVKKSKDNLVAVDDELQTSTNDTKLAITEIINSID…
>MGYG000002375_01851/1-453	MREGIKIKSLKNKLVTISIFLVAIPVCLSIFISNYYMNKNLRPHIHEDHNILSNTIANGVADYMTKAYALTEELISNDYVREFNAEKQNLAVKDAIKRNPYFDLFCIQNMKGDQTARSRGHLANRADRWWFKQSVKTKKPFVSKSYLTVNDNSEAINSIIFPIIDNKGQMRGVMDADLKLDELQKMVEKYSTDNTYAYVIDGNGAVIAHPNKEKVQEIYNYKTLQKTVRQKDSSGKVIKDKNDVPVTKTETIEVVDKLKEIVGLALTGKHGIVEYKDKDGEKVISSYGTINLPGDSDNWAVITTQKEKDAFAMIYDIRNRIMIVGFIVLLLAIILSYIVSARLIKPLTNLSELTQRAAKGDLTVKSDYHSEDEIGALSISFNNMIDNMKALIFNIKEVT…
>MGYG000028322_02314/1-440	MSAKKDKSKEFGKISDGVKQVQKKRKSLTGRIFKWMCLAVGGSLLIVGGVNIGINYNFLQESLKSQLTEVADMSSNTVSNQLSSITAELQQIAYDSGFDDLTDTGTLSTKCFSILTKNPMLTDIKIVNTNGKCFYAETLDYSENESFKKAVETKKTAQGEPYAAKDLKHVLMDVAIPMFDSDNTTLRSVLMACVDMNTFSAVIGQTKIGETGYAMAIDQTGTIIAYPDETKLTERINYKTLAQADSSYQGIADCISNAIKGEKGFAEVTLDGMDKYVTYAPIANTEGWSCLVVATPSEYTDSIKMSLCIGTAVAVICFVVSVLVILTIVKKVIKPVKLCSDRIVTLSQGDLHAEPLDFGKNIDKEISQLSESTNQITTQINAIITDLDNMLAALGNGDL…
>MGYG000177152_00863/1-394	MNSIKIKLSLIANLIAIFALIVLGIVSFYFTKTSLYESTLKNQTDLLKVTQSTVEDFRSTNQSFTRALEKDIANLPYQSLITEENIINNVGPILKYYRHSINALNVYLGLNNGKVLLSQKSNDAKMPELRDDLDIKTKDWYQEALKTNDIFVTPAYLDTILKQYVITYSKAIYKDGKIIGVLGVDIPSEDLQNLVANTPGNTFLFDQKNKIFAATNKELLNPSIDHSPVLNAYKLNGDNNFFSYKLNNEERLGACTKVFAYTACITESADIINKPIFKAAYIQVIALIVMISISIILLYFIVSKYLSPLAAIQTGLTSFFDFINYKTKNVSTIEVKSNDEFGQISXXXENILATKRGLEQDNQAVKESVQTVSVVEGGNLTARITANPRNPQLI
>MGYG000035753_01217/1-435	MNKKRLKHLKKWKPGEIQTTIMIAFSLISISIVLCMGSVMYILFSSASRQESVNSTAKLMEQTEDNIEEYLVNMRQVSDAAYYNIIKETNFVTDLAQVKEQMQLLYEANKDKLRSIAVYTNNGELLAAEPVAAQKEEVNVTSQQWFVEAEREVENIHFSTPHIQNIFDDGTRRYYWVISSSRAVDMSNGEIAKLGVLLVDMDYSSISRMMRQINTLGNGQYFYLCDSNGEIIYHPQQVQLARRIVSESNLETAKKKDGVYDERFQGEHRKVLVNTVGYTGWKLVGVVPYSAFTDEMIDARQFIIMLSLLMVMMLVGINRIVSLRVSRPIRKLNDSVTKYEADREPQIYIGGSTEIRHLGESIQKSYQQNAELMKEVVWQQNERRKSELDALQSQINPHF…
>MGYG000228067_01529/3-541	EMNKGTTDIEGVDNSANNIEVLEQMEDDELNPADNKRTSKNKIKEPKPKKEKKVREPKEKKAKEPRLPKEKKVKEPKILKEKKVKEPKVPREKKVRNSNKNTDKVAGLEEIKKISRLRGIQSKLIGAFLLPVCLFIIVGIIIYSKSEQGLKDNAESLTYTSVDMLKEYFELGFESIELTSTRISVNSAISSHFGGMYDSNYEIEAKGAVVNEAVADKYIQSIIAFSKNQKNSISNTGVVKKKDLYNAFVNSETGKYVEANMENNMCWISSHPEIDELMNYSQDDYALALVKKINDSNNKPVGYMIIDVKKSFIQDILDNAKVGDKSIKGFITSDGNEVISGKESFTFSDKSFFKKIKEKEKGGYTYVKYKGELYLFLYDKVATGDGYVCAMVPKNVIIE…
>MGYG000263423_01260/1-401	MGKKRTIWKKKLFDDASIRSMIFIYFTITALAASVLISLSLYQRMSRQVTEVVQEESQNLIAQVGRSVESYLRTIMKLSDSLYYGTIKNADLSSQSLGSEFTLLYDNNKDNVENIALFSEDGALLEAVPAVRLKNEVDVTREEWFRSALNRTENQHFSLPHVQYVFDNAENQYRWVISLSRAVELTHGTSTSQGVLLVDIRYSSLEQLFGGITTGRGGYFYMISGNGEILSHPQMQLLDSGWVQENNGRAAGYSDGNHEEIFAGKKRMATVKTIGYTGWKVVGVTPENAVSLNTIKTRLFIVFVIALILCILALINSYISSRITNPIRELEKSVGVLEAGNLSAPVYIGGSYEIRHLGKSISDMAGQIRVSMRRNASRSLTRCSRRSIRISSIIRSISL…
>MGYG000003428_00113/1-474	MTQKRKPIRQKVQKIVLLISVAGLLLTSAVGVFSMLKITKDSETALINQMKQNTVNVVRDKAAFADAELGKYAAYIEDFSAYIHELYQNPQLYIGREVLPPDAANKGVYSMQRYLARAEDTAAATEQERKLLGNLEQIWAPMITNNGDMITTVYVGTESGFLLSFDDRADLGVTPGSTESYYDYFQSAWYTAAKDAGTVLFTDTYSDSYGRGLMISCAAPFYDANDAFAGVVCMDILIGDLSRSVIDVDLGAGAYAFLVNGSGDIIASPTMETTQTEFDSVFDENSPVYAVSGSMMRGETGVQLSDGVYYAYTPIQSAEWKLCVHIPETVILAPVEVMKQNITVAILAFVAAFLFIILCVIWLVRRFSDKLTAPLLALGQDVQTISGGDLDYRASIRSN…
>MGYG000264640_01234/1-311	MGIGFANLSEDYLYTQDGTRLNTRASERDYYEMGKEDTYVTEPYIDTATGKLCVSVTTPVYNGSRVDGILIMDLSMTQLSDFLDQLSFGETGQVILLSADNTILGIENKELLGKNFKEINISENLASKLENPDSTVIRCEISGKDIMGTTTRLSGGGWNVLAFMSVQEYNAQTVKSIINLVLILMVNTLIVVVVSCGLIRKKLKPISELNEDLKAISEGKLKVSMTYESEDEVGEMAEALRMCSKNLSAYVDEIDRLMTHLADSDLTAVPQVEFMGDFIPIQSAISQSMEKLTELMRGISEAADQVSASSD
>MGYG000001523_03110/1-442	MNRKISFPSFFSKKSIVLHIFVSFAFINILMILIVGITMIRDSTNAIKEEALFFNYKIVEQASVGLNNMIDEVKQPLFILSRNRSVIQSIINHEDMDIGQQLIYKRNINQVSSSVSEYKPIIRDILILGENGYYYNLIGSKTIDWEFDFNELEWFQNALANKNTQIKSLGLHQQVYYLDEYREHDEYTISLSIPIHSYQRTVIGSVILNLELAMIQDFFNFNPYNRGELFLLDEDNTILAHSDNQLIGSAFALDDATTRSKEGLEYSEGKLNGEQSIVVSLPSSIQGWKLVHATNLNEITENTNQLSDKLLNILLISLVVNILVIFLISKQISKPFQHMLNDINNDLDENFNIPEREYKLYELNSIYNIYFNLMKKIKTLIRNNYLTEISLKESEIKSL…
>MGYG000004082_01460/1-429	MDEKKISSKLKHGILLIICFSIFLLILTVLFLVSSRRSTQTMIRQEMAQEAEGYRDQILHQLEDTHQTLQTLAALMAAGGMTDLSSAAEGLSLAVNENNFVSIMFAVPDGAGVLATSGQGVKMYDDYHTLSQPVVDALDSSMDGEYAVSHLFYSDLAEQRVFICSVPVYQGENLIGVLAASSHVDIFEQILEDQTVSGKTGSVYLIGSEGNFLVHFPDNITENDIISIFDVSSFDQSNKAQMKTTLANGESAFSSFRYQGRSRYYYMTPIGVNGWYLFYTNAPSDLMIQQNVNMLTFAFTGIILLVMIFLIYSFRLIQKSNRNLVYSTNHDSLTGAMNITFFERRLSEILPEEKDCCVAAINIHQFKFINEIFGQQYGNDLLQAIKSILDDSLEDGEFF…
>MGYG000000145_01724/1-410	MKYLKSKMLFFVSLLLGFTIIFFTTISSILYYSSSMKESKKNSSYLAAAYQQGIDSVLNIYRNQLSITASKRFLTDGKTSVSDQKLTLQEEAEVSGFEYITVADALGANDKGDPVADQEFFKQAKNGVAYISNPFLNAEQKLMVYVAAPIGSTGKVLYGELPYQTISDALTKIKIGESGYAFVVNKDGTTVIHPNADNVANPQNYIELAKQNASYAPTAKIFQQMMTGATGTGFSFYNGERRLVGYTPLLGPEGWSVAVTTPLTQIEATVRLTITMCVITGIVILLLAILITRVFARRLTDPIVSATHWIECLAEGDLLVEIQPAKGKDESARLIMALQNTILGLRTYISDISNVLSAVASKDLTVRSSVEYKGDFIPIKTALDEIINSLNSTLHHISG…
>MGYG000001699_02183/1-430	MKKKVKKFSKFTNFNSIKTEFTSKISITFLAMLIAILLVITISAKNILTENTKDILKTINHQSADYFSTIVHDRLEFAKIMASDIRLWNSKVEEKSKIETLQYYMKRNKLEDLKIINLDGTTITSKGKSNENFSKEEWFEKVIKGEDYVQAIHYDESNKKYVTAYNIPIKDEEKIVGILRSEEDGKYLSSQLVDLKYGETGGMYAIDKTGRTIVSNEFEYVEQEENLVKDAVGDPSFEHIGKLLENAINGQEGIDEYTYNKVSKYIATTPVEGTDGWAVATFINKDEALEALGTLKTLLNTLMVVSTILAILISFRLATNFTKNLLRIQNAIEIMADGDFRFMLSEKELAMKNEIGNIYRAIRKSKESIANMIISVKESSNIINDESDVLKATSNEMLS…
>MGYG000001699_02182/1-425	MKKVKSKIMNGGIKRKMISRIMMSFLAVLIIIFATVSFMANKIIIKSDLEAMQDINRKNANEISVRFMKQRKIGNILAKTNILQDTSISFDKKLPAINVFKENGDVYSIGVAYKDGKYNSTNGERNIDISNEEYFKNALKGEETLTSPYLNEKDNIYYITMTHPIISANKEVIGCLVMNINAENLCEVMKTMAYKNTGTSYVIDKDGYTIMSPDFEDIVNKDNEIINAEKDPSSVEVANIHKKMVKGEDGVGSYFYKVNKYLAYAPIEGTDGWSIGMFVDEPDLLAGLNSLKTTLFTITLIGLAVAGVISYSISNSFSKNLIKAKEKMGIMADGDFTLKIDEKSLGLKDEIGDIYRAIDNTKKSISYTLEAVKGNFDIIKEKGEGLTSTSENMFAASQN…
>MGYG000001699_02181/1-428	MVTNENLKKKKIRKSIKKQLMMKIVGAFLAVLLVILISVNVVATKILTHNSTESMKTITDEVSKIVSKEAKDCLEVADFLSENIYIKDVNSTIEQKKEIMARYTKKYNLISIGFTDKNGKLHATDGTDGLDSKDKPYFKNAMAGEKFIQSTTYSKSSNKYIMIYSVPVKAGDEIVGVLSIVQDAKKLSEAIGSLKYGETGGVYVIDKKGATIASSSFDDIKARENIIEESKTDLKLVDISKIQQKAINGDKSIGEYTYNGVTKFLACVPVENTDGWVTCVFIEKSEVLNSLNKLQILLVAIIIIALIIAGTISLLIANRLTKAFNKIKSAVNTIANGDFTITLKDDDFKRNDEIGDIYNALYKCKISMSELIKALKDDSKVINNQSEILKNTSEEMLSG…
>MGYG000001699_02180/1-424	MKDKKRNGKFKSVKTNMTIESVGAVIIILLSVIISVNIVAVNIITNMTKQNMKTMTSQASQIIGKGNQINTQLVKILSSGNEIKNKEIDNTKKLSILEEFKKNNDILYVSITDKDGNVYINDKIDFGNVSNEEFFKECIKGNSYTETKRYSKELGKHVLTYNEPIRNGNEIIGILTVARDAKKLSEEISNINLGKNGGVYVIDKNGNTILSNVFEDIENEENIIELAKEESAVVPVADMHRNGIAGESGVGEYSANKSTKFLAYTPIAGTDGWVTCIWLKKYEVLSALTELQKVFIVITLIAIMISICTSLRMGRRFGKYLDKIKGAIETMESGDFTMTLDEKDIKLQNEVGDIYRSIRNSKDSISEIIRAVRDNSETINEQSEILKVTSVEMLEGSQN…
>MGYG000001699_02184/1-429	MNNLLKNGKALYSKDGIRTQLIVNICGSFIAILLILATIITAKSKEIILDNSIATLQNMTKQSASTISKDAEQNFSLASMITDDKNISNMNLEFEKKISILNKYVEKYNLLAIDVVNNKGILNSTSGAKNIDISGDKYFQSAIKGQYTLMPPEYSEVHKTYTLGYTIPIKNGDNIIGVLAVIRDAKVLSEEVSKITYGETGKACVINNEGTTIASADFKSVEEKENAIELAKTDNRFNKIAEINGKMIKGESGIEKYSLGVEKYLAYEPIENSGGWSLAFFVEEDELLSSFNKVIRILMILIGISIVIGIILSLRIAILFSKNLYKVKDYIEEMAEGDFTSRLSEKEMKKGGEIGDIYRAIEKSKKSVSEIIKSVKESSSILNTNSDHLENTSRNMLSG…
>MGYG000096799_04665/1-437	MKKEQEPRTIFGRFKSIQSTIMVSFSVLMVIAVLIFLFIALNFTKNTIYENSINYTSQIIKQVNYDIDSYMDYMLNISSIIAANSDVSYYLYNTQQPEEELKEEKERILSQFKTIRNSRNDIYNIAVVADNGRSILNEGEDQFTEYIDVREQSWYQAALSTKNLIAISSSHVQNAIKSSYKWVITLSRPLVNYKTGENGGVFFIDLNYNAISSLCSNNNIGGSGYIFILDENGNIIYHPQQQLMYGGLKTENIDEIMSSTKDHFQSEEGDKLYTISKSDMTGWTVVGAAYTSELLKNNKQAQMMYLLVAGVLLLGVIAISSIISREITKPIRQLRDSMSMVEEGRFDKANVPVTASNEVGSLSKSFNVMTERIHTLMEQNVYEQKQKRKNELKALQAQI…
>MGYG000006997_00279/1-440	MDKASKKGVVLKVKSLALKISGLIIVAFVVMMSVSIFFNYRGTAENTNKLFSTIQESILEASYTTINITMNIEAKQHLEFIGNAISRLDKNDIVAQREVMSHIVEAVKYPDIFIVYEEDGSYLDESYQKEPKVNFSAVWDTPQMDMRTRPWYQAAKKANGFVVSDAYISQVGSLKGKQVATVSMPFYKNGKMAGVIGADIVIGNFQERFKNFSTEVFPSLSVFIMDKQGEIISHKQSELVLDNKKIASEVAVSNMASKQPIGIASYQNVKGAESVAHYRVMPFGWIMVVSANVADYKAAVNAAAIRDSLINIALLIVGVLVLFFIIKVFINPITSIQKGLEALFAYINHETQEAPKPIHITSNDEFGVMAKAINENVEKTKEGLQKDENTIKQAAQTAQ…
>MGYG000096912_01182/1-431	MYKLLKKWKKAKIRTQIILTYIAVLLLSFIMTFTLISAVNGRYTKIEVGKAGVQTVNALQGNLALIFDNVTQFSTQIYFDDIVQDSLRQINSENINLNYQKNITKSLFNMILSGEYISGVYIFDKYNNCYNSYKRPPKKINKQIQDTNWYKEMQQANGNGFFYNGSDGTIEYYAPNDYLCYVRQIVDKRDYKPLATLLITFDDLVLQDYFNQVSNDYKNQFYIVDSKGNYIIEPQDKKRDFKKYTKIAKNMSKEYMEVNNKDGKSVVASQDIGIQDWKLIGVFSMDNITSLAPYYSTVIVVIMCLNVVFVFICSMLLTYLIFKPLAKVEKHMKIVENGEFVTMPVVENDNEITSLKKVFNHMILSVKSLMKKVKDEERIIAKGKLDIIQAQINPHFLYN…
>MGYG000106589_01060/1-450	MAKLNLRKNKKTSDIKVKKKLDLSYFKLNRNSIKTKLIIFVCIMSLVVVLLLAFVNYFSLSTGVKSTVNQMITPITTEAASDVSVKISMLKTKTDTAFQKTLCSDNIGASKGALSYLKYMFNEYKLNVKDFAMFKMGDFFIGSDRFNAENAEALKDLEVYQTAKSKGIAITEPIPYEDGSGSEFIIAVSGSSSVTSYVLVAYYDAQILSDIVNSVQFSENSTAYIINSEGTMIASNDIDNVINAVNHNSLAESDSSYAEIANIQTLAMSGESGSESIVVNGVKSRVAYAPIDGSNWSLILVGPESDFDGTLKTTTTIIVVFSVVLVIAAFICTFIIMNGVVNPIIGVTARLKALSDGDLSADTPVIKQKNEVGVLSESLAATVASLRTYIEQISEALGK…
>MGYG000176352_01461/1-434	MSTKASQKGTKGQTPGMTTIRERLQKAISRLVVFSIIPLVILTVILNLSSTMRTLEGDMLVVAEISADRIKEELRVTTTIVSELGCSYQLSSPVFTQEQKQQYINQRVEAYGMVRGKLIGSNGICAYDGTDYSDRDYFKRSMQGEVVVSDPVIAKTDGKLSVIISAPVYADGDKNGDIVGVVFVVPDPEFLNDIAAAVSVSKNSECYLLGETGITIAHCDSAIAQEQKSNIELSQTDRSLRGIAKVEQKMMTGATGYGTYMKGGTLTIQAYAPIEGTNGWSVAVNAPLTDFLGSTVVCIVIGVAIGAAALCFSVRRAKKIGQAIGEPVAKCTERLRLLAEGDLHTPAPVIRTQDETQILAEATAALSGNLQKVIGDADYLLGEMSQGNFALTTGCAEAY…
>MGYG000028650_01263/1-442	MKFFRKLGFQLVLFFIVAITIPIVMLMVSSITTTSSSMENNVKVTSEQTLNEAQKQFTTYLKTLSQPVDLLTRKNEVKHLEDQGTLSDNVKAVRDSLIASVKVTNGAERAFFATNTNLEITGWGEYNPETGKTLSKGGLENGVDRTKEVWYTDCKGLKARNSIYAYFSKPYYSKDFDKTIITVSQEIKHSDGTNYGTVGMHIDFSEITDFVQGIGLLNTGFVVLADEDGNILVNNDNNKYVTDSVSGLNCWSTVKGLTENDYDKAFSFDENINGEKVHVVTSKDAVTGWTLVGFISSKETSVTTNKMISNTVIFSIIAFVIGIGIALAVTASMTKEIKKVSGHMKDVAGGDLTDRIDVKKKNEFGDLENNFNNMVENMAVLIKGVEEKSGVIVDASAKI…
>MGYG000002256_00268/1-390	MKILNNYSFRRKIFAGMLMAAGVPMLIGYLVMLQMFNITYENNLNQEAETILNAVAGSFDSAFSNIYDALRELSEAPAIREKLKNGEGTETAVYRELYAVSSRYTDYAYFSIYDAQGHKVVSVAENAYIKEKLPLDWSVLYEATQKPGEVVVRNARLYQGEQRVEFLRIATAVCGEDGEITGYIVATINNGLFDNMLNDLVEEEQGMIYGVDNFNELVYSSADSYDEEELRHARQELLETSEGKREQNSCLSMDKKYFFYTHYDDTCRLYLFYQQPVAALDHMKNASRTIAILSGVAGLFICILLSGYISNFIYRPIKRMQDGFSQIRNGNYEARVKVESQDELGQLSESFNVMSEHLEENMECLLTRERELSEAQIKMMQAQLNPHFLY
>MGYG000004967_01575/1-384	MKTKDKKVKFGLLTKLLLSLILPMVLIMVLIGFRIGVRTEETVKKLDADYLTAEAGQAAAQVHAYFQKYVGIAEMAASENDIADGISKWDGTFNNSQSQEQLWEVLKEIAGSDESVVYAWLCNLDRKEFLQSDDTYETQETFDVTSRKWYQPVVDSKETSVTGVYENVSTKDLIVTVAAPVFVKGELKGILGIDVLLETLTSELESVQVGENGYVTVFDTEDTIIYHPEKELVMSGLSESGYSENILKMVEEKKNINGLSFEQKGSGFVGAGSYLKQEGYFVLGVMPEEEYQSYIKEVMGSLIFWLLMAIVILSGIIILFSMKITGSVKKLSKAAAKIADGDLEVKTDVVTSDEVGVLAKDIDAITDRLKEYILYIDEITEVLR
>MGYG000148719_00657/1-333	MKKLGLGPKMILSFLVAIAGSVVICGVITYSRTKNVLNSNMQLTSEQTLESALNSLQTYEKTISLPVDLLTRKTSIKQLEYEDQFDDYIANVQDELVAACKVTQGAVRSYYATSSGKLITGWVKYEDNGDKTAMNTIEENVDLSGEDWYVNCQGRKAKVNSIFSYITQPYEDPQTGGQIFTVAQEVKYKDVLMGVVAMDIDAAQLENYIRNIRILNTGFAMLIDADGNIVIDSDKNTFADGNVTGLEFWTPISGELKSLEEQKSALEEAGDESASDITLESVYTMRADGMDCAVTAMTDQVTGWILLAASAMSRTPAILRRSTVRWYLRVRSE
>MGYG000035843_00856/1-409	MSLRTKLIAGFVSAAAIIFAIISFSGFDSARQQVAGHLNDKIALTLDSRVNQLDGWLNVKARELQTAAAVLENTAGAAGATAAHLQSYRQDKDITDLYIGLADGRFIDGSGFVPPPDFDPRKRGWYQQASQAGTLIFSDPYIDTSTQQYVVSAALPLVKDGKISGVAGEDILLTTLAQTIEGVQFDGKGYAFLIDRNGVVLTHPEPGLIATKLADNAALRSVVEAMLSQNSGSQRYQVDGVNKLISFRAVPATGWVMAITIDEADAYAGLAALRFRFIITSLAGLLAIAGFGWLFARQVTRPIRQLTANAAKLAAGDLTVRAVIDGKDEVAALSTAFNTMGDNLRQLISRVSVSAAAVGRSVGTMKLSAEEAGRVSEQIAVTISDLARGATDQAQSVQA…
>MGYG000050932_00518/1-420	MKKISRHELMQYGTAVISFLIVMTFTLLIFFWFVQQSVDKSVQNVIQKNTLQQKDHLELVLEKEYEFLESPAAYFGTTSDLFSSDNLQLLAELASSSSFHRLMLFSTDGIGHSSDGKNTDASSRDYFQKTLEGRRVLSSPLSSSVDNETLVVLTVPVYDKDQNIIGVFGGSIDVAKLTTMLFEDLYSGSGYSFITDSDGNIISIESTHNEIRENFFTSSSDWVFQTSEDGATLQEDFKQGHANCRKITADLSHARYISYQPLKYNDWMLCYIVPAVEARQHFAFINNFEIILFAFFICIVLLLIFALWKINQKNQTSLLRQAHTDALTGLLNKVYAEHTISEWLREKDFEDLQALMMIDMDYFKQINDTYGHATGDQVLKIFAGFLKEQFRTTDIIGRV…
>MGYG000190456_05462/1-418	MLRSLRLKIAVVFSVLISMMFVILGTAVYQLQKEKEVRSLDEYSQNAMDLVTEQLTTFVQRTDEDMGYYANSEMIRNILQGGVTPEEEAFLTKEFAEYKKNHPGILDLYIGTKDKKTLSANLAEGGQVPEGYDPTTRPWYKDSEADVKKVHWGQPSYEIATGKLSVGVSKAITAQDGSVLGVVAMDVSLGTIQKLLHNIQYNNDGEMFIINDKNMALVYPEKIGKDVSKEPLIKSLNKEVTKYAVSTIKGEDVVVYSQSFDTMKWTIGIFYPKETIDGLLNSTRNTVIIMACISLLVGIVASYLFSRRLARPLQLLKNHVQKVAEGDLTLRMKVTSKDEVGELTKHFNDMVEQMNEMVSKIKNSVSTVQQSTNSLHYLTNETVAASREVSGAMDDVSGG…
>MGYG000216080_02004/1-430	MKKSKKKLLFSSITIILFLSSIAIIIGTFIRIQNKIQKQMLKNYMEQIEELSDQIINTIHLEIENSVHILELISNSIEIDPNSTEKTLNSLRKIKKSRFSSFGIINNNGEAINLNGNRWKIDTKKFISNLSFIKNKHPYYVSDILDKNLINNKSNKTNEILIAIPLYKNNKKIGALFGYYPISEIEEEINISKNDQKYFYIIDTLGKYINNFTEDSFYPPNNLSIWNAMKKYKFSEENALDKIQQNIAEGKKGIFYFKYNETPHYVVYAPLGINKWYVFSSFTEQELTARAEEFQSISKELLFHLILLMVILITIIIGIAVYIYKLVTIQSKKIEFKNKMFNMLADKTKDIFYEIHFEKNLFVLYNFSPKNKQLNIPFEYVSPKNMLKSNYINDENLVH…
>MGYG000220444_00003/1-422	MNVKKMKNSLRVLAVVGSMLALVFITMVNFYHKIQEREFTIQLNSLKDLSNQGNVILENKLEGFVSTLYGLAEIFHDGDVHDPEKTERIKKLVAQGSLEFQRVGITDSEGNSLISNEAELNIRDKDYFQGCMNGEKFVITESRESMILNADIFIVAVPILDAEDKPKGVLYGVMETQKFRIYEDTSWDKDSEYMQIIDRSGNYIMRQYKADFLTNTDNLFEAMAEVKTDVSREELQRQIQAGKQVITEVKRGKDERVAYFSPLQINDWYVVMVMKKSDVMESIQYLLDNDIYILIGEVLSAAFVLAAVLLYSSAREKKKVEEFNQQLKFDEMVFQITSAQSNSMIMAYDVKSKRLRFLNKNSFALDFPDVIENAPEELLHYLPQTRETEEQVSRIFRSM…
>MGYG000268799_02468/1-305	MGTKNLLIAAMFKNLSLKNKLAISASAAIILGGVLVEGLSFRDSLQRLDAEVAQRLESTSASYNQYVSDWLLSKERALTSLSAESEKRAIVTHLKQVRDSGAFDNVFLAYPDGSQDNANGVILPPGNNDPRKWGWYTNAIANPSKVFMDNPTVAAATGANVVSLGKALQLHGQTTVLGADVEIGDILNSLNQVILPGEGYMFIANDQGNIFTHNDSKLLNQPVSKLGLNNNDITNAARSGTERRVSISGTDYVIYARPIEGTKLTTVTVLDHNSLVAPLVHAXHQTTNVVNTMPFGIKLSRRLSW
>MGYG000003570_01516/1-419	MQTSVSLKVKLSVSILTIIIVSNLFLVTFLYKKSRAELINSIQKNNKQFTYSTAIEIQNINDKEYKMLSSLANIPSIRDPDVDLKEKWNMINAVIKDDKSYIGMAIYDEHGVGWTTTGKYQDLHTREYLRIALQGKASILDPAWSPVNGKLSTFYALPVYDLSKTQIGVIVSVIDSLQLCRSVSNVILGKNSHPYVINRITGKYVAHPDIDLLKEGKSLYDEIPAEMESVIEEIKAGIANSVFCRDETTKKEYSISYQPVGGNSDWVVICSAPADDFLGGLVRFRNLAIIFVIIFTIVSMCIVFGIVLKALKPMSTLKESIKTIASGHADLTSRIDISAKDEIGEVVNGFNDFTAKLQSIVSDVKFAKDDLLSADSTLQETTENTNASILHIVSNIGGV…
>MGYG000093415_01905/1-408	MKKQKTSLSFIITTLVVGLVTLFLLWSTFYFFSLYVGSMKQAAHTSSEQAVTQASNTISNYIGDMQEIMSLIEKDLTKSGGSTGQTLETLCSVRSDLVAVYIYDEQGKLVDSHTGTHTLKEHYLKDLSYIELDSYSPGVLYLSEPHVESLLQDYYPWVVSVLQEIPGADGQKLRVVIDIRFSKISDYVDDVGIGQHGYCFITDSNGEIIYHPQQQLLYSGLKTEATEGLDLSHNGSFETEELICSVLALDNCNWKVVGVSYISELVTAKEMELVGNICVMLTIILLTTMVVSVLVSRLVTNPVQRLIRAMEEFEKDAAGYVYQPVEGTTEIEALSQSYEHMVRKIQKLMKQVRQEEISLRKTELKALQAQINPHFLYNTLDAIGWLCEEERCQDAVEMV…
>MGYG000080410_01815/1-433	MNVKKAKLRKKSKRLATTLVLFSIATLLILNLVSAVCIGTLTSSGMNQKQDAFLQQTTLSGKRQVEQFIEQYIGITETLAQSTQLQHAVTGTAQDRPISGTPEFSEALVLLHRTMEEYPDILGVGFGSLTEDYIYNQEGTRLNVLLSERPYFQNAKEGTYVTQPYIDSATDEMCVSVATPLSDGTATAGLLILDLKLTQVSDFLKGMDFGESGRIVLLSENNTILGHENHDMIGKNFSELDIQGELLEQLEEPTNEIVNYKLDGEPCVGIVQELSGGGWKVLSSMSKAEYNAQTTKTTVSLVLLLLGSTAIVAILLWIIIVKRLRPISQLNDALREMSMGNLHIAVTHNGADEVGEMAESMRECIRNLSGYVNEIDRVMGCLAQGDLTIQTDVAFQGDF…
>MGYG000005375_00254/1-437	MKDRILLQTNLWVCLVIIVGFLMTALLGYQANYSASIENIEQVSSLTSEGIYYKINSIFSKPVNVSLTMANDSLLRDFLAKEGSHLDDPEYVATLQEYLKGYQTKYGYDSVFLVSSATARYYNFNGLDRVLIKGDPENVWYYDGLLCSDEEYSMNVDNDEVAGAENAITVFVNCKIHGGNDTLLGVVGVGVRIDSLQQILQDYQDKFGMNACLIDDTGMIEVSTEHTGYEQVNLFETDTIEHDNRQQILGWKEEGSAHSFWNTDGSGHKQDYIITRYLPELQWHLVVERDTDALVNELYRQLALTIAVIVVILAIILFLITHVIRRFNTQIVQLTQSVERERQSVFEKATEQLFENIYELDITNNRPANDVTAAYFESIGAPPGSMYDKALRIVAKKQI…
>MGYG000224440_00066/1-407	MKKKSLSMNQIMILSLTAIVVGILGCAIAFFLRTYQQSLIRNAQTDGRRTISQVTSTVDSYLGDMNNVMEILASELVTPSEDREHFFDTFLKIRPDVVAVTIYDETGHLMSCYSLDHEVRPVVLENLSFDRTMLDIYQEGYVSAPHVMSLFEGYYPWVVTIIRPVDAGKWEKWVAVDISCSNISSYINGIGIGQRGYCFLEDMQGNIVYHPQQQLIYSDLKQENTALISSLDDGSHVIGTMIYTVQTLTSGNWRVVGVSFVQDIITDSLREIAQLLGAAAIAIVAATLAVSVLFSRVLSRPIHDLISAMEAFEKNADNFVYEPVSGVREVQDLSSSFAHLVRKIQQLMATVRAEEVNLRKTELRALQAQINPHFLYNTLDSISWMCEQGKNKDAVVMVN…
>MGYG000121152_01468/1-393	MKRQMKLRNTILITTILITTTTLLLLGYVCTQQFRTLLTDRMVDDYQETVNAMQKNVETLIDYAQDFTKYMALNDGVLDAITQYENMTEENRILDYMELKENWNGMSNELIYSTSMIYSLEIYSGDTLVYTYYDDPMSSETKNIPDEVLDKALNQTSPVWTDLLTLKRYRSYAKRPEYGFAVVKSVRDDYAKRIGAIAIYIRESSFADILEPLSEDSSGEFYLVNKDGDVVSSVDKSDLYRTVRRTMGISDEEYQQCLEDGMLMVESKDEGPLLYVSREIGENGLTLVGRTSMEELVSQQKSMGWFITGMIILSVVLAVIGAWITSRRVTKPLDQLMGVMGRIKEGGKNSHQRFPEGNTGEIGILGHRFNELMDELDASMQRIYEEQRQRRHN
>MGYG000000014_03241/1-437	MKLKKISTKMLCVLVTINILIMTLILSISYETSRGILESQIQKNMDSELVVDTNLIKGQMDQVEKMAEQLARNVESTYKTTNIDQYEQYIGKVIFQSDLVIGSGIWFEPYVYSGNEEFMGPYIYKDNGAPVLTYEYSNAEYNYFNYDWYKEAKNNKEASAHFTELYHDEVSNQIMSTCAVPMYDNGKFIGVISVDIGISSIQNLVNEIKVGESGAAQLIDPNGKYITHNDSDKIMKTSIKDDSDTNMAELGKNMFKGEGQGHEKVKLNGENFNVYYKTIDELGWKLLLKVPESEINRPVRNLLFKLGFICVVAIILSIIAIIKTISYVTKNIKKVNSFALSLAEGDFTTEEIDIKTEDELGQMGDNLNKMLRENKQIIQSVADSSREISSESESLHTTT…
>MGYG000002421_02010/1-442	MKEGVKEEVKGETKRDVKKDSTNFRFKGLKFKITSLTIIIIVIIVIAMGVLSFFYSRNSIYTYTDEILLNKVRDAASLADERIKRYMLNIESVAKYQKIRDAKVPWEVKAQILREEKERLDYSDMAIGDLFGNATFLDGSTSNISDRDYFYKARGGETYLTEPFRSENIGTMQIALSTPIKDEQGSIIGVLMGFKKADRLYNILDDIRLGDTGYAFLINEIGELLAHDDKDIVESGDFTLEKFSGVEGYEELTHMLENMIRKETGIGTYKFRDIAKYASYAPLSTKRWSIAVCIEKDEMLGSLNQFVNNMSIIGVGAIILGIIYSFIISGSITKPIKIATNHIVEISRLNISKDVEQEYLKRRDEIGGMARAHMILIENLRNFAREINLSSEQLASSAA…
>MGYG000000269_01516/1-424	MKRQIVYRTSFKSYLKVMIVFVAFILVCSFSFFFYVQNDIKEKSVDKVVTSTEKQTESFKSYINVQYRYLEGIGNYMSSQDLFCDNNLKLLKSVKEYTKLENIAIIDLNGESHYDNGATKNVAHRQYFQEAIKGNRVLSDPLSSSVSSKTRVILAVPIYDQQKQIVGVLGGSYDIGDLNKIIFKEVYDGQGTACIISKDGELISYEAINSKKFINSSNVYDYFKQYQVLSSKQLSRLKNNFTSQKGGYVVIEGNNKKSYMAYYPLKINDWMMCYSVDVNKAKEPYTFIIQAEYQLLAIVIVAVLVLLFTIFKLNNKHQKKLIHIAKMDALTGIKNKETLKSEISTYLMSNKEKTKGALFMIDVDNFKTVNDLNGHVVGDEVLKHFGTILKNSFDEHDIV…
>MGYG000140976_00869/1-272	MRFSQKIVAASSALLLCVIALLSFQQLSTVREEIESLVQDSLMEMVKGVKNTIESDLASKKGLAQSTTEILQLDPTNKAFAKSVLESPNLKGSFLAIGLGYESDATVVENDDGWEPNADYDPRKRPWYVDAKRERKLVVTEPYVDISTKKIIISIGTPVYQQSNFVGAMFYDVELTQLAQLVNSVNLFDAGYLFITTKDGVTIAHPNAENNGEKFSQFLPNVDLKEGTQRIELDGKYYLVKFAQVPSESWYIGAVWMNRSRLRWWMIYATAH
>MGYG000009533_00573/1-440	MSAKKDISKEFDKISDGAKQVQKKRKSLTGRIFKWMCLAVGGSLLIVGGVNIGINYNFLQESLKSQLTEVADMSSNTVSNQLSSITAELQQIAYDSGFDDLTDTGTLSTKCFSILSKNPMLTDVKIVNTDGKCFYAETLDYSENESFKKAVETKKTAQGEPYAAKDLKHVLMDVAIPMFDSDNTTLRSVLMACVDMSTFSAVIGQTKIGETGYAMAIDQTGTIIAYPDETKLTERINYKTLAQADSSYQGIADCISNAIKGEKGFAEVTLDGMDKYVTYAPIANTEGWSCLVVATPSEYTDSIKMSLCIGTAVAVICFVVSVLVILTIVKKVIKPVKLCSDRIVTLSQGDLHAEPLDFGKNIDKEISQLSESTNQITTQINAIITDLDNMLAALGNGDL…
>MGYG000002440_01137/1-429	MSKRITWHANALICAIIVLGFALTSYISYHSNREAFEEDAERVSMLTSDSIARDIDARFTQPIDVSLTMANDSLLKERLASELDHFDEGAYEESLRSYLDAYREKYGYDSVFLASAATNRYYHFNGIDRMLEADNPENDWFYAFLESSEEYSINIDNDEATDNEITVFINGRILDDEGETLGIVGVGFRIDDLREMFAEYEEQTGTSAYLVDGEGMIEVSADSAQDGRADLFDAGALDGLESQALRDRDDPSSLWYSSSGGSGYLVTQFIPHLDWFLVVDHDTSELDAQIAFQFALAVVVIAIVIVLVLLATTSIFRRYNRLIAMQATAAEQERKSMFQEAAEQVYDNIYEIDVTHNRAASEETEQYFRSLGAPPGTPFVKALSIIAEKQIKDEFRQRY…
>MGYG000003143_02875/1-450	MKIFTKDNFQEKLNNKNLASKTSTVLGILLSAIFLLLLLFTTILSSLSINKGVDGEFLGISTGNGQMIQAIMDKAASTAQDLQYYNEQMYILYEQQIADGTLSKNTKDSVIYGKPLLEMNYEMENYMLYTSWSTVLNDDDISAIGIYYEPEKYDVSVPDYSIYIGEDEAASHTVKSAGSYNEYSAKEFYKEASSRKKPYFTKPHSEGGINVITVSFPIESKGEVQGVIQVDLKVDNFSKIKTENEKYKSMFTAIVTGDGTLVYDSQDSNNINKNMSEILKPKYYSELLEGFATGEAFRVNLKTAGGKNVIQYCYPINACGETWWAQTTLSKLDFRKAVLFITSIIFIMSIISLLLLIKAVSKLINKYLKPLDNIVEAAEKITEGNLDVDLQIDSHDEIG…
>MGYG000018292_01116/1-275	MYLSSAHVQHVIEGERPWVITLSRAIQNKRNKEEQGVLFVDLNYSAIRTLCDDSSVGRKGYIFILDAEGNIVYHPQQQQLYNELQTEYIEEVKNCTEEYLELGEGEEARLYTISRSEKTGWTVVSCSYIAELLKRSDQAQRLYLMIAVVLIVAALVISNILSREITQPIQRLKDSMALVQEGNFQVGNVEVESNNEIGSLTETFHTMTCRIQELMDEIISEQEAKRKSELKALQSQINPHFLYNTLDSIIWMAEGKRNEEIRLYADGCADGCRSE
>MGYG000001592_01535/1-420	MGERMRRADRAVTLAVIALVAVACTLCIAYVSILRQSVRAENERYLSEISQHAAALVDQRVDDTFQALDTAAANWNITGSEERSFLRLDSMARIYGYDRIAVIAPDGMAQTSDGLTRDLSAVPAVQDALAGEHRVCRVLLPEEEGGDVTLYVVPMVQDGRVIGAVSATTGTDQLRQLLSVESFGGEGYAQIVDAQGDFVVDSLHPNAYQGGGNFHTIVEADGALGAGYSAEKIYADMAQGRSGTFQVTVEGREKFASYVKLGTEDWYLLSMVPTAVATEGSRRLIQLAVLINALIVGLFLALTVLVLRRNKRSRRTLEEIALVDPVTGGMNRTCFEREAGAAIQRAPRGTWMVLSLDIRHFKLINDAFGSDMGNRTLKYVHDTVLRRLEKGELVGRITG…
>MGYG000012225_01517/1-430	MLFEKQRIKLQKASIRYIIFIYFTLTALAASIFIGISLYSRLSGQMSATIREENQILINQITRSMEDYLRTVMKLSDSLYYGVVKNADLASGSIGSEMTLLYDNNKDNVENIALLSKEGKLLEAVPAARLKTNVDVTGENWFTSTLEKTENMHFSTPHVQYIFDGSENQYRWVISLSRAVEITRGPSTDQGVLLIDIRYSSLEQLFDGVNLGNGGYVYLISSSGEIIYHPQAQLIDSGIVRENNLEVSGLRDGNYRQTVDGEERTVTVKTVGYTGWKVVGVTPLDGVSLNNIKTKLLVIFMIAFVLFIMTIINSYISSRITDPIKELEKSVNEIEAGNLETEVRSGGSYEIQNMARQIRRLMDDIVAEHESKRKSEFDTLQAQINPHFLYNTLDIIVWM…
>MGYG000014595_02149/1-440	MSAKKDISKEFDKISDGVKQVQKKRKSLTGRIFKWMCLAVGGSLLIVGGVNIGINYNFLQESLKSQLTEVADMSSNTVSNQLSSITAELQQIAYDSGFDDLTDTGTLSTKCFSILSKNPMLTDVKIVNTDGKCFYAETLDYSENESFKKAVETKKTAQGEPYAAKDLKHVLMDVAIPMFDSDNTTLRSVLMACVDMSTFSAVIGQTKIGETGYAMAIDQTGTIIAYPDETKLTERINYKTLAQADSSYQGIADCISNAIKGEKGFAEVTLDGMDKYVTYAPIANTEGWSCLVVATPSEYTDSIKMSLCIGTAVAVICFVVSVLVILTIVKKVIKPVKLCSDRIVTLSQGDLHAEPLDFGKNIDKEISQLSESTNQITTQINAIITDLDNMLAALGNGDL…
>MGYG000266542_00114/1-448	MKEGSRLKIRKYLTVLLAVFSILPMVLVMVFSILFFQSNTSQLLQANVKSTAMQTANNLDQFFSQRKMALEVASDLPGVKELLISSNAGASDRDLEQYRTITVNTFKTMTDKQTINGQGDSKGNFVRRSSLINRKGVIIASDDSRLIGKPAFLKVDMRTVPAYGLYISDRMHEPDFIDGQNYFVIAVPIYKDGVYEGSIQSSIDIIYLDLITRQTFMETGRTVILDSVGSVVSGNILGVGQQMDSADQIKPEGDLSGKKLENIDLDQTPNGVIRFWAGKMEKFGYYSRVAGKSWIILSAVEANELASPFQSMLKVYFAALLVLAAALISCAYMAANRFLNPLRDMSAEFVRVEKGDYQTRLPVCYKGEFAEMASAFNHLIEKIKEDTDVLKVSEARYAL…
>MGYG000088856_00642/1-438	MYKRQVLTLTGDLGVGKTVFTQGLAEGLGIEEPVNSPTFTIVQVYEEGRLPFYHFDVYRIGDIEEMDEVGFEEYVMGEGVSLIEWANLIEEILPERRTNILIEKDLTKSGGSTGQTLETLCSVRSDLVAVYIYDEQGKLVDSHTGTHTLKEHYLKDLSYIELDSYSPGVLYLSEPHVESLLQDYYPWVVSVLQEIPGADGQKLRVVIDIRFSKISDYVDDVGIGQHGYCFITDSNGEIIYHPQQQLLYSGLKTEATEGLDLSHNGSFETEELICSVLALDNCNWKVVGVSYISELVTAKEMELVGNICVMLTIILLTTMVVSVLVSRLVTNPVQRLIRAMEEFEKDAAGYVYQPVEGTTEIEALSQSYEHMVRKIQKLMKQVRQEEISLRKTELKALQA…
>MGYG000181275_01236/1-434	MKDRKRNPDSRKNIVFNIQSIILSVLMAISLVTIIVMGLLLYHRFKLALEKTAVDNTEATVEATVDRLNADLLDIRQILNGANYNVVQQFDISSREFVEQFSLLYETNSDKVQSVALYDHEGKLIASEPVALEKKNVQVQTQEWYKNAENAIENVHFSTPHIQELFEDGAYRYQWVVSLSSYVDVNKGEIPETGVLLLDMKYSVIRDVMKQINDCSGGIYYYLISQDGEMIYHPRGTELNRGLFEENSLETAKYEDGTYEIHSNSQNETVIVGSVAYTGWKMIGVVPESVQAANYKNFRYYVFATVLVLMVMLLEGNQLVSRKISKPIRELDASVKAHEAGGKPDIYIGGSSEIRHLGHSVQKSYEQIEKLMDEIIRQQNERRKSELDALQSQINPHFL…
>MGYG000181418_01837/1-417	MRPLSARLNLGTLILALALLSAIIALANTLHASYRVQREQLIGNTLEANRVYASKLAESTQNFVLSAQQQVAYSATLLGQRRHDRQALEAEAARLQLQTNSFNSVLIVDAGGTVLATSPQSLALQGVLLNSAGNRDALARRAPFISDPYQSATGRLLVAISHPIFSAQGQYQGYVSGTIYLRQRSILQSLLGKHYYRDGSYLYVVDRNGRILYHIEQDRVGQFALQNPAVQAVTQGHSGAQQVRNTHGVQMLAGYAPVPSVGWGVVAQRPTTATLASLSQLMSSVIWNAIPLGILSLLITWWFARRISLPLWQLARNVQNRDTGIAIRHVTGIRAWYYEVAQLKTALLYSFNLLQDRIGKLNRASMTDPLTGLQNRRGLQQGLEDWQARGQPFGIIALD…
>MGYG000077418_02921/1-420	MKSMKTKLILVFTALILVLTSALGFISVSLMTQKLMQGAHEDLIQIAKEEAKYIHARTLVEKRYVDSLAQLPMLSDDSVSLEEKIDFYEKEAKRTGYLAFAFADKNGDSTVFNSQKETTNIASRAYFQTALKGESAVSDVLISSVTGTPVVLYAAPVYKNGQIIGVLYGRKDGQTMSDIVSEVSYKKTGYAYAVNTEGTAVGDKNRDLVTSQTNYLKAAETTPSMKEMAQFMESKMLTGAVGSGNYHYEGKDYITAFSPVQDTAWIMAVSMEKEEISEEVEGMRNLLIGVCAIAVLSGSAIIYFVSHKMTKPIKSVTAAAKEIADGSFDVQLSVTSKDEVGQLSQAFNLTIDRLVNYQGYIDEISDALNQVSHGNLLVELKRDYIGQFKKLKENMTALM…
>MGYG000001690_01458/1-391	MRRKYTSREYFMIFMCAAAVLIVVSVTFYIYGSSQNRQFELMEKETQTKSAMLQSQKIQTDIAQLEGRLSAVSEMVIASDLDPEDEWLDNYLVHISEKETLINKAVYVSMDDLRQNLSRPEVPDEAEDTYKALMNGQRVYTEIIYSHRLSDYYFGIAEPVLRNGEAIGTIRCTIPASELVQTESLSMLPLPDNQFIVDSDGTVLFSYGSLDLTGSSLFDFLEAEFSPTHQENTKLKQGMQEKYTVTESAGGYFVTSSPLFVHHWNLVQFASKGSMQQISDKLLLHTVILCLIISMVLIGMVCIMLKNIYTKNSSIAFQQKKTASLATVFDVLLLEYDPGRDQMVLTPGDNCVYALDNLVITKCRDHHFNNVHPDDLETFVEFIRSPRAAAF
>MGYG000001407_03443/1-426	MGLKNIKLKNANIKFQMTFVISMAFFLILMFILFMVNYMSNKIILKSDLDNMSNIIIQNAGLVSRDVNENFQTAKLLSNNNLINDMNIPFEKKLETLNDFTEKTKALTIGIADLNGIYQSTDGQRNSNISDEEFFKNALKGEETLVEPRFIKEINEYVVIYSVPIKCKEKIVGCLLFNVNAKDMSNNIAKVTLKGEGTAFILDKEGNSVASANFDDVINKHNEIKNSEKDELSKNVAEIHKKMIKGETGISKYKYGIDKYLAYAPIENTNGWSVGILVEESIVLKSLNKLKLALAISVLISLLLSIILSLGISNKFSKKLVKAKNKLSLLSQGDFTLTIDEKDINQGDEIGDIYKAINKTKESVGEILISIKDSSNIITEHSKELSAVSEEMVLSSENI…
>MGYG000086117_00661/1-415	MKSIQTKFIFLILGCVLLSSTVIGGVGIFTAKTVVDEDSARIMNLLCSEKAQEINALLSRIEQSVNTLAVYAVGELDSVEGLRTDDAYIDAYTQKIQSVAINAANNTEGALAVYLRFNPDFGKPTSGLFWSKTAQNGNFQEFVPTDFSRYSPEDVEHVGWYYLPVKNGKAIWMEPYQNQNINVEMISYVVPLYVDNVTVGVVGMDINYDVIREIVGSIRVYSSGYAFLTDKQANIMYHPEFPIGTSISGMGGSLRSVADELQNMGGGTYLFSYTMRDEARKLAFCSLQNGMRLGITAPTAEIDAAKNRMILQCVIVLTVFLALSVLLTVLMTRRIIRPLKELNEAAKKIAEGDLSIALTHQTKDEVGMLADSFQQTVNHLQKYINYINGLAYRDGLTGV…
>MGYG000019915_01127/1-460	MKILPKIKKIQCRCNAFITRQLRKVSIFQRLNISFLVLLLGTAVFLTFFSFSKYSAEIIFNLERYASMSVQNIQLKVQDIMQEYEEIAVQFYEDEEVLRAVAENVTGVEGSDVFRQNCHIVENKLYHMGHGKKYIKSIQMVSAGKQYHMAEENGYQRGGTIRNLDEFYQSNFYQEAKARHGYPVWIEDAGQNYTFYESEQSVYGLADIITLSVAIYQPETRALLGVLTMNVDIKAFTEAARGYEAYQDSNLFLIGENGVITAFNPNIAFPSFPSDRGLFESMRKNKKQVIRTKFDGEDVLFAYENIPGTKMFSVYIADMKILLERTGHTRNLSILVLFGIVIGCFAISYYVTKSISEPVRRLVKVMGKAGDGKWTVRYQNSGNDEITVLGERFNEMADK…
>MGYG000193260_01614/1-438	MLRRLRNFSQRIKHAYKKRSIQFTISITFTLVAVAGMILVAVILSARFINSSEKMVSDDNRRMLSQVNLNLDNYLHNMMRVSDSMYYRVIKNVDIETDMDSLVKDMRLLYETNRDLLVSVAVFTDSGEVVAAEPLSQLKFTVDPKSQDWFVVANERIENLHFSTPHVQNLFTNSDNRYSWVVSLSRSVELTRSGSIVHGVLLVDMNFSGIEQICKNVDLGESGYLYLIDANGEIIYHPRQQLIYSNLIHENNLQAAAYEDGTHTEDFEGQQRLVTVKTVGYTGWRIVGVVPMSDITNDYSQFQLFSMFFVCFAIFLLITVNMFLSQRIANPVKSLERSVKELEKGNLDAHISIKGSYEIQHLGKAIRSMAEQMRKLMDDVVTEQESKRKSEMDALQSQI…
>MGYG000002411_02709/1-438	MDRFLSKLSFWYFSIPFRRKTVCFFLLLVIIVTLIAEGFGYVFYRDILTKEISQQLYGTLSKIDDNISQSMNAVEQTSAALYENTVINGYLNTDFSDIEQSKAASTVPNELLNVLMDSNDDLSSIYISRAQAVSLHQGKLFDYAWDSIRLSSIFQLAEAQKGDPVWIYDYYTTSHLLTENNRILCNARISYDEAGEPGALMLVNLKESALTDALTVESNESGSSYLIMDNEGTAIAHSKNSFLDIYTAHLPFVDHILAQQNSFSFTINNVDYLVNWSPSKNYDWYLVSFTPFDYIDNNLANLFYIILMTFLLSMVIGTLLSFFFSRGLTSAITRLSAMLPQVEKGDFSVRAPVRGTDEINQLSLQFNNTLKKLQDTIDELSAEQIAKQMVEINALQEQI…
>MGYG000073357_00029/1-404	MKKLRLRSKMIATYLVACMIPLLASSLILYWTSAETLETSTRELTRIFSSQIVTEIDGLINDYDQLTKVVLVDSDTLKELKRDSKSVIDEVNRKLLMRKILMRLAMLKPEIQNAALIVDEDYYLYSNVNAGSIDMSALNSQDWYQEVQSSDSLLFLTRLHDRSYYEYDRDALTVTFARKIYDTRGGYLGILLIDLNPNSLITLTNEILLTRNQYNIRICITGEEDRILYDSDAASGIRSWKEVLEQKNDFQEDEKESYYVVSDMTEKCRIKVNTIIPQSTLLLGVNHIQITMIIAVVVCVVVVIFLSTLFASTITKPIVCLQKNMKQVELGIYEKMDPIVSQDEIGELVHNYNHMIVQMKSLIQDVYLAEIKQKNARFQTLQMQINPHMLYNTLESIRM…
>MGYG000211348_02007/1-413	MQLKTKLLVYITVPIALAVCISSYMTYRTHSAAMRHIIEKDIKATSFFVAENINLTISDIKNSFRVAAKSEIIKESLENTGQREHERVVAFFEAIKHVMPTITDVFLLDETGNIRASLNSHDYGNNYGDRTYFRQAIAGETAIVGPLVSRVTQKECVYIAVPVGNERNKGVLVASVELDSISVLCFNHDITSSRIDIFLLDNTAHILMAKESTKDSKHPDSIKLDDHTLSDGTPQGYVTYAFNGKTYTGFYKKIKNLNWYVLIAMDDTQINKTVLSSTKNSFLLTLLAILIGLLIGSILIYNVVKALYKIIEYARRISNGQLEATLDVYGQGELGVLANTLRSMARIVKQDQDRLNRLVEERTDQLRLSQERLLKESALLKTILNTVPDLIFYKDMNGI…
>MGYG000002216_00972/1-433	MNGNKTFWSEKLRSRQITLRNLIWLSFTLASVIAICLMGRTFYQLFSDQSIKQNEQTRELLISQINTNISSYIQNMMEVSDVLYYHVIKDQDLESTDFREAFRLLYNSNKSNIKSIALFTSEGEVICAGPNEVLKEDAAPEGQEWFQESLKHSENQHFSTPHVQNLFETQEPDYEWVISLSRAVQLTKGGEVSQGVLLVDLKYSGFTRLLQEASIGDKGHIYVVSGDGELIYHPIKQQSTRQDMEFTAAVAREGKVGTFLERRGHSVQERVIKMVGYTGWYLVGNSSSADLQLPGNRGNLLIVGIFLLFGTILALLNSFVSAMVTKPFQSLERAVGEIEKGNLDTRICVSGVYEVQHFGGTLQNMESQLKKLMEDMEKEHEAKRKSELDTLQAQINPHF…
>MGYG000276716_01301/1-447	MIKNTIIVYIVLSLEFYKEGNSMGKKGMEQNEVRKYLLIIGTFLIFMIGCLLFFLSWLQKDVEINSQKNVATNVERQSYHLNSIIDIQFSYLSGMATYVGERENIFSGENKRLIQSIVKEQDLDLLALIDADGNAYYSNGARKSVKTRNYFNDVMEGKRVMSRPVESMVDGKTKVILAVPIYKDGEIMGALGASYNVGALNQMLFNDIYDGVGFSMIIDSSGRIISCDSGKAYRNINISDNVYDFYVTNKEVSKKDMAETKRNIKNQKAGILVLKEGKKVRYLAYDTLGINDWMLCYVIPQSKAQESYQFVQDRQVILVFVIGGGMIAFLLIILYRESQKQKYMKELASIDGLTQLHNKIGTENLVTEWLDSKESKSGGVLLMLDVDHFKQINDNFGHA…
>MGYG000004879_02733/1-451	MNKKLVKSEKLRSIGIKMVIFFIIAIAIPTIVISVFSIRRSQNAMIDNMKLTSQQTLKETQKGFSTYLKTLSQPIDLLTRKNEIKHMEETGDLDTNITTIEDALVASVKVTTGAQRCYFATKTGYLIKGWTKTEDGKVNPVNTVQTGVDSSQKNWYKGSIGQVARNGIYATFTDPYTDSETGGTIFSVSQEIKATDKSTYGAVGMDIDFSQVEQYVQNIGLLNTGFVLLVDSQGNVLVNNDKNTFTGSTVSNFSFWTEANADASAEGEEASDIKSYTEKINGETVQVSVMKDEVTGWSLVGMISNNELSSTIGNIKSGVMIISAIAAVIGILIAIFVTTTFVKEINKIKSVMIKVAGGDFTQQIDVKRNDEFGVLETSFNDMVENVSGLIRDVETKAGT…
>MGYG000179912_00576/1-439	MRERVKQWRQKVTSFLEKHIKPQSIQMTIALSFTIVSVISMGILGISLYNRFVNKMEDMTTQSAEQLLNQTAINLESYLRNMRRISDAMYYSVIKDKDLATDSLDEEMNLLYEANKDNLISIACYTNDGRLVAAAPVATEKNNLDIVDQEWFTEATGQMENVHFSTPHVQNLFDDPSYRYYWVVSLSQAVELTSGGNSTLGVLLVDMNYSSIEQLLTKANTDNASEYVYLMDGSGELIYHPKQKLIYTDLFSENNLVAEDGSHKEEYDGEKRIVTVKTISYTGWKIVSVVPMSSFDMGISGMRMFVILLMSLSMLMIILLNQFVSANIAKPLKRLNDSVKDWEAGNMNPDIYVGGSLEVEHLGKTLRSTVAQIQELMHDILVEQDALQSQINPHFLYNT…
>MGYG000153528_00657/1-440	MSAKKDISKEFDKISDGAKQVQKKRKSLTGRIFKWMCLAVGGSLLIVGGVNIVINYNFLQESLKSQLTEVADMSSNTVSNQLSSITAELQQIAYDSGFDDLTDTGTLSTKCFSILSKNPMLTDVKIVNTDGKCFYAETLDYSENESFKKAVETKKTAQGEPYAAKDLKHVLMDVAIPMFDSDNTTLRSVLMACVDMSTFSAVIGQTKIGETGYAMAIDQTGTIIAYPDETKLTERINYKTLAQADSSYQGIADCISNAIKGEKGFAEVTLDGMDKYVTYAPIANTEGWSCLVVATPSEYTDSIKMSLCIGTAVAVICFVVSVLVILTIVKKVIKPVKLCSDRIVTLSQGDLHAEPLDFGKNIDKEISQLSESTNQITTQINAIITDLDNMLAALGNGDL…
>MGYG000014196_02120/1-415	MKQSKLPKQTLIILGIALVLVISTVMWSSAQITQDTEEEVQSTLRDVATQNALIVQQEIRENFNLLYSLADAISVSPGTANASSIAAQLESFVSTYGFKRIGFISPDGQAVATDGYVQDLSSRDFFKDGMQGLPGITNTLQDRMGTPEPINVFSIPVYDQSDSIIGVLFATYRNQHFEEILGVQSFNNQGFSCLVNQDGDLIAASSNAPASLQEADRMSDYLTQNARNDQPLQDLHTLLQSTSSNGGYFYEGSQKYYYYAAAMDNLRSDRQWFALTIVPDQVLSSRSAPILFQVRLLILLIIVIAGVGTFAFVHSIRTRRRQLYRLAYVDPLTNGDNFACFKEKLSHRGGDSGFYVALDLQDFKLINNTCGVAKGDETLLEVWKLLQTGTHLGEFSAHI…
>MGYG000068604_02052/1-440	MSAKKDISKEFDKISDGAKQVQKKRKSLTGRIFKWMCLAVGGSLLIVGGVNIGINYNFLQESLKNQLTEVADMSSNTVSNQLSSITAELQQIAYDSGFDDLTDTGTLSTKCFSILSKNPMLTDVKIVNTDGKCFYAETLDYSENESFKKAVETKKTAQGEPYAAKDLKHVLMDVAIPMFDSDNTTLRSVLMACVDMNTFSAVIGQTKIGETGYAMAIDQTGTIIAYPDETKLTERINYKTLAQADSSYQGIADCISNAIKGEKGFAEVTLDGVDKYVTYAPIANTEGWSCLVVATPSEYTDSIKMSLCIGTAVAVICFVVSVLVILTIVKKVIKPVKLCSDRIVTLSQGDLHAEPLDFGKNIDKEISQLSESTNQITTQINAIITDLDNMLAALGNGDL…
>MGYG000029518_00637/1-440	MSAKNDISKEFDKISDGAKQVQKKRKSLTGRIFKWMCLAVGGSLLIVGGVNIGINYNFLQESLKNQLTEVADMSSNTVSNQLSSITAELQQIAYDSGFDDLTDTGTLSTKCFSILSKNPMLTDVKIVNTDGKCFYAETLDYSENESFKKAVETKKTAQGEPYAAKDLKHVLMDVAIPMFDSDNTTLRSVLMACVDMNTFSAVIGQTKIGETGYAMAIDQTGTIIAYPDETKLTERINYKTLAQADSSYQGIADCINNAIKGEKGFAEVTLDGVDKYITYAPIANTEGWSCLVVATPSEYTDSLKMSLYIGTAVAVICFVISVLVILTIVKKVIKPVKLCSDRIVTLSQGDLHAEPLDFGKNIDNEISQLSESTNQITTQINAIITDLDNMLAALGNGDL…
>MGYG000079138_00954/1-413	MQLKTKLLVYITVPIALAVCLSSYMTYRTHSAAMRHVIEKDIKATSFFVAENINLTISDIKNSFRVAAKSETIKESLENTGQREHERVVAFFEAIKHVMPTITDVFLLDETGNIRASLNSHDYGNNYGDRTYFRQAIAGETAIVGPLVSRVTQKECVYIAVPVGNERNKGVLVASVELDSISVLCFNHDITSSRIDIFLLDNTAHILMAKESTKDSKHPDSIKLDDHTLSDGTPQGYVTYAFNGKTYTGFYKKIKNLNWYVLIAMDDTQINKTVLSSTKNSFLLTLLAILIGLLIGSILIYNVVKALYKIIEYARRISNGQLEAALDVYGQGELGVLANTLRSMARIVKQDQDRLNRLVEERTDQLRLSQERLLKESALLKTILNTVPDLIFYKDMNGI…
>MGYG000045747_00102/1-422	MFIKAGSIVEKKVKKHFSIFIFLLAAIFIAVSFHYVQNIQALLEDETELHALEVSRQAASAIEAKLNKNIELLHLLSAGIVSDSSIAIEEKMKRLENIDERFQFLRIGYAELDGHAITTDGYAFSVADRDYFKRSLNGEECISKPLTDKIGQHNSIIVYSVPVIENDTIIAVLFATYDLDKLADIVSIPFFGGSGYTYIIDNSGGVVFKSENAEPADDIYAILEAKNAEDLPRLKEAIATETECIFHMTVQGEDCCVSYEPIRKISNWNLVTVVSTDVIAQQSAIIIRNTVVMLVVLFLLFACILFYNMRMKRKNDIQVQKLAFIDNLTGIRNYNKFFMDCNSKLDTRGSKSYAVIYFDIDNFKMINDTFGYDYGDNLLRLVANLIDSVCGQNDIFGRL…
>MGYG000004869_01073/1-434	MKKNILLRTNLLVCLILAIGFSLTAMLSYRANYNASLQNIEQVSDLTSEGIYYQLAGTFTKPVNISLTMANDSLLRDFLLGEEAHLEDEGYTETIREYLRTYQEKYGYDSVFLASVATERYYNFNGLDRVLEPEDTENKWFYEMLEKDEDYSIVVDNDQVAGAENRITVFVNCKLTGPDGQVLGIVGVGVAISNLQELLQSYETEFGVHAYLVNARGMIEISTEYTGYEAVSLFKQYTFASDIQHEIMDWETAGEAKSLWADNGKGDSYVVTRYIPELMWHLVIERNTGNLVDEMKHQMLQTVIVILAIIFGVLLIITLVIRNYNKQILSLVKAVERQHHTVFEQATNQLFEDIYELDITNNRPANESTERYFESLGAPAGTPYDKALKIIAEKQIKEE…
>MGYG000073732_01526/1-421	MTLHMKDHYFPRKKFITNYIVAIITFILTLIMGIAIFFNGVSIAVENNSRKTLITNVVRQSEHLNTILNINYSYLNVLAQELSKSQDLFSEDNVSLIQAFMHNTDLNRTAIIDPNGNALYNEVIKNVAHRRYFKESMQGKQSLSDPLESSVDQQTRVILCVPIFRDRQVIGVVGGSYNVTKLGNMLFDDLLEGQGKSFIVDQDGNLITRNKQYEKKHKLNTVDNLFNVCNQKKIKTDFKNQKSDLVLIQTKKKESLYLAYSPLKINDWMVGYIVPVHAAQESYTFIIHYETLLATFLGLIVLSLIVYLAHSSSRENKYLIHLSEIDPLTSVFNKETTQKLIDQKLNNKEHCCFLILDVDAFKSVNDNYCHAVGDKVLENLGLLFKNHFRQSDIVGRIGG…
>MGYG000000012_01105/1-415	MGKFIQWIKQPSISKPLIAAFLAVLILPVGVLAYFSYQSAWNALDRELTNSAAGNVEELNSTLQNKLNNKVKAVDYYSETIDKDLLLGKNKTLLKEKFKQYTTLNDDVGAIYAASEDKKLYKYPDSGIPKGFDPTGRDWYKQAVAEKGQAVFSEPYTDEATGNTVVTISKQLKDGSGVIALDLNLDEVLTASQRIKIGKEGYAFITTGNKKYIAHPTIKPGTTGSGDWTNQVYSKNDGSFEYTFEGKEKKMAFTTNKLTGWKIAGTYFVSELQDASSPVLNTAIIILCVSIVIGGILILYIIRAITKPLRKLVITSAKISSGDLTEVIDIHSKNEFGQLGESFNEMSASLRSVIGVIQASVENVASSSEELTASAAQTSKATEHITLAIEQFSDGNEAQ…
>MGYG000000012_01106/1-414	MKKILQLIKQRSITRKLLVSFLSILIIPVVILAIFAYQSASSSLDRQMMGSALENVQQLNEIINTSIGEKENSAAYFSEWLTKERYKAKSNASIEEKFSQYISINKDVESIYTSDENGRFTRYPDLPMPSGYNPVERDWYKKAVANKGKVVVTDPYKTASTNTMVVTIAQQTKDGSGVIAINMTIENLLKTTKKVNIGTQGYAFIMTKDKKVVAHPNEKSGTELKGDWLDKMLNADKGDFQYTMDGDKKKMAFDTNKLTGWKIGGTMYLDEIHEAAQPVLHLALIVLAAAIIIGIIVMTLIIRSITTPLKQLVGSSKRISEGDLTETIDIRSKDELGELGKSFNNMASSLRSLIHAIQDSVDNVAASSEELTASAAQTSKATEHITLAIEQFSNGNEKQ…
>MGYG000000012_01107/1-413	MKKTLTTIRRSSIARRLIISFLLILIVPITALSVSAYQSAVSSLDVQMTQSAKENIQILDHIIDDKIRTTEKSLAYFSDWATADKFQDKKKTELKQEFKQFIQMNDNVAAVFSSSKDGEFTRYPYADMPSDFNALERDWYKEAMDNKGKTIVTEPYESISSGKMVVTIARQTVDGSGVVAIDMKIDDLVTTAKGINIGKEGYAFILSQNKKVIAYSGEKAGTELKGDWVDKLYKDKSGDFEYSYKGKKKKMAFATSETTGWKISGTMYANEIHDAASRVLIMASVVLAIAIAAGMTAIYFVIRSITKPLGRIVASAEKISEGDLTETIEINSKDELGVLSESFNHMAHSLRSLIHGIKDSVEHVASSSEELTASADQTSKATEHITMAIEQFSNGSESQ…
>MGYG000000012_01108/1-416	MKTFINWLKKPSISKKLIVSFIAILIIPILILEFSSYRSASGKLDEEMMGNAKNSVDTFNTTVTNDLGEKAKAVTFFSESLKRSAFKGKSNQEEIKAKFSQYVSINQGVARIYGGADNGTYVQAPKETLPDGYDPRQRPWYQDAMKAGGEIVVTDPYVAASDGSMVITIAQELKDGSGVVAMDITIDKLLEQMKQIKVGKEGYAFIATKNKTYVAHKNHKAGEKLSGDWVAKMYANDSGELKYTLNNEDKKMTYTTNELTGWKIVGTMYMDEIKDASKSVLVTGMIVLIASIVAGGILILFIVRSITKPLKRLVQSSKTISRGDLTETIEIHSKDELGELGESFNEMGQSLRSLISAIQDSVNNVAASSEQLTASAGQTSKATEHITMAIEQFSNGNEE…
>MGYG000061099_01335/1-428	MFAILKQSFGHLLEVPEDISPGRYRSLRRLMTLLMVAVSVTPLLLLSAISHLQYTRTLGREMESPVYALARKSQAALELYLGERVSTVGFLAHAYTFEDLADERTLNRVFLSLKSEFQGFVDMGLVDAEGRQVGYVGPYKLKGADYAGKPWLREAEIKGRYLSNAFLGYRGYPHLVVAVHRLQESGQSWTLRVATDTLRVQQIVSTVGPEQDTDVFLVDREGVLQTDSNLYGKALETLPLSLPPASHETVVRRITDASGRNLMVASCTLAGTEFMLLAVKPVADAFRPWSALRTELLLVLCGGVALIVLVSHFLMKHLINRLQASDERRVAVFAQMEHNQKLSSIGRLAAGVAHEVNNPLAVIYEKAGLAQDLLDMGKVVSDPADKERFSALLTSIEST…
>MGYG000001148_01889/1-416	MKINKPLNIKIGFYFLITNLVLVLLLESIFYFSSSNILIQKEISTKTEAIEKSGNYIELYMNKFTTLSQVISHDKGVFSYLKNKNESEKNRILNIMENTISTDSYIKSIILIRKDGAVISNEKNVSMEISNDMMKEEWYVNSLMNPMPVLNPLRKQNFSHDDSMNDWVISVSREISDSNGENLGVLLIDVKYQALHEYLQNQETGENSDIVILDDDNKIVYYKKIPYSNSQESYLKSFKNIQKGYNRKENTVMIKYPIKNTHWTLIEISYMKEIESLKKHFFEMIIMSCLLSILITISISLVVLRRITKPIKELEKHMSNFNNNLSKINLKGDMSTEILSLQNHFNEMIDRIKYLREYEINALYSQINPHFLYNTLDTIIWMAEFKDTEKVISITKALS…
>MGYG000004168_02151/1-437	MRLKSRFHNLPIFYKILLFFSILVLFLILLTGFNYIVYSRQNEAAAYRSTYSAARQAANEIETYLQDIKSLSLLPLSRQFDEHDLPFLLADIDGKRQWLLEAENSLGQLAKDIFNFKRDIQSVLFVTPKGRMYAFFSKTATPVDFEPAGMSWFEPLLSSGGEAYFLSPFPLVFQRDLTRYDTRTFSVARAIVEVPSAMVRGAVLINTECTYFDAIMRRLTLYDGQRMVVLDGQGNAVYDSAGGNLGAPVPQALNDFAGQNAQTGRLTLDGTEYLAGVHSVSLPGWTLMNLVPAQAVNQELRWMLDVTVVLLGVILLLAVLISYLMGKHISEPLKRLSQTMQRVKNQDFSMHMDVDRTDEIGQLSESFNSMLDEINRLINVVYVNKLTQKELELSMLQSQ…
>MGYG000040141_00440/1-449	MSSKINLQTCEYACKSSIFQDNQLIFNKKQNPGGSYVGAIAVFILAILIGLVSFFVTAQRTIESSSQERMRNNVARQSEHLRTILNIHYSYLEGIAEKMGEGGDLLSEENMQMLTTFQESTALDRTALIQPNGDAHYDNGLVKNVAHRRYFKEGISGSRTLSDPLESSVDQETKVVLGVPVFHEETVIGVLGSSYNVGELSRMLFDDLFSGKGYSLIVTRDGEIIAHDGDATDYKLSYGDNIFEFYKFKKIGQGHSIEEISQDFNEGKEGLIRLRGYADSSDRYLAYAPLGINDWMICYVAPVTVAQQSYAFVEQYEFIFLGCFGVQVCILIFYIIRKNRQKTEEILRSARTDELTQVYNRKYAESYTERILNENHGERQSAFFIMDVDKFKEVNDVYG…
>MGYG000003144_02469/1-409	MTLSLRGKLLATSLGVVLLMAALLGIVAFHTLKSRTLSAIQSEAVNYGHAYSVAIGNWMADRKHAVDALAAVIADNPEATLVPHLLQTRTSGGFGLTYFGSAQGAMTRHDPSLNTANYDPRVRPWYQSASKAGKLIVTPPYVSVTMQQMVVTLAEPVSHQGQVIGVAGADLSLDALIDEVLAMKVQGEGYAMLLDSSGLIVGHPQKELALKQVAELAPGLTGATLDGWSRDGELHVATIAGREVLLSVQGVPGTDWLLAMVMYKDVLEAPFASLLWQLVGLTLVLLLVFSALLIAMFNYLFADLGRVSKALADIAHGEGDLTVQIAAHSKDEVGLLAQNFNLFVARLHGIVSRLRDVTVELAAQSRTQAAGAEARSQRVREQQDEIVMVATAVTEMASA…
>MGYG000101260_00236/1-438	MKNLFNRVVILLTLVIFLLALPVEIVGLIRNQKAFEDEADEKIEYAIQSAATDLNVVLSNMENLVTMLHSTVQATFSGTNYVYDPAVFSQLKRQTGNIIKDTLKKTERISGLYVTFSPSLHSGMEEVWYAYRDGKITFIDARLYAPSWLLEGNPRVDYYYDAIKNGEYWGADDYESSLDEYMATHTQSIYDNEGNLIGIAGSDMLMSELRNMLSSIKIYRDSQIVLFDSDMNYCASNIDIKKPTKVYSVLINEIGSHHDNTTFHYTSSDGQEYIAAYTTLNNDWILVATQTTDAAMASATETRNTLIAAMMLTILIIVIIVLLLIKRYYEPVIESAEQNEILMINQSRQAKLGEMVGNISHQCKQPLNNINIDISNMRDDYMADELTEKLFNEYAQRIR…
>MGYG000033157_01203/1-429	MKKKKTKVSDIQSVIMLALSLMTVTTSIFIGLLVYNRYETAMRHNDVSNTQNMMESIVSSTEQYLKSMRQLANTINYNIIQVYDVSDPEFNQQLNLIYEADKDKIQSIALYDMEGELIVAEPVTLQKEGIKVTEQTWFVNAAEKVANMHFSTPHIQNLFRDDAKRYYRVISLSQAVDFISGDRPENGILLVDMKYSFIEKLFSRINYKSSEHYYYICDGDGKLIYHPYANEISNGMFSENVDIPCSSEDGIYRNQLSSSGEKRTIIVNTISYTGWKLVGVVLQDVRTDSVKQFRMYMVIIVIMLIMMLLVVNRIVSRKISSPIIKLDASVTAYEAGEKPDIYIGGSYEIRHLGNSVQKSYEEIEHLMTEIVAQQNKRRRSELAALQSQINPHFLYNTLE…
>MGYG000026908_02466/1-440	MSAKKDISKEFDKISDGAKQVQKKRKSLTGRIFKWMCLAVGGSLLIVGGVNIGINYNFLQESLKSQLTEVADMSSNTVSNQLSSITAELQQIANDSGFDDLTDTGTLSTKCFSILTKNPMLTDIKIVNTNGKCFYAETLDYSENESFKKAVETKKTAQGEPYAAKDLKHVLMDVAIPMFDSDNTTLRSVLMACVDMSTFSAVIGQTKIGETGYAMAIDQTGTIIAYPDETKLTERINYKTLAQADSSYQGIADCISNAIKGEKGFAEVTLDGMDKYVTYAPIANTEGWSCLVVATPSEYTDSIKMSLCIGTAVAVICFVVSVLVILTIVKKVIKPVKLCSDRIVTLSQGDLHAEPLDFGKNIDKEISQLSESTNQITTQINAIITDLDNMLAALGNGDL…
>MGYG000247354_00082/1-428	MKMRLQTKMLLFILIPAIVGQLLVAAVSYRVSQETLREQVWQDGAALLQSQRVALAAVIKGLRGGLEALGSNRRLQDYLAAYGSLGPAVMRGALFEAADAALSTFVTVNQNVALAGLVAADGKVIAHHLSGRTEPSKTVGADYSARAYFRKGLQGETAFENLFSHTTGGMMLILSMPIKQNGKVAAVLLIGVDSRNMADEITSQVKMGGKGFVYAYEDKGKLVLHPDGKAIGRDESKLPQVQRVLQSGEGRLTYTTEQGAERVVFHTPMPEVGWRLCVEVDRAEILAPVRNMLWSIALVTLGCVLVVGVMITVVARGTARVLAGLSGITDAVSSGRLEPDPAELALLRAAGRRQDECGVLAQGMEKMIGDIKALLRESEQKTRAAEQATAQAEQATARA…
>MGYG000172690_01187/1-422	MTLHMKDHYFPRKKFITNYIVAIITFILTLIMGIAIFFNGVSIAVENNSRKTLITNVVRQSEHLNTILNINYSYLNVLAQELSKSQDLFSEDNVSLIQAFMHNTDLNRTAIIDPNGNALYDNEVIKNVAHRRYFKESMQGKQSLSDPLESSVDQQTRVILCVPIFKDRQVIGVVGGSYNVTKLGNMLFDDLFEGQGKSFIIDQDGNLITKDKQYEKKHKLNTVDNLFNVCNQKKIKTDFKNQRSDLVLIQTKKKESLYLAYSPLKINDWMVGYIVPVHAAQESYTFIIHYETLLATFLGLIVLSLIVYLAHSSSRENKYLIHLSEIDPLTSVFNKETTQKLIDQKLNNQEHCCFLILDVDAFKSVNDNYGHAVGDKVLENLGLLFKNHFRQSDIVGRIG…
>MGYG000132321_01190/1-440	MKKNKNVYDGAEMVPENVENTHKKGKSLTGRIFRWMCLAVGGSLMLVCIINILLSYTYLKQALVNEMDEVVHTASNTISNQLESVVNAIKQISADADFSDVADVSAIRSKCISVARDNSVYVKVDMTDRDGKGLNDDSINWSDDPAYREVIETNKAVVGEPYYYEKTGKVVMDVTVPIISNDINKLLRAVLRITVDVNVFSNVIGQISIGDTGYAMVVDAKGNIIAHPDSELIPQQMNYISLASQDGSYQAMADCVSSAIAGESGFGEVTLDGVSKYVSYAPISNAEGWSCIMVATPFEHTQSIYNSVVIGMIVTVVCFALSVLLIITIVKKIISPVKQCSDRIVTLSHGDLHQQELDFGKKIDKEISQLSESTNLISKNINEIISDIDTMLRTLGNGD…
>MGYG000171682_03632/1-231	MKAYFHRWRSLVILALLLAPLLWPLQYFAERYYSEQLAEQNRQTLDLYVANLLGTLRRYEELPQILGGLPVLRQALQQPGDPLLQKIANEALADIRRRTGADVIYLLQPDGTTQVASNWAQADSFVHRNFAFRPYYREAMQGRLARFFGLGTTSIKRGYYFASAVKEGSRIIGVLVVKVDLEHIERLWGNSPEQLLVIDNYGVVILSSREDWRFHASPPAPSSNGRCAASC
>MGYG000053247_00567/1-392	MQKLKQIPKRVHHFLIGLVLTAVLGVLAFAVVNTYTAYTDMVVQQQQQYLLVTARAVSKTLSLYISGQLRDIEILTRSPGFLTEFENYYETGGDTALREHIVSYMLSQKRGVKRIYLLDKNGDVMYQYNDYPFLEVFDESLLHLKEYAAAHTSGIGSVFRISPQHYGLTLVNDVIHGSESLGTVVIVIDLEQVYEEYLAPLNIENTGDIIVKNEKGTIIMHPNAKLLTFNPFRQIQELDTLPQYKGLNELLTRQYSQEEGTAIYRDYSNGIAPPEDEIAAFSRMNVNNTAWYVSAVLPYSTVKNLIDRNVGQFGMLVAAILFVLGVCVISFYAMRKNQQNLKLEAAYLKDINHTLKELHQSREQVYHYQKLQTIGALAGGIVHEFNNLLTPI
>MGYG000137800_01430/1-401	MKGKDRKIGLTSSGIMTILVVSMVFFSLLAGIVVFVTTYRASMIQNVKTSSDQAAVQVERIVDNYMDDISSSLKLIEGFFLEEDPVRDVNLNHMADIRSDVTAITSYDPETGELTGAWTGHKVFKKDALANLSFNKEEMPELGEIVISRPHVESLLLNEYPWVVSISTRIRQADGTEQIVVLDSRFSQIASYVDTVGVGSHGYCFIMDQDGTIIYHPQQQLIFAGLKEENTQNMTAHSDGSYEENSLIYTIRTRKGSSWRIVAVSFVDELIEGRLKDCLILLAGLLLIVLAATIVSSVVLSRYISRPIHSLNKAMGEFEANAEGFSYEPVYGSLEVTSLSNAFGHLVIRIQELMNQVRNEEIVLRKTELRALQAQINPHFLYNTLDSIAWMCEEGRTKD…
>MGYG000004699_00877/1-358	MEEKIKSVESLAHNPVIINTSTSLEDKLNILREDKNYQQHCEIGYASLDGNLTLSDWSTLDISSYDFFTAAKNKKSYISEPTLLPIKDFPLIAISVPVMNGNNIEGILVAFRYGNDLSNISKKISFLNSGESFVINSSGKLIAHNVNYYVNSGINLKEIVDSESKDSIDTLISDLSSNNSGSFEIIKNGKSNTLSYAKIPTTGWFIITTVENNDLFATVNPLTLTNIVIGSIALIIISIILIISISRVSKEILYVVKIMKEFALGKFTYKIDEKHLKDKSETGMMCNSLASIQNSFAKSMIDIKNNSSVLNQQSTNLSSVSEELSSLIENVTKAIGDISEGTSSQTSCLAESTSSLEK
>MGYG000232350_01178/1-416	MQEGKGNGMIKKAEKEKRGLSLSLIFTLLVAAIVLLTSIITILVFTQIYRKGVERNAVTSSEQSVVQVQNMVESYTRDMEEVLGTIRTSFQLQGTNPGEFIQDLVEIREDVVAVTTYNEQGELMECWSSGETMKANSYQNLSDVKVPDDGRMHISKPHVATLFKQYYPWVVTISQIIQDADDQKIKVAMDIRFSNIANYVDDVGIGAHGYCYIEDTDGNIVYHPQQQLIYSGLKKENARGEDGVEYGEEAIYTTRTLSESKWRIVGVCYVDEMVTNKVEDMVLLLILILVIVLIGTLFVGILISNIFAKPVKKLTQAMRSFEKNAENYTYQQVGGTEEIVELSRSFEHMVVRIQKLMEKVRQEEITLRKTELKALQAQINPHFLYNTLDAIAWLCEDGR…
>MGYG000104504_01535/1-434	MKDRKRNPDSRKNIVFNIQSIILSVLMAISLVTIIVMGLLLYHRFKLALEKTAVDNTEATVEATVDRLNADLLDIRQILNGANYNVVQQFDISSREFSEQFSLLYETNSDKIQSVALYDQEGNLIASEPVAAEKKNVRVQTQEWFKNAEDAIENIHFSTPHIQELFEDGSYRYQWVVSLSRYVDVNKGEIPETGILLLDMKYSVIRDVMKQINDCSGGIYYYLISQDGEMIYHPRGTELNRGLFEENSLETAKYEDGTYEIHSNSQNETVIVGSVAYTGWKMIGVVPESVQAANYKNFRYYVFATVLVLMVMLLEGNQLVSRKISKPIRELDASVKAHEAGGKPDIYIGGSSEIRHLGHSVQKSYEQIEKLMDEIIRQQNERRKSELDALQSQINPHFL…
>MGYG000283958_03580/1-413	MFQGKLRSSSLKTKLLVSFVIILILPSIVIGWTSYQQAKTNFNETILQSAEDNVKILNNVINKEIDSKKVDAVYFTKLFNGVSYGTDQLQNVQNKLEEYNKLHPEIEAVYTGSSTGQFIQSPSIQMPDGYNPTERDWYKEAAKKSGEVVITAPYKSSTTGNIVITIAKQNEDKSGVLGIDLIINDIVNTSKMVNIGKKGYVAIFDQSKNVIAHPTMKPGDKVEEKVEKELYKQETGDFKFKLDGDDRNITFITNKQTGWKIAGIMPSKEIIEAANPIFYKTITVIGISLVIGGILIYFIIASIISPLKQLVISSKKISEGDLTESITVHSKDEIGQLGESFNEMAASLQSVISNINTSASHVAASSEELTASMKQTSEATEQITQAIEQVSSGAEIQTK…
>MGYG000090668_01902/1-404	MLDSIRSRILAACIIIVAGSLAINTYFNYSVANKYNSSAIDNTLTAVTASHGVGIADWVAAKTQMIVSLKDSALTADPIPALRQVAAAGNFINVYIGYANKTATFSNPDGIPEGYDPTGRPWYLQAVKAGKPVVTPPYVDAGTNQLVVTFALPIIQDGNVKGVLAADVTMDSVIANVKSIHPTDDSFGMLIDADGTIIAHPDAQLTLKPLSDIAPSLDLKALLTATDPIVAKIGEQPKLLLAQAVPGTQWFTVVALDQAQATAGMRSLLTTSLVTLIVIILIAIVIIGLITQRALLPLSHVHQAMDAISSGTEDLTRRLPIEGRDEVAKIAQSFNRFADKLSAVMAQIRDTSESVRIAANEIAAGNQDLSGRTESAAASLQQTSAALEQISATVAQSAS…
>MGYG000127832_02062/1-441	MLKRIQSSFAARLQIHILFFLTLLFAMSSAIFYHYANRFIETNAYENFNHIAEKTNLRMTRLLRMVEKIPNNMGWVITEYIQDPNTIYSITRQIVESNDEIFGCAIAFEPYYFTEKGKYFAPYSYMEGDSVITTELDDAYDYYQKNWYRIAKEKNTSRWSRPYHDFGNRSVMTTTYSVPLKDQNENIIGVFSVDLSLQYIGKFIEANIDYPGGYTIVVDKNGNYVISTLDCQLIKNVTAFDVAAGMKDPSAMDVAHRIVSGETGKGIFYDKGIKSYAFYSPIIGTEWYMAIICPYDEIFVNLRYFHFIVLFSFILFMIAIYLISSLSIKKITAPLNKFALSARCIASGNFNAPLPKIRSCDEMKELHDSFQYMQNQLTQYIANLKEATTLKEKMESELR…
>MGYG000027295_00346/1-444	MFIFILRTRGDTLKIRLKLMTLLSLLTVIPVIIVCTVASNAIKQDNYDYLQRSMYYAIKSQAEDINSLCSEMISATKNISVSRNISEYVAETASGSYVLSEDDPKYLEVMHDLEIFSQSGTIVKSMLINNSGIVVASTANDSSLGKKLPNYKELLALAVKNGGISSMTLCSDNDRRSPVFTVSKVIYSDTNEKVGIVYVMYDSQCLQKYINNIQTDKYTIVSLMDADGNVLEYPFKTILHYSNTKNYSSYSEQLNYLFRTENNAGYIETLVSDDSGKKSYYASPIGNTGWFLVASTEMAGIKSLSSQSSSSVTTVTVLLCIVLLVIVFFLTGSFVKPIRSILTTFNEKQKGNSAARFDESRRDEFSVIGHSFNTILDNISESEQRYRTIVEMTNNITFE…
>MGYG000047695_01640/1-420	MKDSSVMKRILLFIVVLSLGLFSSLYVYSRVLHSNLENEVISSLHEVSGQSVKILRKEILSEINLLDGISNEISEKRLKDPKKLAESFQKVTEKYQFKRMGIILVNGKVYTSDRKEGNLSDREYFQSGLKGISSISGTLTDRLDPQRPKINVYSTPIIRNKKVLAVLYAAYRTDDFKKALSISTYYGEGYTYVVKRDGDVVVDSDNKNSFQRMTNIFKALQSASDQNIQASHKLKYALKKQKEGYIEFINKEKKYMYYTPTGINDWYLLTVVPMEVGNTKTMNIMKLNYVQSGIVVAVFLLLLIYIVRSEKKKQTRLMEIAYTDVITGGDNYKAFCLKAENALEKDTAKMALLCMDIDRFKLVNDLFGFKMGDEIIRLIWKLWGDMLCEGELAAHREAD…
>MGYG000134791_00819/1-430	MLKKKKRIYLTLGRRFVILASVTFLLPLAIFACFSSRNYSDGINLKLQQMTDSTLALVDKNIDYIIYDIESTSALITTNASVQSLLLENDPQYSLAYRRKERSVWNTVINVTNNKDFLDIIFLANEHTAITKYRSSLAGEPIENYATLIASDWYKDLLSLRGKGAWYSGAEIPGFSSNLLVYAKAVLNMNNPETIGILLAGIGDSPFSRIFENLQVDFNAQILISQNGHTIYEYTPATEEFQASLSPMEKQTLLHTDGIVELTKKYYVRHVDNHSSGWKITCIVPYTPFLLERQNSSRTIFTIAAICFLIGVLLMCIFSNGMTRTLRKLKKYVEALRDGRSTDFISFSSNDEIGLVGNELVRVVAENQQLIQNLYQSLYKEKEAELMALQTQINPHFLY…
>MGYG000240171_01782/1-429	MKKKSISREVTSKILTVIITIFVIFSLGVSAMIGHLSLSSQKNDLQLQSQAASYQLETFFKKYTTIVEQMAINPDIREIMDTTKKGDDIRSFSIYNNVFSELKQTQATDSTNILAAWIGDIDASILAQSDGFVSDSSFDITQRLWYTAATSKKTILTEAYTDASTGKLILSAAAPVYDNNTSTVIGICGLDISLDNINELFSSYTIGNSGFVILLSEDSTILYHPDKNNQLKTLSQINASDNILSTIKANNSTSLKYKIDGNSKYGYITSIEDTPYFVLSCLLGSEYFSSLSICITATVILLIIGLVSIIIATQKVAKNITMPIISLNDVAMELANGNLDVDISVNSENEIGELAQSITKTVIRLKEYINYIDEISYVLDRLANGKLKFSLQHDYAGEF…
>MGYG000003147_01267/1-447	MFENCGVILVKEIKNIWKRIKGIYYRKSLQFILSITFTLASLSVMLSVTIGFSSRYIKSTEKLVLENNKIILEQVNLNLDDYLHNMMSISNAVYYNILKNIDLETEKQGSIAEKMKLLYNANASYLVSISLLSNEGEIIAAQPFSRMKPNARPKDEEWFIRAAQEIENVHFSVPHIENIFVDSDNIYHWVISLSRYVELIRGGQVEHGVLLVDMNFTGIEKSCKDVDLGESGYVYIVDRDGEIIYHPDLQLIYGNIIKENNKQAAAYSDGSHLEDFNGGSRVVTVKTMGYTGWKIIGVAPRSDITSLYQKNSNFFWIIAILASIILVLINLFLSSRVTNPIKQLEKSVRELERKNMEGDVLVSGTYEIRHLGKTLQSMAINMRKLMKDIVSEQESKRKS…
>MGYG000210730_01683/1-440	MSAKKDKSKEFGKISDGVKQVQKKRKSLTGRIFKWMCLAVGGSLLIVGGVNIGINYNFLQESLKSQLTEVADMSSNTVSNQLSSITAELQQIAYDSGFDDLTDTGTLSTKCFSILTKNPMLTDIKIVNTNGKCFYAETLDYSENESFKKAVETKKTAQGEPYAAKDLKHVLMDVAIPMFDSDNTTLRSVLMACVDMNTFSAVIGQTKIGETGYAMAIDQTGTIIAYPDETKLTERINYKTLAQADSSYQGIADCISNAIKGEKGFAEVTLDGMDKYVTYAPIANTEGWSCLVVATPSEYTDSIKMSLCIGTAVAVICFVVSVLVILTIVKKVIKPVKLCSDRIVTLSQGDLHAEPLDFGKNIDKEISQLSESTNQITTQINAIITDLDNMLAALGNGDL…
>MGYG000006381_01104/1-434	MTIRTRFLLAFIGTILLIAGGVISYVAVQMRDDAESYYISSSSVELRLMNDYIEEFLKTAINNAAIAAKDAEFAGAGGIFPRYVEKDVETVFRVADLSPEARHLMEPLSRLDKDYDSYVEVYAGFADGSLVTTLDGLKFPAHFDMSKRPWYVARAGAAEDVGLAGAYTSMSGETVFAITHKIKDAQGRLAGVLGIDVTLKLLADKFAELSKGDNGYFVLIENTGKILCEPAHPALVGKVLGKDVNDAGMLRVFGTDKGVVRLTVDGEAIQANVITNSFGWKLVSVQSDAAIYARSNATVRAVALITLTLALLALAGAVWVARSVSRPLARIVETSREISAGNLDARLDPKDYYGELFQLQEVLSDMVATLKQRIAEAREQSDLAKTETARAQEAVQMAE…
>MGYG000178659_00105/1-440	MSAKKDISKEFDKISDGVKQVQKKRKSLTGRIFKWMCLAVGGSLLIVGGVNIGINYNFLQESLKSQLTEVADMSSNTVSNQLSSITAELQQIAYDSGFDDLTDTGTLSTKCFSILSKNPMLTDVKIVNTNGKCFYAETLDYSENESFKKAVETKKTAQGEPYAAKDLKHVLMDVAIPMFDSDNTTLRSVLMACVDMNTFSAVIGQTKIGETGYAMAIDQTGTIIAYPDETKLTERINYKTLAQADSSYQGIADCISNAIKGEKGFAEVTLDGVDKYVTYAPIANTEGWSCLVVATPSEYTDSIKMSLCIGTAVAVICFVVSVLVILTIVKKVIKPVKLCSDRIVTLSQGDLHAEPLDFGKNIDKEISQLSESTNQITTQINAIITDLDNMLAALGNGDL…
>MGYG000168489_01856/1-361	MTPPRQHLLTVADRIAIIELLRNPDESPEGERSKLLTRHLRRAVFDFPSIDGLAVLNSRGTVIASVNPGENATSRKTSSYFHKALQGAQTLDGPLVLPYTQEKAFIISTPIYDRGKVSGVLVGAINMEHLTRLIVDPVTLNGMGYVFVCTPGGSVIMHRDRNKMFADNVSEQRFIKEATADKDRFLEYRNPQGQIMYSAYTALPNGWIIVAAASKEAMLAGVRNLRSDIILSCVGALLLVTLLIYLILRKVTGVLQEGVEFAERVASGDLDRSLNIRREDELGKLARALNTMVQRLKASFSIAEERAREAEEASARATETSQELEAVINGVRGGVARLELTDNLRVLWANAGFYALAGRSH
>MGYG000086312_00345/1-379	MKRPPRTVVLAAALISGVAVAALILCTTLFLRSYRSAVVEGARTNSAQVVSQVAGAVDNYVNTMDSAVGIVLEQLDSEPAMRDAFLNAFLTARPEVAAITTYDENGSLLDCWAQAGRTPKSDILRNLSFDLTTARRLGHGYISTPHVESIFDSYYPWVVSVIRAVPGDGGSSRWLAVDLSFKELAATINNVSIGQHGYCYLMDERGNMVYHPQQQLLYAGLKKEEAGRLACLGDGTYVEETVIYSVQRVPGSTWRVVGVSYIDETVNESFRQMVRITVITAGLVFLAALVAGWVLSRLLSRPLQQLETAMEQFEQDADHFAFQAVRGTREVQNLSDSFGHMVGRIQQLMTTVREEEIVLRKTELKALQAQINPHFLYNT
>MGYG000001388_02526/1-432	MKLKKIKYKLLLVFMPIFLLSFIALSAISYYLSSSALSQSVEETGMAVGREYAVRVEGYIEQAIIQQEAFAAEIVYMGALEDQQQLVKTLEWGKSRSKVLESAVFIAPSGAAVRSDGTTVELGDRDYFKKVLATKSPVVSELVTSRTTGKTAFNVAVPVMDGDQVLGVLTGSFAMEKLGGLMKDLKFLSTGYGLIVDGSGLVIAFPQAEEMVGKLDLSKEDIDESLKTKEAKLDKKLMELFSQSMEEKGQLVGRYTSIRGVEVIGTFTPINLAGDRQWNVLIAAPVTEEYEPISNLARSMVVTSFLCILISIAVTVIFSGRMSRVFIRLRDECLVMAEGDFRQRDEEAEAYDEVGQASAGLVKMRSNVRELIAKAMAGVEQVAASSQELTAVSEQSASA…
>MGYG000001688_04004/1-445	MKSIQTKFIILILGCILVCSTVIGGAGILSAQRVVDEDAAQLMNLRCSESAEQIDALLSRIEQSVKTLTVYTDEHLESVERLKHDDVYLEEFTEQLESVAVNAANNTEGAVAVYVRYNPEFTPPTSGLFWSKTDLNGSFQRLTPTDFSKYNPSDTERVGWYYIPVKNGKATWIAPYNNENINLRMISYVIPIYKGNETIGVVGMDIDFTIIEDLVSSLRIYESGYAFLTDDKGNVMYHNSYPFGIPVSNVDESLYPLVVELENGTSGSNLFSYLNKGTEKKMAFRTLRNGMRLAVTAPVTEIDKSKNLLLMQILISLLVIIPLALMVTVMITRRMIKPLKELNMAAKKIAEGDLSISLTTQTKDEVGTLADSLQQTVNHLQKYINYINSLAYRDALTGV…
>MGYG000002823_03475/1-422	MALHSKKLSFTRPIMLSFAGILCSFALIAVVVTLSQRKDFLEDYHKINGNFTHNLAVNYTESILRENDYILGRSAMYFARDDRLNETLNVNPTQGLQMMMHLQNLMPTVSSISLADTRGHYLRAPEVLQTEKSKTFDPRTRPWFVAHAEASIFSHYTRPYMDYFNGHPTVTLYKPLISPEGRLKGTIAFHLDLTSMGYTLRQMVAPVQGEFFVVERDGAVVLHPDTGVLFKQYVSEALMDKMTSGEGHLYDKKTDAWYYYYSFTNPDWFVIYRVSGATLTDITRHETTIVGWGFALAAIIIILFGLYLRHASRTVLMTIINAIKTGDVNQAPRLEAMLSRTIQSNKEREMAYVRQATHDALTGCKNRRAFDNDVQKLLNAHQPFAMALVDIDNFKSIND…
>MGYG000273624_04422/1-446	MQEKIKVLNKIKRRYDYMGIKNKTLLQVFAVVILFMLIFIGMFLFIFTRKIEADNVTYSRQLLQNANKRLENYFDEIASIANEANYNYYLQNYLIAEKDNVEGYSNLTNSKSMQDYEMSSKAFDSSMNSRTDVTSLMIFGKKSLLLHKSIYQFWSVVQDYADYQWYQKALESPNASVITGPMQHEFLKDNTEQTISLSRRISSYEDGSFLGVILIDLNLNKIAEIFESFYASGEGTLCILNDQGEIVYPVNYDKVTPQLIAKLNSTGKDNFIARIDQDEYQVVSTVFEKADWKVLSLTSTGKLKESMYDTLAIVIAAIVLLMVILAVALSRILTGVVNPILRLKGHIDLADEGRLSERAEVLNHNETGALSKSFNKMLDRIENLMGEVVSEQEEKRKYE…
>MGYG000152545_01039/1-433	MKSSRKNSFSTRLTIYILSVCTVIFLVIFIILYVLPRISQYKNVTMYSELIAEQAENQIKEQGRVIERINSMLKLEPIKDLLIAGDRNTFKSVLKNSPEICGCALEYEPGYKNHDVFVYRHKDSIHFKKLSHGSIHFSTERLDKDAHAQRKSYWSNYYYSFSYKQRVFSRFEPMYDSKNQFVGYLRLDIFLEEFTDFVNHLSLYKTGYAYLMNRNGILIAHPNQEIRMFSDIRKYAETKNIDYEKILKRATKEESGSGEISIDHVRFFVYFKHMPHTKWVLVVICPHHEVFDSIARINDLVLICCISCLILLFWVVIRVIKRLFYPLKQFSTVTRMIADGNFNEPIPMIGNKDEIQELRESFVYMQKRIVESIENLRISTIEKEKIESEMRVAQRIQER…
>MGYG000001700_04250/1-422	MARHNRKLSFTTPILVSFTGILLSFVLIAIFITFTQRNDFLEDYHNINRNFTHNLAVNYTESLLRENDYILGRAATFFSRNDHLNETVNLDPDNGLKTLMQLQTLMPSVSSVSLADIEGHYLRAPQVLNNERSRSFDAKTRPWFMDQAEASTFSRYTSPYLDHFTRNPTVTIYKPIISPEGKLKGSIAFHLDLTSMGYTLRQMVAPVQGEFFVVDRDGQVVLHPDTGALFKQYVSKDIMNKMTSGEGNLYDPDSQTWYYYYSFTNPDWFVIYRVSNPTLLDLTRHETNIVAWGFALAAIMIALFGLYLRHASRTVLMNIINAIKTGDVNRAPRLEAMLSKAIESNKERELIYVRQATIDALTGCKNRRAFDNDIAALMNDHQPFALALVDIDNFKSIND…
>MGYG000158855_04617/1-425	MMKRSLSIRLFFHFAIVITLSLSAIGLFTYTYASTEMNDQLADNIAQTMRNTAYQTDLYLQNYDRATYSILSNGSVKHFLDMNSEDSYAYYEYSRQIKRNVFPPVFMLYPQIKFLYVIGENGRVVIDDNQNSAGIPDIDVAQQYKELLTATAANGESTLLTRSIRSGQNANVITIARRIRGVSSYTPNGVLAMEVNVLELDNIWGELDLGQGGYQYVMDQNGNVIYTPGDEEAQTVMSSSTVDRLMHMEAGSLEQNTDGTKRLFISELSAYSGWRFVASVPLSELQRPIATIRSATLWVGAGTLLAALVVAYRIGASQVEPIRVLMNGMRQTEKGIWNKVEMKERRDEIGVLIRSYNLMVSRLSDMIESVYESELRRQKSEIELQQEALERHRAEFQAL…
>MGYG000138892_02804/1-435	MKNKCLAYLKKLKPKGIQSTLMIAFSVVSISIMLILGVALYLRFSGISKDEMVGSTQKLMEQASEYLEDYLVSMRQISDTVYYNVIKENDFSSQAQSIQSGMNLLYEVNGDNLQSIAIYNDYGRLMAAEPVAAEKEDPDVTEQDWYKKAMEIQENMHFSVPHIQNLFDDGTFRYYWVISLSRAVEITDNGVSRMGVLLVDMDYSGIARMMKQINSANKGQYYYLCDGDGQIIYHPQQIQIADGTRKESSQSVAKYKEGVYDEEFEGEHRKVVVNTISYTGWKLVGVIPQTTFVDGTIDIRYFIAMLMLLMAMMLMIINRIVSVRISSPILKLNHSVIEYEAGEKPKIYIGGSTEIRHLGNSIQNSYEQIDMLMKKIVLEQNERRKSELDALQSQINPHF…
>MGYG000002414_01927/1-433	MRPLSFLSKLTIFAFVISTLPVIFIGSFSYFTSSNEIQKNVNNSKMELILQITSNVEHKLTTVNQTLNQVINSSVLKKALNNPLSETDFILYNDLRNEIRNMQSFDTKLEDVILLNQQQNWMIKNSGVYRLDEYKNHAQLSNLMNIADDTSWILNPSSLFYSEESINVTGCNYSISLIKKLPTNKLQKYGLALANIPVCSLQDFINSDVQPLDDIIVLDQAGRFLLHPDTSLIGKPKEQGGFKEVPLISDPSKQSGQFKTVINKKNYSVTFMRSQLNGWVYLSVTSMESLTKESNKIGMFTIIVCTIMLLFSILLAWIGSRRMYTPIERLLNQMGQRKPDIKSRHRNEFQIIGEQVHSLFQSKSQLEKEVRQHFQQVRTFFLINAFHGNVKKRDLLEEL…
>MGYG000013470_00487/1-430	MKPENEGSLFKRTSIRYMIFVYFTVTALAASIFIGLSLYSRMSKQMSDTMQEENQILIDQLNRSVDVWLRGIMKLSDTTYYGIVKNTDLRNESVNKEMTLLYDNNKDNVENIALFSRDGELLEAVPATRLKTGADPAAEPWFEAALKKTENLHFSVPHVQRVFDAGENQYRWVISAARAVEITEGSSTEQGVLLIDIRYDSLEQLFDGITLGNGGYVYLLGADGELIYHPQSQLIYSGLEDENLEAAAEYRDGIHQEEYKGKGRAVTVKTVGYTGWKIVGAAALGGASLNALKTRILIVFIVAFVVFILAVINAYISTRITTPIEKLERSVNGIEAGNLETEVYVGGSYEIRHLGTSIRNMTTQIRHLMDDIVAEHESKRKNEFDVLQSQINPHFLYNT…
>MGYG000004680_02084/1-431	MKKTKKQILTKMLLGISIPVVLTFIVSGIMISKRVGESMKAQSTQTLDAASLAAANQVDSFLSYYLAEMKSAAASQQAEEFLASSTGTKRLTDSEYYQGIKTTLSKLQDTDKENILSSWIADIDLSQAVMSDGYITEPGWDVQTRPWYRATQADQPILTEPYVDTNTGQIVITAACGVFESGTGKPLGVVGIDIQLTQLSDIMSTYKVGTSGSVILATDSGQIVYHRNKDMMQKNISDIDISQNIKDAFASQKTGNFDYTLDHVEYSGSIKKAGNTGWLVLSNIPRSEMLMERNQVVSTVTAIFVFATVILVILIYLVAKSISKPLRKLSVIAERIGSGELDVEVDVSSNDEIGMVAQSLGNTVTRLRDYVNYIDEIAAVLDQIADKNLVFQLKYDYIG…
>MGYG000005336_01929/1-429	MKFKFGHISKEKNKSIKIQLALTIVCFSVVCCLCLGAITSYLNYKTSNTILSKTAVETTKQAADTVAQKLTNVKNAAIQTGIIKELSDPKVSVEEKQNIINRQEKLYGLQLGQILDVSGKDLFSGKDYSSRDYFKISMGGQAYMGSPVKSKVTGQLTLVVAAPIWENGVQGSKIVGVVTFDTDKDFLNDIVNNIKISKNSYAYLLDKEGTTIAHRDTSLIGVENTIRDAQTNKDLEPFAEADKKLISGATGNTDVELKGEDWILGYAPVKNSNNWGIGVMINKGDFLGQMYNSIFITVVLSILFIVIAFIVAAKFASMIGNPLKQCSERLKKLAEGDLNSEIPEVNAENEIGLVADATEKIVQDFRAMINELTNILTEISDGNLAVDMDCDKLRSLFVN…
>MGYG000143514_00830/1-440	MIFDRYKKSFPAKLSLYVISFITILSFVLVGVFYHYSTETLSQEAEDKIESMAAQANLRVSALLSKVEKIPENLGWMIVEYVKEPDSLFGITRRIVKDNPEIFGCAIAFEPYYFPEKGHYFAPYSYMVGDSVKTIQVGSEDYNYFEKGWYKGAREHRYWSKPYRDAGDPDVITTSYAVPVHGEKHELIGILSVDLTNRWLRDLVDSIKPYKGSYTVVIDKQGRYILRREGEVMIGQNMFETAKEARDTNVTILVNEMAAGKSGSIIVDDGGVLSYVYYTPVVATDWYMAVICPYDQVFGKLSKFNMYLLIGFVLLLLFVYFICFVAVRRITKPLTIFAASARDVAQGNFNTPLPRIRSKDELGELYESFLFMQQQLTEYVDQLRRTTTANEKIESELRI…
>MGYG000150162_04242/1-429	MDKKNRNFFHNSSIRYTIFTYFTVTALAASLLITFSIYQRLSSQVSQTVMEENQSLIGQVARSVESYLRTVMKLSDSLYYGAVKNADLSSESINSEITLLYDNNKDNVDNIALFSQDGALKEAVPAARIKTNLDVTGDSWFTNALEKTENQHFSNPHVQYIFDGNESQYRWVISLSRAVELTEGTSTDQGVLLVDLSYSSLAHLFDGVTTGTGGYVYLISSDGEILYHPKIQLIDSGRVAENNLAAAGYKDGNHLEKFGGRERIITVKSIGYTGWKVVGVTPKNVVSLNTIKTRLFIVFIITLILFILTLINSYISSRITNPIKELEKSVGILEAGNLDAPVYIGGSYEIQHLGTSIGSMAKQIRVLMNDIVTEHEAKRKQEFDTLQSQINPHFLYNTL…
>MGYG000223900_00550/1-414	MKLRQQFAVLTAVVALLIAISCGVGYYMASSMLTDSIEHQLTAIVKGEGDSVDSWVANKAAMLNGTAAVLSKQPAEVIDSTASVPFLYTASADKNILDITNGLESGKAYSYLDGDLSGPDFDPRTRDWYKDVKSAQKGIFTSAYVNKGGTMDGKMVVSYALPLIDSNGNFFGALCEDIDLDILKEVVKNINYEGQGSALIVDKDGQILASSGSEKIMSNVADYEELANHRETVANQPTGFFETQRDGQDAVFAYTTLENTGWIVGLFVPSDYVFATLTKLKLVYTIIFIFGLLITGIGGMAFAKRISSTVIRLKDHALALADGNLAVADLEVQDNNEFGELTTSFNTMKEHLHKLIKDMSSVSQQVAASSQELTAGANQSAEAATNVAETITNIADGMQ…
>MGYG000146240_01221/1-334	MINRNNTTKTSSVGIIQNESLKLNTQTASTLESVAKGTMLNGSKFDAVQIGGILKLVANSNKDIVGATFVDSKNHAISTTKSETYTNAKNTEWYKKAVNNEGKIIWTSPYLDDQTDSYVKSCAIAVRNQSNQLGVVSLEITYKNIEFVVKKMKVGNTGRVALVSKSARVLASRDTTSSDINKKIPTEINAFKRGNDVSNDSVFKTIKNAPTRQGYIRVSNGKAEYLSSTEENSGSILRLLNPNAKIADVYYDKGAKGSNSWAVAAVAQNDLYRERYNLENWIIIISFVIMLIIVVLSEFIKKALRSGTKYFVDVFASSAKGNLSLVPEDIGNDV
>MGYG000000083_02911/1-421	MLKSLQTRILLYSLLIASVPLLILGIISYGSQRSLLEKEAKNALNAGSLNIVNETYSYLNERISDVKLMSANSVIINPGYSKEEKSDELKKFIDAKGNYYGVLHLDMNGNVIADTSNKMIGDNLANKIWFKEAIEGHEFLSDVYKTRTYSEPIIALSAPVYDNAGKMIGVVSPAFRLEGLWEMIEKKANEISDKYPVNFFMINQEGIMISKKDPQGVMQDSALKEMGLTKDKLMEASLSDELYSAENGEKIYSIQPVHTIAETENKWFVVVGADKKQVFQPLNDLLTRYLTIYSIVFVSIILAVYLLTKTLVRPVQELVEATEDFIGGKEFIISDKRSFEEMEKLNLAFLRMMETIEDREKEIVRTEKLKYVGQLAAGVAHEIRNPLTTIKGFFQLLKS…
>MGYG000083529_00307/1-413	MFKHSKTKLSVLIIAIVIFGVIFSTLASTLFFSVFYKNSMFSSAYVTSKQSVAQADETVSNYIFSIKSKLDNLCIETDKCTDAASLQKVISTASRLEDDIYCVSVYDMQGNVLSNGNNTDENIKDGLTDLSFDKSVYSNLKDGYAISQPHVNTLYQNKYPWVVTIAKKEYSNLFSQQVFVAIDFKFSSIAKYIDKVSIGQRGYCYIVNSKGQIIYHPQQQMLFSGLKEENTFEISELSDGIHRKKDNIYNISSLDSCNWKIVGVSFNDEITQAVKSQVVVGLIFALLFSAFMSAVIYFLLSRTVTRPVRRLVASMQKFEKQAETFEYKADMSNVAEFQTLSTSFEHMVLMIQSLVEKVHNEEIVLRKTELKALQAQINPHFLYNTLDSIQWMCEQDNSK…
>MGYG000172564_01308/1-413	MQLKTKLLVYITVPIALAVCISSYMTYRTHSAAMRHIIEKDIKATSFFVAENINLTISDIKNSFRVAAKSEIIKESLENTGQREHERVVAFFEAIKHVMPTITDVFLLDKPGNTRASLNSHDYGNNYGDRTYFRQAIAGETAIVGPLVSRVTQKECVYIAVPVGNERNKGVLVASVELDSISVLCFNHDITSSRIDIFLLDNTAHILMAKESTKDSKHPDSIKLDDHTLSDGTPQGYVTYAFNGKTYTGFYKKIKNLNWYVLIAMDDTQINKTVLSSTKNSFLLTLLAILIGLLIGSILIYNVVKALYKIIEYARRISNGQLEATLDVYGQGELGVLANTLRSMARIVKQDQDRLNRLVEERTDQLRLSQERLLKESALLKTILNTVPDLIFYKDMNGI…
>MGYG000001460_00914/1-437	MVNIKLEKKSITYKLFLVLFGLSVSVSMILGIWFINDTNRTVEKEMYNMSNQTLNQISNNISLLLANVESIAKRISIDSKLIEILSIPKEDLFKYESQNKEMDSYAEGLLTDEVWKYGNFSMKPELYVIGENGLVYDTYSKTKYNLNDIKQNNWYEKIVKADGKTILINTYKDENAIGPYKCVFKMGRLIKDLITGKTLGVLIIDISETILYDKYSEVLTEGSYIYIIDKDGSIISTKDKRLVGTNYINGIKIKKSLIYEDEYRVERDKVKYMQVTSNLNEYGWAIVEEIPLSVIRQPIDDLTEKAILVLLLVSIASTIVSYRLSVSITRPILNIKNNMNEVMEGNLKMQIQENRYDEIGQLEKSFNGMVRWLEESIDEIKNKEEQKRIAELSFLQAQI…
>MGYG000000095_01281/1-434	MKHLKRFWNKILSLPLFSKLVGVNILLVAFPLIFIVTITYRELTMLNQKEFNKYSMETVHQVSNSISVIFNELNLMSNVVLTNKNVQEALSYPKDGYEKEKLDSYKRVNSDMNVLFNSRMSYTSLFIYGYNGQLFYRGISSADYYFDYDNYLSELLEKPSKKYMGSHYREYATDGKLVFSLAVPILSTSDFKPLGYMILDLDYAYFNDLINDINYADNSDILIVDENQILFSKYKDNVHQPLASSFRDFLYSAPSGSELFTGGDETNFYSFCPIEDTNWKVVSVHSLSSYTNKSSTIFNFMLVAAGISLLVSILILVPISSAITKPLKKLTALMASVQNGNFNVRFHPKYEDEVGKLGHSFNYMLSYTNTLIDNVYKLQIAEKEATIFALQSQINPHFL…
>MGYG000050712_00779/1-406	MKFSHKIVAASSVLLLATVALLSGSQYFKVRDEIRSMVSDSVDEIVDGVSKTTAEVINGRKSIAQYATSLIESNPEPDNVRTIISQPLIKNTFLLVGFGLEKDGSNINNDPSWNPGPTWDPRVRPWYKDAKNAGKLVITAPYADSASGEILVSVATPVKDSATGQFLGSIFYDVSLAELAELVNEVKLFDAGYVFIVSEDGTTIAHPKKEFNGKPMSKFLGESKINVDTHQVIINGKPYAVSFSDVEGEDWYVGVVIDEEIAYAALDELRRSTLIFTVIALVISVFVLLFIVRVLMKPLDTLNDAIQNVASGEGDLTQRLSTNTDEEFAKLAIGFNTFTETLQKQLIQSKAIGAEILRGSESTSMTLQQSAEAMRSQLHELEQLATAMHEMATTSSDVA…
>MGYG000282839_01698/1-417	MDQRELRGLRTYALYCIVAAALLAVVFLFYFSRTKQNIQEQAETQLTEVTRQYANAIKTDMRGNIQTVEAMAHVFGELGQGNPETIIPLITGAVATLGLKRMGFVTLDGMAHTTDGLTFDARDRLYFKRALTASSTVAILLVDKTDNTPINVYVSPIIHKGNVLGALFATVQTDAFIMSIDDRLFNGSGQVLVTNNQGYILFRGRGSVQLARYNNIAELIPVSVPAPPGHDVPDTFSNGRLFNYDGKPYYMAHSKLEITSTDWHIFSIVPEDTLTANVGAIQREVLYLMLFFIGLSMLFLWLVLRMQGRQAKRLERAKQFLETVIENIPGGFFRYSNDEKQEFDYISEGFLKLLGHTRASFREAYGNRFDNLVHPEDRKRVLDSINSQIKHSDYDTVEY…
>MGYG000213955_01353/1-440	MSAKKDISKEFDKISDGAKQVQKKRKSLTGRIFKWMCLAVGGSLLIVGGVNIGINYNFLQESLKNQLTEVADMSSNTVSNQLSSITAELQQIAYDSGFDDLTDTGTLSTKCFSILSKNHMLTDVKIVNTDGKCFYAETLDYSENESFKKAVETKKTAQGEPYAAKDLKHVLMDVAIPMFDSDNTTLRSVLMACVDMNTFSAVIGQTKIGETGYTMAIDQTGTIIAYPDETKLTERINYKTLAQSDSSYQGIADCISNAIKGEKGFAEVTLDGMDKYVTYAPIANTEGWSCLVVATPSEYTDSIKMSLCIGTAVAVFCFVVSVLVILTIVKKVIKPVKLCSDRIVTLSQGDLHDEPLDFGKNIDNEISQLSESTNQITTQINAIITDLDNMLAALGNGDL…
>MGYG000010310_02548/1-417	MLKVESKYTKKYLFAILFFIIMSIICVTIFLTNINSGINEKVQEILLNEVISHRKSLEATISIQYQELEGISEYITSLNTRDMSQLINFTKAFVSKNGFDRIVVAFEDGIGYLSDGSSYDISTRGYYQDTMNGGARNSEPVDSVIDGERRMALSVPIYSQHGQIIGMVMGSYDVRAISEIEFSNLYNNKGYTYLIDYSGNFLINDQKLHNYQGNFYDYCQESNILSNQQIKTDISNYVSGCVLTKGGKETRYLVYVPLESSEWVICYSVLVSDAFQDYQFIMKYETYLLGAVAMVLTVTVLYIFIVNKKERRVLLKRADYDSLTGLYNRRKLTEEIKRYLKAQSEFGLAILDIDDFKKINDTYGHPIGDIILKEIGQILRDNLGEYLVGRLGGDEFVIL…
>MGYG000235548_01760/1-446	MGNDLKQPATVKERAVRRWEESLGFRISLRVTVVLIPFLVLLIVVSCILSVRSISSLNDKLLDVQTDYAVSIVDDFFSSKLAVVSMFENNDDLQAYFQAVSVPQDIEGYEDREKIQELLSMVLEKMGDEMVAEAWAADARTDRYLLSGGEVVEAGLKDTVWYEPVLSGREPFISDPYRDPATGEQIVSVVAPVFFDNGQEAAGFMGVDVYVSNLSELLSGIKVGERGYLELISNRSDYIYSEDPTAIGRNVTELDISDDYKNKVQANYNGVTDFSYGKIRYTAMFRNSRTTNWLALATLPVSEINATRNQLIAVMAFLSILILAALVVLIISMIRRITRPLADISGRMQDFSRGDLQGDIQVWGKDEIGRLADSIRSSTRSLKDMIGDISHILEEISGG…
>MGYG000046136_00046/1-441	MGKKRQGLHQRWERMYRRSSIQMILSLSFTAVAVIGMLFLGMALLFRFSSSANSMAADNTRRILTQVNLNLDRYLHNMMQVSDTVYYRVIKNADLSQQKGREELQDALELLYAKDRDVLVSLAIFEGDGSLVAATPMEDLKNSVSPHREDWFTSAMERIENLHFSTPHVQNLFVDPDNRYHWVVSISRQVELTRGGGTQSGLLLVDMNFSRIEQICKDVGLANGQGYLYLIDGDGEIIYHPRQQLIYAGLQEENNLTAAGYPDGTHTETFHSQRRQVTIKTVGYTGWKLVGVVPEETLRDNFSQLLWFAMFMVFFSIFLLVFVNLRLSEWITAPMKKLDRAVRELEKGRETVDFDVSGPYEIAHLSRSIQSMVSTMRHLMDDILQQEEEKRRSELNVLQ…
>MGYG000223221_01754/1-416	MTRLRLQRSIHRHPILLICGFALSIALAGLGTTVWKQLVARDAAASQAKLELQNLAHSLAEHAMHTFKAADVAMTAIANLLEYQDISTIRLDAYLAATVKELPQLREISILDAKGNWRYSSLDYLPSQNNAARSYFIHHRDTATERMEITGPITSNLTGLPTIVLSKRINDAQGHFAGIVLAAIDYEYAENFYRSFGMGSYGGITLLSRDGMVLVRWPSSAAKGDLSDTSLFRKDLLTSKAGFTKTTSPFDGVEKYFAYEKSPDYGTVLIVSRSAEDVLSSWRSELKLDALVASLLTLPIVGMTFLLAGQFRYRNRLEASLSDGKRRYRLLADNVADILFTTDLQGRFKYVSRSVGDLLGSPQETFVGRSCIELMHEDDRQAVLAATSGIVHTSVARSV…
>MGYG000105364_01002/1-414	MKIKQQFAAVTVVVGLLMAITCGVGYYMAQSMLSNSIEQQLTTIVKGKGNDIDNWFATKAAVLNSTAAVLSKQPAEVIDSTASIPFLATGLADKNILDITNGLESGNAYSYLDGAYSVQDFDPRTRDWYKDVKSTQKGIFTNAYVTKGGAMDGKIIVSYAVPVIDANGSFMAGLCADIDVDILDEFVDGINYEGQGTALVTDRSGQIIASSGSEKIMSHVMEDAEIANIDEQMDKPTGFFPMKRHGEDMLFAYTTLEKTGLIVAFFVPSDYVFAPLNKLKLVYGIIFVLSMLITGIGGMVFANRISNTVIRLNDHALALADGNLSVADLAVQDSNEFGELTKSFNTMKGHLHKLIKGMSTVSQQVAASSQELTAGASQSAEAATNVAETITNITDGMQR…
>MGYG000122863_01076/1-370	MGKTQDKRTYADKISGMFVREVGAVIVVMALVAVICSLFFAFQSSKNNMSNILNEYQKQIDGYISEVRGETEALAISMQTGSFAGYEEELSMVDALADSDDRIAAAYYCHNDESLSYSGGWLPEAGTVFTNREWYTKACEGGIYITEPYIDQVSGQFCITFSKAVIKDGQVAGVVGVDFLIGDIVELVQQSDVGSGYLMLSSGAGTIMVHPNAGYALSTDNSTTISDAGNGRYSSLLSVGKNHVISDYTGGLKAAMSSVSDVSGWMLSIVIPLTSIYMSVIVIFIVIIVGSVGSGIIIVKYNKSRCNGWFAPIKNVSEMVPELAKGNLDIEFNDDSDIEEISVLNNSLNTTVVQLRHYIEDISSVVSAVA
>MGYG000114117_02721/1-413	MQLKTKLLVYITVPIALAVCISSYMTYRTHSAAMRHIIEKDIKATSFFVAENINLTISDIKNSFRVAAKSEIIKESLENTGQREHERVVAFFEAIKHVMPTITDVFLLDETGNIRASLNSHDYGNNYGDRTYFRQAIAGETAIVGPLVSRVTQKECVYIAVPVGNERNKGVLVASVELDSISVLCFNHDITSSRIDIFLLDNTAHILMAKESTKDGKHPDSIKLDDHTLSDGTPQGYVTYAFNGKTYTGFYKKIKNLNWYVLIAMDDTQINKTVLSSTKNSFLLTLLAILIGLLIGSILIYNVVKALYKIIEYARRISNGQLEAALDVYGQGELGVLANTLRSMARIVKQDQDRLNRLVEERTDQLRLSQERLLKESALLKTILNTVPDLIFYKDMNGI…
>MGYG000021244_03914/1-430	MLFEKQRIKLQKASIRYIIFIYFTLTALAASIFIGISLYSRLSGQMSATIREENQILINQITRSMEDYLRTVMKLSDSLYYGVVKNADLASGSIGSEMTLLYDNNKDNVENIALLSKEGKLLEAVPAARLKTNVDVTGENWFTSTLEKTENMHFSTPHVQYIFDGSENQYRWVISLSRAVEITRGPSTDQGVLLIDIRYSSLEQLFDGVNLGNGGYVYLISSSGEIIYHPQAQLIDSGIVRENNLEVSGLRDGNYRQTVDGEERTVTVKTVGYTGWKVVGVTPLDGVSLNNIKTKLLVIFMIAFVLFIMTIINSYISSRITDPIKELEKSVNEIEAGNLETEVRSGGSYEIQHLGNSIQNMARQIRRLMDDIVAEHESKRKSEFDTLQAQINPHFLYNT…
>MGYG000030073_00383/1-407	MKNRTFSIRFKLTSYTILCFFLFLCAISAIASGLYYTSVAQIIDEQIINTSKQVVSNYELYFDSAIEVSNSIQTKIDNRNVSNEKTAIRSYFDDVKSIKGEILSIAFYDENGDLIVADSTFDIVNNDNVYETNSFKNAINEPMINIFSGVGFENDRYAFTLSRYMSFNRSENHGVALIEFDFTKIVRLIYQSDLGENGHIAIFDRDYNVVYSSLPELIDEDLIETKNLVLGSAGVTINHQSFNLYISTITNTGWKVSVFTNNSQIYSVLYNFIIIVIITILLLSIIYIFIVYVIVKQVTYPLYRLQAEMNKVKDLNYDVNRSKLKKGSKEIIQLDATFNEMMRRIRYLADKLLQEQENQRKSELKALQNQINPHFLYNTLDSIIYMIDKGENQKAEEMI…
>MGYG000176338_00791/1-367	MGTKNNKSIKAKIARFFGRNLLITSILIALIIGTASTALIVTKSNKLKNYQADSVVQGASGWFGEQIGRVNLIAETLSYEDYVGSRYDESEAYLADCIKENEAAYAYYFGLNDDRCVFSDGWEVPADYKATERDWYPDAYADPDKAAVSAAYVDADTGRIVVTISKAIVKNGKPVGVFAADFFVDELISMAESLSSSSAFAILVDKDGTILTHKNSSYVPSVDADGEMIATNYKDAGIPDKLVKPEKRTNVFSKDFFVSEYIDNTGITVIFDTSFFSFFGGLIIFYAISIVLIVVIYLFTTRRVKKVLTVSLEPLDELSQASEDMKNGKLDYATTNDSGDEVGSLCVAIEQSNKAIRGYIEDISGKL
>MGYG000125324_00577/1-437	MKNRILLKTNLFVCFVIIVGFLLTAILSYESNYSTSIKNIEQVSTLTSEGIYYQINSMFTKPVNISMTMANDNLLREFLSKEEGHLDDPAYLDTLQGYLNSYQEKYHYDSVFLVSAATSRYYNFNGLDRVLEKGDPENAWYYDRMLGSDDEYGINVDNDEVEGAGNAITVFVNCKIHRNDGALLGVVGVGVRIDSLQRTLKKYQDQFNMSAYLINDSGKIEVSPQYSGYEDVNLFDMVFHEKDNKERILSWKEEGTAFKAWNLDKNGEKQNYIVARYLPELQWHLVVARDTSELMEKLSQQFILTVTVILIILSLILLLITRVIRRFNTQIVQLTQSAEEERRAVFEKATGQMFENIYELDVSNNCPANQATEAYFESLGAPHGTSFDEALRIIAQKQI…
>MGYG000270812_01702/1-434	MKDRKRKPDSRKNIVFNIQSIILSVLMAISLVTIIVMGLLLYHRFKLALEKTAVDNTEATVEATVDRLDADLLDIRQILNGANYNVVQQFDISSREFSEQFSLLYETNSDKIQSLALYDPKGNLIASEPVAAEKKNVKVQTQEWYKNAEDAIENIHFSTPHIQELFEDGSYRYQWVVSLSRYVDVNKGETPETGILLLDMKYSVIRDVMKQINDCSGGIYYYLISQDGEMIYHPRGTELNRGLFEENSLETAKYEDGTYEIHSNSQNETVIVGSVAYTGWKMIGVVPESVQAANYKNFRYYVFATVLVLLVMLLEGNQLVSRKISKPIRELDASVKAHEAGGKPDIYIGGSSEIRHLGHSVQKSYEQIEKLMDEIIRQQNERRKSELDALQSQINPHFL…
>MGYG000002526_03305/1-406	MNLSIKNKLVLAIGVIILVITGLQVWYNTTQLRSETQRLIWSFIDDSSASNVKGISRWLDARISMVTSTKEAFAKEDEPISHLAQSMNAGNFDLVYVGTKDGKMIQSKPTDLPAGYDPRQRPWYKDAMAAGKLAITAPYADITTGQLIITIAEPFTRGNTQGVIAGDVSIDALVRDVLAINSEGTYAILVDSNGTIIAHPDKELALKQATAISPELTAAKVNELAHDNTISEMEISGKPSVFDLTEIPNTNWYFGIVVDEAVAYQSVSRMVTSALLQGLLTILIVAGFSYVAINGSLAPLKTLGEAIADLSRGNGDLTRRVKIEREDEVGIVAKHVNTFIDRIHVMVQDISNSSGQLNQQAKSSHNMAEKSSQGLARQQNEISQIATAVHEMSATAVEV…
>MGYG000000988_02589/1-420	MKESSMMKRILFFIIVLSFGLFSSLYIYSQALHNNLENEVLSSLQEVSGQSVEILRKEILGEINLLDGIANEISDKKLENPKKLAKSFQKVSDKYQFKRMGIILTDGTVYTSDQKVGNLADREYFKSGLEGISSISETLTDRLDSTKEKINIYSTPIVRGKKVEAVLYAAYRTDDFKKALSISTYYGKGYTYVVKRNGNVVVDSDNHNSFKDMSNIFKALRKASAENKNCSDQLKKALKNQEKGHIEFLNGERKYMYYVPTEINDWYLLTVVPTEVANTKAMAIMKLTYVQSGIILALFLALLIYIVRSEKKKQVKLMEIAYTDSMTGGDNYRAFCLKAEKALEKETGKMAVLCMDIDRFKLVNELFGFKTGDEIIRLIWHIWRGMMQDGELAAHREAD…
>MGYG000001224_01343/1-435	MKKTGTGIRLSRHFKSIQSTIFTAVAILVLSAVLIVTAVSVQYTDSAIFENSLLYTQTITKQINQNIDSYITYMDNIVSVISGSEDAQYYLFRENTDGGHKKRLLEQFSIILKGRSDIRNIGLVCDGGTSLFNTGYPSQNPDLDLSTQEWYKKAVESKGKSILTSSHVQHVIEGERPWVITMSRGISNIVGSRASNGAVFIDLNYSAISELCDQNSIGDKGYVFIVDQDGNIVYHPQQQQLYNELQTENIDAVMNSDTDTVTIGKGEHEKIYTISRSDKTGWTVVGCMNVAELLKSSRQAQRIYVICAAGLIVLALILSRVLARNITYPIQRLRDSMQKVQTGDFPATDIEVSSENEIGSLTESFNVMTHRIEELMEQNIHEQEQKRKSELKALQSQIN…
>MGYG000281264_01941/1-440	MSAKKDISKEFDKISDGAKQVQKKRKSLTGRIFKWMCLAVGGSLLIVGGVNIGINYNFLQESLKNQLTEVADMSSNTVSNQLSSITAELQQIAYDSGFDDLTDTGTLSTKCFSILTKNPMLTDIKIVNTNGKCFYAETLDYSENDSFKKAVETKKTAQGEPYAAKDLKHVLMDVAIPMFDSDNTTLRSVLMACVDMNTFSAVIGQTKIGETGYAMAIDQTGTIIAYPDETKLTERINYKTLAQADSSYQGIADCISNAIKGEKGFAEVTLDGVDKYVTYAPIANTEGWSCLVVATPSEYTDSIKMSLCIGTAVAVICFVVSVLVILTIVKKVIKPVKLCSDRIVTLSQGDLHAEPLDFGKNIDKEISQLSESTNQITTQINAIITDLDNMLAALGNGDL…
>MGYG000155258_00898/1-435	MRRNEKKERKKSLRGKIILFVGIPVILSYLVVGSVILMIVRNNVSQLTNQQLASDSKAASRQIENFFQQYMALPNQFSKNVEIQKMMSTTGQGQAMEQYVGFSSLYDTMKNMAGKDENILSLWVADVDAKQYVDSKGENAKDFPTSERPWFIQMKERGSMTMTDPYEDFTTKKQVVSIATPVFQANTNEIIGAVGLDLVLDNLNKSMAAYTLGNTGFYILVSAGGQVIYHPVQENVNKSLTDVDLSDNFKQTATAHTEGLIEYTSGTTQSHGYLSPVGDTGWMLATGLPNTEFYANYNQIVWIWGIVMLVSMALVLLMILLISSRLTAPIKQLEKAASEVAEGNLDVTVSVKSRDETGQLAREFGRMVAQLKDYRGYIQEITDALDTMSKGDMRIHLEY…
>MGYG000000287_05043/1-425	MGYYSGGRKLKKRIIKYRSVFLVLVLVLAAIVAGVICVDFTLQTNDNSQKLSMDITARDIQKKCINVSFILDDHFSDMESLATTVSKFERYDDEDLMDILAQFGDHHDNCRVSITDPEGRTYEKDREETSIADRDYFQSALKGGRVISDLIKSKVTGEYSIVFAVPVYREGKAVGVLRTVYQNIQLNRLLHVSGMDAQENAYIVQRDGTIALSMNGELCGENIKAALGTDTTQEDIDQIHYNMGKTTVGNLAFEVDDSLYYCNYAPVPGGKWYLFNISSATKLGVYTSKSTVTGMLFMVKMVVLFLVIMGGILCYLYLNNKQMRKLANLLENVSSHAPGGMFRYDPKTMQLSFINKGLYQMLGCKEEEFQEYYHNNYLEMVYDPDRQMVLENIEKMLPD…
>MGYG000155258_00897/1-442	MKRENQIIAKDTTIKGFRSLGARMMAFIGVPVLLSYVIIGGILLGLVGDSVSHLTENELQAKSEGAAYQVDEFLMQYTQISSRLAQNADLQQMMTDSNKSHTMSDDARFANLYQTMQNMRGTDKNILSIFIADVDAEQSINTNGGNNKRYTTTERPWFIEMKKKNGITLTEPYEDINTKQQVVTIASPVYKKGTSEIIGAVGLDLTLTSLSENVRSFKIGQEGYYILVSSGGNIVSHPKDEYLNQNISDTDLTESIVKNFQEKKVGSVQYTSHSIVSYGYTCAVGDTGWMVATGLPEKEYFQEYNNVRSVLLISFAIALGVILVLLVLISGRLIAPLKKLTVTANQIAEGNLDVEISVHSQDEIGRLGDAFNRTVFQLSNYRGYIQEITDTLETMASGD…
>MGYG000147136_00006/1-421	MKNKHISLSTKMVLGNILPLVLVSTFIIVSFLIALNKAINTDIEKITETSIENLDSKISAIIQKYEIQIDHLKNILKESHNKETADLAATALTVDMPDDFSLYYGTLISRYEPGGFYSDSSGWTPDSDWFPPNRPWFKDAVKNSGEFSITDPYVDSMTGSICTTISKDVKDKNNKLLGVAAIDIILDNLSATMAEIEISENAKGYIVNEDGLFITNEDTASLMKKSIFDKPEFKKHNFNKDNFLDSTNVIIKDGIFYGVCKSSSTPWYIIVYGPVSDFTKSSYSAIFRVLLIIIVAIITATIILLFSAKSSAKEFKLMAENCNEIAHGDFTKEVKEGNTKEAAELAEGFNNIIVDLSSLIKGIRNSANDIGNITKNLSEASDVIGQSVETTNSSVENVA…
>MGYG000005841_01053/1-391	MEKAIARAATLNLVDYAEYSSAEINQRISNMFSSLNGAADMIAREENIQNPQIMMMLRRNAEHMPYNRIAVALPSGRSLSSDFHYNNVKDREYFRKALSGIPNISDVLISNHTGDDVIAFAVPVKGYHGVRGVLYASFDRENFSAIFFSPLFGGKGYSYVVDQKGVVLLAPTGREEAVFRDTSSIFKETDRIGTKYETLRRSMEKDMEAHKSNVSRYDAGGETLYINYAPLGVNGWYLISVIPGSALLDRFGDFADITFLFVVVIFALLSIVWAATYFILRSQIRETDETRESLEALTANIPGGVSCCLDDSDVTMTEISDGYLDLLECAREDFHRHYHDSFLETVHPDDRERVRLEMAEQSQSAKRFSLEYRVITAKGGVKWVLDRGRSV
>MGYG000091088_00033/1-487	MAKNIGKKGNKAAVKEKMTKVKDAAKKIKVPKLPLDGIRIPAPGAKKEGGKTVKSKKGNSKIGYKLILAFCVPVLLIVALGTVSYNLSVKRIKKQYEQSVMDTVASMSLNCNLLCENVQNKAAEFASNEYIQAYYTKSYKADAAEAQSCYRSVQAVLTTVRGTSSYIANYAVFGENGNGVTSTASNTPMGAYEAYLETDEGARFSSGSGNENHWSGYHTYLDENTESKTDSYAVAYMRTFSKGNGFISLDITTAAIQEVLANIDNGEGSYVALFTPDHRVLTMEDGSLVTTDLFEGSDVEERALAAEETGNSYVNFNGKSYLLSVSPIGTTGMTVASIVPKATILSAASGIRNTTIIIVILACVVALLIGSVMAQGISREVTALKRQMDKVSAGDFTTE…
>MGYG000231275_00958/1-452	MLAWYRHLRMTPKIVLPVTVLLVVILGFLTWQIQSKSSQAIEDVAKRELAALGAQNGNYVRSYLNTALSAAAALADGLEQTLKKGVPPSRETVIAMEEGIHMGNPDIFGCGIMWEPNAFDGKDAEYKGVPGSNAEGRFLSYSSTGAEVTDLNNQLAQSYYTVPKKTLAPYLSNPYPFPVDGKEVDMSTAAYPVIVDNVFRGVALVDMSLEKLDKLITSIEVYQSGYAGLLNDQGLVVAHKDKTLEKKNLFEINRFNNPEGIRKAFSAGKPFVEEVDTKEGRVFRYYQPIPIRGSSQHWYLAVIAPMDEVLAQANSISRMTIALCVATLVVLLVVIFLLIRSSVKPINYLARTAEIIADGNLEQPIEDERFGGEVKMLSTSLKKMIASLVEGIKKAEALS…
>MGYG000184540_02105/1-296	MTDRDGKGLNDDSLNWSDDPAYREVIETNKAVVGEPYFYEKTGKVVMDVTVPIISNDINRLLRAVLRITVDVNVFSNVIGQISIGDTGYAMVVDAKGNIIAHPDSELIPQQMNYINLASQDGSYQAMADCVSSAIAGESGFGEVTLDGVSKYVSYAPISNAEGWSCIMVATPFEHTQSIYNSVVIGMIVAVVCFALSVLLIITIVKKIISPVKQCSDRIVTLSHGDLHQQELDFGKKIDKEISQLSESTNLISKNINEIISDIDAMLRTLGNGDLTYKPVMFISVTLRLSGSHTNL
>MGYG000002368_01811/10-409	KTAIILPFVLIFLFTILAMAAVQTYRYEQTVKELSTKQLSYLTDSISQRLSDFLDRPFFANQMIAYNVGFHHLYQADDASKIEDFIRAASQPIGKNIQQIDVLGFGGINGEYVGLRKDAPNQYSLMLKDGRTENKLVIYQSPTIDEKYHTVIDNYDPRVRPWYVPIAEKPSAQWSAVYTNVDEKQEITLSALSPVFQDDSFVGVMVSDVKLNTFNQFLAQLKQRINADVSVIDSQHRLIAHSNDSSVVSWGTELSPKGERLLAVENPNPVIKSSAEQLNEQNLNSGMFTTHVANQRYFNKVSAFTDQYGLAWYISVSIAETDLLGSLPENQKTSWMIGLAVSLIGLLIGLMTLNRVANPIISTASAARQLANGNWAANMPKPGQIYETSLLVQAFVEMTN
>MGYG000005211_01250/1-440	MRKQKEHSRTFFGRFKSIQNTMLVSFSVLMVIAVVIFLVIAMNSTKKTIYENSIDYSTQIIKQVNSDIDNYIDYMENTSSLMAKSTDVAKYFFDEHQTEEEFEEEKKRILTQFATIKESRNDISNVAAVAENGKYLVNDEDGSLTDYIDVQSLDWYQEAMQSKSGIAVSSSHVQNAIPTSYKWVITLSRALVNNQSGKREGVFFMDLNYSAISDLCNKNNIGEKGYIFILDEDGNIIYHPKQQLMYGGLMVENIREIMDCKADYLEIKRDGENKLYTMSKSTKTGWTVVGAMDTKELLKNSKQTQLNYIMVAAILLLAVIVISSLLSKEITRPILLLRDSMSKVEEGKFQQANVEVTTMNEIGSLTKSFNVMTKRIQELMEQNVAAQKEKRKSEMKALQ…
>MGYG000001535_00314/1-438	MGVVRKFRLLWAECRRTIILYLLIVLLPAGVLLHYYFQRSEDIFERQVTMSILNSIRQVKINLDYRLSKVDEISDALILNTDLYALLVSDPLAGTHYSQVQEEAKLGNLVRSLQGSDIRKIKLYVNPDKMYAREHVNFFSLDEAKEEPWYGQVMRSNGGVYWIPTRTVSYLGSPSSVRVVSSARIIRDPGNYARIVGLLELDVPEANLSAILAQAEYPKSNRTMYIVDGNGLIISQTQEDQIGTRLLQLDMFNAVRDQASGIRRMTIDDEAYYMIFDTLDENGWKVVSLLPVRLINRTNADFNVGFSIVLSLSLMLLVILGAFLVFANVNRSMIARLRQITEQLKERGAVVIEEGLPRSRGVVIQLEKSVTRMLSTLQQLLEDNYQTKEKEKEARMRVL…
>MGYG000238133_04583/1-417	MQKKKRWITVGILILAIGFIIGASFFYAAYIYDILENETNAYAQELAQQSIKLINERVNNDYLYLEGIADSIGGQKTSVYSERVLDILEQKSQVTRFTKLAVVDLDGNMYYNGMEQQRNVKDRDYFKKAMQGESSVESLVGTDSSRRMMVISVPIYREGEIQGVVLGQYTMDQLEYLMSIQYFNGEGYNYITDSAGEILVRSKQGDAKENVLEDLEKVISKEFTRQNLQDLAEHMKKKDNGSIRYQKKGEEYILEYTAVAINDWYLLLVIPCNVVDAKTRDVIDGTALYCVSVLLVLGLMVFVMLNSRRMTHKKIKQAYENIRSIYRTVPSAIVRFRLDENLPILDSNDGFYQFMECSLDEYQEKYGSFLCPVLESQDREWFQNLNEGLVSREFLIRCG…
>MGYG000228161_03363/9-420	MTLVLLCLLLSSAAIGGTGIIKTYHVVTADAAQAMNLLCTVRAEKLNRILSEIMLSTETLKNYALAEFEGVEKLQEDTSYAKAFSDKLVGPAVSTAENTQGAVAVYLRFSPELTDSQSGFFYSRERGGSNFEKQIPTDLSVYDKTDTEHVGWFYHAKENGKGIWMDPYFNKNIGVQMISYVIPIYKDGYFLGVVGLDINFEYLQEIVSETTVYRTGYAFLTSDTAKVVYHKDISNGTDLETYNNGEFQDFAGLLKQEQESSGDTLYSYIYNGVPKNASFLSLVNGMKFVLTAPVSEIEENLNQLIKQVIIQMLFILAVAVCISICVTRKLVKPLIELNTAAQKIANGDLDVLLTCHSHDEIGTLSESFRQTVAHLKHYIDYINNLAYRDLLTGVKNRTA…
>MGYG000002818_03124/1-452	MKSIKIKMLVSILSIVLIVFVSVIGFITISSYNMQEKDSINYVTAETEKYVEVAQDEVENALIIVTTLSKVFEGMKQSGNTDRAVMNEVIKNTIEDNPNLVGVWTVWEPNALDGKDSEYIDTEGHDKTGRFIPNWNRGNGAVALEACDGTYDNSDDSGLWYQTSKNSKQPAVLEPVTYRLQGEDVMLVSITSPIIYNSKVVGVVGIDISLDRLQEVISNVTFYDSGYAQLITGEGLILGHKDKELLGKNAFELLNDEELQQAIENGEKANIDRISHSTGQEEHYVVVPINTGATGAKWSYISVMPRNEIFKELKESTIIAVITSIIGIIVLIGFILIITKSITGPIVHVSKIIDRLSNFDLTFDKNGNVTKYSNRKDEIGLITRSLETMQKNFIVLIKS…
>MGYG000004570_02029/1-429	MKLRKTENRQEKKKGGRLFLLIGSFMAGIVVFFNVVQILFVTKTTKEEIRKTTEFEYTQFVETYAKLEKNVVEKYFAALDYYCNSDIIKENASTEEIVSWLRDHEQNRNKDFFDYVAWVDKDGLYYSDIGTQTIVSDRDYFKEIMQNGADSYIDNPVPSKVSWKTVVHVCRAAKRNGETIGFFCGNVEESNFAKVLEDINLGSIGEAGLFSSIGKVIASNLNSERLKEEVDYIRKNDPASYSVFQTAWANDSHIGTIKNSSGENIVIFSKIVKHTPWKIMLFLKETEINATATAIFYKLLICGIIITVVIVLFAGFIMYKQIKPLRVVENTIRGIATGDADLTQRIELKSNNEIGRVVDGFNKFSEKLHVIVSTMKQSKDELVEVDELLQNSTEDTVAA…
>MGYG000091788_00885/1-511	MMLMGTKRKINKKNPSASAKVIYEDVKVKADSIAGEMGENVRKHVDKARAEAGEDVKALKGRRSDRKKLHLFSGIRFKITVAFIVPVVLMIGLGVISYNRSAEALTSNYESSSKSTLDTAASYMNLIIETIRTASYDISVSTIAREYYGQTYAKDAYKESTVFSTLRTEIESRKIANKYIRNIAFVANYGNAISTALSYLDDSIYENVRKLDCAKRTDKEDFIWLGNHPELDDYIGTSRYAFGIMRKAYNMKFRQIGYVVVDVDYDEIANHIASINMGENAILALITPDGREISYKNIPVSDEAEGQANDSLDTEYIVNSELYDKILASEENGGSEYVEYNGEKYLLLYNKLESQGFMMVSLVPESYIIADADETARLTAAAVAVTALIVIVIGFILST…
>MGYG000001801_00462/65-551	KTQAESYLKEISFSMANSSENILREINNNALDLKSNIEDIYQNSVGTHEHEITAPEISGILNSNDKTEKFYAVDSSNISENKGLVLAYDFAQPDPKYKNNKYQTNINKWQNLSEEERQDIQKNKIVVSENKLPQTIKNEVYKLSNILHDAKGMCSGDSAISPIYIGTESGILYRYSLDNSPVRYDPRTRPWYVDAVSSLNTGNSLPVWQSIYISKSNNIPCITCSKAFTDKQGKVLGVIAIDVYIDNINKYILGTNIGNTGYAFIVDDQGKILAHPDYVIDENGNYPKNFESEPLKSKSASESYKALIKNMSAGNSGIESVTINGEDFYISYSPLSTVKWCLGAASKASEVLKPSQETIAFIEKSTEETNQSIKGQLIKTFLTFLLIFIICSVVVYVLG…
>MGYG000131483_01734/1-411	MKGKKDTIGFVKKNIILLIVVLAGILLLAFSAYYTKLGTASEQRAYRLLSDSAEAQRVAIDERVSASFQQMSIIGAEIDWKEDIYSDPALVSRLDDVVDASPFENLAVSDTSGVMLYRNGDTADCSDREYFKKAIEGEESIEFLKKGRMSGKTIFVFAQPVYRNREIVGVVVATRSLSDMSETLATHDSIENQYKFLCYEDGEIITAVIGEGEKSEISSGYLKDCFKPSGNAQEISENKVSIYEYNGQKYYGIYAPSGLDDIYIFSAAETDYANNLAGLYNRWTIAIIALALALTIIASFIIIRQLKMDITLAQRQEAEKKHKLEEYYNFQNRRYLGRKNVSRSFYLNLTRNTCRKDSDGKLGSEIEIKDGMSIELLCNSICGLLHPQERARYMESMSR…
>MGYG000172475_02203/1-418	MREKSIRQRLLRTILGVAFSLAFVIGAVSASQMYGQRRSINDFNQKAVERLSSEVDDRLQEMNRQVARDISASFSERINQNFREMRENVEAVANMLGVLYSYGPDPSVQPDQMAGLMPGATWDGVLGEFSAIRDIRDVIRAIPGYDPENLDALDLYIATESGICLDGTDGAAFAGLPEGGYPDLRQSLWYRSVKGKPYYWASIFTGSATGKEKITCAVPFYDSSGRFKGAAAGDITKNHIQDTVLQVINAQIDYILLFNETGELMLNPNGYPDVSGLEMTDDVAVQGDYMITSTVLEENGWRLCLIFQQEAVRDASRFVAASIEENGREVSGLMSDSIRRSLLLFMGISLIAAVCATVVGNGVSHTLVRPIRKLMEEVRAIGSGRLDRRIEIHTGDEIG…
>MGYG000064344_00977/1-432	MRGKESVKKRKGGFNIQSIIMSVLMASTLITITIMGLLLYHRFKLAMDNTAVSNTEATVESSVDRLNSDLLDIRQIFNAANYNIIQEFDISSQEFAKQFSLLYETNSDKIQSMALYGSDGNLIASEPVSLEKENVEIKNQDWYQNAENAIENIHFSMPHVQNLFQDGTYRYHRVISLSRSVDINDGDRPGSGVLLVDMKYSVVENVLKQINESSDGVYYYVCNRDGELLYHPRRAEIDRELFKENSLKAAGYEDGVYEISSGNGKENVIVGSISYTGWKLIGVIPESVQTANINNFRYYIFTTIIILMMLLLEGNRLISQKVSKPLRELDASVKAYEAGEKPDIYIGGSLEVRHLGYSVQKSYEQIEQLMEEIMRQQNERRKSELDALQSQINPHFLYN…
>MGYG000274338_00811/1-368	MQTNTFAKSVSISTRLTLWIGILVVLILAITSMVSYYEAKIKTYELLKENQLKTMDDVGAIFEAYGASKRNGVQNLANQLNQNPDMSERELMNLIQALKDLNGYDLVYVGFEDTGKNYQSNNQILDISKGYDTKNRPWYKQAKAAKQFIVTEPYKSADSGKIGITYAAPFYDKNGNFRGVVGGDYDLAKFSTDVLTVGKSQHTYTAVIDPEGTILFRDDISQIFTKTDLSINVANAIKQNPSYLDPNNRDVLFHVENDKGVNYAIMCNATYNPLFRICTVTENSVYTNAANEILYQQVIIGIVAIIIALILIRFLINRSFSPLASIQAGLNSFFGFINHKTKDISTIDVKTNDEFGQISKAINENILA
>MGYG000005870_00905/1-415	MKRYPLLIQLIVYIFLLVLLLLGFVGSLYYQTSSGTIRQLTERTTRNSMEQSGQFIASYLQKLKQTTSTLSKEETIRKFAQNQESSETSVQALMKTIIETDPDLVSAVLVTKDGRVVSTDSQISMQTSSDMMNEKWYQEAVHTRAMPVLTPARKESLSSEKEKWVVSVTQEVVDEAGQNLGVLRLDIGYNSLKAYLDQLQLGKKGFSFIVNSQHEFVYHPKKSVYSSSQEMKSMQPYISVKDGYADQKQAFVYQIDIPDSDWTLIGIASLEQLQMLQSQMLYSFVGMGVLALLMCLIGIWFVLRLWIKPLQNLQAVILKIGAGDSNLRAEAKGSPELVDLAQQFNKMLDQIEQLMEAVKTEEQNVRRYELRALSAQINPHFLYNTLDTIVWMAEFNDSK…
>MGYG000179669_00041/1-444	MKTRITHSFSTRISLYILLAAGTIFLVAFIIFYHSARNLVQKEAEEHGETSLSNTILQIDDVLHSVEVAVRNTAWLIPEHLDEPETMYAIVQRLLEQNPIISGSAIAFEPDFFPREGKFYAPYAYRQEEQIVCKQLGTENYDYHYMDWYQIPKLLNCPYWSEPYLDTGGGEMMMTTYSLPLYDSAGNLYAVFTADISLEWLTQKVNSLHVYPHSYNLMIGRSGTYLVHPYPERILNETIFTATLDMEDQTVAEVGRKMIAGKQGFETIFNDDSLSTSYVFYAPVLRTGWSMAVVCTYKDVFADVDQIRTVVLYVALAGMCLLLFFCIYIIRQLTSPLTKLADATREIAKGDFTSPLPPIRQKNDELGKLYDAFAYMQRSLVDYIRELKTTTANKERIES…
>MGYG000002276_00469/1-129	MSYTNHYILSTVLQLQPDGKTVFAYDIKMGDIQDLTTSLMEYDQEQMIIFDSKGTIIGSTNEKYLAKVSLTRQKMLKESWRKPKKHTTGNMSAYLLHLLVIRFPRHDTIPSVDLFQQDNSHQLMRKRHL
>MGYG000009247_02798/1-364	MAFFKKLSLRLQLLLVVSGVVLAGFAITLSVLATRMTSMQQTVAMEYVEALTDKYSRQAMTPLNHAINVTNVMAKTYETMVLSGNTDRETANAMMRQVLDSNPGIVSTWTIWEPNGFDGRDAEYANTHAHDATGRFVPYWIQDGKGGHSTAAIVDYDKENYYLLPKRTGKIAMQEPYVYNYGGREILQTAVTVPIIVNGKFLGVAGVSVPLTSLQKMVEDISIYETGYASLISNQGIYVGDDEASVLGKRLDQTGRFDAALGQEVLHAIQNGQPRTKRWRGAGGRSRHRDGPGHPAERSTGGGNGRLRTQPAAAGSGAGRYCGHLQVLITDTSDSACKKALQYMLQGFFCDRLLVAGAAQRVNA
>MGYG000014069_01184/1-426	MKKNHFELKNYVMATGVFILAVIAGILIFFECVQRAVQVNSQNTLKINVQRQSEHLRTILDINYQYLNEIASAMGKSEELFSEENKEQLISIYEKTDLERAALIDKNGDAYYDNGVTKNVSHRRYFQEAISGEQTISDPLESSVDHKVRVVLGVPVYKDHKVIGVLGGSCNVTALSHMLFNDLFDGAGNSLLATSDGEIIAFDSGSASGTEITYGINLFKYYGEKNLKGKHALQDIQEDFKVGESGLVKFSLKERKEEDRYLAYMPLGYNDWMICYAIPVKSAQQAYEFISGYEILFMGSFCILVLLLLLYIVVRNNQEKAELVRSAQKDALTGVYNRENTQKVIDAILREKAPEGFHGFLILDMDHFKEVNDVYGHVMGDNVLKMLGGFLKEQFREQD…
>MGYG000133027_01606/1-421	MKKKTFGFDKKILVCICAIMVILQVLVTGVGYAISDKIVGDEQRGKIIADMQVYANELDSWIYDKDEGLNLVGRSVADYGLDRNETMKALNDQKALDSSIMENYVCYPNEDVVFASGIPVPEGLIVTERDWYKDAVSADGKMICTDPYIDANTGSLVITVAKIIKKGTELFCVVGADVTIDEFVAKCSEFQIYDNSYAFLLSTTGDFIVHENADFLPSTVDGAAKSVNVSDVPQYSGNEFVPNTVFKTKDYNNKTVMICTLPLSNGWQLGYSIDYREYSRSLRMLRTVYIAIFVPAILIVLFGGSFILKKCLKPVKSIHKAIISMENGDLSYAPDYFGNDVLGVLCEALAKTNTALKGYVNDISTNLENMANGNFNVQFSADYVGDFSSIKGSIEGIAS…
>MGYG000003867_01820/1-437	MKQRIKHFYKHAHKTSSFQKRLVLSFFFVAVPVLIIISIGLYIFLSSSARETTLKTMLQTLEQIDAQLENIIDDTENLSRNIIYDSDIQSFLDEAASGEAYPDPEAVRYFINGFIVNRDYMESIVITGPSDTLFSTEKAYTDVSSFSNIQKKWWYTNLLNTNEPYIWYPSAKGSSNNLEENQSLMMTRIIKSTKDYTTPIGRMMIYIKEDYVSDILNNISWGDTLRAWVLDGNGQMMLKNNFAAATLPDAVINFTLNTSDDSDLLHINGQNFVVGHKRINDDGWQLILSVPFTEVDDNGNILFLQIAAMLAMVIITVSLVSMTVSRALSRPIRQIADVMDSYHNPSDDNSNVPETSSRNALAAISNLSKRPDEVGTISRSYEKMVARVDTLIKEIYVKD…
>MGYG000002946_03439/1-418	MKKSGRNRVYFPFVPVALLCIIIVFGLLFFSYIRNFNQTLEEENRSRLSEVSGYIAHYMEKTLAEQQLQLQVLASTVSRVRSREIQVEYLGEMAGQLGLEYIGIAGPDGILNAQALPGPRDVSGEAFFTAAAKGEPYVSDPTRQIFYDRAVGGVVLSVPVPQNPGTVLAAMVSTAKLGEDVRVDGFDGEGYSYIIDASGNLVLHARSMEYNNLFQVLENMKFASGYSLAAVEDDIRQRREGMASYYDFGIEKYAYYRPMGINGWTVVSTVPAGVITKRTAVLSRNLAKLCAGALLLLLSLLTALYAMSLRMESRRRENQAKSAFLANMSHDMRTPMNAIMGMAAIAANHAVEPDTVRECLKKIDISSRHLLGLINDILDMARIESGRMELHGGGFFLPD…
>MGYG000024187_01365/1-419	MPKMKYKTEVLSVVAGVMIAIFVVFASVFMVHTMDALDDEVNKYIDRTVTQKCEIVEGAINSDISTVKNFAACLSDYKSTDENVLIRKIKELENSSETIESFIIADENGDVITSKRIEKNISSRDYYEKAINGEVNISKAIFSEPDGKMVNVIAVPIYGDYQRIIGVTAGICDASNYDALLDMSFSGNGSDSNGYVLNSDGEVVISGNNALGDNVPMGDLLFSSDLLAGVDENTKSTVKDNFAKVSGSGIIKSYCKGEKYIAYYCGFTNYNDLHYLLIFKENVVAAQQDFYAVANILMYIFFVVILLVVIVAYIVIVRVSFRRLEKANSEVSRIAYTDRLTGYSTWDKFVIDSKKLLQHEYRRYALVSFDIDKFKAINDMYGHEEGNRVLKLIADTINR…
>MGYG000002439_03180/1-385	MKQKKGSYFIRVFITLLAVILVPLSAFTVISRRIFVWNMNQEIGKTNLEMLEQSKKVIDRSLTDVQNLSDMLISDPSVIEFVNRKVDLSVYKSAETINRITNTIYVVKEGNSYLKEIYIYSRNNDLLLSQENGILHKLSKDQQDKLEKRYEAGEREFFVITDDGSGQKEIRMVRLLERSIGQFSGAVIIDLDLTEFLHSIEQVCLRKTGYLLVFGPDDTLITSSRKDLYKIAQADERPWMEQAFGSYNCVFNKEKLLLSSVVSENFGWRYMSVIPVSEIDYSIKNITNTLLMVFAVIISSMVFVTYLLAREMNTPIQMIRDLLLGEKKAGESYRQGRIYGETPDVRAVQAAVQDMVGKMDIHKSVVSENEVLKSIVEDNRQRLKN
>MGYG000100516_01371/1-434	MKDRKRNPDSRKNIVFNIQSIILSVLMAISLVTIIVMGLLLYHRFKLALEKTAVDNTEATVEATVDRLNADLLDIRQILNGANYNVVQQFDISSREFSEQFSLLYETNSDKIQSLALYDPKGNLIASEPVAAEKKNVKVQTQEWYKNAEDAIENIHFSTPHIQELFEDGSYRYQWVVSLSRYVDVNKGETPETGILLLDMKYSVIRDVMKQINDCSGGIYYYLISQDGEMIYHPRGTELNRGLFEENSLETAKYEDGTYEIHSNSQNETVIVGSVAYTGWKMIGVVPESVQAANYKNFRYYVFATVLVLMVMLLEGNQLVSRKISKPIRELDASVKAHEAGGKPDIYIGGSSEIRHLGHSVQKSYEQIEKLMDEIIRQQNERRKSELDALQSQINPHFL…
>MGYG000030640_00454/1-434	MKDRKRKPDSRKNIVFNIQSIILSVLMAISLVTIIVMGLLLYHRFKLALEKTAVDNTEATVEATVDRLNADLLDIRQIINGANYNVVQQFDISSREFSEQFSLLYETNSDKIQSLALYDPKGNLIASEPVAAEKKNVKVQTQEWYKNAEDAIENIHFSTPHIQELFEDGSYRYQWVVSLSRYVDVNKGETPETGILLLDMKYSVIRDVMKQINDCSGGIYYYLTSQDGEMIYHPRGTELNRGLFEENSLDAAKYEDGTYEIRSGGQNETVIVGSVAYTGWKMIGVVPESVQAANYKNFRYYVFATILVLLVMLLEGNQLVSRKISKPIRELDASVKAHEAGGKPDIYIGGSSEIRHLGHSVQKSYEQIEKLMDEIIRQQNERRKSELDALQSQITPHFL…
>MGYG000002138_00813/1-435	MNIFRRFSKRVSARYRKMSIRMVLSLSFTAVAVTGILLMGFSMIWRFGSSNQQLVAENSQRVLAQANLNLDSYLRRMMRISDAVYYGVVKNIDLAEGNLTGALNLLYEENRDDLVSIAAFDSGGELVASVPLSTLKEGSAPEDSLWFRAALGNMENLHFSTPHVQNLFRDPDNPYRWVVSLSRHIQLTRDGVTENGVLLVDMSFAGIEQVCRDVELANGGYMYLIDGDGEIIYHPRQQLIYAGLLEENNLQAASYSDGNHLERFQGEQRHITVKTVGYTGWKLVGVAPNESSELPELFLFGLSLVLFFVFLMAFLNFRISAYISDPIRRLEQSIKELESGRQNVEIEEAGCYEVQRLSHAVRSMVSTMHHLMDDIIEQEGQKRRSELEVLQSQINPHFL…
>MGYG000264148_00604/1-440	MSAKNDISKEFDKISDGAKQVQKKRKSLTGRIFKWMCLAVGGSLLIVGGVNIGINYNFLQESLKNQLTEVADMSSNTVSNQLSSITAELQQIAYDSGFDDLTDTGTLSTKCFSILSKNPMLTDVKIVNTDGKCFYAETLDYSENESFKKAVETKKTAQGEPYAAKDLKHVLMDVAIPMFDSDNTTLRSVLMACVDMNTFSAVIGQTKIGETGYAMAIDQTGTIIAYPDETKLTERINYKTLAQADSSYQGIADCINNAIKGEKGFAEVTLDGVDKYITYAPIANTEGWSCLVVATPSEYTDSLKMSLYIGTAVAVICFVISVLVILTIVKKVIKPVKLCSDRIVTLSQGDLHAEPLDFGKNIDNEISQLSESTNQITTQINAIITDLDNMLAALGNGDL…
>MGYG000004872_02904/1-422	MKKIKKNIHEHLQIWIICVVSIVFIGIFVWISFMYIHKFDETLIEENKAHLSEIANHITIYTEAAIENTKNSLQDAANSLLVIPENKKLDYLNSIAKRQKFAYIGYAYKNGDFYATESTQSGYIKNESYFQKALLGQTSISDLEHKIFYDHVVSGIILTVPLFDENREPTGAISAMIDSAQLDDALEVESFHGEGYSYIIDQKGDLILHNKSMDYGNFYRILENATLADDMNLNDIKSHIQNGDSGMIHYTQMGEERYAYYTSLGINSWRIINIVDKDVVTAKTDVLMRELILMTSCIVIVFFGLFIFAGISWIISEKQKHISAAKSIFLANMSHEIRTPMNAIIGTGEILLRSDLKYNQRNYVQNILSSSKSLLSIINDILDFSKIESGKFSIVNEPY…
>MGYG000261310_01949/1-404	MRFSQKIVAASSALLLCVIALLSFQQLSTVREEIESLVQDSLMEMVKGVKNTIESDLASKKGLAQSTTEILQLDPTNKAFAKSVLESPNLKGSFLAIGLGYESDATVVENDDGWEPNADYDPRKRPWYVDAKRERKLVVTEPYVDISTKKIIISIGTPVYQQSNFVGAMFYDVELTQLAQLVNSVNLFDAGYLFITTKDGVTIAHPNAENNGEKFSQFLPNVDLKEGTQRIELDGKYYLVKFAQVPSESWYIGAVVDESIAFAMVDDLRHSSLIYTVIGVLLSIIGLSFLIKVLMKPLGALSRAIEDVASGQGDLTKRLDTNTDMEFAILAKDFNVFCETLQKRIQHLKGIGAEIMHGTEQTVLGAHESASAMAQQLQELEQLAMANGSKVVSDTTRSI…
>MGYG000011761_01746/1-431	MKLFNQRRLPFQNGSIRSIIFLYFTVTAVTACVFIGISLYTRMSGQVSETVMEENQILIDQVNRSVENYLKTVMKLSDSLYYGVIKDADLSDPSVNANFNLLYETNMDQTDSIALFSEDGELLEAVPALRVRNNLDVTKESWFSCTLQKTENQHFFLPQVQQLFESSGSQYRWVIPMTRAVEITRGTDTGQGVLLLHLNYTGLKLLLDGVTLGNGGYIYLTDGNGEIIFHPRAQLIDSGMEQENNRQVAGYRDGVYREEFQGKDRVITVKSVGYTGWKLIGVAPEQAVSLNRLKTQLLVVFAAALILSLMTITNSYISSRITVPIRNLERSVNEIERGNLNTVVDAQGSYEIRHLSQSVQSMARQIQVLMADVVSEHEKKRRQEFDTLQSQINPHFLYN…
>MGYG000015653_01776/1-408	MKKRKISLSFIITILVVGLVTLFLLWSTFYFFSLYVESMKQAAQTSSEQAVTQASNAISNYIGDMQEIMSLIEQRLTGNEGNTDQTLETLCDVRSDLVAIYIYDEQGRLVDSHTGEHTLKEHYLKDLSYIPLDSYEQGVLYLSDPHVESLLHNYYPWVVSVLQEIPGADGEKLRVVIDIRFSKISDYVDNVGIGQHGYCFIADSKGEIIYHPQQQLLYSGLKTEATDGLDLSHNGSFETKELICSVRTLDNCDWKVVGVSYFSELVTAKEMELVGNICVMLAIILFATMVISFLVSRLVTNPAQRLIRAMEEFERDAAGYVYQPVEGTSEIEALSQSYEHMVRKIQKLMNQVRQEEISLRKTELKALQAQINPHFLYNTLDAIGWLCEEERCQDAVEMV…
>MGYG000000104_00085/1-431	MILKNDISIKRTTILVFIIMYSLFFLMTSINLYSYSQYEFSKTNKVIKNFNTTLSQQIYEKFNNLSDVSKYPLIIPDIDKLHSILTSNERYEINDYNYLLYLCEMMLIQSESINGAFIYNLSGNGVFSSRNTPNSIIKNSLSETWFKTFLETEDTISFIPFIKSTDIFEYTSSNSESLIGIARKIIDLKTQEVTGVLLITIPISDLLKILTKDLPYNNQILSVFDSTGKLIVSSNYDIDFSPFFDELNTTSTEPNVKTITNIDPYFTTSNRIPLTNWILVSAIPNADVYSINSLYIFSFITNIIFCSILLIVLYNLFIKRIFNPINYLIDNMEKSHIEKNLTSNLTYNKNDEIGILVNSYNEMKGKIIDLININYKNKIEQKDLELKQLQNQINPHFIY…
>MGYG000002904_00039/1-452	MARQYVQKKMSTRAQMLLTGALTITLGFVATIGVLSWQSSNEQKSLAEKYLHQIAQSEALKIQQDLNYARDVAHNLGHSLIALPAAGITDRQVADKMMESALRDNPDYLSISVIFEENAFDGKDADFADKPDQAPKGRYAFFVDRDQSGNFKMHPLLSYLTPGQGDYYLVPQKSQKDTLIEPYSYAYNGVPTLLTSVAAPVVSQGKLHAVITSDISLASLQEKVNQIKPWEGGGYAVLLSTAGKVISYPDKKMTSKPFPGNTNNFSSQVVEQPDAILGEDALVTWQPVSIGNSTDKWYLGVVAPVSQVMAAANRQLMNAIILMVLSILLVSALLGIVFSRKVLKPIGGEPLEAATIALAVADGKLDNEINVKSGDRHSLFFALQTMQAQLRQIVGQIKD…
>MGYG000076471_02647/1-372	MFSQLRRTRWTISILITGTLLSMLIVGWLTWRQSLRHESESFQRQLEVRAQALTQRVDRFRTLPEVLSLDPELRDALSRPLNAADVDRLNRKLERANGASQSSTLTLIDRNGQALAASNWHEPQSNVGENYSYRPYVQDALRTGSGRFYGIGTTTGKPGYFLSRAIYDDEGQVLGLIAIKIALQELERQWPRTSDIVVVSDAHGVTFLTSREDWRYRLLRRLTEADIAELQSTRQYQDEILTPLDYKVYKHLPNGSRLVHIQDPQVPNQMLLQSVRLPNSNWQMHLLHNTGSSVTTSLWAAIAAGGLWLTGSLLLLYVRQRQRIARIRLRSRQELETVLKQHAQELRTAQDGIVQAAQKADMGLSRSLEHLP
>MGYG000167067_01600/1-322	MVRGKLIGSNGICAADGTDYNDREYFKRSMQGEVVVSDPVIAKTDGKLSVIISAPVYEGGDKDGEIIGVVFVVPDPEFLNDICAAISISEHSGCYLLGSTGITIAHSDSAIAQEQKNNIELSQTDSSLKGIAKIEQQMLKGETGYGTYFRKGAYTLQAYAPIDGTDGWMVAVDAPVTDFLGSVVTGIIIGAAIGVIAVAYSIYKAKQIGQRIGEPVAQCTDRIQLLAQGDLHTPTPKVETGDELQILAEATASLSDNLQQVIGDTDYLLGEMSEGNFAIVSNCREAYIGDFSGLLESIRKLNHKLSETLGEIKNAVSQVSAG
>MGYG000196322_00508/1-417	MKRYSLLIQLVIYVFIMILALLGIVGGIYYQTSSVAIRQTTEQNTRKTIQQSGQFITSYLQKVKQTTSSLAENEKIKTYAQTPSQENAEQLRQLFATILKTDSDLVSAILVTKDGNLISTDPELIMKTSADMMKEKWYQDAIHKGAMPILTPARRTISHTTGEKWVISIMQEVVDKDGKNLGVVRLDIGYKTLEAYLDQLQLGKEGFTFIVDSNHDFVYHPKKAVYSSHAEMKAMAPYLSVKNGYVKSKQAYVSQYQIPNSGWILIGVSSMEQLHAVQTQILWSFIGTGLFALGVCLIGIWFVLRLWIKPLRDLQVTILKVGSGHSDLRANETGSPELVDLARQFNIMLDRIDQLMIAVKEEEQNVRRYELQALSSQINPHFLYNTLDTIVWMAEFNDS…
>MGYG000074818_00659/1-430	MEQPQKKEFFSRGSIRYTIFVYFTVSALVIILLTGMSLYVRLSGQLKETVRNENQVLLSQVNRSVDAYLRTIMKLSDSLYYGVIKNADLSSGTVSSELTLLYDNNKDEISNIALLSKEGKLIEAVPAARLKNDIDVTQEQWFSATLDRPDNMHFTKPHVQYIFDNNEKQYRWVISLTRAVEITDGTSTEQGVLLIDITYASLKQLLDNVTLGNEGYLYMVSSNGQLIYHPKMQLIDAGLAEENLKQAAVYRDGSYREEYQGEVREITVKSVGYTGWKLIGVTPEQGFSLNNLKTNLFVAFVSAFFLFILALINAYISNRITIPIQKLEESVGELEAGKLDTRVYIGGSYEIQHLGRSIGDMAARIQKLMADIVAEHESKRKSEFDTLLMRKKRARAVNT…
>MGYG000080083_00949/1-421	MMNRLKPRILGISILFIIIIILTCGAVFKFKFKLDNKLKETTHTYLSEFTEHNIINLKTRLSGQFDMLESIANFIGNLNNINNEMVIALMDSDVKRSSLIRMTISTLDGECYSNDGITHNVQDRDYFKKAKNGEKNISEPLKSIVNNKEIIVLSTPVYKSGKIVGVLSGIYDSKKLNELLGLSAFDEKADVFVAKKNGDIVAQKTNKNRKTISCIFQLFDKDNCDEDDCLKTIKENMKNDKSGYFNYNLDNEKFMLNYQPLGVNDWYVFSVVPNKIVSIQSENISYDVYIFALEILLVILIFIIYIACIINEKEKFKVLTDNILGGVKTCLKDEYMTMTYVSQGFLELTGYSCEDLNKIFKNRFKDMIYKDDLDKFNCIILNQLEKQDKIEVEYRIVRK…
>MGYG000216248_02372/1-412	MKVKRNINKKILLNTITIVVVLAVILVSVMAVSMKSLTDKILTDILPSMIKTASQSIEGNMHMLSDRIFMIGDNDAFTNPQSSLEEKKAVLDKAQTGIEFMWLGLYDAGGQLYLGDENCPAAISGRKMFAQMGETQNLVIDDVASSSNGLELAIGMPVLSDGEILYYLVGSYKYDVLNDVLSNINLSANGKAFIVSQEGQVMGNRDTKLVEENTSLADSLQSEDIAEKVVSGETGVETMEASGSVDLVSYAPINGTNWYLTILVPRSDFMGPANASILLSVAITLVLLILAGGMTLRFASRIQKSLKGVTERIGLLAQGDLKAPTEVIKTGDETEVLSYALSDTVTSINGYISELSSILGNMSGGNFKVEVKGTFHGDFVEMKESLNKIIEALNLMLKS…
>MGYG000125052_00105/1-417	MKSIKSKIIAIISIVCIVSVGLCSSISYYFSYKAIMKEATNKVSMASQKYSEIIEGWLLTKTKFLNSMLLDVQYNNKYDKNYLENYFRLQAEANKDVINIYAGFNNKEFMSVDGVKPSADYDCTQRPWYKDTVNKDGVTYSSPYVDAITKKMVITIAEPIKKDGKLIGVLAMDITLDYIKNSVEKATPVEKSYGFLLDANNNFIVHPNKEFQPKDGQSYNIKEVMNKELEELASLDSKSNKALILKDFDNEKKVFTRTVIPSAKWSIGFSVPLSEFKKPLNSIIISFISITILCLIGATLFAIYSAKKISDPILKITELVDQTKGLDLKDNNNYDYINSYKDEIGVIGKAVIYLREELRNIIEELKISSNNVLKYSQSINESTGETVQSIEAISKTVDE…
>MGYG000012422_04607/1-387	MEQLKKSRGRKLYGAVAVFLAVNLAAVIIIGVREAAVINRRMQQRAEDTAAQFESVMENYRHSFRLFVEMMHNEIKSSPDPDSIWDFLKGIDSTMLEIEGDTFDGLYMYYQGRYLYSWDTPYSQYEETGYVATERPWYKDAAAGAGEIVFTPPYMSYANHYILTTLSQLQPDGETVFAYDIKMGDIQRLVSSMEEYKKEEILIYDKNGTVIGSTKEDYLGGSLLASMDAVSGAVEAARAELEAADPADGEQYSKAEEQLRAAEVFCSFRQGFQPEFDRLAGAESETVCVPLNGGRYYGLLLGAGDYHFLVLVPVLSMLTSTLGYWLVPLLLLELLLIYVFSRIGREMKNRELKSAYIELGQTQKRLELALNAAQKAAAIDDLTGLMN
>MGYG000159070_00619/1-441	MKSIKTKIIAAVIFCSLISAGICGAISIANASKNYEADSKQEMLLTAHNQALELNASMEQVEQSVDTLYDVALGRLDDVNKFKTSSEYVDSYTEGIKDMMLQTATHTKGALTAYIRYNPEFTEPTSGIFMTRDDSNSAFSIVTPTDFSMYDPSDIEHVGWYYIPVENKQATWMSPYLNSNINVYMVSYVVPIYVDGESIGIVGMDIDFGVFTDMVDASDIFTTGYAFLADADGNIVYHEGLDNGTAISAAGEGLQTVASAFSDSSKENQFIHYSYQGKDKVLCYETLQNGMKFVLTAPKAELRAEASRNAKMIFIGEMFAVVIAAIIGFLLAITLTKPILQVDTIVSNTAELDFSHNAANEQLYRRKDETAHMAKSLHVMCKNLRGMVADIRTTYDNLK…
>MGYG000157481_01834/1-433	MESGMKFEKMKDLSIKKKILLGYLLIICITVIFMLLLLGTLWERLTKESISKSIYSSNYQIKKSIDNYFDSMVKLSEFPYLDSEIMDILRKDYEGVKDEKRVVAQINDVNSIGPKLYKHIYYMNNQIDAVFLFPANMDYYAYRSRNSVKGSYQVEAESWFDEVKEGNGKPFIIGVHEEKAVSMKWDVLSIARGILDPDTGEYLGMIVIDCSVENFARLWDSSEYSESIIAVSDKNGKLILPEGEEKKQEITEYLNENASGMEKEGKLYQVHFGNQTYYLAVLPLTYMEGKIYQFVPIGDAVKNIAYTFILAIAVMLGLGVLLIFVSIKISNTITQPVLRLIGTMESVESGDLSLQTEEFHGEMKILSRKFNHMVKRINAMFIEVKEKEKEKREMEMLAL…
>MGYG000130222_01775/1-424	MKKKLFRTHAFITGIVLIGFICITIINYCTYSVVIRDDIRNISRLTSLNIFSSISNELTKPIFVSLTMANDSFLKSWLRGENDSPEQIAELQDYLNGLKRKYDYSSVFLVSAKTNIYYHYNGINKVVSRDDSHDVWYYNFVASGIPHRLEVDTDEMARNELTVFVDCRIEDDHGELMGVVGVGVKMRELQQILASFELDFDLTAFLVNREGVVQVHTSDAMIANATIDDLLPVSEYRKKIFTKSRVESSWYKYNGQETCLVTRYIDDLDWYLIVEKDTAIIKESLLSQLWKDILVVACIIILILLLVSGTVSRYDKFMTLFATTDKLTGLMNRERFNAILSRKLWERPLVFMFDVDHFKHINDTRGHLWGNEVLARVGHKAEEIVGKAGCVARWGGDEF…
>MGYG000006896_02680/3-411	SIQTKFIVLILGCVLSSSFVIGGAGILSSKKVADEDSARIMNLQCENNAEDINGLLSLIEQSVNTLAVYASEELTDVERLKTDPAYVSEYTKNIRSVAVNAANNTEGALAVYVRYNPEFTEPTSGLFWSRTALDNTFQQLTPTDFSRYSPDDVEHVGWYYIPVKSGKATWLEPYENKNINVEMISYVVPLYADNTTIGVVGMDIDFNVIKEIIASTKVYQSGYAFLTDEDANIMYHKELEKGTAMSGLETTLQPVAEELKNGGGINHLFPYSWRSEKKEMTFATLINGMRLAITAPASEINATKNTLILQMSIASVVIALLAVLLTIYMTRRLIKPLRELNTAAQKIAGGDLSVSLSYQTKDEVGTLADSFQQTVNHLRKYIDYINGLAYRDGLTGVKN…
>MGYG000029193_00111/1-445	MSVLLKYCFFLKFNIKYIDNVLNYGEDFVKKLKYAILLSMSAAFLIGYSIFDFYTKYNELEFQVKKNYIKTQSQLATERISRKYSELINSLEKKAFVLYKLGNKSSNEETIRLILKNSYKSSFDFIGVVNADGIGIDSEENKVDIKERDYFQRSLKGETVITEVISSIMMKGKRVQIISVPVKSKDRNEIRGVLFGVLEEETFFTEISDKVPPENYIRLIDSEGNYISYSYDEVTKVKATDNIWKDLPKLKFLKGNKEEVRKNVSQGKCGYFFYEGDRKKLVYYEPVGVNGMYMFFVIYDDYLNKIKNDALRISFKFSLFIVLGITMAFIAFMLYRSEKVRELNKSYEKIKDQQKILKIALSHSKIVIFHYDIKSQMIDVENTLYYSGNINKFLVSEFT…
>MGYG000002702_01471/1-424	MKARNMSIKTRLLAVCLLVLFLTVTVLSGALFTLYNQSYERQTYQNKQQTIEQLALNIEGYFDDLNRLILTTISNTYLMEQLTAPAPETELEKLEKRRVVEAFLDDIMITPRKDILNVFILADDIYHGGRYPSSVDAEADYKSLPWYKEALRTGRRVFVPAHLEELLTDPKYTVFSFARAFQNPNSLKDAGVIKVDANTSGIQSICEEVDTGETGGLIVRDESGAVLLNTFPPDVNLEAFLQVDPQTEEYLLTVAEEEYIFNTTTIENFHWTVLSFHSTEEFNSLQDQQLLLTVAIAAGCGFLTLLVLLLFTSSFLRPLLGIVDLMKKAEGGDMTVQYTEARRDEIGYLGRSFNDMLERITEANRLNTQLITEVYEARALQNKARLHALQAQIKPHFMC…
>MGYG000126648_00253/1-426	MKKNHFELKNYVMATGVFILAVIAGILIFFECVQRAVQVNSQNTLKINVQRQSEHLRTILDINYQYLNEIASAMGRSEELFSEENKERLISIYEKTDLERAALIDKNGDAYYDNGVTKNVSHRRYFQEAISGEQTISDPLESSVDHKVRVVLGVPVYKDHKVIGVLGGSCNVTALSHMLFNDLFDGAGNSLLATSDGEIIAFDSGSASGTEITYGINLFKYYGEKNLKGKHALQDIQEDFKVGESGLVKFSLKERKEEDRYLAYMPLGYNDWMICYAIPVKSAQQAYEFISGYEILFMGSFCILVLLLLLYIVVRNNQEKAELVRSAQKDALTGVYNRENTQKVIDAILREKAPEGFHGFLILDMDHFKEVNDVYGHVMGDNVLKMLGGFLKEQFREQD…
>MGYG000124157_00277/1-418	MRSIKSKIIAIISIVCILSIGLCSSISYYFSYKAIMKETTNKVSMASQKYSEIIEGWLLTKTKFLDSIILDIQYNDKYDKKYLEEYFRLQAKANKDIISIYSGFNNKEFRSIEGVPPTQNYDCTQRPWYKDTIEKNEVMYSSPYLDPNTKKMIITIAKPIKKDGKSIGVLAIDITLDYIKNSVEQATPVEKSYGFLLDKDNNFIVHRNREFQPKDGKTYNVKEVMDKGLEKLASLESKNSNALTLKDFDNEKKVFTRTIIPSSKWSIGFAVPLSEFKKPLNNIIISFISIAILCLVAGTLFAIYSAKRISDPILKITELVNETKSLNLKDDYNYDYINSYKDEVGIIGKAVIHLREELRNIIEELKNSSNDVLKYSESINEATGETVQSIDAISKTVDE…
>MGYG000083949_03551/1-437	MKRKMKTLQVFQYLNIRTSILLLFSTLIISALLLISFISLNYTEKIARNNSVDYTTKIIKQINNDIDSYIVSMDNISTLVAKNSAVQSYLFDDDSSVNYEINNKRILELFETVRETREDICNIAIIDKNDKYIINDGKDKLSEFVSLEDNGWYKNAVLRNGDTFVSSSHVQNVIKDNYKWVITLCRTLINPYTNEQEGVFFIDLNYNAISDLCEKNSLGKKGYVFIIDENGNIIYHPKQQLIYSGLMSEKIEKIMSSEENYFVTDVKGDSCVYTFSKSPKTGWTVVGVAYMDELIKNDKEMKAVYGIITSVILGLAMLISIVISKEITKPLQVLRDSMKEVEKGNFENVNIEVFNKNEIWSLSNSFNIMIAEIKKLMEQNIQEQKQKRKSELKALQSQI…
>MGYG000173078_02368/1-429	MKKRILLKTNLLIFAIIILGFMCISIHNYQYNRKIFRHDMEHVAILTAEGIYNQIDSIFTKPINISLTMANDNLLKDFLAREDLMANDTVFLKTIKNYLLAYKEKYKYDSVFLVSTKTSRYYHFEGINRILTPDNPENTWYYSFLKAPDEYALNIDNDEAAQNEIVIFINCKIKNRAGAVIGVVGVGFRVDYLQKIFKEYETKFDVKAFLIDDQGMIEISTDETGYRKMDLFKQSDFSALRKEILSEKGKNQYFWYDTNEQKGYLVAQYVPNLGWHLVVDNDASVLTEQTRRQFFSGIMVILLIVAPVLFVITYILRNYNARITRLVVEEEEKHSSVFQAETGKLYENIYEIDITHNRAASEATEAYFESLGVPRNTPYDDALRIIAQKQIKAEYRQGY…
>MGYG000250150_01600/1-379	MHQQSMRIRLFRFFLAFALISAATVAVAACIVSYRHVMNMAVMTSEQIVEKTANEIDNLLESMLSMSRIISRSASIQSAMRTEYPQYKSQFGDRFKLDAYLSELNQYDSNIFAMYFFANNGMAAKSQYYSFAEENAMDNLYCRKALQLERTIWLPPEQGSQFAVTTGETLLTTITPVRELGSGEYRGIVVVELETAKVSEFLNTRVSENGFLYIQDAYGRPIIGPADMSATQLYEGVTQNTFAFWQDAIFHDLRIEQPVLETGWKLVCTVPGRELAQNVLLIIKIVCLVSVGVIVIALLLAYRLSKYIVYPIIKLDDKMRLVGQGDLSVYAVPERDDEIGALTNRFNMMLKTICTLMDREVENQKKLRLTELKALQAQI
>MGYG000075919_01351/1-423	MKKKIFNRKSIGFKIFKVIIPIIMITTILLASLTYLKSKEAILKLSKDLLSQVAKDTSQLVQKEIRGNAQLSEDMAKLITLKNITSKDEIMKLLGEEKEKSSFKTLAFADKEGNYTDTNGKITNIKETSHFKMAIGGTRAASELYISKIDGKLEVAYCAPIKSGEEIIGVVVATKDGLEYSNIVNSLEIGYEGQAFILDRETKQILAFPDNEIVEKLTLLPDLVNGDSDYKDFGRAAEEMMENINGVTSYKVDGKNYITVYTGILSDYWVLGVTVSESEILKGAKEIGVFLIAIGLLLIIVSSIIVILISRNISNGVVKLKESIGKIADGDFASEIEESLINRNDEFGEIAIDVEKINISMSSIIEKLKIVSAKVDSTSGELHSLFQTINTNNENISIS…
>MGYG000137660_00814/1-441	MEKQHPAETKQNRKKGKQSYLPHTIQGTILMAFTIISFVLLMILGLVLYQLFARRMRTSSVESTEQIVQQSVINLEDYLANMRRISDAVYYNVIKNADLSTDSIDREMDLIYEAHLEHLVSMALFTADGRLISASPIATTKENLDVTTQSWFTEALRKTDNLHFSTPHVENLFLDPAYRYRWVISLSRAVEIYENGTPTMGVLLVDMNYSTIDRMMERINQDSSGQYIYLTDSSGSLIYHPKQMQINYGILTENNINEAHYQDGHHQELYLGARRQVLLNSVSYTGWKMIAVIPASAYGVDAASLRFVVILLVSISLLVMIFVNQIVSRQISLPLNRLNRSIKRMEGGDVVPADIYVGGSEEVEHLGRTLRSSMTRINQLMDDIVIEQEEKRKSEMDAL…
>MGYG000004680_02680/1-450	MKTSGEKKWIQRIAKQGKGEKTPKTGKKGAVFGGGFSLKSLKMRMLVFIISIILTLAVTNMIISISVSYKGITDVVKSDLESTGKLVNSLVVQNLNQMKTNIEASTQGGSLKSINSRVVTEYLNNQCQLYGYKDLEVVSQSGEITRSASGNHIGDSYADRDYFNEAVNGTTAVSTTELNADNELVIRVAAPYELGILVATYDGSVLSDLIKDLRIGETGNAFLIDNTGTMIAGIYPELVNERQNFIEMGKTDKSYQSAARMYQTMLTGKTGIGTYDYKGVSRYCYYSPVTGADGWALGVVAPVGETTTSIYSVIAAMIVLAVVSVAAGCFLAFRFAAPIAGPVSEIAKRMKLLSEGDLSTEVPLINRKDEIGILAEEASNYVQSVRNTNHTIVRVLDKI…
>MGYG000095595_01785/1-407	MKTLSLKHKILLSVTLALTLVIALLSWRSYSAQKAILLQDAQEQTERLGIQQAERIRDWLSARRDVIQAMAGKISAQPLTVLQQAQNSGRFQLTYFGQADGVMHDSDPSVDRTNYDPRSRPWYQEASQQGKMITTKPYLGVGDEGTILTIAQPVNTGLVSGVVGGDLAINAIVEDINKMVLPADGFAILMHKDGTVIAYKDAAKAMRSAAEIDNDLNNQTIEQSKNGHTLTPLYFEQEQRDKLVWATNIPDTDWELVLVLDKDTLEAPLQNLLLTQLGLALLVLVGSIGAISYLIGVLLDPLGNVARALARIADGNGDLTQRIVVNTQDEVGQLADSFNRFVGSQHQLITQIRALATELNADAERSLVINQEAVSELQRQQQDVTMVATAVTEMASATQ…
>MGYG000103618_00048/1-425	MFQGIQRKIHNLSIHMKLLLSYLFLCGICFLAFFCVFVPRITGMAEKNVLFSAEQALDQAEKYISFRMESIRQAVYAFAYDPTVAQLISKDAADYTPQAQLRDRETLRSRLLQTQLNYSQIIDSMELYLNDDFLYVSPYSSQYRPFSSIQNTPWYQAMQESQRSCYYIPPQWNTQPDCISVVNLISDPNDYSQHIGAVIIHTPEESIRSIIQKCVVTPGGCCCILNEKGVLITSSDPSKAVIDPEKARLTQNGAYNDAQNLYCTRQLDLCNWTLIQVIPYRDITEIKHSNLSTLLLLCLGILGVIALLSVLISSTITRRLNFLKAQMAAFRYEKAIPLPVSRGGDDIDQLFLSYNALMARIQNLTQENIQKGQRLNQTELALLHTQINPHFLFNTLDMI…
>MGYG000141571_01690/3-439	SIKMKLIVSILTCSLLTAVLIGVLAISDSMKTAGNDAVAKMQLTGMKKAGEINSVIQKIEQSVDTMSEVAMSGFDYEKFVKSKEYADSYTDKVEKTVLNFANHTNGAVTVYLRYNPKYSNPTSGIFAQRSSLDSDLECLTPTDFSMYEEGDMEHVGWYYLPVQAGKAIWMSPYMNENVNIYMISYVVPLFAEDGTSIGVIGMDIDFSQITDLVDETKIYQSGYAFLMDADGAITYHKQADNGTVITDMDPSLAKATEIITDDDKQGIAMQYSYQGTKKQLLYNNLDNGMKFVLTAPEDEIYGEAYSLVRMILAAMLIAVVIATVIGTIMGTRMANPIRQLTAIIDQTAQLDFSPTENGGKLRRQKDEIGVMAKQIHKMRKTLCGLMEDLQQTQQVLEEN…
>MGYG000001699_02438/1-439	MKVKFLKKPLKNPLKSTIQGRISFTVGIILIFTTAMLTLVSSNLSEKAIEKSTIDNFISNAKGTSESIQGIIEKEQNGLLIYQNDDDIDTLLKMSAEGKNNTSEFKTLQQKITTKMEEYNSKKEKVQRTHIIDINGNIIASSSPDSIGTSFSDRAYFKRTKETKAPSIIDTTKSKVTGNLVTGATLPLFEKGTDKVIGITTISIEVEDFGNSINQFEQENFYNYILDTNGNVVYHHNKELVSEPYGVAELDTIVQNPEVDNGIIEYTYEGSKLMAAYSKVNGLNWVVFSGGKTSDIMAPVKSINVKILSMSALFVLLGLIIIVILSKVIAKPIKEITAIVDKVANGDLSSKSENTKSNDEIGQLSINVNKMIDNLGGLIGNVLEAVNKIDQSSSNLSAV…
>MGYG000138966_01215/1-440	MSAKKDISKEFDKISDGAKQVQKKRKSLTGRIFKWMCLAVGGSLLIVGGVNIGINYNFLQESLKSQLTEVADMSSNTVSNQLSSITAELQQIAYDSGFDDLTDTGTLSTKCFSILSKNPMLTDVKIVNTDGKCFYAETLDYSENESFKKAVETKKTAQGEPYAAKDLKHVLMDVAIPMFDSDNTTLRSVLMACVDMSTFSAVIGQTKIGETGYAMAIDQTGTIIAYPDETKLTERINYKTLAQADSSYQGIADCISNAIKGEKGFAEVTLDGMDKYVTYAPIANTEGWSCLVVATPSEYTDSIKMSLCIGTAVAVICFVVSVLVILTIVKKVIKPVKLCSDRIVTLSQGDLHAEPLDFGKNIDKEISQLSESTNQITTQINAIITDLDNMLAALGNGDL…
>MGYG000000147_02838/1-428	MRMIKRLINNAPIRHKLISLLLLISMLPTIGLGILSGWAVENIIEKQVIDQTLQLIGEVNKTAEVYVSHMQNLTYLISMNEEMEAFFNHEKEDGEADYKRRTFLQGLTSLYSEAAGILVVNDKGEMISNEMYERTPTDLTKEPWYLAAVANEGIFKMIGKPVNRNIRSHVHYREDEVVSAVRAVIDPETQRVKGVVLIDLKLRVLAEATKNIRLGKTGYLMIMDENGGNIYAPETSKLFLPKKWFSQDRSGYFSKRIKGEEYQFIYETSSFTNWTTVGVFKAGEPVFEVKEIHLYVLLFLLTAAFLGMSASYYLSHSMSRPILKLNAVMKTAESGNFSTFYQEEREDEIGLLGKSFNRLMMRIRELMSVTERQERQKREAELRALQAQINPHFLYNTLD…
>MGYG000198635_02606/1-423	MNKILKNTGNKIMLYIITLVIGICFILSYMSYYKTKENILMTTKENLIARTKDSASSVEREFYYRTEQLSNMAALQEIISMDWSIQKPVLVEQTEKWKFDGIFILDTNGYGYYPTNSEIVDQSKDEFFAMIKENGTLITEPYIRHEEKESITTIVVSIKDNDGSVVGYLCGTINLEDINKIVQSIKIGNDGYAFLINDNGKFVAHNNMDLVFNETSFENALNESNDEKSNSLLQDLFTRISSDKEDVEEIKLKDSDIYISYTPVNNTPWSLGIVASSKEVLGGIHKMAFLQIILAVIFMAVGIIISLFIRKYLSLKISTIEQYSEELSSYNLSYRGEANIKDDFGQVIESLNSGVEVLGDTISQVKSNSNEICGSCREIDNEINEISIDLEQAAATTEE…
>MGYG000004142_01303/1-432	MGKRSLITWLNERFSRGSIRSTMFASFTVSAVVAILLTGATLFARFSAQMDATIEEENQILVDQVNQSLSTYLRDVIRLSDSLSYNVIKNTDMESERLDERMRLLYNTYSDYVENIALFDSAGSLVATAPPARLREGADVRERDWFRRAMERTENIHFGGPTVENLFADDAYRWVIPLSCAVELTRGRETGLGVLLIDLKYQAVSDLFSSVQLSGNGYVYLIDGAGELIYHPARQRIATGLVEETNLDAARRSDGVYTEYRDGQLRSVIVRGVGYTGWKAVGVVSQPGFRLGDSQDILFTVVIFCAFFALLILMNFYLTTKITDPIRLLEESVARLEQSMEGSIYVGGTTETRTLGQAVQKLVDQMRKLTDDIVREHEEKQKSELNALQAQINPHFLYN…
>MGYG000055946_01098/1-415	MFRSITNKIAFALMILLIISFCAISAVSYFTSEKKVVELVSQKEDQILKDVKGVIDTFFDENLEYVKKSSAVINELQSGDDIMNFVLLEKKISNSIITYVYYGDEDGRFFQSDGKRTTVADKYDPRTRGWYKSTKEKNKEIYTEPRVTSTNDLVITFTAPVIKNGKFEGVFGIDIDIKKLSDKILDIGKTKEGGYAYIMKKDGTMLISDIASEVGTILPATKVVSEKYNNKEFDENGLISYKNSKNQDVTAKILPINDDGWLAAVAIGADTFSNNTMPILKAQLILAVLFIVILSAIVFVLLKRSLKPIGVIQEKLSDTFKFITYESSTAPSKLDIHTTDEFGVMSEEINKNIDKVIAGIKKDNTMLEELNIAANNMIRGNLGVKLSENPNNPSLIKLK…
>MGYG000003352_00308/1-417	MRPVRLRNYIFYLLALTITLPLLMLSYSQYRMIEQEIRKDDLLLVEDALALSNNIKNRVDSAKNLVVMSASTLQIYGTADKSALRATLKSILTEVPYFLNIHYGDANGDVIVFEPPKNARNESNEGVSHTNRDHWSHIHNRDSVYISDVVMATGAANVPIVNICAPALNKSGKIIGYAVSALDLKSLYEDVVSGLDIQDSAVYILDRKGAPIYATDHVYSPEPLIPSKVLQELVANNENAQVLSRNDASDLVGAIREIPDLGWYVGVFKKEEDRQAAIISMVVTNSLIFFFLLLVTFILASYSVRPLTDAVNKLIEQVREGKAVPTEAEKVRHPEELVELQKAFCRLLVKLKSHQKSEGALSELSESDALKEVELLKEQYDFLQALITLLPSPMAIVDE…
>MGYG000003783_01823/1-428	MIEEKLRKRLRRAAILVVCINLSLLVCGGIFSAYLRTARNQTMKEQVIAEAEEYKSRIMKQLRADFQTLSTLSVFLKDASYSDWDLLAERLQQTQKYTNFVNIVYYSRDGKGILSNYEGGILTGAELSDLSAEGQAAVEKSLAGEASVSKLFESVISDRRVFVYSVPVYDGSEVIGALAASDHIEIFSDILSGNTVLGGGGYINLIDSKGNFLVRSPKTVVKDDISSIFDGPYLEGDSRKEVQEALQKEERTFSTFTYEGKKYSFLMEPVGLNNWYLFCVNTGDGLSAGTDNSVRIIQSIFITVLLLIVFLMIYGYRALRNYNKDLLFLAYHDTVTGAENMTRFRQKLADSLSTSGGSVTALSIRQFPFLTEIFGKTKSVELLCHIKETASRHIKKNEF…
>MGYG000000145_00565/1-415	MNLKGIRQKIILNTLIVTIIISAVTTIVLSISAMSLTNVTLEETLVPFAKTASKSIESNLHIMADRIFMIGENQELSSEKATLAEKQQVLDKATSGIEFVWLALYTKEGKLYTGKANSPSDISGDKLFQMMQETNNLVVGDTFAGENGLEVSVGMPIATEKENVYYLVGSYKYDMLDDVISSIHIGYSGHAFVMNENGQVMAYPDKEFIKKEENVYSLYKDNTRLLNVFDTMKTGRIGSASVSLEGEDSLVVYAPVRGVNWYLAIITPKSDFTGVVNTAVMVNIGTTLTLTLLAIWFIARFAGKISKSLGHVTERIQKLAEGDLTSPVEVMMTNDEAQTLSNSLKDTVERVSGYILQLQNALEQLSTGNLDVSVSNQFAGDFVVMKDSINSITDFLNQL…
>MGYG000216051_01805/1-423	MRQILMKSISKKMTFFTVMLVVISLLVATFASVAIIYTTTKSLTEQTLTETATVAADKVSWELKAIQNIAIQAGCNPKLSSVIYTNSQKQREIDTIVASFGLDRGASIDYEGHGSNGVNYDDRDYFKAAMEGRTTITEPIIGRSNGKLSVIIAAPLWENGELNSKVVGCIYFVPNEEFLNDIVRRLKINENGAAYIIDKNGNTIADVDMQLVRDGENIQKKAEEDPSWTALAQAHEKMEAGEKGFAQYTSDGITKFVGYAPIPDTNGWSIAVTAHSDDYMIHCFKGFIILAIICAASAVVGGIIAGTISRKIGKPIRLCAERIEKLSEGDLTSPVPMVKSHDEVKILAKSAAKVVNEQNAMISDIGNILSNMAQGNFDVHSKDADNTYRGDYKVLIESV…
>MGYG000001507_01186/1-446	MKRQRSLHLQSVGVKLFIILFSTILLLSSVLGLTSYYAAKGIITDEVAAASSQAIVQAADKLDFLFAEYEALSRQFAVDQALKADLEAVNDPSIGIVAKVAAEGRIRSKLDAVKGIDKRLMSIRLVSRSVAEVESYKTSGVTGIRTDEGILARLKQIDEAKGNTVWFPVRPKGFFDTYSEASLTMGRLLRNMQNTKAEYYMLIEIKRSSLSEMLANLRIGEDGELRILDADRKVVYAAADALLEQPSFIKPSKAETEAEPQPGQELHRSFMAEDEAGTEQLAVYQPLNTGGWTLLGYAPVNDFTKSADRLLYITLLVVLAAALIALLIGYVLVRLIGRPLGKLASLMEEGERGNLQVRTNFKGQDEIGRVGHSFNRMMEQISLLAGQSGLSATEVLATS…
>MGYG000001691_03553/1-434	MDRAINRFSINFLWSGLGIRTRILSGVAILMVIAISCITLILEQISHTQAQQRVERYELPSSVDRIANQLTAELTQHLTEAQALASNSFVIDWLAQGMPAAEWPKMEHYFQALQQRIGGNVFIAPIQTNALLNFNGGPTAQKALNEADPKDEWFYGFLKRSKPYELNLDISDFDKRASLYINTAVTHEGKTLAVAGTSIDMSALSKLISGYRIGKSGQVYLADMEGNIEIHPEQEQEGAAHHQQSFLDTVKQLTPNAREQVAVEALTLEGQTYLIAVRYIPTLNRLLIGEINGAELEEGLHESRQLIIMVSLAIGGLAMLASAWLAHSISRPIRQAADGMHHITADRDLATRLDFSDESELGLMAQSFNRLIQSLNQSFSRFQQSGSALSAQSSQSLHQ…
>MGYG000101260_00778/1-357	MAEYSPVIKDTLVDIEGSQGLYVTFSPEITDRDGIYEIWYSYDKEGHIRETDAMNNGIYYESFEDEDFPTMKYWFSAVDKPGEGVWTEPYMDSDIGQEVMAYSRAVYIDDTLVGVVGTDIYTTYTTDLISNMKVENDGMIFLLDQNNRQIMSSRNVSGTDILRDNGLWDAITGKMEERGSGDFDVGWNGKTMRVSFSQLSNDWKIAIINYEDNLYRTYDRILMIVILLSLLLVALLAVAVYLAARYFSSPVDRAIRMLKLMDLGGQLEEGETEDVKDDGDVEALVKKAMERQRMNDIMLAHKSRQAAAGEMMGNVVHQWKQPLNNINIIMGMLKDDIENGEVTKESALSAVSKVERL
>MGYG000004667_04734/1-420	MLFKKLNFHSIRIKLIISLVLICFIPLIVAGVFSYNQSKSILSQKLNLTSKQTLSEVNSGLDNYFAGFTERVTMLSNNYNLVNVDYGSNFDYIPDLLKNLKESNKDIFDTYYGTASGKFAIYPDTKMPEGYDATKRPWYQEAIKAKGKPVITKPYQDAATGKTVVGIVQAVVKDNQIVGVVGMDLTLTALSEHISAKKVGNSGILFITDADGIMLAHPDESSIGKDDVTKLSYWNEAKTGDSGFITYNYNGTEKFGAYTTNKITGWKLIASLEQSELSSDTKSIILTTSIIILIMLIISVIVSLILSKGIATNIKKLKEVFAKASDGDLSTFIEIKSKDEVGQLANDYNSMIKNIGKLLESAKETSNIVFETTANLSSMAEETTASMSQVSLAVSEISQ…
>MGYG000004667_04733/1-460	MGLIRKQYEKTMDKQTNNKDKNSSGKIKSIKSELLITMLSISVVLTLGIILCVSTILSKYYDNEINSKNEMLSKLISKNVSSFMDTAYKVTEDLAYNSEVREGSKDTKEKVLKETKDRNPYFELLYMQDEKGMQTGRSSGDLADRSDRWWFSQAKSSLSSFVSKSYYSASSKNPVTSIFVPLVEDNKFVGVMGSDINLEKLQEVVSEYSDEASGRYSFIIDGEGVVVAHPNTEVIEELYNYKNQTRTIGVKEGNPKEEPIEVSDGLKEIIAQLMAGNDGSLKYKENGQNYYASYTNIKLDGNSLNWSVITVQKESSAKAIINKITKISLIAGLIILLAAAAVIMYVSKRISMPIIEISNLLSIASTGDFTVKSSTRAKNEIKLLGEGFNEMMSKVSALL…
>MGYG000257886_02669/1-428	MNDFHIKLSFRKKLLLSFVILSFIPVLLIGITTYRLYNRFITDMTEKSSVETIDLICNDIDSLLNDTWQLCDALTRDIKIQENLRVKFNSVSSQYSLDLSGSMDMASLSTYRKDIFGVYVLGENGGRYKSNYYSFKPDDPRDSEWYQNIKNSPETIWFSPHEGSFIVRSSIEDRFISVGLPSSDKATGRINGVICADIKEDDLTKKIQDSLNSGAVYLLDDQGNILFQSGNNSHFPVSVSDELTGQILQAAKDADTRSVVIPNREYLVVGRTLNRSGWCIAGVISRRYLAQSTQKLATILLLVLLIIAFSALYISLRISQSVYRPIQTLCTMMEAVEAGDFSVRYSEPPADELGRLGNNFNHMLNKIEELISQIYEEQKKLRNSEFKALQAQIQPHFLY…
>MGYG000144813_00711/1-415	MKKRKPKSLYFSLLLPLELILVILVGSIVASANFIYKENVETTSNQNLRTTGEQLLGTYDAYFSQIFKNSDVVISSFNETDDPSSFKVKMDATFSGLLSLKEEVIGTSIYSANDGALITSAGKIEASSNAKNEGWFKQTFSSNENKLIPILTLPSIPNPVYPYMFTLSRYASYDRDSSFDAVIRIDFSFNQIVNVLSETALGEGSSFLIYDKEYREVYSSLPSDFDAKKGILQNLVMGVGNYNLGDHSFFVFASTISSTSWRLGVFLNNDAVHVAISNFTLYTTLIGVALALVSAFIFLLVSRKSVKPILLLSSKMSQIVSLEELPSKHLNIEGSKEIVELDNSFIALIDRIDDLTKKLIFEKEEQRKSELLALQNQINPHFLYNTLDSILALIEEKEN…
>MGYG000077164_00113/1-437	MGKRLSGLRQRWSSVYRRTSIQMILSASFTAVAVLGMLFMGLTLFLRFSSSTNAQQSAASQRVLSQVNVSLDGYLRSMMRISDAAYYQLIKDTDLAEDDLSGALDLLYESSRDSLVSIAVFSAEGDLIAASPMAPLKNSVSPEREEWFCSAMDRIENLHFSTPHVQNLFEDPDYRYRWVVSLSRFVELTRGGAIEGGVLLVDMSFSGIEQICKDVELSDSGGYLYLIDDSGEIIYHPRQQLIYAGLLEENNLDAASYADGVHSETFQGQRRQVAVKTVGYTGWKLVGVVPAENLWSNYGQLVLFFLFIVLFSVFLLVFVNLRLSEWITAPVKKLDRAVKELEAGKEQVDFDVGGPYEVEHLSHSVRSMVSTLRHLMDDVVRQEEEKRRSELDVLQSQIN…
>MGYG000003393_03725/1-450	MTTQPIKKTMSTRTQMLLAGGLTITLGFTVTIGVLSWQSAKEQKTLAEHYLQQIAQSRGLQIQQELSYALNMAHSLGQSLIALPKAGINDRKVADRIMEYSLRANPDYLSMSVIFEPNAFDGRDAEFAGQSGQPPQGRYAWFVDRDQAGNYAMHPLLSFLTPGQGDYYLVPQQTRKDTLIEPYSYAYNGIPTLLTSVASPIIDQGKLYGVVTSDISLASLQKKVNQIKPWKDTGYALLLSNTGKVVSSPDKDEAGKAWKGEKDNFTQQIVEHDDPVLGEKAMYTWYPVTVGNSDKPWYVGIVAPVSQVMAAANRQLYWAIGLMLVSILLVGAVLGLLFNRKVMRPLGGEPAEAARIALAVAEGKLSNRFHVAPGDNSSLFYALHTMQSQLQSIVGQIKD…
>MGYG000069350_00128/1-420	MKIARKKRGRIFKELRIYFIVILLLAVLGAAFHAVLRQALLKNFQEVGTALARSYVSEESNNLTVYETLLNFGAESINVRVEEGLSADEIEEFLGVYYERLQMVLGEGTVDPYAVLDGRIIAANPWEGDTTYDFTSTDWYQSALDADGKAVFTNAYIDSITGKPVITIAQKCSRTTDAVLAFDIFPENFQIHGNAVSLPEGASFYVCDGAGTLLYAQSEVSHNREELQAYMDTILPDIRSGVLDKYDAYVEDLTGQRRTVYYYNMSNGWIGVITVPFDTVLEQLNWFSMLVGLVMLLCLAGILVFAWRDLKLYAQVERTNETVRVLGNTYYALYRIDYQAETYEMIKGSDFVRGKIPQKGPYSLLLDATSQVIEEKTFREFRKSFSTESIRELVSKRVR…
>MGYG000126440_00601/1-449	MSTPGVLPPPLEVTLFTARLRVYVVGFTALLFILAFYVIFRFSYRFIREEAVHRADAQLDNTILRIDGVLNSVETAVANSSWAVGEELDKPDSFYALLTRFVERNPIISGSAVAFREDFFRDKGSYYSPYVFKDADGDIRRRQLGTERYNYSEKEWFSRPMQTGKAHWIEPYYDTGGGEMLMTTYSQPLYDADHRMYGVFTADISLAWLTELVNGIRPYPRSYNLMIGREGTYIVHHRPERILHETIFSATKTMKDSTTQKIGRDMLAGRRGMEVLQNDDTLSYVFYAPIETTGWSVATVCPREEIFASLDKIQWCVVLIAVVGLVVLGLVCGHIIRHILNPLSRFAQAARQIAGGDFQTPLPPSPYDDEMGQLRDAFEYMKRELAEYMEELQQTTVRK…
>MGYG000273880_03093/1-439	MSVVSTNSMMPEHRRLSIKGVLRAARIGAIQWLVLSAALLVLAITLGTGYLALQFRERALEMSERELNNTALLLSRHFDQQLSDLQHIHDDVVNYLRSEQVETADQFEKNMSQLSAHEMLRRRLAALPHVGGLNLFNANGWLINSSEMWPVPDISIADRRYFQEFTSGRPTSPVIVEPAMSKVTGNWTTIFARKITGRNGEIIGFASRGVEPSHFEDFVASLALNGDTVISMIHRDGTIIARYPQDADVVGRNITDQSLFRKVIGLGGNTSGRFVGGDGEENVGAVRSLQHFPIMILATTRTSSALEDWRAQTKLQFCAAVLAVLIVVMTIFLIVRQLQRQHDAAQRRLSEKSQHLDTAINTMTQGLLLFDASARLVICNQRYIDMFGLSPDIVRPGCH…
>MGYG000127478_01196/1-422	MFSAIKAYFGHLLEVPDAVSPARYRSLRRIMTILMVTVSVTPLLILTGINHAQYMSTLEREMENPLYAMVRKSQASMELFLGERAAHAYSFDDLTNEQTLNRVFLALKSEFQGFVDMGLVDVNGRQVAYVGPYKLKDADYAGQPWLSEAQVKGRYISDVFLGLRGFPHMVIAVHRMEESGREWTLRVTIDTSRLERLVAAVGLMQDTDAFLCDSRGVLQTNSRFYGKVLDKLPLTLPPQSFETTVRPWKDDSGQDLMVAYTSLAGTDFMLLAVKPTLDIYKPWTALRSELLLVFCGGIAIIVLVSHLLMKHLVGRLQASDERRVAVFAQMEHNQKLSSIGRLAAGVAHEVNNPLAVINEKAGLGLDLLHMSGNFERKDRLISLLEAIESTVERARGITH…
>MGYG000006818_01791/1-404	MNKSLRFSHKILLAASLIVILAFSLFTLYNDYLQRNAIREDLENYLAEMGTSTSTNIRNLFEGRIKLVENLAQNIAQDPTNAETLMGQNALISSFLTVYLGKVDGGFSVRPDAKMPDGYDPRTRPWYKDGMSASGATLTEPYIDMTTNKMVIGILSKVSSSVGVVGGDLALDGLVQIINSLNFGGMGYAFLVNDQGKILVHPDKDLVMKSLSDLFPQHTPKLTGELTEVQSDGQARLLTFTPITGLPSANWYIGLSVDKNKAFSMLSTFRTSAVIATVVAVVIIIGLLGLLIRVLMQPLHTMTRAMEDIAEGEGDLTKRLRIHNHDEFGILGNAFNRFVERIHSSIREVSSATEQVNEVALRVISASNSSMTNSDEQSNRTNSVAAAINELGAAAQEIA…
>MGYG000003570_01826/1-332	MAEGIAELGIVFNKLLSDYGMLRNSLKEIENQSQNIRILSFNSSIEAARAGNAGKGFHIISQEIRKISENNKAVNDACNSVVDEIEKQMNDLIGIRTADVAFDTIDKIDRNLFERYCDVQAWATFGKIIEACKNPDAENCRRAQATLSHLVKIYEVYYDIILTDVSGKVITCGVRNNLAGTDFSDKDWFAEVMRTGAPFYTDMYFSKTIDNYVMTYSSPVLDSDYNIVGVISTRFNWKFVLDIIDRAKIAKTSSIRLVNKDGIVIGSTKRDEILKMNVHSTDAFLEIKNGTKYGFCFGNHIGRKKIITGFAKTSGYNSYPGKEWSVIIEENY
>MGYG000286256_00345/1-434	MCYGTKESTVGMKMGKNMEDVNGKVARQIALGGILIVFIVVVFLIFTRENHNRILKQNERYAEDVALQKATYIDAVLTDAQNSIRQIASLCSQNDILTSGQDVRDVLQEITVNSPFDYIEFTDSTGKDHTASGGTADVSDRSYFIEGMKGNSGIEVVFDSRITNETLIIFYAPLYQDGKIIGVLNGHYREKRMQEILNTVFLGEKGKTYLCMADGTVISDSTQESSQQNMLELLLNYAGFQENTAIEFEQAFRNRQSYGCVYDVEWGTGNIYITPIDSIDWMIIQGFPSNVTDSMIHNANAAGVRLEIFLTLAFVLYIIGLIVWNQRRNRRLVKEKRKIENIVGGVTELFSRFIVVDLDEDIYVYLDGCEHDISKEGHYSDFVAQTLQKCICAESGINM…
>MGYG000096548_01455/1-411	MYKRQIIAICKYKLELIWDRNNVREMGKFGMKNISKRQYILTLIVSFVAIVVLSLCTIMTFYRKSVNDTLALAAETVKQEQEYMNSYLNRAVDAVEVTKITVEHMMREGQSGQDILNFLTNESDYYLQDIDAAFTGVYGFINGEYLDGTDWVPNDDYVPQERAWYKAAVAADGQPTLGQPYIDAQTGDILMSVSQLLYDGVSVISLDVTLDQIQAETENIKLNGQGYAFVCDKSGLVITHSDKKDVGQDYTQGEMSALMKGITDNDGEPFQAVVDDKKVTVFSCSIVDEWYVVMVITNEKLYHGIRNLIGYDIGVGIVLYIIIVFFCTRSKNSTDAIMSQLDETNNELTDLNNMVMQAFAKTIDAKDKYTKGHSVRVARYSRELVKRMGGTIREQDEIY…
>MGYG000180975_00248/1-436	MRYLNEKWKKLQRRVGNRSFRFMISMSFTFVALTGMILITAVLLNRYERTLERQVLSDSQKLIGQVEINLNTYLRSMMRSSDAVYYNVIKKVDFDKDDISRELSLLYEANKDNLVSIACFTRDGELLGAAPVGSLKKNVNITAQSWFEDASDKMENLHFSDLHVQNIFENKSGRYYWVVSLSRGVELTNDGKMSGGILLVDMNFSGIQQLFTEVNNDGKGYVYLIGRDGEIIYHPRQNLIFSNIIQENNQTASTYDEGVHNEEFQGEQRVVVVKTVGYTGWKIVSVVSKESLFSDLNQTRMMALLNLVLAIFLMIFVNQYVAVRITDPLKKLEKSIQGIEMKQQPVVYIGGPPEIQHLGLTIRFMVEELQELTDKMVKEQEEKRKNELDALQSQINPHF…
>MGYG000002440_00827/227-747	GADALDAGIDAVDLEDGNLAWMKLAGESLYCEVSKIGDMYYVAAVPESDMATTRNITVGVILFIFFAVMCVVIMYGIFVMREDEREGRSPEDYCTMGPLRYNKAIGRKAAVLSLVGFIGILGVSFYMQTLFALSSESVANNERAAEAVETIQRADERMTALQDQYSERYLSKARVAGYILDHNPALANRDDLQRLADTLMIQYLFTFDGNGVMTATNSSYANFTMSEDPESQSFEFRKLLQGADSVVQEAQPDEISGQLRQYIGVPLHAESGEVDGAVQIGIRPTRLEKLLETVTVDSVLNGVKVGADGFAFAVNKEDDTFVSFPDQRLVGKNALEHGMTENQFKDGYCDYVTVEGVTYYASSAETDDYYLYIAGTEGELMAERVPLTMATGGVAFVCL…
>MGYG000103540_01372/1-379	MKRPPRTVVLAAALISGVAVAALILCTTLFLRSYRSAVVEGARTNSAQVVSQVAGAVDNYVNTMDSAVGIVLEQLDSEPAMRDAFLNAFLTARPEVAAITTYDENGSLLDCWAQAGRTPKSDILRNLSFDLTTARRLGHGYISTPHVESIFDSYYPWVVSVIRAVPEDGGSSRWLAVDLSFKELAATINNVSIGQHGYCYLMDERGNMVYHPQQQLLYAGLKKEEAGRLACLGDGTYVEDTVIYSVQRVPGSTWRVVGVSYIDETVNESFRQMVRITVITAGHAGEVAYGGLEVQEGFQASLRHFGLVGRIGGVPDGVLEHVALDYGRRHGVVPPHADVSGVEFVFGCQRRDVLSELVFGHGFGQCQRFFETDIRGDGF
>MGYG000003131_02649/1-431	MQIRSVRAKFLITLLPLFMISFAILAGASYYLANQHLTKNVKDTAVAIGEKFATQISSEMHEKMVRLDDLAAIPEMQAGTREQKVAILSAAKTRLGTDFDSIFFINPDGSAVGFDGKSYNYSDREYFSKVKATQLPYSSKPLISKSTGKLALVLVTPVKSNGQLIGMIGGTISLENLSLLLKDLQFKDTGYGYLVDNSGVLIAHYKTPATINKLNLTEKKVPEDLNLPMKELDDRLMQLFKTAVDSGKTVSGTYTGLTGIPNVAVFTPITLDGGNKWIMIVTAPEAEVTREARSLLWSTVILSCVFLLIAVIAILFIVKRFTKPLQFILQEALQLAEGDLRERAAVVQSQDEIGRLAQGFCEMRTKLRQLMQHVKGQSEKVAGASEQLTESAHQSASAA…
>MGYG000280841_00348/1-292	MKSIRNKFVLIMIGCILICSFAISAIGILGIDNISNENSETIMKLQASNSAQSLEKLFSSVELAMNTCNDYAVSLFDSIEKFRNDPDALERYNNSVGQLIKNVLNNTDAAINGYIRYNPELKLSSDGVFWVKDSEKIVVHQPTPIEAYDKDDAEHVAWYYEPLKAKKPVWIDPYINKNLNDIKMISYVIPLFDENKTAVGVIGMDIAMSRITAMVDEIKLYDTGYAFLCDSKGDMVYHNRYPNGMTLEEIKKNSLFTFIDDNYSGECSCAVKKHKNKTGTDSRPALFRKARA
>MGYG000003593_03624/1-424	MNKTKSFVFSLFLSILALWTGIFGVLVYYNKIRDAIDTHTIDYLNQAVSGQIDDMDHVISGQIRLLQAVANHICRMEEFEVGEEMDVLHALLQTGEFRRVAIVDGEGVSHYVDFYGEGTMQVSEREYYLRVKETKTWYISRPEYSRVDGYECIIIAVPVIMDGDVAGVVTGSYSLERFGELTLSSGRRGAIGTYIMDDEGTIFFGYTTRARMAVNSDNLFQRYSGDTLFLKGTSLEKFKNDIKAGKAGYVMIRRDGELRYVAYAPIGYANWNMIFIAPESSMKKDYQFIHDYSARLVVVLCGAFFLLMLMIIFLYRRMIKEIRQKNVQLAKSEERYRMIEENSNEVFYEYDLESHSFDMGKQIERLLGLSRHFTREQSVKYIFEEDRERYEAFIERIEK…
>MGYG000095910_00051/1-424	MKTGEEQRRTWGLKSIRTRLTLFFLLICVGCLAIAMAVSSIFSRSALTDTNDRLHEQQAEYYASMIDSWLQENTSDVDAACTFLEAKSLIDEETIRPVMEQYTNNNVNAMNVNVGFENKQFIDGTGWKPEAGWDCTGRPWYTDAKAAGGEKYFGDPYVDAVTGELIISVSKMFHTGSGMEGVVNMDLKLSTLFDMMSEITDTSDGSYSFIYNENGAVLMHPNSEFISTGENVVNVSDLIGGAYEKAMTSQRAFADYDGKAKYLKAATVAGSGWKEVLVTPVASYNSATNEMLMVLVAVTVLSAVIAAVLVILYAGSITKPILKIQKQINHLQELNLKEIDIKENRQKDELGRMNHDVLELQKTLGHIIQQMGDSSTNLSEQYNIVDSSVSTLLDNNVYV…
>MGYG000206197_00505/1-474	MAVIRSWLMLFIVLYINSNFGGNTMYEKTATPSGEEPFRRKKTTKWNKTISFKINLSILTVLVPSLIILVLIACFATAGTISDLNNRLLDAQTDYAVASVDDFFRGKIAVAGTFEENSTLQNYFEAVSSPQDIRTYDNMDAVLKELSDALGLMQNEKVLQVWAADSDTDTYLLSDGSTVAANLDGNEWYHRLLTTKDIVISDPFLDPATGEIIVSIVNPVFSESGSEIAGLTGLDVYLSSLGQVISSIKVGEHGYLELISNNSDYIYSDDPSASGRNVSELDIPQEYKDKVHSNYNGVLNFSYSGIRYTSMFRNSATTGWLAVATLPISEVNATRNRLLTILGVLSLIILAGLTTVIVFIVHRTMKPLAGISRSMEEFSQGNLGVDIPLGRTDDEIGRM…
>MGYG000114897_02680/1-398	MKIIDIIKTRKNLLRSKLAVNSLVMAIIPIILIPVISITMTANLLGNSDRNDNINALSKTALQVQNFTYNTYLFSEVINNMPFVDEVLRETFPTQQEKLEAEVIAGVELYQMCKSNPAYSGIYIYGENGVVIGSDQRDSRVHGAFKVSPWYSDVMKSNRTTWWGPGKSVNVDSIDSDIITFSAPIIDREKVSKKGVLLIEFHQDVLQSMIEENLENNRTLMIVNQNKDIVAVSDKHTDDAKSFGQYSDMLPFSERWTFEDLSNMNSKNFTKTERANIDLEDITHQDFGIHTSIMSISDPLTGWHIINLVEQSELLQSIWLISIVIVITIFAILVIYTNISVSTAEAITAPLNEMLTYYSEVEKGRFDLSIPVEGVEEIAQLRRGFNNMVSKLGDLVEE
>MGYG000091007_02710/118-636	SCINIFIVVVNLFYPWMYYFDEANYYHRNNFWYVYTLISLAVIFIGAGMAIKYRKYLEKRSFISMMLFSLIPIIATVVQYFIYGFSIINLGLGIGSFVMFAAYMYDWSHNGDEHTNMINDSRFDAVIMFIIMLLSMSVSIMACVNEIQQVTKENSEIQSRTIAQMVSAKIENEFIKPITVSQTISSDIDIRTYIEGETREEAESVEDDITNRLVSIGNEFDYKMIYVVSDKTRAYYTYYGISRYLDVENVSHDIWYKDYLDSGKRYIVNVDTDEDNNGSLSVFINYGIFDTNGDILGACGVGIDMNDLVDMLARFEEEYNIKVYLVNHDGLIQVDTDVSSIETGYLDNSYFGNISDDDFYYQLSENGCYMTKYLEEFDGYLVIRDNNPVKLDVNKIILP…
>MGYG000002827_04314/1-448	MDRPLPNDADILPRTGGFSTMGKIVYGALAVFIILGALLAANDYGRNRAYVALETRARSAAELNAVLLRTVLEKQRSLPFVLSQDRDLISALSSRSESMLHLVDRKLESLIEGTHASVIYLLDAKGTALSASNWQEPTSFVGVDYSFRPYYLRALANGSAEHYALGTISKRPGLYISRRIDGPNGLLGVIVVKVEFDELEADWRRSSDPSYVLDPRGIVLITSFPEWRFMAQAPIPAEQLGPIRESLQFGNAPLEPLNVAPALTTATPDRVTAQLPGSSQDAEYVRVRVPVPTTSWILQLLTPAGAAVSEAIRAAQLAALAVIAPVLGFTAFFLHRRGLALQRLQEQELARRELERRVAERTEALSTAHAELVMQAEERQKTENKLQTVQQELVQANRL…
>MGYG000048623_00590/1-279	MGKYKKLYGTLLLGLIAIIILLTAVFSYSRSIEESYKEENINSLKELSNQGALMLHNEIKNKQNLLAELSHDVSRIFVNDPQAAAAYLEEAAERNSFKRIGVALTDGRAYTTDGVELNISEREYFSKAILGHTAVSRNLDDYTDGGRIAVYAVPIFEDGSDKRIGVLFATYSLDTFRKTIEVSFFGGAGYSYVVQENGDVVVDSQHSESFKNFKNVYAALLTADPVNNKDSAEKLWQMINSKKGGYIEFYNGSQKYTTDGYSAAIVRQPVLSKIKSIWC
>MGYG000110118_01215/1-195	MKNKRKQISNEISIRILSVVITIFVIFSIVVAIMIGNISLSSQKDELELQSKAASYQLETFFKKYTTTAEQMALNPDIREILTETKSGDSIKEATLYQDVFKELQSHQATDSENILAAWIGDIDANVLTQSDGYTSDSSFDITQRDWYQVTQTGKSMLTNAYTDVSTGKLILSAAAPVYDPSGKMLSVLPDWILP
>MGYG000014524_01493/1-417	MRPVRLRNYIFYLLALTITLPLLVLSYSQYRMIEQEIRKDDLLLVEDALALSNNIKNRVDSAKTLVVMSASTLQVYGTEDKSALRAILKSILTEVPYFLNIHYGDVNGDVIVFEPPKNARNESNEGVSHTNRDHWSHIRNRDSVYISDVIMATGAANVPIVNICAPAINKSGKIIGYAVSALDLKSLYEDVVSGLDIQDSAVYILDKKGAPIYATDHVNSPEPLIPSKVLKELVANKENAQVLSRNDASDLVGAIREIPGLGWYVGVFKKEEDRESAIISMAATNSLIFFFLLLVTFILASYSVRPLTESVNKLIEQVREGKTVPTEAEKVHHPEELVELQKAFCRLLVKLKSHQKSEGALSELSESDVQKEVELLKEQYEFRQALITLLPSPMAIVDE…
>MGYG000066547_00531/1-426	MKKKNNHMTGNYITAIFVFICAVAASLGVFLVEVQRSIDQNSQVTMANNVSRQSDHILSILDIHYGFLNGIADKMGKSEDLLSDENMDMLVSVCDNTDFERTALIEADGTSHYDNGAVKNVAERLYFKEAIRGKETLSDPLESSVDQETRVILSVPVYQNGKVVAVLGGSYNVTALSRMLFDDIFDGAGYSLIVTMEGEIIAYDGEPAYHKITYGDNFFEFYDSKTLLGVNELQDVKADFAVGRDGLIKMRNGTDTSSDQYLSYTRLGMNDWMICYVIPVSAAQKSFDFIKRDESVFMGVFCVLVLVLIFYIIYRNRKQNEALLKSAQTDGLTGIYNKRSTEERINEIRDENPAEKGTFVILDVDKFKEVNDRYGHMAGDKVLSEFGRILKAHFREEDV…
>MGYG000042973_00927/1-426	MKKKKKEFSFQLLRSFLLSSMIPFVVCTLLTSYVYSASYSRDMQRLVDTTMVSLARGISTYLEELKQVTLMPYYNDDIYLYMKALQNGTEMDIAKKLSVQKMMESSFTFVRHSRDDTNGIFIMNSDECIYYTVNNFDHISLIHPYDYESEEWYQKAFEAGGRAILWGPHIPNYIIPTGKQPMLSVVRSIVELETRESLGVIKIDVNTALFQKNFGDFNFHVASKILVCDQQKKVLYTNSELSSDEKESISHAVHNTISLNDGNWKIFSYKIENTPWEIRVLLSDAELSHGIITIYLTALILYLFSVAVAMQFYRRSSEKIIAAVENMKTLFLKIQKGDLSQRYRFVSDTELDTLGECLNIMTERLDDQIKKEYIMTIEQKKSEFAALQAQINPHFLFNT…
>MGYG000003496_02058/1-431	MKAKKQMPFNKKLILSMLLIIMAVILVIAGCSYFIIRNNTDDRINREISATLSAKSKEFDKWVIEQQNTIAYYGDSIQYNNFLTSKTDQELEAFLAGKKTEYVMDYYVVRPDGKTVFASGFQLPDDFDVTARDWYKATLASNGAMTCTSPYIDNNTGKLCITISKAYYDSGNQLAFVMGADIYADYLAEITSDISIFEKAYPILTDNNFNIIVHNNPEYAMSVGEDGNAKITNMRDIPAYSSMVSRMESGDFSAVTTADYDGGRKYFILSQISSTGWYYIYAVNSSEYSNQMLPLIISMIIVFVIDIVVSSIVITLLVKRLMKPVDELKTAAENMKEGKLDYSPTYFADDSIGELCTGISETNKVWTGYINDINENLDKLSCGDFDIGFSGDYVGDFAE…
>MGYG000003402_01736/1-416	MKTKRTNRLRRNMIITFLVVLLVPSFAIGYITYRDASHTVEEEILRSASRSVETANDVINQTIENKIHDLSYFSGKIKGAAVDQELASGSETGLAAVLRQYLGLHPETVDIFAGTARGGILRASTEELPEGFDPRQSEWYKLAITAKGEPIITTPYASQAGSMIVVTIAQMLPDGSGVVGIDLNLTQIRDLVEVKVGREGYTMVLDQEQNYLFHPEYAAGTDALAQEAWISRLYEEPEGHFHYEHNGEDKQLNYLTNERTGWKIAGTMYFSEVEDSVRGIRNTMALVMALSLLGAFALALWNIRSVLKPIRKLSKATEVISDGDLTYRMNGFKRDEIGELADHFQVMVDNLREMVHGVMGMTENVSASSEELSANAMQNTAAVQHVTSSIQEVAAGSES…
>MGYG000021713_02995/1-434	MSTKASQKGTKGQTPGMTTIRERLQKAISRLVVFSIIPLVILTVILNLSSTMRTLEGDMLVVAEISADRIKEELRVTPTIVSELGCSYQLSSPVFTQEQKQQYINQRVEAYGMVRGKLIGSNGICAYDGTDYSDRDYFKRSMQGEVVVSDPVIAKTDGKLSVIISAPVYADGDKNGDIVGVVFVVPDPEFLNDIAAAVSVSKNSECYLLGETGITIAHCDSAIAQEQKSNIELSQTDRSLRGIAKVEQKMMTGATGYGTYMKGGTLTIQAYAPIEGTNGWSVAVNAPLTDFLGSTVVCIVIGVAIGAAALCFSVRRAKKIGQAIGEPVAKCTERLRLLAEGDLHTPAPVIRTQDETQILAEATAALSGNLQKVIGDADYLLGEMSQGNFALTTGCAEAY…
>MGYG000119680_03240/1-300	MTTNRFKFIDRDWYQQAKSRRSPFLTEIYQDQVTGKKVISAVSPILHQGQFVGALLGDFQLDDIITQVSNMRFAGGAATLTDKNAVFFASDDPNDIGRTPSQVSPSFREMEAGFHRQESGHLSFPYLGIEFDGYYKRVNLTDDMYWTLMVFVDKATALADVDVAVANAITTGIVLIGISVGVIIFIINQIYKPLLRLKVAVLDLAQGSGDLTRRLEVNGNDDLAQISEGFNRFSGNLQNMMLQISDTTQIISSSIEQLSQTAKENEQMLISHSSETDQVVTAITQMSESARTVAESVTQS
>MGYG000247886_00721/1-327	MKTLRSKLLLAMLSIALIITVLLSLVSVYFINVSAKDTLKSTAEPLAVQAAKNFDSTISSYTNNIVSTVKSDSFLEAKTDADRLKAVKSGFADNTGFYLNFTVFDSNGIVLATDNEMVSSSVEKKHIISACERSSAYITNIYSFGGKNYFSILASTKSGNTEQKVACITIQSDMLVNALNEYTFGKSGYVYLVGKDGEILLHKDTDQIGKNALEIGKKDEEYTEVTNAVEKILANNSGTTEYKFKDNNYIVGYYGSSYFDGTVVMVTNVADFTTASSSALTNIIVMGVVLMCLTVLFSAFCKEDNKAYHFYHKQTSFSRTGQPYRPC
>MGYG000000378_00470/1-438	MRERYRKFCEKIVSIYRERSIQLLLTISFSVVTILGMALLGGSLYARFAANTRELATEDNKKLMDQVCLSTETYIRNMMRVSDTMYYAGIKKTDLEENTLDAQMSFLYEANKDSLISIACFTADGELISASPVSNLKQQVDVTAQDWFRAANAKIENLHFSIPHVQNLFEENSYRYYWVISLSRVVELNTGGRTSRGILLVDMNFSGIEQLFAKVNTSANRGYVYLVDSDGEIIYHPRQNLLNTNMLEESNQVAASHQDGSYTEKYDGEERVIIVKTVGYTGWKVVSVTPVSEYTSSTIQVRFFAVMLIVFFMLVLLMVNSIVSSKIATPIQRLEQSVKQLEEQGDLTRAIYVGGSYEIESLGHSIQSMVNQMRKLMDDIVVEQEAKRRSEMDALQSQI…
>MGYG000003143_02503/1-416	MNSIKKKLVSIIIPIVVVILVVITTLTFITSKSIIVDESKETLVKTSKISTLEINSVFTDALSTLDTMQSTLSYMMSAGATNEIVEAYLNKFKGDTRFLAAPYIANTNGDFIQTTDWIPPAGFDPRESQWYKEGLLNDKMKFGIPYKDSRTGELIVSATGNIKGDNGEIKGVMAVDMSLNVISKYISEASLDESGEAILIDTVNNVIIADKNNELMGASINDEENVKYKELYNSSVKDSVIKMKIGGKNYFVNSNNVEGTEWVLISTISEKSVLSELNTLKRFVLLISSIAILILIILVTRTINVITKPIKHLTGVITQITEGDFTVEIQSKGNDEIALMSKSLEKFLEVMKGSIGEIRNTFNSLNGQAENSSVISDQLYSSATSQAASMEQLNVTVEE…
>MGYG000098847_00500/1-427	MRRIRYKSGNIQSIIMLSFSLLSFAIMLVTVVVMYIKFADASQDSIIESNHKVMDQTIDSVESYLVNMRQVSDAAYYNVIKENDILKQSDSIHEGMSLLYESNKEYLRSIALYNQYGSLIAAEPVVSQKEDPDVTKQDWFIEAMERMENIHFSTPHVQNLFDDGSMRYHLVISSSRAVELTSGSESQMGVMLVDMDYSSVSRMLERINTSGKGQYYYLCDANGNMIYHPHQIQFDGDVPENSDVAAKSQNSIYDDYLNGVHRKIMVDTISYTGWKLVCVMPYSIFTNKMADVKQFVFVIMIIMAMMFVWINRVIAIRISKPIMKLDDSVKRYENGNEADIYVGGSSEIRHLGYSIRNSYKQNNELMKKIVWEQNERRKSELDVLQSQINPHFLYNTLDS…
>MGYG000280232_01252/1-434	MKDRKRNPDSRKNIVFNIQSIILSVLMAISLVTIIVMGLLLYHRFKLALEKTAVDNTEATVEATVDRLNADLLDIRQILNGANYNVVQQFDISSREFSEQFSLLYETNSDKIQSLALYDPKGNLIASEPVAAEKKNVKVQTQEWYKNAEDAIENIHFSTPHIQELFEDGSYRYQWVVSLSRYVDVNKGETPETGILLLDMKYSVIRDVMKQINDCSGGIYYYLTSQDGEMIYHPRGTELNRGLFEENSLDAAKYEDGTYEIRSGGQNETVIVGSVAYTGWKMIGVVPESVQAANYKNFRYYVFATILVLLVMLLEGNQLVSRKISKPIRELDASVKAHEAGGKPDIYIGGSSEIRHLGHSVQKSYEQIEKLMDEIIRQQNERRKSELDALQSQINPHFL…
>MGYG000053318_00023/1-446	MKNKSKTGGKNLNRGRRKWFHKGEFIGLDIQSVIMTVLTMLTIAVTVVMGLLIYNRFKMSVKETNISSTEGIVDSVVEKMNSDLYNIRQISNAANYNIIQQYDVSSQEFNNQFSLLYETNSDKIQSLVLYNNEGKLMASEPISSEKKNVEIKKQDWFYNAKKEIENIHFSKPHLQNIFMDGTYKYNWVISLSRSVDINDGDEPISGILLVDMKYSIIEETFERINGNSNGVYYYLCDGNGDIIYHPRKVEIDRNKLTESNRELASYEDGIYELKLNGRKANYVISNMAYTGWKVVGVVPESTQIMSMNQFRYYIVITIIILLMMLLVVNRFISKRISKPIRELDESVKAYEAGGKKEIYVGGSSEIRHLGYSVQKSYEQIEELMDEIIKQQTQRRKSEL…
>MGYG000199384_01312/1-435	MKKNSLSALIVGRFKSIQSVIFTTVAILVLCAVVIVTGVSMRFTNTSIFENSSEYSQTIIRQMNQNIDSYIDYMENISYLITSNEDVQSYLFDEEIDTEARGRLLSQFGTILDSRSDIRNLGIIGPGGRRLINDGSKSVNPDLDLTTQDWYTHALESADGPILTSSHVQHIISGERPWVITLSRGIRNLHGNGQRQGVFFIDLNYSAISSLCDQSTVGNKGYAFILDAAGNIVYHPQQQQLYNELQTEKIDLIMKSDSDTVLTGTGNNSKLYSISRSEKTGWTVVDCTNVRELLSKSRQAQSIYVLTAIVLVIVALLFSRFMARSITLPIQKLTASMKKVQEGDFSVSDVVLDSRNEIGSLTKSFDVMTHRIQDLMAQNVHEQEEKRKSELKALQSQIN…
>MGYG000001514_01133/1-401	MGKVWSGLRQMLEFRSLRNRLLLVFTIMLVVPNLVIVFSGITSARHELVSKIENSAKTSVELMNESLDLAIGAQVRNIEQLAMQINSQQIDAKSPEVQALMELFMEKHPELELLTVGNNNKAFMKAPDPGPHEYDPTVRDWYIAALADPTNTVIIDPFKSATSGNHNLFISRALSDGQGAITVSYNMAVINEFTEHVEIGSEGFVFLLDRSGNYTYHPDYEAGEKAEGEYIPQILAMESGFIDFENELTGYPQRGYVVTNKLTGLKVVGVLQMNEFDKATAPIFWTSLIVLGVALIVSGIVLFLIIRSVTRPIEQLNRSAKRVGEGYLNEKVHIQRRDEVGQLAENYIEMVASIRGMVIDVSEVSSQLAASSEELTAGTEQNAKTVEHVVNLVQESSEG…
>MGYG000145879_00336/1-436	MKNNILLKTNLLVSVILLVGFALIATLSYRANYNASLVKIKQISSLASEGIYYRLSTMLTKPVNISQTMAHDSLLIKLLEEEGSRYQEAGYQETIRKYLDTYKNKYAYDSVFLVSASTNNYYNFNGLDRNLARGEDENVWYYNFLQSGEEYSLNIDNDEVAGAANKITLFVNCRIRDASGRVIGVVGVGVNVDYIKGLLQEYEKEYDVATYLINEKGEIEVSSLYNGHQTADWFKVNDSEDIRSEILEWKNGRTNWDIWMPGDVQNNEKSYLVVRYIPDLSWYLLVKQDTGALLAELNEKMLETVVLISVVILLIILTITSVIRKFNVRMTKLLEERQELFKEATEQIYDNIYELNITKNRAASKKTELYFEAMGAKDLPYEEFLQAVADRQLLEEYRA…
>MGYG000158526_00339/1-423	MDYKKILQKPFLTFVFVFNMLLFGIIVFLMSYVQNLLDNDSRNNLTEIVSQNRDVITSRLMLDLNRLDIIGNKISESLKSSELDTEQEIDDFLAEYSKHAYDESMFLANRNGVAFTEGGRQIDVSGRRYFKLASNGTSNISDKTISRINGEYVFIGSVPLYYDEKIVGTIQKIYTYEQMYELFTVSLFSSKGYMYVINSEGYVILHTEHPDCHLKSDNYFRDVYEGGNVNAARKIKTDINNNQSGFMEVVLDGEKAFSAYTPINQIHDWYLVTSVPTNVIAENGNVVMKIFYSVLLVMALIFLISTCYFFWNKQQQRRQLEKIAFVDEVTGGNTYNKFVVKVNDTLAKASDESFYILNFDVDNFKYINNFYGFSCGDKLLQQIYQITNSLLAPDECVAR…
>MGYG000076454_01230/1-432	MQQKEKRKKGQQNGITTIKKEIQKTIIVLLSVSLALVGIITCVLNYVSTTRAMEDSMQVTAQVAADQVSNRLEADMNVIEMLGTMVDLASDSVPIADKNKAMGEYQNQYAWKSYGITGRDGINIFETTTDISQRDYFKEALNGTTSISDPVYSKTTNELVIVMATPLWKDGVQNSQVIGVVYVSVDASDLSDIATSIKVSKNGTAYILNKEGTAIAHQNMDFVENEKNNIKESSSDSSLNSVAKFEKQMIQGGKGFGRYTYEGTRWIIGYAPVGINGWSLAVAAPLTDFLGSTILGIVITIIALVIALFVAIRVANRTGEEIGGAVKVCSDRLKLLAEGDLDTPVTTLNTNNETKLLEQSTIEIVNSLHTIIGDIKHILSEMASGNFEVHSEIGSDKYI…
>MGYG000002907_02943/1-408	MKNSLQMRLMALIVAVAFFAAALVGSVNVYLSLTAAKEKAAETNRTIAAQLASEIERFIVDARGLVETLALSPTMHAMNGAAIKEMILVAQQKNPQYELIYIMDKTGMQIARTSGNLANRSDRAYFKEAIAGKTFFTDTYISAFTNAPTITISTPIKNPAGQILGVAAVDISLQALAEIAARTTIGENGYVDIVDYRGNLIAHPVAEKVAKNESVATQPYVAEVISGKSSSMEAVSTQGWEALAAYAPMSLLNWGIIAYLPVAEITALATKGLWTSLLLILLTSLLAGAASVYLARSIVRPLHRLGQAADKMADGQLSSSIAASGVAEVDSLGASLETMRLGLRTMVVNIMKSSEHIAAASEQLTASADQSAQATEQVASAISDVAAGVAQQARSLDSN…
>MGYG000206060_00427/1-416	MKITDRIKQEKDRMQKISLSSLFTILVIVIVMITSVVSLFTFVNIYRNDMEKNAVTTSEQAVVQVKNTVANYTEDMQDIMQMICANIQKEEEEANNFFSNLLKIRQDVVAITSYDMNGQLLRCWSNGQKLKENYIRNLSYARDIPEETKILNITKPHVESLFVDYYPWVVTISQKMKDVSGNEIQVAVDISFYNIADYVDDVGIGQHGYCYIADDAGSIVYHPQQQLIYASLKEEDQTNMENGTYIKSNVIYTVNALENCDWHIVGVCYVDEMITNKVERVVSSLVVILTIVLAGTVFLGSVFSDLFSKPVKSLVKAMGDFEGDSSEFVYQPVRGTKEISALSDSFEHMAVRIQKLMEKVRQEEITLRKTELKALQAQINPHFLYNTLDAIAWMCEAGR…
>MGYG000005316_01763/1-441	MKTIEKFYRKIAEYLAKRVKPQTIQFTISVSFTIISVCSMGILGVTLYNRFVNRMEDMTIESSEQLLNQTAINLETYLRNMRRISDAMYYSVIKDKDLAVDSVDEEMNLLYEANKDNLISIACYTNDGKLVAAAPVTNEKDNSDIVDQEWFVNAVDQMENLHFSTPHVQNLFDNATYRYYWVVSLSRAVELTSNGNSTLGVLLVDMNYSSIEQLFNKANTDNSSEYVYLMDSDGEIIYHPKQKLIYTNLYEENNLEAVHYDDGSHQEIFQGEKRLITVKTVSYTGWKIVSVVPMSAFNMGLYGTRMFVIMLMALSMLMIIIINQLVSARIAKPLQRLNESVKEWEAGNLNPTIYVGGSLEVEHLGKTLRSTVEQINQLMHDILYEQEEKRKSELDALQS…
>MGYG000001518_01023/1-441	MNKLRRNLKNLRMEQKLIIAFSVFIVVPLLIIGGILTGIYMENNRQTVMDAAVEKNQQIIKNMDTSMQPLLRMSMLPVQDDSLFRIMRKEYDKVAYPLLERARDFDTVNGIIRSSMIPYSDLIDSLAIYHNAEQRIIGRNHTEYLNYSYLKEGFTQEPFVQAISESNGGYVPIGVHLEKLLSRKPQPVVSIGRGIIDPYSKKKLGFVLINIKAEQLQTLWSSSSFTKNTRFYLVDEKGNIIYSKRAEEIGDAASAVLGVSFDLLPANGRNDKGGNLTVSSASGITGWRAVTVIPKEELLSIVYETVTIIVISLLVLLMISIFTSARIAKAVMKPLAELNSKMKLVSQGNLDVSFETQNGEMGKISNTIDHMLKEIRSLIQRIYKEEREKMELEMTALQS…
>MGYG000110595_01601/1-381	MKSVKIKVSLIANLIAIVCLIFLGIITFIFVKDEVFNQVVKSESNYVRTAKNSMEAFKARNTAALESLAKNILKLPYEQISNQEALMRYVGKDLKVFRDAGGFLAVYIAQPDGELVVTDPDSDEKGLNFGIYGKADNYDARTRDYFKGAVKANGLYVTPSYLDLTTNLPCFTYATPLYKEGKFIGVLAIDILVKDLQREFENLPGRTFVFDSENSIFVSTDKELLKPGYDVSPVANIAKDKKDYEPFRYVRPLDGTQRFGVCAKVLGEYTACVGEPIDYIEEPVFKIAYIQIAIVIITSIISVLLLYFIVSRYLSPLASIQVGLNSFFDFINHKTKNVSTIDVKTNDEFGLISKAINENILATKQGLEQDAKAVKESVETV
>MGYG000202053_01453/1-440	MSAKKDISKEFDKISDDAKQVQKKRKSLTGRIFKWMCLAVGGSLLIVGGVNIGINYNFLQESLKNQLTEVADMSSNTVSNQLSSITAELQQIAYDSGFDDLTDTGALSTKCLSILSKNPMLTDIKIVNTDGKCFYSETLDYSENESFKKAVETKKTAQGEPYAAKDLKHVLMDVAIPMFDSDNTTLRSVLMACVDMNTFSAVIGQTKIGETGYTMAIDQTGTIIAYPDETKLTERINYKTLAQTDSSYQGIADCISNAIKGEKGFAEVTLDGVDKYVTYAPIANTEGWSCLVVATPSEYTDSLKMSLYIGTAVAVICFVISVLVILTIVKKVIKPVKLCSDRIVTLSQGDLHAEPLDFGKNIDNEISQLSESTNQITTQINAIITDLDNMLAALGNGDL…
>MGYG000166459_00687/1-471	MNKKLTQTATQLRERFQKKQAPSGGAPKPGGSGGGFLSSSMGLSNPAKSVGMKLFLIFIVSILFFVLTVGITSYQLSKSVVRGKVSEASKQTMIQASQKLDLLFGGFEDLTMQMMLDADLQRLLDTRNEVKEGTYEQLEVTRKITEKVNSYLFSNKSIKSMTLLKTDGHMINSNGASLNATTEEITKTDWFQAVSKTSGQPLWLDTKPKGYFSGEPSVAMGRYLNSTSTSTPIAMLLMEIPTSILEKELGLIQLGDDSTMYISDASNKLIYAKDQELLAKPSPVTISEEKQKTDAGDFLSSDKQTQNVYSKFAGTGWFLVGSMPVGELVKDANVIFNLTLVIALAAAVIAALIGIFVARMIGRPLAGLAGLMKQGAQGNLKVRANLKSRDEIGMLGENF…
>MGYG000001261_00416/1-366	MKTPPLPNLADPIARRWLVFVVVNAILLAAVVGFAGAVAERRATTDLARQAQASATLHAAVLRSELAKHRSLPFVLAQDPDVAEVLRSENPQGLAAMNRKLETLSGGTRAAVIYVLNARGMTIAASNWREPTSFVGSDYSFRPYFKEAKADGTAELFALGTVSRRPGLFMSRRVEGPHGLLGVVVVKVEFEALEAEWSAAEPAFAADPRGVILVTSIPAWRFSTLSPLPPAEQHRLRAEHRFGDAPFEVLKASPLPVAGHAPTLTSISLSDLGETRYMAASADLGAVGWTVYTLTPIGAALRTAISGARAIALLAGLVACAIAAALLRWRGQAAVRAARQEAARLELEARVQERTAELRQTNQRLT
>MGYG000001504_00828/1-415	MNLNLSKRIAVLVAILILVVSVGVGVTALKISSNVIIKQTEDGLLQLAQEGVQHIEAVMDNDINVLQEVANRARTQTMDWETQLESLKPDVERLGYLDMAVVTPDGTAHYILSGETINLGDRDYVKEAFQGKANISDVLTSKSTNETIVMCAAPINNGNKVVGVLIGRKDGTVLSDITDNMGFGENGYAFIVGKDGTIYAHPNRDYVVNQSNVLNDIENDGELKAFGLAIQKVEIGNEGVANYEILGSKRYIGLAPIPSTGWMVGIGAYEDDILGGLNTLKTTIIIWAIGYTIFGILIAMYLSKSISKPIVDLSNIIERFSNYDLSIDESNRVVKYSNRKDEIGIITNSLITMQKNLINLIKDISNSSQHIAASSEELTATSQQSATAANEIAKVIEEI…
>MGYG000006990_01054/1-411	MKWRPSIRLVMPLCMVGVALMVMVIVNVIYSTTATTMFSQLGMSNTLQAMDQVSERLSDSIGQVKDVLREVADGMEDRGSADSRQFDSSLRLSAGAMENLSALLLLDEYGNPVLGLPSAELKKTCRLTSMDWFNQARTAGLGETVFSRPHVQNLYPGGYPWVVSVTRKVRYWQDDLPHTGILMADMRLEPLEDICRSVTLGDTGYLYILDDSGNIIYHPEQKLMSLELISEENILHEDTQSEDQSMVLAQPIEGTNWKLTASVTSDDVAKYSTAFISRVTWVVIALTAGVLLVALWLSMRIVQPLTDIQVSMQRIERNLDDNRMSLPEEGFAEYASLAHSYNVMLRRIRGLMQETVDRQEQLRRMEIGALQEQINPHFLYNTLDSIVRVMETGRTPEAI…
>MGYG000251281_00900/1-422	MTPYKSKKSFKTWLVIAISIVNLAVILAITYLTYRWNAQQLQEQTITQTQQTIEQAGTNVSTYMDELYRLTLTPYYNDEVLSQLEYSPTNSRDKLNSKRIVEGFLSSVMTLPRSEILRVYIANDDSLYSYTRTPNDMPDLATYAESSWYNEAKETTKPLFIEPHMERVYGEKPTTVFSVVRQLRSKNDNSKTIGVVKVDADYSGISKICNKINLNAGGLLLIVNSQNQVLYRSAPIPSGLEDAMADGNKIGQSGTITLNGQKYLVNVLSLSNYSINITDCFLIEDTLLTSAWKELTDFCTSCAGGVSDANFSHAVYQSVFCLLGKEQTITQDTMPVIKMAKEYINQHFCESISLSEVADYCNVNSSYLSNLFHKQLGISYSKHLMQIRMERAAAYLKDS…
>MGYG000184399_02111/1-435	MFKKFKLKIDKFKKWYKLNSIKKVISTSFTAIAAIGILTLGIILYLRYVESTEKIISKNNILFIDQVNQNLDNYLRNMMKISNAVYYQVIKKTNFSTDDISEELNLLYEANKDSLVSIGIFSEYGQVIAAQPLTQVKNYVDPRQSDWFIKAKGKSENLHFSTPHVQNLFIDPDYKYRWVVSLSRAVDITNNGKISSGVLLVDMNFTGIEQLFKNVSMDNSSYIYLIDGEGEIIYHPRQQLIYANLIDENNIMASDYEDGNHKEKFQGNSRLITVKTVGYTGWKIVCVTPMNEVIYNYSEMGIFSIFIMLLFITIIAFSNFFVSTRITNPITELEKSVKRLENGESDIEILVDGSYEVRHLAKAIKSMVNQMHLLMDNIVKEQEAKRKSELNALQAQINP…
>MGYG000002439_03244/1-447	MTNNSSQPVGKRMKAVGRGKESISFKINMSILAVLIPSLVILIVTSCIMVSQAISNLNTKVLDAQADYAVSIVDDFFSGKVAAVSMFEEDGRLQAYFGSVLSPEDIGTYEKRDEILKILSSALERMSEEEVMQVWAADVKTDSYLLSTGEVVKADLRDTGWYKKILESKEVVVSEPYQDPATKEEIVSVVAPVFSPDESEAEGYFGFDVYVSSLTKLLSGIKIGDNGYLELISKKSDYIYSDDPYATGKNISDLNISESYKEKILNRYNGIVDFHYNGIDYTSMFCNSEVTGWLAAATLPMSEVNATRNQLITVLVLLAFVILAVLIAVIVIIIRKMMRPLSEISDNMKEFSQGNLEVDIQIHSKDEIGLMADSVRASIQALKEMINDVSYLLGEISNG…
>MGYG000003131_00008/1-422	MKLDTLSRQFRAWTILLILAPSLLTMAIYAANQVKLAKQQNLELISQRVAFQERLINYWLDERANDILSLSEIESIRQLDYKQFYDMLQSVQHSNKNFDSLSYIDKDGYFRFSTLNRPIQFPQATNQPYYQAALAGQSSISDIVIGRNSGRSIINFSSPIYDHQGQFQGVLLGSVRTQTLENLLRDNWIGKTGEILLVNQAGVMLTEPRYLEQLIESGQVETSAKLKMKLPVENLQLIQLGQTGTASWIDYQGKNVLVAYHALPERGWTLIGSIREEEVMAPLYQQLKIMGIEMLLLLLFIYPIAIWATRQLQQPITWLTEQANRIANDDFRSLRGSDAMNMPQELRLLCQTFIAMSLKIKDTIGLLREKEAQLEEQVEKIQTVNACLEGEISEHQATQ…
>MGYG000114125_00810/1-461	MPVPEPSCCQGGNAGRVREDRHVVCGCRTVAEDYRMAMSVTDDRMSKLSTAIVSAFFLAALLGGLLYSIRDYNASTKQDITSNLTQRLQESTHYAAENFQRQLRERFRDLEGAARLLSSRENPVTRENARNFGLMLEPSIRNFGILAPDGRGFSALGKELDLSADAYFQRALRGEASISSGIVSTDDHSRVLALAVPVTREDKVRAVLVAGINIDALQASIETRAFDGRTSNLVFDSQDRVLFGALPQGRDMDVLIRHFKQTQPPHTVSQVRDFFKGMRQNGDKVLHFKGAGYSFYMNRVPLAQNDWQLVSILPQSILNERIDQQNAVTRTLMLRVTVITVLLLLYLLYSQRRSHRKIRSQQEEYSAIIANISGGIQKFSGVDGSFLFLSQNYLDLLGY…
>MGYG000013620_01485/1-434	MKYRKRGLDSRKNIVFNIQSIILSVLMAISLVTIIVMGLLLYHRFKLALEKTAVDNTEATVEATVDRLNADLLDIRQILNGANYNVVQQFDISSREFSEQFSLLYETNSDKIQSLALYDPQGNLIASEPVAAEKKNVKVQTQEWYKNAEDAIENIHFSTPHIQELFEDGSYRYQWVVSLSRYVDVNKGETPETGILLLDMKYSVIRDVMKQINDCSGGIYYYLISQDGEMIYHPRGTELNRGLFEENSLEAEKYEDGTYEIRSNGQNETVIVRSVAYTGWKMIGVVPESVQVANYKNFRYYVFATILVLLVMLLEGNQLVSRKISKPIRELDASVKTYEAGGKPDIYIGGSSEIRHLGHSVQKSYEQIEELMDEIIQQQNERRKSELDALQSQINPHFL…
>MGYG000001699_03624/1-442	MKFSQKSNTKSKSIKSKILKLILPLTISAMLIISFISYSSAKNIIYDEITEKMEFQTNSSVEYISKSLNRHSKISQSLSKTISTFKTNLTESEFKELVVSYASTNDETFGVGVWFEPYAYDKNIQFYAPYSFKENGKPIYTKDYFSKDYTKDEWYELGITSNNDISWSNAYIDPVSKVSMLTSVTPITFDNKLVGITSADIDLSSIQNMIKEITVGQTGHAFLLNSDGTYLSSIDENKIMNTTIQDDPNDSLKKVSSEILNNDSGLTHFFKDSGKNLAFYQTVPETNWKVVLSIPEKELLSPLKNLAFKIGVAMIIIVLILIFGINKLADMITKKISSVNKLAKAISYGDLTYKIEVTDNDELGEMSNHLNNMNSTLKDIIISVSEGLEQVVSTSEELS…
>MGYG000003359_04548/1-449	MKTRLIESIRSLSYGRPKKLAFKIPFAYFLVILLTVGFSYIVLNQMAANSAQKKINEASLQTVTSIRTNVDLMIENVNNYSKMIFSDRNLQNLLRQGDVYANLQTQSKVSSYLYNLMQAVPIIDSVHIYDHAGHRFTVATQELPTYMEVDIKDAPWYDQVVSNKGKYILRLDNRRGSAESADGNIVSFIRLIRDIDNTAPLGVLVIDIKDDALVQAYSNLQNGSSLQIAILDENNQAIVADATDEQGEAVLHELLDTNKAMLEEQFRERDSGDLTMRFGSRTYTVTYLSGGAYNWKFVSISPHNSMESRNQSLVVLTLVLLIINGTIFFVSSFVISRSIIKPIQKLLRAMNKAPSGNFMKVNAEQNSFELEQLYDGYNRMIEQIDQLLKRVIEEQKTIR…
>MGYG000003294_00124/1-409	MGLKEKFLALAGIMGALMAVVSVIGYYMASTDLQASVDRELRATVATEVADMEGWLKEKRSSVEHTANLMTAYNGDKSSMQTNAALQSASTDADVMGITLGMEDKYFASSTGGNQTGKKDPTQRPWYQQAKSEDKVDFTEAYVDAITNKLIISAIAPVKANGTFVGAVCNDISLEALQGQVEKLKYQGEGAGVIMEKNGNILATTGVGKPMQNFAEVDGLGSYFQDMQRNDSGYFELTVDGEDVVFAYGTVPSTGWIIGMYAPENVVFSALKHLKLVFAVLTVFGFLLVTFVCQSFAKKITRPVLGLKEHAVQLANGNLRMSELPVESSDEIGQMTQAFNTMNKNIHELIAKMSATAEQVAASSEELTASAQQSAEAANSVAVSVSDVANGVNNQAASV…
>MGYG000163964_01272/1-414	MKTLRSKLLLAMLSIALIITVLLSLVSVYFINVSAKDTLKSTAEPLAVQAAKNFDSTISSYTNNIVSTVKSDSFLEAKTDADRLKAVKSGFADNTGFYLNFTVYDGNGIVLATDNEMVSSSVEKEHIISACERSSAYITDIYTFGGKNYFSILASTKSGNTEQKVACITIQSDMLINALNEYTFGKSGYVYLVGKDGEILLHKDTDQIGKNALEIGKKDEEYTEVTNAVEKILANNSGTTEYKFKDNNYIVGYYGSSYFDGTVVMVTNVADFTTASSSALTNIIVMGVVLMCLTVLFSLLFAKRITKPIISTTNRLRSLAQGNLTDPVDVWYSKDELGVLSNSLEETIVCLRQYINLITVALTQISEGNLCHRMEGTFKGDFYKIKSTFNEILDSLSDT…
>MGYG000037645_00766/11-442	TVILCSLVSTFICGAISIVNSVSTSYEDSQQEMQLKCVSQSDELDTMMQNVSQSVEMVYSIAVAKLEHAASFRTSKDYVDTYTKQMLPILMQSAQNTKGALTAYIRYNPEFTEPTSGLFLTRDNSDSEFESVTPTDFSMYDPSDVEHVGWYYIPVQNGKETWMEPYLNSNIGVYMISYVIPIEVDGESIGIIGMDIDFSEFTDTIDSLSIFDSGYGFLVNESGKVMYHKDLEIGSNLADADSGLQSVVDALGNEQTEETAVSYTYQGKDKVMYYKTLENGMKFVLTAPKTELQEKSRQLAKQIFGGAAFAMILTIIIGTVLGFTITKPITQIDGIVKQTAEFEFASNPANQHLYKRKDETGRMAISLHNMRKNLRQMVANIRHVYTDLKNTTEQLSDTT…
>MGYG000008178_00924/1-434	MKDRKRNPDSRKNIVFNIQSIILSVLMAISLVTIIVMGLLLYHRFKLALEKTAVDNTEATVEATVDRLNADLLDIRQILNGANYNVVQQFDISSREFSEQFSLLYETNSDKIQSLALYDPKGNLIASEPVAAEKKNVKVQTQEWYKNAEDAIENIHFSTPHIQELFEDGSYRYQWVVSLSRYVDVNKGETPETGILLLDMKYSVIRDVMKQINDCSGGIYYYLTSQDGEMIYHPRGTELNRGLFEENSLEAAKYEDGTYEIHSNSQNETVIVGSVAYTGWKMIGVVPESVQAANYKNFRYYVFATVLVLMVMLLEGNQLVSRKISKPIRELDASVKAHEAGGKPDIYIGGSSEIRHLGHSVQKSYEQIEKLMDEIIRQQNERRKSELDALQSQINPHFL…
>MGYG000150382_00433/1-426	MKKNHFELKNYVMATGVFILAVVAGILIFFECVQRAVQVNSQNTLKINVQRQSEHLQTILDINYQYLNEIASAMGKSEELFSEENKERLVSIYEKTDLERAALIDKNGDAYYDNGVTKNVSHRRYFQEAISGEQTISDPLESSVDHKVRVVLGVPVYKDHKVIGVLGGSCNVTALSHMLFNDLFDGAGNSLLATSDGEIIAFDSGSASGMEITYGINLFKYYGEKNLKGKHTLQDIQEDFKVGESGLVKLSLKERKEADRYLAYMPLGYNDWMICYAIPVKSAQQAYEFISGYEILFMGSFCILVLLLLLYIVVRNNQEKAELVRSVQHDALTGVYNRENTQKMIDAILREKAPEGFHGFLILDMDHFKEVNDVYGHVMGDNVLRMLGGFLKEQFREQD…
>MGYG000193434_01654/1-441	MDKKPSGLRARWKKMYHRSSIQLILSIAFTAVAVIGMLFLGMALLLRFSSSANEMAAETSQRVLEQVNWSLDSYLRSMMRVSDTVYYRVIKNADLEQSGTEQELRDALELLYAKDRDVLVSLALFDSDGSLISATPLTELKNSVTPSREEWFTAAMERIENLHFSTPHVQNLFEDPDSRYHWVVSLSRHVELTGGGVIRSGVLLVDMNFSGIEQICKDVSFSDGQGYLYLIDRNGEIIYHPRQQLIYAGLLEENNQAAAAYSDGTYTEVFQSQRRQVTVKTVGYTGWKLVGVAPTESLRDNYSQLLLFALFVVSLSIFLLVFVNLRLSEWITAPMKKLDLAVRQLEKGAETADFDVDGPYEVEHLSHSVQSMVSTMRHLMEDVIQQEEEKRRSELDVLQ…
>MGYG000217358_00354/1-442	MTSKKDISKEFEKISEGVEKARKKRKSLTGKIFKWMCLAVGGSLLIVGGINIGMSYNFLKQSLKDQLTEVADMSSKTISNQLSTITAELQQISYDSGFEDLSDTGTLSTKCFSILTKNPMLTDVKIVNTDGKCFYAETLDYSENESFKKAVETKKSASGEPYAANDLKHVLMDIAVPMFESDNSTLRSVLMASVDMSTFSAVIGQTKIGETGYTMAVDQTGTIIAYPDETKLTERINYKTLAQADSSYQGIADCISKAIRGENGFAEINLDGVSKYVTYAPIENTAGWSCIVVATPSEYTGSIFQSVVIGSVAAVICFIISVLLILTIVKKIIKPVKLCSDRIVTLSQGDLHSAPLDFGDKIDKEIGQLSESTNLITTHINAVISDLDSMLAALGNGDL…
>MGYG000001504_03222/1-417	MKLKKKIVLFTVLVCVFSILSISIINYMVSIKELKKEVNMAVDLEAIGVAKDIDKWIALQKDSLYEVIESMVVNNNFEYDFAYNYLAKATERNQGNVYYLAFSDKNFVSGVGWVPDSSYDPTTRGWYTEAIGKDDVYISKPYLDERSKNMIVTISKGFKTIDGRKGVIASDIQMDHLIEFISAIEVCEDSYAFLMDSEGYILTHKNDEFKPTEDESKKVEDILDGKLKNIMDKDDVDIRDRKVRDYDNVDRLFFFGDITESNWKVGVAVPVKHSIGIIDDINYYTIVAAIIILVVSTILSLKISNSITKPIIKTAAIAENIGNLNLSDKIDEKDLNRKDEVGQMYNSFQNIIDKLKVFMKDMEDSILTNQQVYEETMERLNFLLKQAEDTSATTEELSA…
>MGYG000128049_01183/1-380	MSFRINMVLIVVMIILGLSFTNVMTVIVGGVSNMSRMSTMEKVVKKDIEDNINNVENVVKTVALIAQQKGADSGAIMQICDSIVVRTPDIERAYVAFSDSDNYGNKELDECIRIVKSKKISLWSGPHYVAKRNNQSPVTTLMPSQINAKGKSVATLSTYKNAKHNAVTTFLTPIINDKGEVNGVLCADINLDWLKKIADKEIESGNAYITVADKDGLFLYNRDSSLIMKYVSEAPEIPIDSSKVIGFMCRLVGVKDVGNSSMSSDVIAKTGWIVTCVVPLGDNNDMTMIITLLVITMLMLLILAIVSCIILTVNWQLRPLGRIAEAANAISNGDFSYKIPEVSGHSDISHLRNSFVAMQQELVRYIADLRNTTEKKAGME
>MGYG000019385_01619/1-440	MKKNKNVYDGAEMVPENVENKHKKGKSLTGRIFRWMCLAVGGSLMLVCIINILLSYTYLKQALVNEMDEVAHTASNTISNQLESVVNAITQISADADFSDVADISGIRSKCISVARDNSMYVKVDMTDRDGKGLNDDSLNWSDDPAYREVIETNKAVVGEPYFYEKTGKVVMDVTVPIISNDINRLLRAVLRITVDVNVFSNVIGQISIGDTGYAMVVDAKGNIIAHPDSELIPQQMNYISLASQDGSYQAMADCVSSAIAGESGFGEVTLDGVSKYVSYAPISNAEGWSCIMVATPFEHTQSIYNSVVIGMIVAVVCFALSVLLIITIVKKIISPVKQCSDRIVTLSHGDLHQQELDFGKKIDKEISQLSESTNLISKNINEIISDIDTMLRTLGNGD…
>MGYG000164095_02739/1-421	MKKQRRQIKRKNIMRALRFNLLTFIVLVVVGLSSYAILKNVLLRNSQDMGTSLAGSCASEMQGKLSVYETLLSFGADWTEVRENISEEERAERLKIYFSRVIRVVGEDIIDPYAVVDGAIVAANPWEGDDEYDYASTQWYQKAMENDGEPAFSDIYMDAIQNRPIITISQRSVSGNAVLAFDIFPENLKSDFESIVLPEGGSYFLFDSTGEIILETTESGEYVFKAEDFNTLFDGIKKGEHDTYDSSIEGADGKRYGVYYEAMPNGWYSVVAIPYASILQNVERVFTGVIIIFAILLFLLGLITYRDIVFQKKMGRTDETVRVLGNSYYAIYRIDFGQGLYDMIKGSDYVRQRISQQGKYERLMDTMAEVIEEEARDDFRESFSLQNIRRLVNKRVRDF…
>MGYG000038447_00638/1-429	MWGKIRQDFRKFLPKQSMQNILYVIILTLTLLVAVFVGFFVSKSQQEKQAQIIVQDNQELAEQINVSMSQYLHSMMRLSDTLYYNIIKGHDSGQMKQMFQAMYDGYKDYVESIALFQEDGTLLQVMPALSSAASSDVMQEEWFSSALERSENIHFFRPQIQDCFEHNSSFPWVIPMSRFVQITHGNQVLSGVLLINIKYSALSEVFRNSTDDMNQYSFLMDSNGELIYHPRHALVNSGIIEKPPETLAEYQDGSYETEIGKQQVFCSVKTVGYTGWKIIRVIGKEELRSYGIKSTFFVLAVICQVVLFFQVVGSYISMVLTRPICNLEEDVQRISAGELDIKVHTAGSFEVYHLGRSIQKMTVRIKKLMREVIQEQEAKRKSELDSLQAQITPHFLYNT…
>MGYG000119572_01569/1-465	MKNKYLKSKCGYDMQGENQNTEKSRITERVRSWEKYGGWTNLKPKGIQTTLMGVFSLVSITIMLISGFVMYIWFSTLSREETVQSTQKLMEQTGESLEDYLVSMRQVSDTVYYNIIKESDFSKQKQEIQSRMNLLYEANKDNLRSIAIYNHYGSLLAAEPVASQKEDPDVTQQDWYIQALDEVENMHFSTPHIQNLFDDGTQHYYWVTSLSRMIEITDSGVSNWGVLLVDMDYADISRMMNQINTLNNGEYYYLCDSNGEIIYHPRQIQISNGLSGENSSLAASHKDGVYEDDFKGERRKVIVNTISYTGWKLVGVIPYSAFIHGMIDVRYFIILLMLLTVMVLVALNRVVSARISSPILKLNASVLEYEAGEKPEVYIGGAEEIRYLGYSIQKSYEQI…
>MGYG000053132_01883/1-448	MENSEGRGRINRKEGRGCRRSSISFKISLSLLLVLIPFLIILITMACVMAAGAISALNDKILEVQTDYAVSSVDDFFSSKVTAAGMFRDNDDLQTYFASVSREEDISAYSQLDDVLRVLNSALAQMGEKEKVMEAWVADPRTDSYLLSDGSVVDAGLEDSQWYESVISGGSTIITEPFLDPATHEMIVSIVSPVVSGNGTEITGLFGFDVYLDTLKQTLSDIKVGEAGYLELISNSSDYIYSDDPTASGKNVSEIKISDDYKNKVKNNYNGFADFTYSGVKYTAMFRNCDTTGWLAVATLPLSEVNHTRNYLIETMALVSILMLDRLVLLIVFVVRRVLKPLGGISASMEAFSGGNLDVDIRAVGDDEIGRLSESVRSSVRSLKDIIEDITYILTEVSA…
>MGYG000003116_01502/1-438	MKFNFKSIKTLILCTILPITILFMCFLSIMSYGNSKKIISSEIENKMKTETKSLSKHIEKSLLTHKKIAETLSKTVESSKDIMPPDTYKNLLQNFIKTNDETYGAGFWFEPYKVNPKEKFFGPYYFRDGNKIIYTDKYNNASYDYTSQSWYKDAKSSKTLSTWSTPYLDTVSNAMIVTTSAPFKDKQGNIIGISTADINLTNLQKMVSELKFGKTGKAILLDTEGNYLAHPNKDKIMKVNIKKDNNSSIAALGKEMLSNKKGTGKYDEKGVKQLVYYDSIPETGWIIALSINESEVNAPLKQLLIKSIIFILIAIVLIISFILWFSNYITNNIKRVNVFSENIANGDLTKSLSINSKDELGTMGKNLNNMKDTLNDIISNFDTSLKDIVSMSEELSASA…
>MGYG000001453_02921/1-435	MKFRSIKSRTLASLLPTFVIVLLFTTTFTYFYSSSLMNRQIEAKMNEQLQNLASTIEKNLIAHKKIPELLARSLEFSAHSFTKEQYEDILKNALGSNNETFASGIFFEPYKYRQDVKYFAMYAFRKDGKFEVSDEFNSTEYDYPNMDWYKTGKASKQPAVYTDPYFDTVTKTSMLTVSVPFYNKNHEFLGVITCDVDLSSLQKLVGQTKVGETGRAFLLDSKGIYLADADPNKMMKTNIKNDPNASLAQASSHLLSEESGMVTYTDENGLNRIYYKKVPENGWILSLVIPENEMFSPVRSLVNALIAASVVAIIIAVVIILLYSRYIIRNITRVNELSGIMSSGDFTHHIEIKTEDEFGQMFRNFNFMNDTLRETMGQIASHTHHVASTSEQLTAGSEQ…
>MGYG000032185_01963/1-440	MSAKKDISKEFEKISDGAKQVQKKRKSLTGRIFKWMCLAVGGSLLIVGGVNIGINYNFLQESLKNQLTEVADMSSNTVSNQLSSITAELQQIAYDSGFDDLTDTGALSTKCLSILSKNPMLTDIKIVNTDGKCFYSETLDYSENESFKKAVETKKTAQGEPYAAKDLKHVLMDVAIPMFDSDNTTLRSVLMACVDMNTFSAVIGQTKIGETGYTMAIDQTGTIIAYPDETKLTERINYKTLAQADSSYQGIADCISNAIKGEKGFAEVTLDGVDKYVTYAPIANTEGWSCLVVATPSEYTDSLKMPLYIGTAVAVICFVISVLVILTIVKKVIKPVKLCSDRIVTLSQGDLHAEPLDFGKNIDNEISQLSESTNQITTQINAIITDLDNMLAALGNGDL…
>MGYG000001732_01085/1-432	MKKNALLYTNLFVCIVIILGFIITASIGYHSNQSIFHKDTESVSTLTSEGIYHQIDSIFTKPINISLTMANDSLLKDFLDQEQQHPNDSDFIDTMRAYLNTYRQKYDYDSVFLASAQTKRYYYFNGLDRVLDPGVAENQWFYDFLDQGQEYTINIDNDEVDGARNEVTVFINCRIKNADGQTMGVVGVGFRVNSLQALLKSYEDKFGVTACLVDKNGTVEISTERTGFEGEVNLFDICPFPGLKESILENQQDMRTSWYSSGKNRGYVVSQFIPNMNWHLIVENDTTALDRQLARQFCREILIVALIIIVVLVTITSVMRRYNKRIIELTVASQKAHQTIFQKAAEQLYENIYEVDITHNRAASEETSQYFESLGAPPNVPYGEALQIIARKQIKEEYR…
>MGYG000249261_00806/1-448	MENQAGRKRGPKVIDKFKTWWAGLGIRNRLLLMFSALVIISVSLCAAVLSIYWSRERITSFDTYADEITKQVSESVDACLQNIDRLAISIAYSDNMQQVLSVDYGEHFEMYAPNEKLAGWYLANAQKSYNGIQSIYVYDLQGHLFSTPMNFANFDYKLEQEEWLPEFAKSDARTCIIGPYVNKQETYPKEEIISIVRKVKNMMTMKDAGYIFINVKIEDILNDNLQKIWEADGGTLLIVTDTNQIVFDSGDLFRGKNGMDEGWFSKLQKAGSHFDYQYQGRKSRVVFSYSENSGWYVLRIADHQELYSSVHKMLTISAVIAALIILVIFLPMMAFANGFVWPIIRLQKSMLRLTNDNFDPFTEPEDDNEIILQPNGGDEIALLTESFNHMALRLYSMIQ…
>MGYG000069877_00192/1-433	MKKLHIHMLLTILPVIIAVILALIFISGFTANSVTVEQNSKYMDAEMNAQVQSVSKEIDSVKAMSMELSSLVSATYHTSSLEDYEAIFAKTIADNDMVLGSGIWFEPNVYDASQKYVGPYFYKEDGKIVTTLDYSNAEYDYFNQEYYLNVANGTKEPVITNPYYDSYSGLVMSSCSMPIYDGDTFIGCITVDMQLETIQNLISAVKVGKKGFATLITADGTYISCKDTQKVADGLRITEDSNESIAKLGKKVISEEKGTLSYTDDVKYTAYYTTFSDLGWKLILSMPREELIAPIRKQISIMIFVGAIGLFLSIVIIIYQVTKISKSLNLVTNFAGEIADGNLTSEPLSVKRKDELGVMSNSLSMMHDSLKSIIGTTMTLTGEITDSSSHLHDISESLQ…
>MGYG000175634_01258/1-434	MKDRKRNPDSRKNIVFNIQSIILSVLMAISLVTIIVMGLLLYHRFKLALEKTAVDNTEATVEATVDRLNADLLDIRQILNGANYNVVQQFDISSREFSEQFSLLYETNSDKIQSLALYDPKGNLIASEPVAAEKKNVKVQTQEWYKNAEDAIENIHFSTPHIQELFEDGSYRYQWVVSLSRYVDVNKGETPETGILLLDMKYSVIRDVMKQINDCSGGIYYYLTSQDGEMIYHPRGTELNRGLFEENSLDAAKYEDGTYEIRSGGQNETVIVGSVAYTGWKMIGVVPESVQAANYKNFCYYVFATVLVLMVMLLEGNQLVSRKISKPIRELDASVKAHEAGGKPDIYIGGSSEIRHLGHSVQKSYEQIEKLMDEIIRQQNERRKSELDALQSQINPHFL…
>MGYG000000127_05404/1-409	MVKRRRSKWFWGILISVCLIFILLVIGIFHVQQQKLHQTFDDLVADSLLSYTHGQRRQVHGIIMDASNTLSGIASLIEDTDLSPDGDWLELYLSELSAIDASYQVDYLSTSRFMEIYNISGDDNPMLPENLTPGKAVISDIYYSEKLDGKYVFAIAVPVIDEGETCGILRTRINVDLFTQFTQQTAMFNNVRTVIINTDGDILYSNTALEYKNINTENLYSAMVSGNISPDVPEEIQTKLQTEEMAAVVFSGNGNDYFMTGYNIGYNRNWPDGQAGQGFPGKSSTNYNDWYIVNFVRSPDILIHSNVILKSVVYSGLVLIGLTAVIGAFIIFLLLRQKHRLDLEQQRYLALSQFTDTVLFEYDCEKDLLIFTPNAQNTLKLDSLALKHFGDAKTHDQLV…
>MGYG000268123_01075/1-432	MKNNILLKTNLLVSVILLVGFALIATLSYRANYNASLVGSSLASEGIYYRLSTMLTKPVNISQTMAHDSLLIKLLEEEGSRYQEAGYQETIRKYLDTYKNKYAYDSVFLVSVSTNNYYNFNGLDRNLARGEDENVWYYNFLQSGEEYSLNIDNDEVAGAANKITLFVNCRIRDASGRVIGVVGVGVNVDYIKGLLQEYEKEYDVATYLINEKGEIEVSSLYNGHQTADWFKVNDSEDIRSEILEWKNGRTNWDIWMPGDVQNNEKSYLVVRYIPDLSWYLLVKQDTGALLAELNEKMLETVVLISVVILLIILTITSVIRKFNVRMTKLLEERQELFKEATEQIYDNIYELNITKNRAASKKTELYFEAMGAKDLPYEEFLQAVADRQLLEEYRAGYVA…
>MGYG000270169_00661/1-440	MSAKKDISKELDKISDGAKQVQKKRKSLTGRIFKWMCLAVGGSLLIVGGVNIGINYNFLQESLKNQLTEVADMSSNTVSNQLSSITAELQQIAYDSGFDDLTDTGTLSTKCFSILTKNPMLTDIKIVNTNGKCFYAETLDYSENESFKKAVETKKTAQGEPYAAKDLKHVLMDVAIPMFDSDNTTLRSVLMACVDMNTFSAVIGQTKIGETGYAMAIDQTGTIIAYPDETKLTERINYKTLAQADSSYQGIADCISNAIKGEKGFAEVTLDGVNKYVTYAPIANTEGWSCLVVATPSEYTDSIKMSLCIGTAVAVFCFVVSVLVILTIVKKVIKPVKLCSDRIVTLSQGDLHAEPLDFGKNIDKEISQLSESTNQITTQINAVITDLDNMLAALGNGDL…
>MGYG000003255_00241/1-441	MAQLIKSFGKRLRLQILLAVVAIFSGIAAMYYSYGRKHETEMAIRYSSVLLGDMIKSLNMDMLRVEHAVSSSASVIMAGLDTPDSLMSIVCSTINSDNLIMGGGIAFSPNRYPQKGRWFMEYATVDSMGNYTFKHLNSIEYDYFSMEWYSKPASTGKTWWSSPYFDKGAGNRLMTTFSMPLSDSNGQLIAVITADVHLERFVQKLKTLRPYPDSRTFIINRSDGTFLSHPDTKLIYNATIYKYAGTINNPELWLIGKKMMKGQSGTECLHFNKSDAVASFMPMPNTPWSVCTISPMPTILQQLGTTTTNIIIILIIGVITLMFLIRIVIARATAPIKKITDAAYNIAAGNLNTPLPEIETDNEFRRLRDAFAHMQQSLKTYIERLTETTRHQQRTDSEL…
>MGYG000003623_00236/1-252	MDGIAKNEEIYNIFDTKRILGREVPIIITDKSGRAGVAYWLNHNLRLKDTSREVSKRHPAVGRIYDDIMASYSQGRTTNYSYEEMEKLARRYLPELFVSEFDHMKQLAGELSVHLILRLAQDPVLHTLGDEAKICLEKFSEEYPFIQYLYLTDTKGRLLCCSITDPSYKENYEALPIGYDFSSREWFKEPMATGDLHIMDVYQSRLTGKLVITVSCAVTDDKDNIIGVLGCDIQLEQLLKRAHDLEEADCDE
>MGYG000097211_03028/1-432	MMQKLPYHYKLYLSFSLIITIILFASGTFFFQYNNRLLQNNLQSNSLDSLNLIQSRIEDMLVNVDKDLVTLHASKAFTDIVFHIPETPYNYFLQHPTITSDVDGILLSVLATTKANRSIHYISRYYDYLGTQINQQSLNSKPLTKDQIRDIPTVREALTTKKYKLYFPPHPDYWSSDASLTLTVARPIRDTYHTYGVLEYNIEATELDELLKLQGSDDTYQLLLLDDSGKLLYHNIPDTTESQIRGLYKGESFEQPIGYYYADKNSLMAYSHSELTGWTILIKRDIHTYTMQVNSMAKTIILSYIGAFIILLLFLFIITRNLTQPLRTLRNNLYHLELNQDIHLDIQSSNNEIVVLTNGIEEILNKMRLQNIHIMEIRERAVKAHFDAMEAQLNPHFLY…
>MGYG000002330_01787/1-451	MKCLNQALQEKGNIVKKNILIQTNLLVCSIIVVGFLLTTILSYRANFSSSLENIQQVSDLTSEGIYYQISTTFNKPVNISLTMANDSLLHDVLIQEKERMDDPEFIRTIREYLSTYQEKYGYDSVFLVSASTSRYYNFNGLDRVLTPDDPENFWYFDSLLGTDEDYTMNVDNDQVEGAGNAITVFVNCKVRDSAGEFLGVVGVGVRIDGLQRTLQDYQNQFGINSYLIDDEGIIELSTQYSGYENVNLFEMNTISGAQSRQNILDWKDSDALRFWDQNALGQKRNYIVSRYLPEIQWHLVVERDTSILLTRLNQQFVLTACILAVILIIILIVITRVIRRFNRQIIDLTHTVEKERQDIFEKATEDLFENIYEIDITHNLPANPATEAYFESLGAPSSC…
>MGYG000075393_01005/1-391	MGKSSKTKVNGILLYLLIAIVPTMILFGFYLSSLNKQMENEVVQTLQQTLNQAVISMESDLEDLKNVSDYLFVSASINEPMSVDAATQKVEDQVEELRQMNNTLGATLESSNVSSIRLYVNDEKIYAREKSHFFPFSEFLSDPQFTDVTARGEFMLTERNQFGTKEEYISFVRLVKDIKQVGHIVGALSVDLNREWFEDILNQINFSERSFVYLTDMQGHILLGDGQCGEISPLWDSPNFYLKEKGVFHIGKETYLTQQVNQASWYLVMEVPTEDLSASKNNGLHLILYIVLLMVFVGLSLTASWLVVNGMARRVHKLASVFAGVKTSPEREKKKFSFRLFSSLDESLESARVLIRTSYEQMELQRSTQLQLLQAQINPHFLYNTLDTIQW
>MGYG000034027_02961/1-394	MFHGTLSWSGESRGMDVVATRVDPSRLPMWAAGILAFVCGAILAFSGWSEWEWRNNELRNAEVELGNLTRSLTQHVEDTFELADSLIRGVVTALERDDGKPGGIERLQAFLTARKANLGRVRGIFAYDQSGAWLATTEDVNLSNYNNADRDYFARHRISADRSLLIGRPVRSKSGGQWVITLSRRWNHADGRFAGVVAATIDVAYFAQFYRQFDVGHRGTISLMARDGTLLADNSIPNPQELGRPMLETIPYHPLSGVLRFRLADDDLDRIGTYQHAQRYPFLVLATRTQADVLAVWRRDALIRVGVLVCLVALVVAIGAFLVKQLLQRQRLAAALAAKEENFRLLAEGSSDIVTRIELDECIGYVSPSTMRVLGWHPSQLLGKRAISGVNPLD
>MGYG000003858_01159/1-420	MKNKSIKKDLSALVLIIFGISCLILAAICVTSSSSSIIKRKNASFEQTTVIRSQQMAEWFSVQKRMLDELAISLHSNGYDAEKFDSAVSHLADMTAMDSNIYAIYMGRADKSCVFSDGWDAAAENYDPTERDWYKDAVNADSAVISAPYVDAESGKMVITVSEPIKDSGGKTTAVVAADIFVTSVTDIAESSSDPDSYPILIDSGNNIIVHKNPDFLPSVGGDGSDVITSADNMLKSGTIPDETLFTAVDYDGTKTVFAKADIGETGWKYLLAVPYSVYYSETTKMTFGYALIFVVFLIVDTIVISRAVSMKLKPLGELESAAEAMTAGNLGYTSRYRSNDEIGRACIAVENANRMIYGYICDIDENLSAMADGSFDRDIDIEYIGDFARIKDSLIKIR…
>MGYG000188234_01334/1-419	MKMADRIKQAVKRFQQISLSSLFVILVSVIVMITSVVSLLIFVNLYRNDMEQNAITTSEQAVVQVKNTVFNYTEDMSDIMQMICANIQKEEEEANNFFSNLLKIRSDVVAVTSYDMNGKILKCWTNGQKLKENYIKNLSYVRDLPQEEGILNITKPHVESLFVDYYPWVVTISQNMQDANGNTIQVAVDISFYNIADYVDDVGIGQHGYCYIADDAGIIVYHPQQLMLFSGIKKENTDAVSKMTDGIHREGDNIYTVSSLNSCSWKIVGVSFTDEVTQSVKKQIAVGLAFALQFSLIISVTVYFLLSRTVTRPVRRLVSSMQNFEMQAETYKYKADKANVVEFSTLSASFEHMVHMIQSLMEKVHNEEIVLRKTELKALQAQINPHFLYNTLDSIQWMC…
>MGYG000075682_02688/1-423	MPDTTAYNLSRTGTISSLFFKNLWVLFSAIFVVSLIGTLFTTYLFMKSTAVESTRFLADDLTSQLNTVYSLLEGMSEQPLIKDTSIPVQERAASMKTYADAFGFWMIGVVDPDGTISSTLRPKTGKVQRGYIPRIMASGKREISDPFPAGATGDMTYSQFMPIKKDGKVVSICFVTTPLSLLSERVTRRDHTGNGYYLMLSSTGSLIAHPNPAMSLTHIRDHVAGERFLYGSSRETFLRDIKSDQPGTFISIFRNTLYFTAFMNIPETGWTLIHRVKILPTVKYMLLAFFTQTLLYTLLFVVLYRYGRTAISQELRPVDNILRQVEELNRSVNAADSITEEDVFNIINISRKGLYDALTGLPTRNLFRQRVNDTIEKMPGRLFGVFILDMDNLKAINDH…
>MGYG000126652_01751/1-436	MIDAIREWFRRVTKSYQKRSIQYMISISFTIVAMVGMIFLGLTLYLRFATSTEQMVKEDNRRVIEQVNMNLDTYLRNMMRVSDAMYYRVIKNVDLADETIDAQMNLLYETNRDLLVSIVVVDDEGGLVAASPLSILKKTVQPNGQDWFVRAMGKIENLHFSAPHVQNLFEDPDYRYRWVVSLSRAVELTSSGNVRHGVLLVDMNFSGIEQLFKNVRLGGSGYVYLIDSEGEIIYHPRQQLLYSNLLEENNHAAVHYEDGNHVETFNGRERVVTVKTVGYTGWKIVGVTPMADITADYYHIRTFAVFIIFFTMFLMVFANLFVSSRIANPIKALENSVKELEKNNLDVNIAVGGSYEIQHLGKTIRRMVGQMRQLMEDIVVEQEAKRKSEFDALQSQINP…
>MGYG000237434_00116/1-431	MSEKQLIRKLRKITAVMIGIGVILLVGSGLLNASLGRVQKRTMTSQMMSEAEEYQAGVLRKVNSDLQTLQTLASFFKFSNTIDKIDAEAFAKGLYESNNHNSFIRMGYFTRNGEGIRVTANQNIERDLRVENLETNFQEVIEQAWQGESGVSKMYYDDSMKKQVFGYAVPVYDGDEIVGALCATDGVSAFQEILDDKTTMNGHGHIHMIGKEGKFLIRTGENLVDKKVSNIFEGDYITEKEQKKIKTAMDADKGVFSEFVYDGTTYKIYLEPVGMNGWYLFCVDTMHGLNAPVYQMLQVTRVVFITLLVMNSFLIFYVYTMLRKNNKHLIRLAYYDPLTGAYNAARFIQEMTTVTQESGEYSVGVLNIHQFKFINEIFGRAQADMLLCYIRQVLERNIR…
>MGYG000273624_04197/1-417	MEKRLRNRRILDIVLIILVIAAAGILFAKLFYNSSQKKVLSNLAEISNQSAKVFQREAEKGKDIISNLAILLGQHDTCEIEELIREIKPVDESNDFKRMGIIMPDGTAYTTDGVEMDLDGRDYFKRSMDGSVIMSDTLNDVEGGEKINVYSAPVNFRDGYRCVLFATLDTNNFKSALAETIYSGDGYSYIIKGNGDYIVGEGAKHKEKQFDNIYRFMDERSGKNSGAVTKLKRGVSKGENGYVVFRDDMEYYMYYQPLSVNQWFLLTVVPGKVIRQSMGEILTLAYLFIFFCSCLIIILILQINRIRQVSRKDLEKIAFTDEATGMTNFNKFKVEAKQILEDNRELDYTVVCFNIHKFQYINDLFGYAEGDRALTYVAGVIQEHLRDKEAFARMLADHF…
>MGYG000035146_00421/1-404	MLDSIRSRILAACIIIVAGSLAINTYFNYSVANKYNSSAIDNTLTAVTASHGVGIAEWVATKTQMIVSLKDSALTADPTAALRQVAAAGNFINVYIGYANKTATFSNPDGIPAGYDPTGRPWYLQAVKAGKPVVTPPYVDAGTNQLVVTFALPIIQDGSVKGVLAADVTMDSVIANVKSIHPTDDSFGMLIDADGTIIAHPDAQLTLKPLSEIAPTLELKTLLSATDPIVANIGDQSKLLLAQSVPGTQWFTVVALDKTHATAGMRSLLTTSLVTLVVIILIAVVIISLITQRALLPLNHVHKAMDAISSGAEDLTRRLPVEGRDEVAKIAQSFNQFADKLSAVMAQIRDTSESVRIAANEIAAGNQDLSGRTESAAASLQQTSAALEQISSTVAQSAS…
>MGYG000014437_00783/1-441	MDKKPSGFKARWKARYHHASIQLILSIAFTAVAVIGMLFLGMALLLRFSSSANEMAAESSQRVLAQVNWNLDSYLRNMMRVSDTVYYRVIKSADLEQSDTAQELRDALKLLYAKDRDVLVSLAVFDGNGELISATPLTELKNSVTPSREGWFTAAMERIENLHFSTPHVQHMFEDPDARYHWVVSLSRHVELTRGGVIQSGVLLVDMNFSGIEQICKDVSFFDGQGYLYLIDGNGEIIYHPRQQLLYAGLQEENNLTAAGYSDGTHTEIFHSQRRQVTVKTVGYTGWKLVGVVPAETLRDNYSQLLLFALFIVSFSIFLLVFVNLRLSEWITAPMKKLDHAVRELEKGVESVDFNVDGPYEVEHLSHSVQSMISTMRHLMEDVLRQEEEKRRSELDVLQ…
>MGYG000066073_00509/1-441	METKRPGLLQRWERLYHRSSIQMILSLSFTAVAVIGMLFLGIALLLRFSSSANTMAADNTKRILSQVNFNLDRYLHNMMQVSDTVYYRVVKNADLEQQEKKEELQNALELLYAKDRDVLVSLAIFDRDGDLIAATPLADLKNSVMPSREEWFTTAMERIENMHFSTPHVQNLFVDPDIRYHWVVSLSRQVELTRGGRTQSGVLLVDMNFSRIEQICKDISLANGQGYLYLIDSEGEIIYNPRQQLIYAGLQEENNIVAADYSDGTHTETFLSQRRQVTIKTVGYTGWKLVGVVLAETLRDNYSQLLWFALFMVFFSIFLLVFVNLRLSEWITAPMKKLDHAVRELEKGKETVNFDVNGPYEIAHLSRSIQSMVSTMRHLMDDILLQEEEKRRSELNVLQ…
>MGYG000124306_01066/1-409	MVLINLALSVSVVFLMRYVQNLLNSDVKINLAEIVTQNKDAITSRLMMNVNSLDITANKLSDRLKAEESSGKLKTQDLIEQYAKENNTDDLFTANRDGMALFDGGRKLDISGRHYFRLAVDGIPNISDKLISRINGDEVFVISVPLSYNGEIVGTIQKVITFEEMYRICSLSIFSSQGYMYVINREGYVILHSAHPKCEQKSDNYFRDLYGAGNPKASEQMKRDIRNNRNGFIETTIAGREIFSAYTPIEKIHDWYLITSVPNNAVSPNGNTVISIFYFILFVIVVIFTSSLTYFLWYKNKQRAQLEKIAFVDTVTLGDTYNKFLVDAQGILTQCPHKKFHIIKFDIDNFKYINNFYGFEFGDRILRKINENISQQLNAHELIARIYSDHFVILLENAA…
>MGYG000254639_02849/1-429	MKSKIKTNIKYKNKSIKTQLTFIIVCVVVVCCLLLGSITSYLNYKTSNEILANAALENTKQASQTVAQKIKNLKDATIQTGTIKELSDPKVSVEEKKNIIAREEKLTGLTLGQIIYADGKDLFSGKDYSSRDYFKISMQGDAYMSSPVVSKVTGDLTMVVSAPIWENGIQGSKIVGIVTFDVDKNFLNDIVNNIKISKNSYAYLIDSKGTTIAHKDVSLVAVQNSIKEAKTNSSVKSFAEADKKLISGETGNADVELKGEKWILSYAPVENTDGWGVGIMTNKADFLGPVYTSIGTTIGLAIIFTIVSFIAAIKFANKIGNPLKACSERLKKLAEGDLNSETPQINEENEIGLLANATNKIVIDMSEMISTLMYVLTEISNGNLDLDTNDEKLSHLFIN…
>MGYG000120725_02051/1-442	MTSKKDISKEFEKISEGVEKARKKRKSLTGKIFKWMCLAVGGSLLIVGGINIGMSYNFLKQSLKDQLTEVADMSSKTISNQLSTITAELQQISYDSGFEDLSDTGTLSTKCFSILTKNPMLTDVKIVNTDGKCFYAETLDYSENESFKKAVETKKSASGEPYAANDLKHVLMDIAVPMFESDNSTLRSVLMASVDMSTFSAVIGQTKIGETGYTMAVDQTGTIIAYPDETKLTERINYKTLAQADSSYQGIADCISKAIRGENGFAKINLDGVSKYVTYAPIENTAGWSCIVVATPSEYTGSIFQSVVIGSVAAVICFIISVLLILTIVKKIIKPVKLCSDRIVTLSQGDLHSAPLDFGDKIDKEIGQLSESTNLITTHINAVISDLDSMLAALGNGDL…
>MGYG000004116_00658/1-423	MERVKKRFWLSVGAMGVILIFLLVFGAFYISLMLDKQNAQTAKYLEDVALQSKNTVVKQVEGDFQTLEALSIMIGRQPETDAETLLNTLKAINDDNAFIRMGYVDTQGLGYITDISGKNYYAVDFHDRLYVQKALNGEAYVSDALEDRLGGDWGNCYGVPIHRDGQVVGALCAVNNISTLCDSMNGFLNDNSGFVYIVTGAGDLVMPSTHPDAEPNLYNLFELKFTSEAERERVRQELAAGETGFFSFLSASNAAYWASYVKVGIKDWYAVSVMPKAQVNGGFVQVVRWSIIAFIFLVLLFVVLLFYNYRMMQSNRASIARLAYYDSLTGAYNKNKFVQEAGELLRQKNRRYMLAALDIRNFSFINEVYGFDKGDQLLRHMKQVLEKQVKENEVFFRSE…
>MGYG000212055_00826/1-417	MLKRKQSEIRFPLEQKLLLVVIPLIALSLMAVSVITYRVAKQNIQNRVSEYMEQYLLQLSSAIDNKLETSIQLNAQLSVNAQLSEILQEYHSAPSDEKLNYRQDVENIFVTIMSIYDNIRSIYVFDNYGNEFYLRNRSGIGLELLEQESWYQDALARQGAYVIFLDRHGGEENTTIGIARSIVNIYDRQSYGVALVEIPYSILAETIYGGNGKSNLQQGAIFIGDEQGNRIYATQSDDPYRDMGADEIPPAGTAQTRVFTADGEEIIRITCVSAKTGWRYDYVCEMKYLMRDMAQLQSIMTVLVLYVLLAAVCFLIVFSHRTFRPLGELVSAMQQVKEGRYAVKVETESNDEFRYLGQTFNDMASSIEELIQKVYSAQLMQKEAQLEVLQQQINPHFLY…
>MGYG000021316_00720/1-413	MQLKTKLLVYITVPIALAVCLSSYMTYRTHSAAMRHVIEKDIKATSFFVAENINLTISDIKNSFRVAAKSEIIKESLENTGQREHERVVAFFEAIKHVMPTITDVFLLDETGNIRASLNSHDYGNNYGDRTYFRQAIAGETAIVGPLVSRVTQKECVYIAVPVGNERNKGVLVASVELDSISVLCFNHDITSSRIDIFLLDNTAHILMAKESTKDGKHPDSIKLDDHTLSDGTPQGYVTYAFNGKTYTGFYKKIKNLNWYVLIAMDDTQINKTVLSSTKNSFLLTLLAILIGLLIGSILIYNVVKALYKIIEYARRISNGQLEATLDVYGQGELGVLANTLRSMARIVKQDQDRLNRLVEERTDQLRLSQERLLKESALLKTILNTVPDLIFYKDMNGI…
>MGYG000115375_00733/1-440	MSAKKDISKEFDKISDGAKQVQKKRKSLTGRIFKWMCLAVGGSLLIVGGVNIGINYNFLQESLKNQLTEVADMSSNTVSNQLSSITAELQQIAYDSGFDDLTDTGTLSTKCFSILSKNHMLTDVKIVNTDGKCFYAETLDYSENESFKKAVETKKTAQGEPYAAKDLKHVLMDVAIPMFDSDNTTLRSVLMACVDMNTFSAVIGQTKIGETGYTMAIDQTGTIIAYPDETKLTERINYKTLAQSDSSYQGIADCISNAIKGEKGFAEVTLDGMDKYVTYAPIANTEGWSCLVVATPSEYTDSIKMSLCIGTAVAVFCFVVSVLVILTIVKKVIKPVKLCSDRIVTLSQGDLHDEPLDFGKNIDKEISQLSESTNQITTQINAIITDLDNMLAALGNGDL…
>MGYG000001261_03056/1-437	MALSSQRARHCMERLNGGVFGGPNRRSSGRIGSVRNRLVLLTVSLLVPALLAMGFLLAGADRESRGQLYQQLVTTARALNGAVDRQAAVGISVAETLATDQALINGDWAAFHARARRAMERRSGWIVIADADGQQVVNTLKPWGQPLPRIKRTPEEIYAFSAGRSKVSDLLKGPAAGKPVITVGTPIVVKGKAYVLSYVVDSASFTSVFRQQRVPDNWVATLLDNHRRVIARSRLNEKFTGALASKDMEENLRHSTEGVNKSRSLEGVPTMVAYTRSPQTGWTLVVAIPRADLAATVNRSVWLAGGVFLVLLPLGIGLSLVYSRRINDEMRRLVLDADAIGRGETLSPADPDGLEEIAAVHAALREASRELQAREERQGVMINELNHRVKNTLATVQAL…
>MGYG000201156_00685/1-421	MKSIGMRILVSCILTVAISLFTLGGFACIMTYNSTVSLVNSSMTASAQVAAERTYWEMRSYTNIARELGTMSQLSDTSTSDSELSEIVQQIIERHELQSCNIIKSNGDCLDGNNYSDREYFQNAMKGNVTVTEPTVSRLTGELMLIIAAPIWKNGITGGEVAGCVIIVPDPEFLNDIVRSIKVSDNCGAYIIDKNGNTIADLDSEIVKRGENIEQLAAADTSGQAGYKTLAKAHESMRAGESGVARYTLNGVSKFLAYAPIQDSNGWSLAVYAPTGDFMDSTSRAILMTVILLIAACVVSSFISIRIGKKIGSSVRVCTERIEKLAVGDLTSPVPEVHFKDETGRLSEATKTVVSNLNNIISDIGRILESMSTGNLNVHTAENEKFYVGDCQKLLHYVR…
>MGYG000004493_00538/1-421	MKNKHISLSTKMFLGNILPLIFASTFIIGSFLIVLKKTINTDIEKITETSIENLDSKISAIIQEYETQIDHLRNIVKEKHNKETADLATKALTVNMPEDFALYYGTLISRYEPGGFYSDSSGWNPDADWLPPERPWFQDAVKNSGEFAITDPYVDTMTNSICTTISKDVKDENNKLLGVAAIDIILNNLSTAMADIKISENAKAYIVNADGLFITNDDTSFLMEKSIFDESEFKKHSFNKTNFFSSSNIIIKGGIFYGVCKSSSTPWYIVAYGPVSDFTKNSYSAIFKVLLIIIAAIATAAVILLFSAKSSAREFKLMVVNCNEIAQGDFTKEVKDGSTKEAAELAEGFNNIIVDLSSLIKGIRNSANDIGNITENLSEASDVIGQSVETTNSSVENVA…
>MGYG000049501_01787/1-390	MKKKTSLSAKLIAAFMAAILGSVLICALLTHSKVESVLNSNMQLTSEQTLNSAMTSLQTYEKTISIPVDLLTRKDSIKQLLLEPENYDKYIDNVNDELVAACKVVNGSVRAYYALNDGRTITGWVQYEADGSKTAMNTVENKDLSGKEWYTACQGRKAKVNSIFSYITAPYVDEETGEQIITVCQEVKYKDVVQGVVAMDIDASALADYVENIRLLNTGFVMLVDEQGNIVVDSESNTFADGTVADLEFFAPLTEELDKLEEQKAQLEENEDPAADDIVLQASYTMRAEGRDCAITAMTDRITGWRLLGCISDQENQKNLININIGTLMAGVIGLIFGCVIAVLTALSFNREIKKLQTATHRVAGGDFSEKIKVTRSDEFGVLETNFNGM
>MGYG000267103_00478/1-436	MVKYFKEKMVNDMKRKAIYKLSFKAYLKAMMIFIVFIMICSISFFFYIKKDIENESVNKVVVKTEKQTESLKQYIDIQYRYLEGIGNHISQQDLFCEDNINLIHSIKEYTKLENVGIIDKNGESHYDNGAVKNVSHREYFQEALKGNRVLSAPLESVIAGETRVIIAVPIYDQQKEIVGVIGGSYDIGNLNKIVFRGIYDGKGSAFLVSKEGQLITYDNAVKNKDFLASESIYSYFAEYNVLSPDDLQSLKQKFIKQEKGYMTLNHNNKTSYMAYYPLKINDWIMCYNIDADVAQESYTFIIYAEYLLFALFVFALVILLFTIYKVNNKHQKRLLEFARIDALTGIKNKETLQNEISTYLKNDSSQQLGALFMIDVDNFKTVNDLNGRVIGDEVLKNFG…
>MGYG000002949_00922/1-449	MRENKNRKGRRKIRFAAVFLIANILGISLIGGREIMTINRILSEDAERTETQFQDVLDNYTHSFRLFAQMMSQKIESSPDPEEIWDYLKKIDSEMFDIEGDTFDGLYMYYQGRYLYSWDTPYSEYEETGYVATERPWYEAAIEGRGKIVFTPPYMSYANNYILTTISQLQPDGETVFAYDIKMGDIQKLVSSVNQYDGGQMMFFDREGTIIGSTEEKYLGGCFYNSVSEAKAKATYAEIKLKDAAPEDEEEIERMKQELASTSSFYEFLKSADEGLRKIKGHAGKAVSVSIEGRRFYGYLLDQDEYSFLTLVPVSTMLKVTAADWLVPLLILELLLIYILGAVSREQRNHELKSAYVELGQTQKRLELALVAAQKAAAVDELTGIMNLKSFKREIINTL…
>MGYG000135565_01436/1-398	MKKNKNVYDGAEMVPENVENTHKKGKSLTGRIFRWMCLAVGGSLMLVCIINILLSNTYLKQALVNEMDEVVHTASNTISNQLESVVNAIKQISADADFSDVADVSAIRSKCISVARDNSVYVKVDMTDRDGKGLNDDSINWSDDPAYREVIETNKAVVGEPYYYEKTGKVVMDVTVPIISNDINKLLRAVLRITVDVNVFSNVIGQISIGDSGYAMVVDAKGNIIAHPDSELIPQMMNYISLASQDGSYQTMADCVSSAIAGESGFGEVTLDGVSKYVSNAKGWSCIMIATPAEHTQSIYNSIVIGMIVTVVCFALSVLLIITIVKKIISPVKQCSDRIVTLSHGDLHQQELDFGKKIDKEISQLSESTNLISKNINEIISDIDTMLRTLGNGDLTYK
>MGYG000001571_02495/1-441	MKKKIGIRSIGIKMLLGILPVVVLALALLARISESTSRDLITEQSNSTMQSELKANVNSINDYLNMVETTAMNIAQVVGSSYQTTEINTYGDAITKIVQSNDLILGSGIWFEPNTYDAQQKYMGPYWYKSGDKVELSYEYNDASYDYFNQEYYKLAKSGIKKPVITDPYFDPTLNTTMASCTAPIYDTNGKFIGAVTVDMQLSDINELIQSIKVGKNGTAMLTSASGVYLSGADQEKITKGVNISQDENGSLAAAGNSMISSDKGKVTFVDGKETYNLYYDKVPDIGWIIMIKMPQSELDQPIVALNAKLMQVSGIAIICCILAVLFQVAVIASGLNRVKRFAGSLAEGDFTIKPLKSKSKDELGQMSSSLNNMFTSNKAVIEQISEQAGGITDSSVRL…
>MGYG000001550_02228/1-423	MTKKNKTVFISVIIVLAIAMLALFLMLFYSNTVKNTLNAEISSYLQEVTTQEAALIETKVTGDLSTLEGLATALSAPELRDASSEEVFAMLEDVQKQNGFKRMGFIDMDGNAVTSDGATADFSTRDYFHKAMRGIPNVSDTFHDAIDGEAEPINVYAVPIFNGNRIVSVLFATQATDEFEQKISVPTFDGNGYSYVVKRDGTSVARSHHPNSISFDNLFSFWEGKISDVHNTFPTMQKDMQEGKSGIAQYDKDGALYYIGYTPVDVNDWYLLSIVPASVIAAKSSYLVTLNSWVTFIIVATVAALLAYILVSQNRARKKIERIAFTDEVTGSFSWLKFRECCKDILRANPDQHFAFVSLDINKFKIFNQLYDYDNGNLLLRHVAAVLENDIHENEIFSH…
>MGYG000066286_02400/1-441	MKQKCFAWYKQPHRLKFKILISYLIPSVTLLCLLSVATYFASARLMEKRLLQSASDTIKQTENSLQSFINKYDALTLSYSFSGSVQNLLGQDLTDYNINRQKLDKLNFESTLFSCIPTRIENSNTVCDIRIYFNDTFPYFNNHTRYYNYRDAQDEEWFRKIMEGYKKDRTSFYLITPAENQASSYGRDSFSLARVIVDTSYYLNPLAVIVLDIPHSYLDSSVSNTNMDGVVNFVTAADDNMIACSDTGLLPLYEESLAFASSPDYRTAEWNKVTIQNVRYLMKTDPMKSYSITLTTLIPYQNVVKDITVLRNIMLVIGVTLVAACFFFANTTADNITGRLSHVNSKMREVRTGKLTPLPQARPKYAWDEIDELMDTYNYMIGEMEILIETQYENGKEIK…
>MGYG000002464_03512/1-439	MKQNRKISIKVLAFILPVVIIGLATLTGISIIFSRETISEELAVETNMQLDSQSGSIESGLDSVATLASQIASVVGNTYTGTSLKEYEAMLGEIIYTNDMVMGSGIWFEPYVYDEKEKYVGPYIYKAGDSAVTTYDYSNAEYDYFAYEFYTNASNGAKDAVFTEPYYDETSGVVMSSCSAPVYGANGAFVGAVTVDINLDTIQQMITNVQVGKTGRAFLLNSAGQYLAQEDTSKLMNEKITESENASLAKAGETILSTERGEVNYKEGKEQIDAYFTTLGSLKWKFVVTMKDDEQRAPIRALAKQLLIVEAVVILLIVAVILWQISGISRQLKKVKDFAGKLSEGDFTIKALEIRQKNELGAMGTSLNKMYANNKSLISRIFSYAETFRNASKELEETG…
>MGYG000103060_01155/1-431	MKNQKQKQNDFSTTSKVKFGILTKLLLGTIIPLIIVLIIIGSQLNSRMSNTVKTLDTNYLTAESMRASQQITAYFQRFVGIANLASQMDEIIRFSGRQPNLAGTEERNKLLTTLKKIQSADDTIAFTWLYNINSKDFLQSDGTYKNSTTFDATSRIWYNPVINSEKTIVTGGYEDIASGKLIVTVATPVYINGKMTGIFGVDVLLEHLTSELAKITIGDTGYVTVFDTDNNVIFHPNADLIMKNVSDIAYSDNVKEAILGNQSVEGLQYTRDGETYNGSTIYLSDFDYLVLGILPHAEYQAYIADTTKAVVLWFAIGILILAVIIIIFSLNITRSVKKLSVTAGKIADGDLDVSTDISSHDEIGQLSQEINAITGRLKEYILYIDEITAVLGEIGKGNF…
>MGYG000004734_01507/1-422	MRKRGKFLYKIMFSIITLVVAILAVSFFTLYFFSLDNAKKTSLNFTERVIRQVDRSVNNYVGNMNGIFDAVTGDELIFSYFTDPSADREEIGKKLDFIVSTRKDITNIFLLASEDFSVGMDAISNEKDAEINPYNNYRKSTWYDRLFNEGREVVFTSSYVQNLIKGRYEWVISLGKKVYEEDKLLGVILIDLRYSSIISLCTDVMPSNSGYVFILDDRGSIVYHPRQQLIYSNLMTEQTGLVASLGEGESAEREGKLYLSSNIRDTNWRVAGVIEIDALLSEQRNLVWYFVVTALVFGLLACAISFFISKRITEPILNLERTVKKVREGDLSAKADPSSNDEVGDLSESFNEMTDRIAELMEKFEKEQIEKRESVLWALKAQINPHFLYNTLDSIVWMA…
>MGYG000002457_03744/1-403	MDKGTKLRNKMLIFLLPLIVIPILLSGVFWYISSKEQIKEEQLTAASSNMVLLNNSINDLIEPKIHDVSYLSKRLTSKDLSVSKSSNARTVLEQYIQEHPEVAMAYVGTIKGDMIRMPYHLYNKAEYDPRERPWYKQAKDSDITITDPYISKTSGDLVVTLSKKLADNSGVIGIDMSISKLGDIASSVKIGDHGYTSIIDLSNRYIADKKHDGGEAVSSTLSSQLKEAKGQFEQEETITLYATNSATGWKVMSTLYKSETTEAAKSIAVINIFFAIVVILISLAIILWLVRSITRPLQTMAQKADQMRHGDLTVSTDVTSRNEVGQLAMTLNEMKDNLATLVRNVGENTQQVTQSSVEMEQHIAQNMLSTTDVTTAITQVSETTERQANDLQEASYSIN…
>MGYG000000623_00733/1-426	MKKRQFQLKDYVIAVSVFILAVVVGIFLFFECVQRSIQENSKKTMMTNVSRQSEHLRTILDIHYQYLNEIAVEVGKSDELFSESNKERLVSIYESTDLERAALIDTAGNAYYDNGVTKNVAHRRYFQEAIHGQQTISDPLESSVDTEVRVVLCVPVYKDGAIIGVLGGSCNVTALSHLLFADLFNGAGNSCLVTSEGEVIAFDGGSDSSMEIAYGTNMLEYYNDKNFQGENTLEEIRQEFAQGRSGLIKISLKERNEADRYLAYMPLGYNDWMICYTVPVKAAQQAYNFIREYELIFTGVFCILVLLLVLYIVYRNNKEKAALMVSAQRDALTGLYNKENTQKAIDAILRKKKTGVSHGFLIMDMDHFKEINDNYGHITGDKVLKAFGELLQRQFREQD…
>MGYG000002727_02273/1-417	MKSIRQKILVCFLALAVLAAVLCGGTGILMSYSSSNTTLEQSMTALASETAERVSYELQSYKNAVEALGMVPSLTDPTETVAQKQELLDRWVDHYGMMRGNILDTTGRSLFDGNDYSDRDYVQQALQGNTYISTPTISKITGELSIMVAAPLWQNGVQGGQIAGVVYFVPEEKFLNDIMDTIKISENGSAYMLDQDGNTIADVTMETVATQNVEEEAKTDSSLTALADMHALMRQGQSGFGSYTMDGVSKYLAYAPVPGTDGWSLGVTTYTSDFMAATYRNIVIIAVLVIVVILAALFISIWIANSIGGPIHTCVQRILQLQEGDLHSPVPEFRRRDEIGQLSNATSKIAYVLTGLVEDLGYLLGEMSKGNLNVRSQKKELYVGDMEAMLTTVRDLEIR…
>MGYG000027934_00848/1-436	MGALLTRLTGKIRAWYQNVSIQLVLSLSFTAVAVVGMLILGVSLSVRFANTADDLMQESSQRVLDQVNWNLDSYLRSIMRISDTLYYRVVKDADPTKASVAQGMELLYEENRDSVVSIAVFDRQGGLVAAAPAATLKGSAFPSQHGWFRMAMEKMENFHFSGPHVQRLFEDPDYRYRWVVSLSRHVQLTRNGVTEPGVLLVDMSFAGIAQVCRDTELTNGGYLYLIDSSGELIYHPRQQMIYAGLDTENNRAAAQYSDGTHRERFQGEDRQVTVKTVGYTGWKLVGVVPREAMTTDTRQMLLFGLALILFSAFLLAFLNFRISAHISDPIRRLEQSIKELEAGRENVDIEEGGCYEIRRLSHSIRSMVSTLHHLMEDIIEQERQKRSTELEVLQSQINP…
>MGYG000110510_00664/1-442	MGKKLRSIGIQLVLFFVLAISIPTLLLALDVTRTTKNQQNKNTEISSQQTLTETEKGFKIYLKTLSQPVDLLTRKDEVKHLEDKGDLDTNIKAIQDSLIASVKVTDGSEKAYFTTKTGYLITGSTEWSNEKNKLTNVKDLQTGVNNTSKEWYTNCIGMPARSSIFSAFTEPYKDEKTGKTIFTVSQEIKYSSGENYGAVAMDIDFQEVVDYVQNIGLLNTGFVILVNQDGEILVDNERNNYIEGTVAELKSWNEMKNLSDEEKYNVHSYTEKIGKENVTVSTVTDEITGWTLMGFVSGNEIHDTVAKINTATIRTGIISFIIGISIAILVTLMFTKEIKKVNNVMNDVAEGDLTQRIVVKNKNEFGILETNFNKMLDNVSGLIRDVENHSQVIIDASEN…
>MGYG000023382_00399/1-471	MVQPDCQHLRHFERGVSLVKKDSREYVCRPEIVYILRGEKGVKIGLLKKILLGILLPAIAGLLLVAGVSYKMAEQALRGQIRTDMTALLESQSIGLNGVFLGLTESLKTLSENQRISDYIDAYERGDDPDLLQGRLAQRTDQALRSFTDNNRSVYFAGLLAPDGTVLGHHLKGATQASKKFVGTSFADRSYYAKARQGESCVEGIISAATGKTATVVAFPIKRDGRVAAIVMAGIANADLAAGTTNLIKVGSKGQVYAYDLKGHMVLHSDIKRMGKDESASPHVQELLRQGQGRTRFVNAQGEEKGLYYKTMPVEGWVLCVEFDREEIFSPVRDMLGNSALLTLGCALLVGFIIFWVVRGIVRLLGGISSLAEAVAGGRLELDAKENALLDTARRRGDE…
>MGYG000124480_00875/1-420	MSLTTRMLAPIALIMSIALAFVAGSAYDNAKKIVSSSRFTIEATVVEAVSREIAFMLESTRNYMRLSAQRQIVKQYAEWLLTQKKTDRSAPEQKIFLEQINQSVAIYNYVDSLIFLNKQGTVEASTENMGEGQNRSDREYYREAMLGKSSVQGPLITRTKGYYAFFLGEPVFVNGEVSGVLVGAINMDYIASHTIDPVTMHGKGIVYVVDPNGQIILHPDRQKMIGNAMIEQAILEAISDGGAGSFENERDGMAYYSTFNTLPNGWTVIATVSRDFMMSDVQLMRDRTVAVALAAVCIALFFMFLVVCRVVAAMRKGVQFAESVAEGNLDQTFNIRRNDELGALASALNTMVGKLKNSFEIANRQTREAEEARAGPPAPTGNCKRSSTAWTAAWPVSRS…
>MGYG000235666_07154/1-452	MLDQTKAQAGDQPASRHKGFAGALTRAEARLGLNRRWTPRIIILSGLVLAVLCDAFVAHMLSVNYRETYRTIKAANGDLARALEEYMLRNIQGVDVLLSGTINNLAKNPALLTAGNPALIDELKQRVAPYPIANAIVVLDADGKLLGDSLGNGGPGREQNFADRTYYKAQRDDPGRGLFIDVPVFSRVRNSLVLVVSRAFLTPEGRFGGIVFVPIDYENLRQFFLSLNVGQRGTVTLYRDDGTILLRTPNADEFAGRDVRSNRLFTYYLPQAPSGSFEGSGMTDGTSRSISYRRVAGMPLVVTIARDPVEFLAGWKNNALYYSVIAAGLNLLIAGFGFGLARQWRLRATSEQALRDNLEQHQLVTENVPALIVHVLEDGRIRYANRVARDWYAAPSTDA…
>MGYG000194201_01498/1-306	MTSAARDGGEMKKRIGLGTKMILCFIVAIVGSILICGALTYNRSKSVFDENMKLSSEQTLESALSSLQTYEKTISLPVDLLTRKESIRTLEVEPGNYDKYIVNVQDELVAACKVTSGAVKCHYVTATGKKISGWIEYDADGKKQSKNSIEEGVNGEDYEWYTNCQGRKSKVNAIFSYITAPYTDPDTGKEIITVCQEVKNSDVVQGVVAMDIEASVMKEYVQNIKLLNTGYVMLTDSDGNIIIDNEKNTIAQGSVNGSEFWTPINDELNTLETQLNQAEEAGDESAADIKLQSSYRMETSGRYYQC
>MGYG000001497_01778/1-435	MKNIRKSINRSTHYSKNKKNKKKSIQTRLIFSISIVSIISLSILGSILYNKSYKILKKKIMQNSLQFIAQVNYGLNNYLEGIEESVDVVSKNPDVKDFDIDKKESVDKLQYILKTVNDSNDDISNVYFSDINGNILQFKDSIIKASEKLDGRNRLWYKDAISNPDKICLSKCYQDISGKMVISASRAVKHDGKVIGVVATDIKLEDFMKEMSKIKLGERGYLAIANKEGITLTHKNPKIIGTKYVLKQSFWKEVSTNKKGVVEYKYKNKPKFTGFYTNDKTGWKLMCLLDEGEIEKDLYSIKIFSLIVTLIFSIMSIILAYLIGNRVCVSLNKLKESIIKFGQSDLTIKVPKEIINMDNELGEMAQSITEAINNTRNMMIICKEQSSNISQQSSALSAI…
>MGYG000035608_00712/1-462	MNVLKRVKEAGRRANRHIRTILRKVSIFRRLNLSFMLLIISAAIFLTFFSFYKYSDEISKNIDKYISLLVQNAAMKIEDTMQEYEEEALRFYDNSQVVRALLENAGSKTDTESGEYEQNRYCIENALYNMGYGRKYIVNVQFVTPEDQYYMVEPGGYRRGGIIRDPAAFYETEFYTLPQEKRGYPVWFDTAEQTSVFYKNEQNVYGLANIVTLGIAVYAPADREFLGVLLLNIDLNAFSGAMEGYEEYNDGNTFLIGEDGILMWFNPSISAPAFPRDGLLFQEMKGNGKGISQMNSDGQELLLAYEKIPNTDVFVAHVVDLAVLYAGTYQIRNLCILVLLAVVIACTVISYYVTSSISEPIGQLIKVMQMTGDGKWNERFPNSGKDEITILGDRFNEMA…
>MGYG000029460_01344/1-420	MDKRAVSKKTWSLVARMRLGLLLLFIPVLMLGGIYYLHMERSLQQELQQRLLATNHQLRHVFIEPYLHEMERQFTLIYDQVKVDDISGPRLNNAESYLKEWRLYKGVMADLIYIYVGTAERQMLIYPEWQAYRGFDPRTRPWYQLASQHLGKMVWTEPYYDYTNGNLVIALARAITDKEGKVRGVFAVDAVLAPFSAQLNRHLGDGYQMIVNQSGKVLAHPDPSQLLKPMAHPSWLSRFSQEDGIFLDQDSRQFVAYSRLPERNWVLISVLPASSIQAVVARASLNVLGVVVLASVLYALLALVWSRYFRRMLDEISTMIRASRMPPDGVPQGGMHELRHVYAELAEVSKDYHEARQHANLDKLTGLYNRRFFDERLNRLLLEQHAFCLAMIDLDGFKL…
>MGYG000002402_01327/1-422	MNFSKGLFFKITSKLLCLVTAICISMVGISYYIYSDRIIKDKKAELLQSVKQTAALIDATLGQDLKSMEAISQRNDIREMDYAKVVDVLRCEAKRLKYKSLVLVDKEGIIHFNDGTTYAINLNDNDITVGYIKKAFKGQSSVSNPIRNEQGEALFSIATPIMADNKVKGLLLANLDIDIINNLVQKSNIYKNGSAFTIDKDGNTIASNNIDSVLNKENFIRKCKEDSRYTEIAKVEQKMINGEEGIETFKLNKKENIIAFSPVSSVDWYIGIEQPLYNVLSSSRVLRNILIVLSLIGIIIGILVSVFIAKNIIKALDYITKYTNELASYNLEYNITTKREDEIGRAIEKLNFARKSIKQVIDGVKDKCNISVENNFKTKTLIEEIASQAKTISCASEKI…
>MGYG000075830_00963/1-409	MKKMKNKPGDIQSTIMVAFSVISTLIMICMGMMVYWRFSGIIQQNIVDNNRKMMDQTVDSIENYLVNMRQISNAAYYDVIKENDIREQNESIHKGLNLLYEANKENLRSIAIYNGYGSLMAAEPVVAQKEEPDVTRQGWFMQAKTRMENIHFSTPHVQNLFDDGTCRYYWVISSSRVVELTNGTDTQLGVLLVDMDYSGISRMMERINTSGKGQYFYLCDGEGNIIYHPHQARIDNGMDTESSVKAASSKEKIYDEYLEKKQRKVMVGAISYTGWRLVCVMPYEIFTNKMADVKQFVLLILLLMAMMLVFVNRIISVRISRPIMKLDHSVREYQEGKEEKIAIGGSTEIRHLGQSIQESYRQNSELMKKVIWEQNERRKSEFDVLQSQINPHFLYNTLD…
>MGYG000197568_00154/1-374	MNLLNPKALRHFLLLLFAIGILGLALTHHYATRYQHDQWQQKLKSQAAQVSQEVDYELAKFEQIPNLLSHDPRLLEAVEKGAPSTELNLLLAQWLKQSLADTIYVHDKTGLVIASSNYQQADTFVGSSFSYRPYFKNARRGEPAQYVGLGVRSNKRGYFFSSPLWLNGDVIGVITVKVNLEQLEQRLAQSGADVLVTDKHNVVFMSNLPDWRYRALFPLSPTAINELTETRQYGDTLPEYYGELTAQSDESEFADNQLLLSPNYLAYATHLLDKGFRVVALINHHTVLTAVLQADVVYLILYALIALIALAWFQMLVNKARLANLNVSLEEKVMQRTVVLSEANHKLQQTVRQYEQSQQELRQTQQELTQAAKL
>MGYG000033149_01131/1-417	MKSIRMKIVTNMFVAILVSLVAVGGVSAWLNYSSTIDTLRLTMSETAETAAERVEKELKAYKNIASITGCIPVLSDRTATVQEKRAVIDQQVSAHGLQRGNIIGLDGISLLDGNDYSDRAYVKSAMKGGTAVSEPLISKITGELSIMVSAPIWEGGVPGSRIAGVVYFVPNESFLNDIVSSLQISPNGSAYILNNAGYTIAHKNIDNVKKRENTQEDARTDKKLKGLAALEVRMTLGQSGFGRYEYGGSKKFLAFAPISDTEGWSLAINAPVGDFVQSTINGVIFTIILMVVFLAVSAFMSFRLARQIGQPVKDCANRLRLLAEGDLDTPVQEIHTGDETQILADSARTLVQGFGRMIQDMDEMLAEMSRGNLAVDSKCEEVYVGGYRGLLDSARKLSI…
>MGYG000093483_01714/1-440	MSAKKDISKEFDKISDGAKQVQKKRKSLTGRIFKWMCLAVGGSLLIVGGVNIGINYNFLQESLKNQLTEVADMSSNTVSNQLSSITAELQQIAYDSGFDDLTDTGALSTKCLSILSKNPMLTDIKIVNTDGKCFYSETLDYSENESFKKAVETKKTAQGEPYAAKDLKHVLMDVAIPMFDSDNTTLRSVLMACVDMNTFSAVIGQTKIGETGYTMAIDQTGTIIAYPDETKLTERINYKTLAQADSSYQGIADCISNAIKGEKGFAEVTLDGVDKYVTYAPIANTEGWSCLVVATPSEYTDSLKMSLYIGTAVAVICFVVSVLVILTIVKKVIKPVKLCSDRIVTLSQGDLHAEPLDFGKNIDNEISQLSESTNQITTQINAIITDLDNMLAALGNGDL…
>MGYG000161491_01439/1-421	MAKIRSLRLQLTIVIVAITVVLTLIMGVMNIRSINIYSTQVANTGLNWETQRGASHLDKMMLQSQDAVDFAANTAQQYFTSKNQLQDPAFRADIKIRLHRHFQAAVRNIPEVSGFYLHFNEDLLPEPDGFSYQKLPGRTEFQEDPIAHPKEGPEEEAQANNRWYYEPMEKLSPVWIPPYQDSPNGPRIISYTRPIFVNRRCIGLVGIDIRMDTLIGRLKNVHIYDSGYALLFSAGGELYYHPDHHTNLSDFGLSQYQSLFRQHDSGSDTLPVFYKKEQRQLAFTTLVNGMKLGVEAPSSEIYAVQRTATFRAFFLLILFAICGSSLAAYLANKFLQPLAAINKAASRMGQGNYDIPVSYESQDEIGQLARNINKTMGLMKTMVQGLKTQAFQDKLTHVK…
>MGYG000238133_02421/1-437	MRRREKGQHYQSLFVKSVAALILIGIVPLLIMGISIYSAYMDSLRETLLSNMYRSALYVGKNAADLFQEMEETTKYLYNYNITEYDYLYELMEDETITQSRREALVNDVLRDILYMNQHIDHVFFITPDRERYSVMRPPEVMVKEKEMEAFHRKNFQEGDKQMRLLPTHDTGYYSDSSDFTVSRNIMNTRTIQSADEQVLGTLYIDVSAAYFDGIINETDLEEGCRMYVIDRKEKVFVYSQEKENTGESIGKLEEYLPDMDEDKQYIKADGNYFIYRLIPNTDWVVVEEIPAFNLENSYQEIQTNILIIIGFSVILLMIIYFFYSKMMNKPIRTLKDAMEQIQDGDLDTRVTIKSNDEVGFLAKGLNQMTENLQNHIQQVYIAEIRQRDAEIEALKTQI…
>MGYG000080353_01494/1-413	MQLKTKLLVYITVPIALAVCISSYMTYRTHSAAMRHIIEKDIKATSFFVAENINLTISDIKNSFRVAAKSEIIKESLENTGQREHERVVAFFEAIKHVMPTITDVFLLDETGNIRASLNSHDYGNNYGDRTYFRQAIAGETAIVGPLVSRVTQKECVYIAVPVGNERNKGVLVASVELDSISVLCFNHDITSSRIDIFLLDNTAHILMAKESTKDGKHPDSIKLDDHTLSDGTPQGYVTYAFNGKTYTGFYKKIKNLNWYVLIAMDDTQINKTVLSSTKNSFLLTLLAILIGLLIGSILIYNVVKALYKIIEYARRISNGQLEATLDVYGQGELGVLANTLRSMARIVKQDQDRLNRLVEERTDQLRLSQERLLKESALLKTILNTVPDLIFYKDMNGI…
>MGYG000238133_02423/1-427	MELSDRHYKTKKKYKYPAKSRRIWIIISVLLISCCVLDMFYYKKIQDGLLEQTYSDLQKESNVARSNLESRLQAKQEWLEMIAAFCDVPDGSGNENWWNKTKQFCTGDYRLEIGDTEENIYFGDHQSGYVGDKPYYQELIAGKRSISGIQSMGYQGQDSIVVGVPILRDGKVQGAVCAEYTVNSLGKLINSSEMSRYGANLAFTAEGIMVASYSGMEKFGTVYEMLETMEYKKRGEVARLRKNIEAGESGYLVYHNEGRMRLFYYQPVGIRDWYIASLVVTDSYEKIFNELRSMSIIILLATTALIMTAAILTAYALKVRRKEIEKVKKDALTGVFTREAAIQVIQREFAKKGGGSYRVCMFLDIDHFKEINDTYGHDAGDRVLIETGTILRKCLRNTD…
>MGYG000074955_01941/1-440	MSAKKDISKEFDKISDGAKQVQKKRKSLTGRIFKWMCLAVGGSLLIVGGVNIGINYNFLQESLKNQLTEVADMSSNTVSNQLSSITAELQQIAYDSGFDDLTDTGTLSTKCFSILSKNPMLTDVKIVNTNGKCFYAETLDYSENESFKKAVETKKTAQGEPYAAKDLKHVLMDVAIPMFDSDNTTLRSVLMACVDMNTFSAVIGQTKIGETGYAMAIDQTGTIIAYPDETKLTERINYKTLAQADSSYQGIADCISNAIKGEKGFAEVTLDGMDKYVTYAPIANTEGWSCLVVATPSEYTDSIKMSLCIGTAVAVICFVVSVLVILTIVKKVIKPVKLCSDRIVTLSQGDLHAEPLDFGKNIDKEISQLSESTNQITTQINAIITDLDNMLAALGNGDL…
>MGYG000000066_00970/1-431	MMKKMNFRNKLFIYYSLIMIAVVIVGFGSVYWYIIDQLELEILQSMNLSARDNARQLDSLMKEMDRLTIEVSANPQIQEYMQKLKKGELPAYNTMSNMAYNTLISISAVNLGSIRVSIYNKGGDYLSIGIPDNQTAIRERTSSEAFEQWYEQQMPERHSSRKLLPHPDFWSADEEEQMISVIREIVDIHSYASYGVVEVQVPLKRLEDLFRTGLDQKQYLFTNDAELIYTNGTEAEQEEAVGQLCGMVKGRTEGEGKIRLSNRRYYTTFGQSSQTGWYFAIARPRQTLLNTAFPVVGVAFLIAVILLGLMLLFIRLVSVRLTEPLKKLQMHIKTINSTDKIVQADTEEKDEILMIDTAFDTLYKNLQLSNDELNYMKLQEAKIQLLAVQAQMNPHFLYN…
>MGYG000197269_04495/1-451	MKCLNQVLQEKGNIVKKNILIQTNLLVCSIIVVGFLLTTILSYRANFSSSLENIQQVSDLTSEGIYYQISTTFNKPVNISLTMANDSLLHDVLIQEKERMDDPDFIRTIREYLSTYQEKYGYDSVFLVSAATSRYYNFNGLDRVLTPDDPENFWYFDSLLGSDEDYTMNVDNDQVEGAGNAITVFVNCKVRDSAGEFLGVVGVGVRIDGLQRTLQDYQNQFGINSYLIDDEGIIELSTQYSGYENVNLFEMNTISGAQSRQNILDWKDSDALRFWEQNALGQKRNYIVSRYLPEIQWHLVVERDTSILLARLNQQFVLTACILAVILIIILIVITRVIRRFNRQIIVLTHTVEKERQDIFEKATEDLFENIYEIDITHNLPANPATEAYFESLGAPSSC…
>MGYG000101544_01772/1-291	MKKNQTQIKKYAAVISIFLAAVIVGLFVFFFCIKRSVEQRSKNTMRNNVVRQSEHLRTILDIQYDYLNGLTEEIGKTDHLLAKKNMDLIKSITKHTDFCGTALIEPNGDAHYDNGLIKNLSHRRYFKEVISGKRTLSDPLDSSISGSTRVVLGVPIYNSKHKVIGALGGSYDVTALSRMLFEDLFNGQGCSMIIAQNGEIIAFEGDTSYWNLDYRDNFYKCCCKWIIKDKVTVKKIKQDFKEGKENLVTADSKKEDITLHICQWGPMVGCSVMHYQNRQHNSHITSLKTTK
>MGYG000000063_01006/1-433	MKGNVLLRTNVFICIIIIMGFIITSMVSYHSNKGVLRKDVEDISQLTSEGIYHQIDSLFAKPINISLTMANDSLLKSFLDEEVERKEDGAFIQTMKNYLLSYKEKYDYDSVFLVSTKTNRYYHFDSGVDRVLNKGNPENVWYYTFLDSPKEYDLNIDNDEVSTANNEIAVFVNCKIKDKEGKVAGVVGVGLKVASLQKMFEAYEKNFDIKAYLVDDKGNIEISTDRTGYEKTSLFEDCGFGEYKERMLADRSSDTQSFWYADKGRKGFVLTKYIPGLTWHLIIDNDTTVMESKLNRQFYVGAFVVVLIILLVLVFITSIVRKYNEQIVKLTVEYEKKHRSAFQAETEKIYESIYEIDITHNCAASEATEDYFEELGVPKDTPYDQALPIIAEKQIKEEY…
>MGYG000225384_01694/1-334	MAEERILDSSALMAELKNATQDMGRVIKAVQAIAKQTNLLSLNSAIEAARAGEAGRGFAVVAEEIKKLATQSFSSTEESESIIANIVSKANEVMGIRTADVAYDVMDKIERNLFERNCDAQAWAKFRIMNETLTKDDAEIHRHCCEFLRNLVDIYEVYRDINLINLDGVIIATGVNKEFIGHDVNDREWFQAAKRADTITASDLYFTHTEHLPTVAYTCPVKDDNGKTVGYLSTRFNWSYIYDIVDKAKLGKSAEVYIVNMDGLVIATRQHDDVLRTSLKNIGAVNKAISGEIYGYTHEADLVSGKPRIVGYAHSRGYNAYKGKGWSCIVTEEL
>MGYG000226238_00887/1-447	MTDAEKEQVARLKEYEARFDAAMDDDLNTADALGNMFELVRAANAALDENSPKQAIQAVLDALTEMAMERACAWCGREDIPEAMEQAVAALILCTTLFLRSYRSAVVEGARTNSAQVVSQVAGAVDNYVNTMDSAVGIVLEQLDSEPAMRDAFLNAFLTARPEVAAITTYDESGSLLDCWAQAGRTPKSDILRNLSFDLTTARRLGHGYISTPHVESIFDSYYPWVVSVIRAVPGDGGSSRWLAVDLSFKELAATINNVSIGQHGYCYLMDERGNMVYHPQQQLLYAGLKKEEAGRLACLGDGTYVEDTIIYSVQRVPGSTWRVVGVSYIDETVNESFRQMVRITVITAGLVFLAALVAGWVLSRLLSRPLQQLETAMEQFEQDADHFAFQAVRGTREV…
>MGYG000038273_02322/1-430	MKSIKTKILAMIGGIAILAMIISGVFTMKNTVKTVSKNQESISTLTTKNIVSNINEYFTRYKTIAIQMAGNTAIRNVLTNATREDYKNHSSYKDAYKSLGYVKEKDTQILNAYIASANEDLAFDSGTYLSDKGFDLKSRNYWFSKSEDIEKGFIISQPYEDSVTGNMVVTFSAPVYDLNNKEIIGVAAVDVSIEDISKQVATMDTDFKDGGYTMLISNIGQVLASKDTERVLKNVIEIGFDDKILSEIDKTTNKIIKYTENGKIRYGIVSDTRDAGWKVLLSISKDSYMALVKTSISTTLVIYLIAFLILIIAIIAVTKSLVAPIQNLMNVTEELAAGNLDAEINIESKDETGRLAESMKKLVLRLNEYIIYIDEISESLDRFSMGDLNIDLKQNYEGD…
>MGYG000206648_01310/1-437	MKKNILIRTNLLVCLIIVIGFLITAFLSYQMNYTVSLDNIEQVSSLTSEGIYYQLTTLFTKPVNISLTMANDSLLRTTLLQEQENLDSSEYIETLREYLNSYRIKYNYDSVFLVSSATHRYYNFEGLDRTLEPENPENDWYYDSLSLSQDYWINVDNDEVAGANNKITVFINCSIQEDDGTLLGTVGVGLQIDSLQALIQEYENQYNVEAYLVDQNGMIEIASHYTGYEKVNFFSLFDYPQDIRQSLLIWNKGEAADSFWTAQDGRRSGEDYLITRYIPELDWHLVVRQDTGKFLAELRQEMLRSALIILMIIIFILIVITRVIRSFNRQIVALTQSMEQEKRSIFKKATEELFDDIYELDITRNRPANEATVQYFMSLGAEANTPYDEALKIVAEKQI…
>MGYG000128307_00699/149-649	TILISSKAKNYIDENYSKKDLSLREIADKLNVSYGYLSTAFTKTYGENFKSYLVSVRMEKAREFLMERKYKIYEIADKTGYTSSRYFTDAFKKRFGISPGDYILRRYDMKRAMTLKTRFILTSYCSIVISVFLICIVSYVLLGNLSRKFAIQANQEAVRQKNEDISGRVNGIEVTIRDIIYNSELQKLLNERNMEEGQESKDVYGMRMAVNSSIARASSSLYMIDNIAVFAKDGSMIGSLYEFNTLKKSAEYSWFEKMDRSKGETVWLSDTIHKSRDNYGYHMTISAVKKIRSISSMDGSRMGEELGCVYFTVNLDGLLNFEQEYTGSEDRKMMVVNERYQIIGGTDDKKNGTTFKTRFLKNPVNNMYIIDDDQKELFTYGKLSQNMNWYIICMVPEQS…
>MGYG000253806_01994/1-442	MKSKSLRFRILLLLVATTAIAALICGIIGYYNSRAVADSDAKEKLTTVSEGYGKDIDNLLSQVEVAVNTLADVTKNQIQDVDKFKSSSSYVDSCTEALETTALQCANNTKGAMTYYIRYNPEFTEATSGIFASKESENADFKSLTPTDFSSFDKDDAEHVGWYYIPVKNGKATWMDPYLNSNVNVYMISYVVPIMIDNEAIGVVGMDINFNQLKQLADKAKCFDSGYVFLVDSSNKVLSHKDIKQGTDLQKVDGELASFVKAGRMGEIKEYTYDGNRKMVSAVSLKNGMKLVMAVLDKEVQSNSTRLMYMMIIAIAAAILYAAITGFFFSGSMIRPIKDLTGIIEDTAKLNFVKSEKGEKLVRMKDETGAMARAVQQMRSKLRAMVALIDQAGIKMGDN…
>MGYG000103779_00494/1-427	MKKSLRVKITAAICGAVVLVSVIMGVNCIRASRAVTEEDSQQILTLISSNKTEELNKTIEKIEQSVDSLSNITLSTIDDFNAFKTDKNYVKECTQSLKVTADNLAMNTGGALCAYIRYNPEFTEPTSGIFMSKSGDKFEFLTPTDFSSYDPSDVAHVGWYYIPVEAGKPVWMDPYLNENINVYMISYVVPLYIEDTSVGIVGMDLDFSEIESLVSKAKVYDTGYVYLLNANNTILSHKDFETGTSLEEAIPEDFEVISNADNEGNVVVSGDNSIIYTELGNGMKLVVTVPQKELLRKTNSLSNTIVGMILFAFIISIVYAAFIGGTISNPIKKLTKIIQYTADLDFVTQIDSDKLVKRKDETGEMAQAIIRMRNHLEEMVRNIESVCKELNRSISDLQD…
>MGYG000176132_00870/1-456	MGFHRPSTGRVREKEKMVRNKVKKRLLHICNLPKTIYRRRNIQFITSLSFTLVALVSMLFMGIAFYAQFVRNARQMALENNKQMLEQVSWNLNSYIRKMMNISDFMYYNVIKNKDLTEESIDKEMNLLYEENKDYLVSIVCVTEDGAVLAAGPIATRKKSVDLKEQEWFVQAGEKIENLHFTTPHVQNIFESSNYQYAWVISLSRSVELTNAGHTRRGVLLVDMNYSAIEQVFDKANEQNSGYVYLMDRNGEIIYHPRQKAIYSGMVKENNRMASTYEDGTHIENFMGEERAVVVKTIGYTGWKIVNVTPTSKLFRNAIHIGFFMVMICTVTIFLILFGNIFISDRVTEPLRNLEESIRYLEEGHLDKAKKALRDAGKIDTDNTTTLRYLKEVNRRLKE…
>MGYG000191763_02050/1-421	MIRAKSLKNVLSIVLIFLFTIISFSDFAFKTNVQEEENSKINLREISLQSSNAIKIKLDSSLSFIKSVANMVSYFNTIDNSKIVPLLANISKESDFQRISIVSPDGISHTSDGKIINVSKYQYFKKAIKGESNISEVVKSPIDGKDTFVIATPVFNKNNKIIGVLYGSYYNDKLAEFIDITSFNSEGYIDIFESSGQFVLKSSHTNKLIKSSSNIYDIFKKASFDDGYSYKKIYEDTKNNKSGFTSYEYKGENRYATYTPIGVNDWYVISVIPQYTVRRNIDKINQLAFSLIFKVFLLFIMLIIYIIYKNNKSQKDILKANKEISSITNSIPGGVQKCTLGETCNINFLSDGFIELFGYTREEIKTLFNNDFYSLIHKDDVERIKKEIFKQLYKNKTVE…
>MGYG000163480_02344/1-195	MKKKRIEQNEIKRYFLIIAAFLSFMILSLLFFLSWLQQDVEVSSRKTVATNVERQSYHLKSVLDIQFNYLTGMASYMGEGEDLFCQENKRLIQSIVKEQDLDLIGIMKADGDTYYNNGARKNVKNRGYFKKVMQGQKIMSPPIESKVDGRTKVILAVPIYRNGKVTGALGASYNVGALNQMLCYLMIFMMALVFL
>MGYG000117917_02669/1-440	MFLRFTHSFAAKLNVYILSFLIALFIAGFGTFYHIASQYIEKQTYQKISAQADEINFRVSRLMETIEKIPENLGWLLPTYVNHPDSIFNITRQVVKNNDEIFGCAIAFEPNYFPTKGNHFAPYSYMQGDSVITTLIGSNYDYYQKNWYKLSKEKNQSRWTRPYHELSSSNIITSTYSVPLRDSQNQIIGIFSVDLPLNWLTELIDSIKPYPDSYIIIINREGRFILHHQDSLQTGLEENIFHQASHMPDTSIISISKRIANGERGNATFFDHNDKSYIFYSPIIGTEWCLATICPYKHIYEGLNRFNIVVSCLFLVFLILICLICTLTVRKITQPLKNFTLSTVSIAEGNFNTCLPPIRSKDEMQELHSAFSKMQKKLSSYMQNLERTTAVKEKMESEL…
>MGYG000004623_01796/1-423	MKKKRAEAENKLTRVVAIAVVSVIMVIVIIAAFTINFNKIYGLLLEKDMEQVRFTSSFVTKLISTEIENLQAALDSSQRVFIQTGNNQEETAAKYLDDISRKFGFKKVGLSDLAGNSIDNTGKRERLYNDKMFDSIKNGKKYISNVLNLSDIMLIAVPFYKDNQVAGTIWGYYSISSISDKIELNDKSHRYFQIIDDTGLYISDSGNINSFAEDRNIWKELTRYKISDGITVDQIKKTVEKGQGGEFHFSYKGKGRYVTYEPLGINNWYVFSVLVEEYLGDYATKIETIFFGMLWGILIGLFLLVGLIGRYIFTDLREVKKHNEELSLKNSLLFMVVKHTNDIPFEVDFQNNTLTVYSNTNSEQPLVRKIEYYAPENMLSHGWITAEEYPDYRDSFKKL…
>MGYG000111440_01735/45-507	IDNYPGMPHASGEQMLESFRSQALELGAQERAGLVRQIMPTENGFMLLVENDVMEAKTVLLAMGAARPALLPGEEEQLGQGVSYCATCDGMFYRGRRIAVLSGSAQGVEESAFLAGLPQTAEAAGHLPSHVGLGASKTHTRREMSPQALELDKILEQLAESSASYLAVGLGSTDGGFLEYPPIAYPAGFDPRKRPWYQSAEDSGTGAAHSVYLNAAGTPVCSFVHTVKDGGRTAGVSYIEVSLATLSKSISAMEIGRTGRLTLIDPSGIIVATRNAEALFSKVADKKMPGLDTIYAMPNGVHMAEVNGRDVLVNIFSDQRGWKYVYAIDADEVFAGTYAMLRISVIFSLVMAVAVFILGALILRSINRPLGLLSSTSETIADGDIQAALPDRALFSGEL…
>MGYG000256906_00774/1-430	MIAPNLKIKTKLPLFVAILSVFPILLLSFIIMEVNTTSAMKNYQMIISNQAESSAKYISDFYNTQKNALIYSSNLSVYKKYLHSLNGTDSALNSSLFNDIIKLQQTAISTDNRINNIFLTDVNGKIVACPDKTKLGISLEHSKAYKDAKEKRMDTFQIIDENDKKEILISYPVIDDDGSVIGSIFRLISIDEIDKHVNSSKIGSNGYIYILDQNYNVLSCNSNINITPFLESEQSKKIFKNIKKDALSYKSYFFQYNLEDTKTLASYHLISGCSWIVVVAIPHSEINHSSFFINNIIILAATITGIVSLVLSLLFVKGITNPLESLIDNIDAVANGNLYCNYTYEGNDEFAQVYKAINVMSNKLDISYKKLEESAKTDILTGLPNRTAIYDIMDENINC…
>MGYG000015202_01866/1-440	MKKTAAKARRIGVRTRLLCIFLLSVLSPLVLFGILMFYSSNRELEKESFQTYTQMTKQIGVVFTEYISRVDMMTRSVDNTNMVPRYLRNETIALDFDNDSRHVLEQDALDSLELFARSTDGIYSLSAVSLDGRALSYVNQKFDRTLWDFDSDYFAPLRESTGNTVLLPARDSQYLFSPPVPVFTVASKHIDINTDEDVGIGGYTGYVIAECPVSKLAEFCGNVDMGPGSSLYILDEANRLVHASSPDTAHQAAISALAARREAQGKIRLNGETHIFVSSTLSDSGWTILATTSYKNLTARSSRLLNTFLVLCLVSMLIISTVTFAVSGSFTRPIRILQKAMKKAGNGDLTVRIEHHRTDEFGELNDGFNRLIDELRVLIQNISESRERENAAKYHMLQS…
>MGYG000085052_02885/1-430	MNQNGSASFNIASVIGSGPIRWLILGGAVLMAAIAIGATLMAGNFRERALNNSERELENTVLLLARHFDQQLDDLEVVQRDLIAFMRDNGIATAENYRRRMSSADIHAMLKSKMDALSNVGSLNVFDADGALINSSGALPLPQASIADRDYFNIFKSSPYSPDMMVAPVVSRVSGNWTTAIVRKVTGPHGEFLGVVGRGIEPATFEKFFSTVVLGEGAAISMHHRDGTLLARYPHVEEMIGKNFRNGPANQQQVFELPQSTTRMASPVDGKDRLLSSRALTKFPIVVVATTTTEAALANWREQIGMLIAVAAASVLAIAILLTLVVRKLIQQHRAQQQRLTLEKLRLDTAVNNMTQGLLLFDATQRLVICNKRYIEMYGLSADVIKPGCSFRDVIVHRH…
>MGYG000005902_01190/1-435	MREKIKKGWEFVKYFYQTASIGQIISVSFTIVSIVSMGFAGILLYARFSSSIEDMIVKNSIQLVNQVSLNLETSVRNMMRISNSMYYCTIKNKDLSVESLDREMNLLYESNRDDLVSIACFNGDGSLVAATPVSSLKEDVEPMEQGWFQKANDKIENLHFSTPHVQNLFAESTFRYHWVISLSRIVELTRGGETSRGLLLVDMDYSGIEQLFDKVNSGGSGYTYLIDGAGEIIYHPRQRAIYSNLNTENNLAAAEYEDGNHRETFQGEERSVTIKTMGYTGWKVVNVVPTDEYYFNLNQMRFFVFFIVFFTILCMVLLNIFISGRIATPIQRLEEAVKELEKGNLELEIHEEGSQEIRHLGRTIRSMVLQTQRLLDRIVEEQEAKRKSELDALQSQINP…
>MGYG000003650_00946/1-442	MKLFSKSFSARLTAYILAVTALLFVIAIYIMAIFSRKLIEEEASRGAENILKSTVRNIEKTLTSVESSARSTVWMVQAHKNDPEYMYEITKSLIESNPLIVGSTVAFIPNYYPSKGEYFAPYSYKDESTKEITSFQMGNEDYDYHTMEWFQLPYLLNQAGWCEPYYDEGGGEQMMTTYSIPITDEDNKVYAVITADISLKQLTQQVSAIKPYPNSFTVLISNNGSYITHPQPEKILNETILSSSYEKGDSTQLSIAMDMVNKKSGDRVFKDHNGGQSLVIFRPISNGWSAAIVCPIKDVLKKTMEMNVILIIVLAAGLILLALFCWITIRRLTRPLSQFSASALSIAEGNFQTALPRIKSHDEMRQLHDSFAYMKRSLTTYIEELKTTTSAKERIESEL…
>MGYG000216836_00666/1-411	MSRPARGAGVRITSILVSMVVGVVAVILLLCIALFLDRYRRAIVQNARTSSAQAVSQVSNTVENYLSDMSEAMHIVRQTLGQTEARRDAMLNAFLNFRPDVVDVTSYDAAGQLLDCWALGRDPKEQITANLSFDYERARAGADVFMTAPHVATIFDRYYPWVVTMTARLDGEGPAQWVSLDLSFASLSSYINNVGIGTRGYCFLLDDAGNLVYHPQQQLIYSGLKSEDTAALAGLDDGVYDNGTVITCVNSVGDSGWRVVGVSYVDELVDRNMAEMLQLSCVLGALVLACALLTSWVLSRLLTRPLRGLADAMESFEADADHFTYHPVGGTREVRELSDSFGHMVLRIQQLMVTVRQEEINLRKTELKALQAQINPHFLYNTLDSIAWMCEQGQNADAV…
>MGYG000131119_00016/1-419	MRSISNKIALTLIVLLSVCFAAMSAVSYFNAKEEVVKLISQNQDQILSDIKSVTQSFIDDYMEDSQKLASKLVGSVGNEDEILTRLKSTKENLKSIVIGAYFAAESNGYTYGSNGKTLTPEKDKYEPRGRGWYIAAKSSGKTIFTKPYIDMVAPEHDLCMTFSTPITEDGKLLGATFTDVNIRLLSKKLLKMGKTEFGYVYFMDKDGVILLHDDESLINQAANATKTLAAKFASKDFDENGLISYQNSKGVNVSAKILPINDDGWLAVAAINADTFSSQTMPLLKIQLILAVLFIVILSAFVYFLLKKSLNPIKTIQSKLDDLFKFVTYEAKAPSKLEVRSNDEFGEMSKAINENIDKVVAGIKKDSTMIDELNKVANLMIKGNLGAKIGSTPNNPSLN…
>MGYG000084238_00813/1-440	MFDRYNKSFSAKLSFYVISFITVLSVILFGIFYHYSTKTLSKEAEDKIETMAELANLKVSALLSKVEKIPDNLGWMIVAYVKNPDSLFAITHRIVKENEEIFGCAIAFEPYYFPQKGHYFAPYSFMSGDTVKTMQVGSEDYNYFEKGWYKGARQTRYWSKPYRDAGDPDVITTSYAVPVHGKNGKLIAVLSVDLSNKWLRDLANSMKPYEGSYTVIIDKQGRYIMRKEGEDTIGMNMFRTAEESPDPSVARLVNEMAAGKSGSMVVKDGKTLSYVYYTGVFATDWYMAVVCPYEQVFGQLSKFNMYMLLGFVLLLLFVYVICFLAVRRITKPLTRFSESARAIASGDFNTSLPTIRSKDELGELYDSFQFMQKQLTEYIERLRSTTTANEKIESELRIA…
>MGYG000166719_00130/1-269	MDVTVPIISNDINKLLRAVLRITVDVNVFSNVIGQISIGDTGYAMVVDAKGNIIAHPDSELIPQQMNYISLASQDGSYQTMADCVSSAIAGESGFGEVKLDGVSKYVSYAPISNAEGWSCIMVATPSEHTQSIYNSVVIGTIVAVVCFALSVLLIITIVKKIISPVKQCSDRIVTLSHGDLHQQELDFGKKIDKEISQLSESTNLISKNINEIISDIDTMLRTLGNGDLTYKPADVYLGDFAPIRQSYESIMISLNKTMDKISKAGQRV
>MGYG000179172_00986/1-332	MKKNQTQIKKYAAVISIFLAAVIVGLFVFFFCIKRSVEQRSKNTMRNNVVRQSEHLRTILDIQYDYLNALAEEIGKTDHLLAKKNMDLIKSITKHTDFGGTALIEPNGDAHYDNGLIKNLSHRRYFKEVISGRRTLSDPLDSSISGSTRVVLGVPVYNSKHKVIGALGGSYDVTALSRMLFEDLFNGQGCSMIIAQSGEIIAFEGDTSYWNLDYRDNFYKCCCKWIIKDKVTVKKIKQDFKEGKENLVTADSKKEGTRRHYFAYMPMGVNGWILCYALPEQAAQQSYNFIEDYEISFMIVFIVLVTSLYIFIKIAQESLDLSAFRILFKLIS
>MGYG000108697_01632/1-434	MKDRKRNPDSRKNIVFNIQSIILSVLMAISLVTIIVMGLLLYHRFKLALEKTAVDNTEATVEATVDRLNADLLDIRQILNGANYNVVQQFDISSREFSEQFSLLYETNSDKIQSLALYDPKGNLIASEPVAAEKKNVKVQTQEWYKNAEDAIENIHFSTPHIQELFEDGSYRYQWVVSLSRYVDVNKGETPETGILLLDMKYSVIRDVMKQINDCSGGIYYYLISQDGEMIYHPRGTELNRGLFEENSLETAKYEDGTYEIHSNSQNETVIVGSVAYTGWKMIGVVPESVQAANYKNFRYYVFATVLVLMVMLLEGNQLVSRKISKPIRELDASVKAHEAGGKPDIYIGGSSGGPPFWDSSSLIGGSSEIRHLGHSVQKSYEQIEKLMDEIIRQQNERR…
>MGYG000271215_01282/1-348	MLETQRDTIEYGDMDIPEMEAYIKHTVDQNEAYPAGLYVALTDGSLYHASFVPGPDFDAASKSWYQDGIASEKFILGDVYFDEDSQSYVVGASGRLKSADGAVRGVAAADVYLDSISQIASKVQLEESGGIFLVDKRTDTIIGHRDPEVVGQKLSEAQDSMYAYTAQQIDNGKTGLSQFEGSYIQVAQVPDSDWIAVAYVSRGGGSPGGAGQSIKYQSKDELGILAYNFNRTTLRLREYVQYIDEISQKLREIAGGNLAFTLEHDYTGEFEKIRDSLEEISRHLSGTIGQLNTASHEVASGAQQVSSGAVALSQGSAEQAASVQAIGEGFILDVLQNYTTYDTFYQIN
[truncated: 5,051 more rows]

## Sheet: dCache_2
Protein accession	Sequence
[truncated: 684 more rows]

## Sheet: dCache_3
Protein accession	Sequence
[truncated: 151 more rows]

## Sheet: Cache_3-Cache_2
>MGYG000105699_00393/1-344	MKKLKVTKLHGTFLAMNLLPIILMGLVITIFSANRFAASMYHEVQGGLKDLCNTIQVTIDELYPGAYHVEETEDAIYFMKGEHVLNGDYELIDSVKKVTNVDITLFYQDIRVATTLENHKGERVVGTQVSPVVKRDVLDKADDMFYSSVMVEDERYFAYYAPLFAEDGSCIGMIFVAQPSANVEKLIRNSIMPMVVIAILVMILVAFVTIHYTTGLVDTIKKIETYMANIAKGHLHDALDYEVLKRDDELGEMGRNAVRMQKSLRELVEEDTLTGLNNRRCGEKKLQQTYEDYAKRGISYCVALGDIDFFKRVNDTYGHDCGDVVLTEIAKRLKYFMRGKGYAV
[truncated: 1,259 more rows]

[truncated: 13 more sheets: sCache_3_2, sCache_3_3, sCache_4, sCache_2, sCache_like, CHASE, CHASE4, SMP_2, PhoQ_Sensor, 2CSK_N, 4HB, HBM, CHASE3]
