# Supplementary material for: Framework for exploring the sensory repertoire of the human gut microbiota
Source: mBio. 2024 May 17;15(6):e01039-24. doi: 10.1128/mbio.01039-24 (PMC11237719; doi:10.1128/mbio.01039-24)
Supplement: Data Set S4 — dCache_1AA domains identified in genomic and metagenomic data. [file mbio.01039-24-s0004.xlsx]

## Sheet: in
Dataset S4. dCache_1AA domains identified in common human gut commensal genomes and UHGP catalog.
Protein accession	Sequence
WP_006856618.1	MKNKRKQISNEISIRILSVVITIFVIFSIVVAIMIGNISLSSQKDELELQSKAASYQLETFFKKYTTTAEQMALNPDIREILTETKSGDSIKEATLYQDVFKELQSHQATDSENILAAWIGDIDANALTQSDGYTSDSSFDITQRDWYQVTQTGKSMLTNAYTDVSTGKLILSAAAPVYDPSGKNIVGVAGLDIALDHINELFFSYTVGDNGFVILLTSDGTIIYHPNTDYQLKTLTEIGVSDNVVNALGGGNTAVKYTIGNKSRYGYIVDITDTDYFVLSCLPTSEYFSSLTICMVIMLVLIVIGIAATVIAIRKVASAITKPISTLNDVAQELAKGNLDVSLKIHSDNELGELSDSIQLTVDRLK
MGYG000020052_00778	MKNKRKQISNEISIRILSVVITIFVIFSIVVAIMIGNISLSSQKDELELQSKAASYQLETFFKKYTTTAEQMALNPDIREILTETKSGDSIKEATLYQDVFKELQSHQATDSENILAAWIGDIDANVLTQSDGYTSDSSFDITQRDWYQVTQTGKSMLTNAYTDVSTGKLILSAAAPVYDPSGKNVVGVAGLDIALDHINELFFSYTVGDNGFVILLTSDGTIIYHPNTDYQLKTLTEIGVSDNVVNALGGGNTAVKYTIGNKSRYGYIVDITDTDYFVLSCLPTSEYFSSLTICMVIMLVLIVIGIAATVIAIRKVASAITKPISTLNDVAQELAKGNLDVSLKIHSDNELGELSDSIQLTVDRLKEYINYINEITYALNRLADGKLKFTLKYDYAGD…
MGYG000036582_02389	METKRKQISKEIALRILSVVIAIFAIFSIVITIMLGNISLSAQKNDLELQSKAASYQLETFFKKYTTIVEQMALNPDIQDILTDTKAGDSIVKSSYYQEVFRELQQDQASDSANILAAWIGDIDANVFTQSDGYTSDNTFDITGREWYQVTKTGKSMLTNAYTDASTGALILSAAAPVYSKTDGSIVGVAGLDIALDHINELFSAYTVGDTGFVILLTTDGTIIYHPNTSNQLKNLSEIGISSEVINALGQGNTSVKYTVGNQTKYGYITDITGTAYYILSCLPSSEYFSNLTKCIILTVVLIIIGILTIVIAIQKVASSITKPIIGLNGVAQELAAGNLDVSLNVQSDNEIGELADSIQLTVNRLKEYINYINEISYALNRLASGKLKLTLKYDYSGE…
WP_044927512.1	MKTKKKRIAQEIQSRILTIVIAIFMVVAVVVAVMVGNVSLSAQKNDLEMQSKAASYQLEIFFQEYMTIVEQMALDKDVRTLLTETKAGDKITESADYQTVFHEMEKIAAADSDNIQAVWLGDIDANVATQSDGFTSDSSFEITERTWYRAVETNSTILTSAYVEASTGNLILSAAAPVYDENGKNIIGVAGADIALEHIDELLSAYKIGNNGFVILVTSDGTIIYHPNSDNQLKNLSELNVSDSVMKAIQSQNGTSVKYKADGSSKYGYVGRIGTTDYYTLSCMPSSEYLASLIQCIIIVLLLVIVGVVIIIM
MGYG000040546_01317	MKAFLLKYRSSLLLFAVMFLFGWGSAAVVAKWQSDRETEETMHIEAAVDNWGLGFGESGKELQPTGNATADELKQYDTYYIGSKEEKVIYLTFDCGYENGNTGAILDALGKHNAPGTFFVVGHFLESAPELVKRMVTEGHTVGNHTYHHPDMSAISDKESFQKELDAVSSLFQEVTGQEMTKYYRPPQGKYSTENLAMAKELGYKTFFWSLAYVDWNADAQPTEEEAYGKLIGRIHPGAIVLLHNTSSTNGKILDELLTRWEDMGYTFQPLSHLWSVRKQTDEKFLKMPEFVCFWQKEYYNKNRLLHFEKMSEKPKRRFDMKTKKKRIAQEIQSRILTIVIAIFMVVAVVVAVMVGNVSLSAQKNDLEMQSKAASYQLEIFFQEYMTIVEQMALDKDVR…
MGYG000216615_02189	MKTKKKRIAQEIQSRILTIVIAIFMVVAVVVAVMVGNVSLSAQKNDLEMQSKAASYQLEIFFQEYMTIVEQMALDKDVRTLLTETKAGDKITESADYQTVFHEMEKIAAADSDNIQAVWLGDIDANVVTQSDGFTSDSSFEITERTWYRAVETNSTILTSAYVDASTGNLILSAATPVYDENGKNIIGVAGADIALEHIDELLSAYKIGNNGFVILVTSDGTIIYHPNSDNQLKNLSELNVSDSVMKAIQSQNGTSVKYKADGSSKYGYVGRIGTTDYYTLSCMPSSEYLASLIQCIIIVLLLVIVVIIIMAIRRLAGNITKPIVALNEVAQELAEGNLDVSLDVSSENEIGELADSIQKTVDRLKEYINYIDEIAYVLNRLSDGKLKFTLKYDYAGDF…
MGYG000037819_01339	MKTKKKRIAQEIQSRILTIVIAIFMVVAVVVAVMVGNVSLSAQKNDLEMQSKAASYQLEIFFQEYMTIVEQMALDKDVRTLLTETKAGDKITESADYQMVFHEMEKIAAADSDNIQAVWLGDIDANVVTQSDGFTSDSSFEITERTWYRAVETNSTILTSAYVDASTGNLILSAATPVYDENGKNIIGVAGADIALEHIDELLSAYKIGNNGFVILVTSDGTIIYHPNSDNQLKNLSELNVSDSVMKAIQSQNGTSVKYKADGSSKYGYVGRIGTTDYYTLSCMPSSEYLASLIQCIIIVLLLVIVGVVIIIMAIRRLAGNITKPIVALNEVAQELAEGNLDVSLDVSSENEIGELADSIQKTVDRLKEYINYIDEIAYVLNRLSDGKLKFTLKYDYAG…
MGYG000248106_00046	MKTKKKRIAQEIQSRILTIVIAIFMVVAVVVAVMVGNVSLSAQKNDLEMQSKAASYQLEIFFQEYMTIVEQMALDKDVRTLLTETKAGDKITESADYQTVFHEMEKIAAADSDNIQAVWLGDIDANVVTQSDGFTSDSSFEITERTWYRAVETNSTILTSAYVDASTGNLILSAATPVYDENGKNIIGVAGADIALEHIDELLSAYKIGNNGFVILVTSDGTIIYHPNSDNQLKNLSELNVSDSVMKAIQSQNGTSVKYKADGSSKYGYVGRIGTTDYYTLSCMPSSEYLASLIQCIIIVLLLVIVGVVIIIMAIRRLAGNITKPIVALNEVAQELAEGNLDVSLDVSSENEIGELADSIQKTVDRLKEYINYIDEIAYVLNRLSDGKLKFTLKYDYAG…
MGYG000245026_01105	MKTKKKRIAQEIQSRILTIVIAIFMVVAVVVAVMVGNVSLSAQKNDLEMQSKAASYQLEIFFQEYMTIVEQMALDKDVRTLLTETKAGDKITESADYQTVFHEMEKIAAADSDNIQAVWLGDIDANVVTQSDGFTSDSSFEITERTWYRAVETNSTIMTSAYVDASTGNLILSAATPVYDENGKNIIGVAGADIALEHIDELLSAYKIGNNGFVILVTSDGTIIYHPNSDNQLKNLSELNVSDSVMKAIQSQNGTSVKYKADGSSKYGYVGRIGTTDYYTLSCMPSSEYLASLIQCIIIVLLLVIVGVVIIIMAIRRLAGNITKPIVALNEVAQELAEGNLDVSLDVSSENEIGELADSIQKTVNRLKEYINYIDEIAYVLNRLSDGKLKFTLKYDYAG…
MGYG000181081_00098	MKKEQRKKQIANELTIRILSVVLAIFALVLILVFIMIDNISISAQKQDLTMQSKAASYQLETFFANYVTTVEQIALDGNVRELLDTTKAGDKITENDKYSHVFNEMKKTADFDKENIMATWVGDIDANVLTQSDGFTSDASFEITQREWYKVTESGKSMLTAPYQDASTGKEIMSVAAPIYNESGDKVLGVAGVDISLDHINEICSQYKIGNKGYIVLLTEDGTMVYHPTKENELKKLSEANISDDVMNALKSKKGTFLSYKADKSTKEGYVGQIGSKGYYVLSSLPASEYYSSLITSLVGLVFLLVIGVAAIVLAIRKVAKNISKPIVALNDVAQELAAGNLDVALHVESQNEIGELAESIQKTVDRLKKYIDYIDEISDMLDQIADGKLKVSLKYDY…
MGYG000071608_00260	MKKEHKKKQIANELAMRILSVVLAIFALVLILVFIMIDNISLSTQKQDLTMQSKAASYQLETFFTNYVTTVEQMALDGKVRQLLETTGAGDKITENDQYSHVFNEMKKTTEFDKDNIMATWVGDIDANVLTQSDGFTSDDSFEITQREWYQAAETGKSMLTAPYQDASTGKEIMSVAAPIYNESGDKVLGVAGVDISLDHINEICSQYKIGNKGYIVLLTEDGTMVYHPTKSNELKKLSETNISDDVMNALKSKEGTFLSYKADKSTKKGYVGEIGSKGYYVLSCVPSSEYYNSLVSSLIGLIILLVVGVFAIVIAIRRVAKNISKPIVALNDVAQELAAGNLDVTLHVDSQNEIGELAASIQKTVERLKKYIDYIDEISDMLDRIADGKLKVSLKYDY…
MGYG000240171_01782	MKKKSISREVTSKILTVIITIFVIFSLGVSAMIGHLSLSSQKNDLQLQSQAASYQLETFFKKYTTIVEQMAINPDIREIMDTTKKGDDIRSFSIYNNVFSELKQTQATDSTNILAAWIGDIDASILAQSDGFVSDSSFDITQRLWYTAATSKKTILTEAYTDASTGKLILSAAAPVYDNNTSTVIGICGLDISLDNINELFSSYTIGNSGFVILLSEDSTILYHPDKNNQLKTLSQINASDNILSTIKANNSTSLKYKIDGNSKYGYITSIEDTPYFVLSCLLGSEYFSSLSICITATVILLIIGLVSIIIATQKVAKNITMPIISLNDVAMELANGNLDVDISVNSENEIGELAQSITKTVIRLKEYINYIDEISYVLDRLANGKLKFSLQHDYAGEF…
MGYG000176477_00306	MVMGKNAAEGNRKKGKIAEEIRKRIGRSVLIAYIVVEVIIVIIMGQTVYYNKKAQLTLESESAANRLAGFFEKYERETQTLALNPQIQSVLSETKAGDNILSAKAMGDVEKYLVDAVGADSENVMAVWIADLDASVITQSDGYTSPDGWDIIGRAWYSCIETGKTVLTEPYIDSSTGEIILSAATPVYDEGGNVLGAAGMDISLDHVTEVLSTYTIGSNGYVWLVSSDGMLIYHPNAELVQQNIADVNVSANVVNAIMNQTTEFLKYKADGTTKYGSVQLVGDTGYLVVSNMPFLEYYQMLFATIGVLLVIFALGIILVMRSIDKSAYALSKPIAELNETASRLAEGDLDVELNVTAENEIGELAESIGATVARLKEYIAYLKEASGALDRIADGKLEI…
MGYG000135122_01761	MAENRETQAERQTPGQRRRGIADQIRRRIGLDVLLVLIVVAAASIFMARGVLMETKREQLTLQSELVSYQLADFFHQYERITEQLAVNPQLRQVLKDTKAGSALPDTEGYPIVFENLKNTAGMDTQNIFATWVADADANMMVQSDGFVSDASFEITERPWYICTEQQRTILTEPYEDISTGNTILTAATPVYDKDGKTLLGVVGMDISLEKIDKMMAEHKIGEKGFVVLLSAEGTIIYHPSADMIRRNISEAQLSQNVLDALEADEACFLRYKQAGNVQYGYVSEVGNTGYMVVSDLPAGEYYAELVQLIIILLILFVLGMGVVQIGLTRAATKITRPLKELNETAQKLAEGNLDVKLQIDSKDEVGELGASINETVKRLKNYIAYIDEISEVLSRMAE…
MGYG000196004_00475	MKKTQDKKPVPSTDTPATGTANVKQEKIAKKIANRIGTPTCIIFLIVAVVMAVVVKVQLDTSNERELTLESQSAANELNTLFQQYMKSVSHLAVNPQVKNTIASASADTPITQTSDYPSVFQYMLSMQQEDSANIMAVWIASIDANVLTQSDGYTSGRDFQITAREWYSVTQTKSVMLTKPYVDASTGTNIVSAAAPVTDASGKVIGVAGLDLSLEHVNEFLSQCTIGDTGYIVMTATDGTIIYHPDSSLIQKSLKNIDISSNVTNLVTSDKNGFVKFKISGSTKYGYVTAIDNTGYVVFSSLSSGEYSQSLVRMIIIMIVIFVIGIVIIFTAIVRVSGSITKPIESLDVAAKELADGNLDVHLEVTTNDEIGNLGRSIQLTVQRLKVYIAYIDEVADV…
MGYG000077418_00184	MLKPKENSHHQSGRRGFKTLFSKILVFVGGPIILAYLIVGIIIINMVGTTVTRLTNNELRSESLAASKEIQAYLERFYEISIQISMNSQIEGLFEEIGEGSNIRQAKDYQQTKNTLENIQKTNSESVLSAWIADLDSSQLLMSDGYVSEASWDITSRPWYEPVTAKKGSIITKPYEDTATKLQVVSIVSPVFKPGSQEIVGMAGLDFKLDDLSATIKAYTLRNTGFYILATESGQIIYHPASEFINKNISESNMSDNIKKAFLEKREGALEYTSHGIHSHGYVQSIGDTGWVVATGLPDKEFYQEYDEMRVTLAIVFAVTIAVIFIMLLLISRQIILPIKALTRTANLIAEGNLDVEAKVHSQDETGQMAEAINRTVIQLRRYIAYIKEITDTLGHMAD…
MGYG000000145_00916	MKSNMKTKKSHGKDPLIRDFEFNPKARGMKKLVLKILTFVGIPVILSFIVVNIITLQLTQTSVNRLTQNELTATSLSASHEIEGFFNTYLHKMEQFSASADLQDFFQELKPGTKINQAEGFEHIKRTLVSTYEADLESTLSVWIADIDSSQLAQSDGYLSDSSFIVTERPWYQMVTVSGKAVMTEPFEDSVTKSQIVSAVAPVYAPGGKELIGVVGIDFTLEALSHTIGEYKLGDTGFYILSTGSGQLIYHPSAENINLHVSQTDMSESIKKALLSKEEGEVEFTSDKILSHGYVSLVGDTGWVVATGLPDAEYYQEYSAIRTAMLTTFLIAAAVISILIIFVAGRIAAPIKRLTETANQIADGRLDISAEVTTRDETGQMAIAINRTVVQLNKYVNYI…
MGYG000001476_00900	MKPKKSLLSKMFLFVGLPAAVVFCVTAAIVLSSVKQTVTRLTNSQLTAESQAASYQIAAYFSKYTEVATQMSANSQFEDLFLKAAPGTKITSAEGFAAVKQSLVNVKQSDPDNIVVAWIADIDSSQLTQSDGYLSGADWNVLERPWYKELMKKQAVILTEPYQDTQTKEWIVSVVAPVYQAGTKTLLGVTGIDFSIGTLQTMVSGYKLGNTGFYMLATEAGKLIYHPDQDMNDKNISETGMSQNVIAAIQNKTAGSITYTARSQTNYGYVAPVGATGWTVTTGLPQKEFNAEFSAVQTSVFTVFILALLLLLALIVFMSRGIIHPLKNLTAAAGKIADGDLDVELNITSKDETGQVAQAFSLTVDRLRQYVHYIEEISSVLDQIAVGNLSFELQYDYVG…
MGYG000002420_02546	MMAFIGVPVLLSYAIIGAILLSLVGSSVSHLTENELQAKSESASYQVEQFLMQYSQISSRLSQNADLQQMMTDANKTHYMSDDARFANLYQTMQNMRGTDKNVLSIFIADLDAEQSINTNGGNNKQYKTSERPWFIQMKAKNGVTLTEPYEDINTKQQVVTIASPVYKKGTSEIIGAVGLDLTLTNLSEAVRNFKIGKEGYYILVSAEGNIVSHPKDDYLNQNISKTDLTESIVKNFQNKTVGSVQYTSHTVQSHGYTCAVGDTGWMVATGLPNQEYFQEFNAVRWVLLISFGIALGAILLLLIFISRRLVAPLRKLTVTANQIADGNLDVEIVVKSQDEIGRLGDAFSRTVSQLSNYRGYIQEIASTLETMADGDMRIHLQQEYAGEFAPVKKALLDI…
MGYG000155258_00897	MKRENQIIAKDTTIKGFRSLGARMMAFIGVPVLLSYVIIGGILLGLVGDSVSHLTENELQAKSEGAAYQVDEFLMQYTQISSRLAQNADLQQMMTDSNKSHTMSDDARFANLYQTMQNMRGTDKNILSIFIADVDAEQSINTNGGNNKRYTTTERPWFIEMKKKNGITLTEPYEDINTKQQVVTIASPVYKKGTSEIIGAVGLDLTLTSLSENVRSFKIGQEGYYILVSSGGNIVSHPKDEYLNQNISDTDLTESIVKNFQEKKVGSVQYTSHSIVSYGYTCAVGDTGWMVATGLPEKEYFQEYNNVRSVLLISFAIALGVILVLLVLISGRLIAPLKKLTVTANQIAEGNLDVEISVHSQDEIGRLGDAFNRTVFQLSNYRGYIQEITDTLETMASGD…
MGYG000002420_02547	MIRKNTNGRRKSLRSKIILFVGIPVMISYLIVGSVILMLVRNNISQLTNQQLASDSIAASRQIENFFQQYMSLPGEFSKNVAIQKMMTSTGKGQSMEQYPEFQNLNETMKNMVGNDDNILALWLADVDAMQYVDSKDSVENDYPASERPWFIEMKQRGGMTMTDPYEDLTAKKHVVSIVTPVFRENTSEIIGAVGLDLILDNLSEDMQSYKLGKTGFYVLISSGGQMIFHPDKENLGKEIADVAFSENFKKAVNAKTEGLIDYTSASTHSYGYLSPVGDTGWMVATGLPDAEFFENFNQLVWIWGMVMLVSMMLVLLMILLISSRLVAPIKLLEKAASEVAEGNLNVSVSVKSQDETGQLAQAFERMIAQLRDYRGYIQEISTTLDTMAKGDMRIHLQY…
MGYG000002420_02548	MNEKLKRKKSLRGKIILFVGIPVILSYLIVGSVILMIVRDNVNQLTNQQLASDSKAASRQIENFFQQYMALPSQFAKNVEIAKMMTATAQGQALEQTTQFASLTDTMKGMAGKDENILSVWMADVDAKQYVDSNGENAKNYPTSERPWFQQMKARGGLTMTDPYEDFTTKKQVVSIVTPVFQPNTNEIIGAIGLDLVLDSLEKSISSYKLGETGFYILVSAGGQVIYHPVHENINKGIADVSLSENFVKATTSHTEGLVEYLSGEAKTHGYLSPVGDTGWMLATGLPDAEFYESFNQLVWIWAIVMLVSMSLVLLMILLISSRLVAPIKLLEKAASEVAEGNLNVTVSIKSQDETGQLAQAFERMIAQLRDYRDYIQEITSTLDTMAKGDMRIHLQQEY…
MGYG000155258_00898	MRRNEKKERKKSLRGKIILFVGIPVILSYLVVGSVILMIVRNNVSQLTNQQLASDSKAASRQIENFFQQYMALPNQFSKNVEIQKMMSTTGQGQAMEQYVGFSSLYDTMKNMAGKDENILSLWVADVDAKQYVDSKGENAKDFPTSERPWFIQMKERGSMTMTDPYEDFTTKKQVVSIATPVFQANTNEIIGAVGLDLVLDNLNKSMAAYTLGNTGFYILVSAGGQVIYHPVQENVNKSLTDVDLSDNFKQTATAHTEGLIEYTSGTTQSHGYLSPVGDTGWMLATGLPNTEFYANYNQIVWIWGIVMLVSMALVLLMILLISSRLTAPIKQLEKAASEVAEGNLDVTVSVKSRDETGQLAREFGRMVAQLKDYRGYIQEITDALDTMSKGDMRIHLEY…
MGYG000004680_02084	MKKTKKQILTKMLLGISIPVVLTFIVSGIMISKRVGESMKAQSTQTLDAASLAAANQVDSFLSYYLAEMKSAAASQQAEEFLASSTGTKRLTDSEYYQGIKTTLSKLQDTDKENILSSWIADIDLSQAVMSDGYITEPGWDVQTRPWYRATQADQPILTEPYVDTNTGQIVITAACGVFESGTGKPLGVVGIDIQLTQLSDIMSTYKVGTSGSVILATDSGQIVYHRNKDMMQKNISDIDISQNIKDAFASQKTGNFDYTLDHVEYSGSIKKAGNTGWLVLSNIPRSEMLMERNQVVSTVTAIFVFATVILVILIYLVAKSISKPLRKLSVIAERIGSGELDVEVDVSSNDEIGMVAQSLGNTVTRLRDYVNYIDEIAAVLDQIADKNLVFQLKYDYIG…
MGYG000000152_02701	MKHKRKTRILTKLLFGISIPVVLIFILSGIFISTQTGKSMQAQSVQTLDSASLAAANQVNSFLTFYLAEVQSAAASSQVEAFLANATGKVRLPDSEGYPEIKKTLDKLQATDKENILAAWVADLDVSQVTQSDNFTSGEGWDITTRPWYRAMELDHPILTEPYVDVSTGQTIVSAVCGVFSDKTGEPLGVTGVDIQLSQLVTILGNYKIGKTGSVILATESGQIVYHPNNGLIQKTISEIDISQNIKDAFTSQAVGNYDYTMEKVPYFGSINRVGDSGWLVLSSIHQTEVLSAKEAIVSIIITIFALGSVMLVLIIFLMARGISGPLKKLSVIAERIAKGELDLQVDVTSNDEIGMVASSLGNTVSQLKNYVNYIDEIAAVLNQIAEKDLVFQLQYDYK…
MGYG000201485_01445	MKIGIRIKMFLGIMVPALMVFLLSGVLISVSVGKYAKVQAREKLTSDSESAAHEVDTFFTGHLKAVEQSAQEALVIDFMHELRGSQRASAAPRYDEVMAAMAVRQALDPSTILGVWLADTDSSQLFQPDGFISDPGWDVTSRPWFECTKTKKPVMTEPYIDVNTGLPIVTAAAPVIDRQSGEVYGASGTDINLDTLQQRINEVKLGQTGFLVLMSGSGNILCYPDTEQVGKSISEINISDEVKQAVQNGLTGDYIYEIDGTRYYGNLTRIDSAGWYVLSAMPETEALQGFYTVMRMSAVTFAGSMVLMAAAVLLISNGITRPMKKLADAAHRIADGELNVETGVRSKDEIGQVASAMERTVSKLKDYIEYINETTRVLDEIADGNLQFELELQYEGDFA…
MGYG000051875_03178	MKIGIRIKMFLGIMVPALMVFLLSGVLISVSVGKYAKVQAREKLTSDSESAAHEVDTFFTGHLKAVEQSAQEALVIDFMHELRGSQRASAAPRYDEVMAAMAVRQALDPSTILGVWLADTDSSQLFQPDGFISDPGWDVTSRPWFECTKTKKPVMTEPYIDVNTGLPIVTAAAPVIDRQSGEVYGASGTDINLDTLQQRINEVKLGQTGFLVLMSGSGNILCYPDTEQVGKSISEINISDEVKQAVQNGLTGDYIYEIDGTRYYGNLTRIDSAGWYVLSAMPETEALQGFYTVMRMSAVTFAGSMVLMAAAVLLISNGITRPMKKLADAAHRIADGELNVETGVRSKDEIGQVASAMERTVSKLKDYIEYINETTRVLDEIADGNLQFELELQYEGDFA…
MGYG000178377_02821	MKKDKGFTSISEKMLKKIIGPIIVILVIAFIGINLIIRYSVSMLNAAYLESQSESASYKIENYFNKYIEITNQMANNIEFSKAFEEIKPGIAISSIDKYQDLLSTMKNISEKDKDNLLAVWMADADSSQLATSTNFIADYSTWNINERSWFKEMSAKNDTVITEPYVDAETKLIVISCATPIFDSETGEIIGAVGIDMKLERLNYIMNEYTLGGNGYCVLTTSKNSISYYPDESYQDINISESEFDQKLINSIVEKKYGDLKFKDIKSTAYGYIAPVGDLGWTITAVLPSLKYNKVYYILVGILFIIFLLTVTVSIVMIKNSAKKIVDPILRLNKNANEIAEGNLNTNININSHDEIGRLAESLNMTVSRLRNYIMYGLMSIFWTQKVKFFYAALLANN…
MGYG000234930_00737	MKKDKGFTSISEKMLKKIIGPIIVILVIAFIGINLIIRYSVSMLNAAYLESQSESASYKIENYFNKYIEITNQMANNIEFSKAFEEIKPGIAISSIDKYQDLLSTMKNISEKDKDNLLAVWMADADSSQLATSTNFIADYSTWNINERSWFKEMSAKNDTVITEPYVDAETKLIVISCATPIFDSETGEIIGAVGIDMKLERLNYIMNEYTLGGNGYCVLTTSKNSISYYPDESYQDINISESEFDQKLINSIVEKKYGDLKFKDIKSTAYGYIAPVGDLGWTITAVLPSLKYNKVYYILVGILFIIFLLTVTVSIVMIKNSAKKIVDPILRLNKNANEIAEGNLNTNININSHDEIGRLAESLNMTVSRLRNYIMYINEIAEVLNQIAKGNLIFQLKC…
MGYG000103060_01155	MKNQKQKQNDFSTTSKVKFGILTKLLLGTIIPLIIVLIIIGSQLNSRMSNTVKTLDTNYLTAESMRASQQITAYFQRFVGIANLASQMDEIIRFSGRQPNLAGTEERNKLLTTLKKIQSADDTIAFTWLYNINSKDFLQSDGTYKNSTTFDATSRIWYNPVINSEKTIVTGGYEDIASGKLIVTVATPVYINGKMTGIFGVDVLLEHLTSELAKITIGDTGYVTVFDTDNNVIFHPNADLIMKNVSDIAYSDNVKEAILGNQSVEGLQYTRDGETYNGSTIYLSDFDYLVLGILPHAEYQAYIADTTKAVVLWFAIGILILAVIIIIFSLNITRSVKKLSVTAGKIADGDLDVSTDISSHDEIGQLSQEINAITGRLKEYILYIDEITAVLGEIGKGNF…
MGYG000004967_01575	MKTKDKKVKFGLLTKLLLSLILPMVLIMVLIGFRIGVRTEETVKKLDADYLTAEAGQAAAQVHAYFQKYVGIAEMAASENDIADGISKWDGTFNNSQSQEQLWEVLKEIAGSDESVVYAWLCNLDRKEFLQSDDTYETQETFDVTSRKWYQPVVDSKETSVTGVYENVSTKDLIVTVAAPVFVKGELKGILGIDVLLETLTSELESVQVGENGYVTVFDTEDTIIYHPEKELVMSGLSESGYSENILKMVEEKKNINGLSFEQKGSGFVGAGSYLKQEGYFVLGVMPEEEYQSYIKEVMGSLIFWLLMAIVILSGIIILFSMKITGSVKKLSKAAAKIADGDLEVKTDVVTSDEVGVLAKDIDAITDRLKEYILYIDEITEVLRQIGKGNFVFVLKQEY…
MGYG000004718_00125	MKGNVFNKSQGDFKIRFKLLYKFLLGILVPLFLVFAVIVFLLSKQLTSTVKILQNNYLSAASAYAAEQVDGFFQKYFSVVETTAYSQLTKDILQNWDAKTFYGSEEYQKMKKELQSIQQSQPEDILNVALTDIKSKQILQSNGKFITPDQLDITTRAWFQRATSENKTIVSGAYIDVNTNELVVSVATPIHKNGSVAGVISIDIAMTNLSNALSQIHVGESGYIAVFDAEKGVVYHPQQDLILKDVSALGYSDNMKQVLQNKQNVKDLQYVENGETFYGSTICLDETDFTVLGVLPQAEHETYITKVQNSLFLYFFGCLLILIIVIIIIANILTRSLKKLNEIAYKLSEGELDVDVEVHGNDEVGALANNIACIVTKLKVYIAYIDEISEILGEISKGN…
MGYG000038273_02322	MKSIKTKILAMIGGIAILAMIISGVFTMKNTVKTVSKNQESISTLTTKNIVSNINEYFTRYKTIAIQMAGNTAIRNVLTNATREDYKNHSSYKDAYKSLGYVKEKDTQILNAYIASANEDLAFDSGTYLSDKGFDLKSRNYWFSKSEDIEKGFIISQPYEDSVTGNMVVTFSAPVYDLNNKEIIGVAAVDVSIEDISKQVATMDTDFKDGGYTMLISNIGQVLASKDTERVLKNVIEIGFDDKILSEIDKTTNKIIKYTENGKIRYGIVSDTRDAGWKVLLSISKDSYMALVKTSISTTLVIYLIAFLILIIAIIAVTKSLVAPIQNLMNVTEELAAGNLDAEINIESKDETGRLAESMKKLVLRLNEYIIYIDEISESLDRFSMGDLNIDLKQNYEGD…
MGYG000002627_01246	MTAATKQKKKNSRLGISGKMILNVALPTTAILLILAIIVTVSVVNTVWGLKNKDISNQMQAVYNQVTQYFDPFFVNEEFVSYQNSVQQIFSELEQSPASYRFETSPTFSRLMEDLQYADSTGGDAVQSVWVAGVKNSQVIQSDGYITDASFDVTTRVWYQLLVENPGVSILTPAYTDASTGNLVVTAAMPYHNKAGEMIGVIGIDLSLDNLMEFFSGITIGESGYVTVYDSAENVIYHPDKAVLMNSLNQVPYSDNMKKLLENNENSQVVKYQRDGTTYYGGTRFIDLYHWKVLACMPASEYLQETTVIFTILVIGFLLCIIVIAVICLIRTRALTRPLISLGVVAQNFAKGKLDSQITRSSNDEIGDLEEIFATTQSNLKSIIADIASVLHGVSNKDL…
MGYG000002964_00968	MKNLLEREHVKKLSFKGFPKFTKKKKEEDLSAKSPDGKKNFGIQAKLLVALVPIIIVVVGGIVLTVQSAVSEILLKKSDALLSANTDSVVSMVQAWMNDVTATLDMQRDTLEYITMTPDEEKAYLRHSADPDSAFPGGIYFATTAGEFVHASYVPDSGYDPREKVWYKEGLLSNSFIFGSAYQDVITGENVVSASAALHYKNGGTRGVAAADIQLGAISDIVKQVQIEQTGGAFLIDANTNMIIGHRDEALVGTLLADQSANSFYADLTRLIAGGAFGLQTCKADGKEVCMDLEQVPGCNWITVTYAPKTEILQDLTTLTTLISVIAVVAIALMIALVFILIRRIVIVPVKKLDDVASRIADGDLTAKLDHRSNDEFGTLSSNFGKTVNRLHDYVDYID…
MGYG000001571_03358	MMKKMNFSLKTKLSIIILLFSLCPLILVSAIFINFTGKSIMSEQERASNKQLEMFNSNIDSIIDELMNNTSGFANEATIKQADGSLTNYINNNGIKQMTPSKNGGVEQEIFQRFKEFGETHSNYQYVYMGVESGGYVQYPEGKMDGPFDPRQRPWYPLALNNPDKAVLGEPYYFATDDIVILGASQALKDANGNVIGVVALDMSLDKITEMVDKAGVNTKGHFIVVDKSGTIIADPSNSNNNFKNVEEAYGNELSNLILSGADFDEVEVDNKAYLVKSIESEKTNWRYVALLDKEDILSPITDLIRLEMIIISIVSLLAVLFGIITSQKISKPIKEVSEAANKIAGGDFYVQLQTKASGEVGELVDSFKRIGITLVEYKEYIQEIANVLNQIAQGNLCF…
MGYG000003708_01542	MRKLTRKVKLKKSNIALKDRIQFKLISLSAGLFFIGLVLILFILAIQIDRNAYLDFKDTAVNQLDIVENYINDFYTKLDENINMLATNPTVIKADSTITNYKNSISDVNMTPSKNGGIEQEIFEVFNQFAKTHPDSIYVYAATEAGGYVRWPQSTINKGYDPTTRDWYQDAVKADGKIIKTAPYVNSATQSMITSNVRALYNSEGKIIGTVGIDISQEVISDILGKMKIGKTGFSMLVHNCGTIMADGNNPENNYKMLDETNIEGIEKVLTDSDLEISIDGVKYVGVSSPVEGTDWVVASFTSEKELRGSSRKVIYSVVAIGIIILAGVISLMSLSIKKMIIPLKNLTDITDQLAKGNLDIDINVNSRDEIGLLAASMNTLVKRLKSHINYINEISGLL…
MGYG000001388_03727	MQFKSIRTQFLTISIIIVLLALAIVGGITCYGVTQQSKEDYINYSNEQMKIAEQAIKVFYDQIDKDINMMATHPLVMAAAESNITSYVNSLEKVQMTPSQNGGVEQEIYEVFEHYAATHPGTMYVYFGTEEGSYLQWPEVPIPVEKFYPPEKGWYKTGLNGNGAIVRTDPYLDPMSNTMITSNVRSFTDADGKLVGTLGIDVQQSVISDMLNSMKTGETGYSMIVHTSGIILADGNNPENNFKQLEEINIAGLDKLGSDDLTPFDVMIDGAKYIVNPHKVDGTDWILASLMSESELTQGANSVALMMLIVSVVMLLLTTVLITITANKITTPIKKSAQYLELVAKGDFSQEIDSRFLARKDEVGAITNAINHMKNSIKQLVNSIKSESVAIEEKVHAVM…
MGYG000106072_03299	MKRQQKSIQTRFLAFSVGILCISLIFMAGIGSVLMNRDAKQKYLINAKEQIGIVKENITNFYDQVDQNINMLATNKRILQSADKIKNYKNTDAPPNTGFSTMGGVDQEIFEILDQYAATHPATRYAYLATESAGYIGYPDTTVTSGYDPTEREWYKLGIAAKGEIIRTAPYVDLLGQMVTSNLKAIYNGEKLLGVVGIDVEQSAISSMLSEINIGGSGFFMLLHNTGVIMADGKNPDNNFKNINEVGLENLSSILDKPSENFEFDIDGATYNVYSEQIEGTDWVIASFLSNEDLYSAAKHTSLIFIYISIVMIAIMGLLVILNVRKLTKPIKQSAVHLDRFGNTDFSHPVEEKYVAQKDEIGIIFSGIKNMKDVLSKLIFRIKKESNAIADKVKNVNDS…
MGYG000006139_02371	MKKKKRGLLRALTSASNTVLSIMLILTSLVGFFTAYKYLKNGVTDSGKASLSLYASEMDSWLSQQARFTESQANAAGKLAGYSGGWANNDDFIDSVMTLNSSLLDCYTAYEDATLFMAVTDTTTLPEGFDATTRGWYQDAKTKGATVFTSPYIDTATGNMIITVASPIYENGEFAGVFGCDITLEALMDILGNMKISENGYAVLVDNENKFMAHGGNALYSPHIDNGAAVITDVSSVQGDYEKVLSNAVPDSVYFDKNKDHDGKSKYFAFTKLPSTDWSLGYVIPTGDVSSQLTGNAIFFVVLCVVLIIIGDGVVILVSRKQTKPLKEITKIAERMADGDLSASFDYSANDEIGKLINSLAVSTGVTQHYLNDISSKLESLSQGDFTVEVTEDYIGDYI…
MGYG000193984_01227	MNRSKKSRGLIRSIVISVIITIAAALVLLSVIGFAASYAKVKNGVRGEAEQSISVYKEKIDGWLTEQAEFCASQANAAGNLVPAAGNRRFNDKFIDSAMTLNDALLDCYTVYKDKGLYMAVTDTSTLPEDFDATSRDWYKKSFDTNSTIITAPYIDTATGTMIVTVASPIYENGNAVGVFGCDITLDYIIDLVSEMQLTENGVPVLIDGNGNIMLHGNDALSPRLENGEAVITSVNDAGGDYGAVVSALSDGIYMDKNKDFDGTEKYFLFTKLSSADWTIGYVCPKNDIDGSLNGLAVIYIILNLVFLAGGTAAVTAVVKAQLKPLKQINLAAEKIAAGDLSAQFDYSSDDSVGTLCNNFARCTDMTRRYISDISEKLDRLADGDFTVTVTEDYIGDFA…
MGYG000109477_01471	MVNKMIKKKIGFDKRILFYICAVMVILQVLVMGVGYGISDKIVGDEQREKIVAEMQIYANGLDSWIKDKENGLYLVGQAVADYGLDRNETMKALNDRKSLDSSIMENYVCFPNDDVIFASGIDVPEGLIVTERDWYKAAVAADGKMICTDPYIDASTGSLVVTVAKIIKKGSEIFCVVGADVTIDELVAKCSEFKIYDNSYTFLVSTAGDFIVHENTEFLPNAADGEAKFVNIADVPQYSGKNITADSVVKIKDYNNKTVMVCTSPLSNGWQLGYSIDYREYSRSLRMLRTVYIAIFVPAILAVLFGGSFILKKCLKPVKSIHKAIISMENGDLSYAPDYFGDDILGTLCEALAKTNTALKGYVNDISVNLENMANGNFNVRFSADYVGDFSSIKGSIE…
MGYG000133027_01606	MKKKTFGFDKKILVCICAIMVILQVLVTGVGYAISDKIVGDEQRGKIIADMQVYANELDSWIYDKDEGLNLVGRSVADYGLDRNETMKALNDQKALDSSIMENYVCYPNEDVVFASGIPVPEGLIVTERDWYKDAVSADGKMICTDPYIDANTGSLVITVAKIIKKGTELFCVVGADVTIDEFVAKCSEFQIYDNSYAFLLSTTGDFIVHENADFLPSTVDGAAKSVNVSDVPQYSGNEFVPNTVFKTKDYNNKTVMICTLPLSNGWQLGYSIDYREYSRSLRMLRTVYIAIFVPAILIVLFGGSFILKKCLKPVKSIHKAIISMENGDLSYAPDYFGNDVLGVLCEALAKTNTALKGYVNDISTNLENMANGNFNVQFSADYVGDFSSIKGSIEGIAS…
MGYG000003496_02058	MKAKKQMPFNKKLILSMLLIIMAVILVIAGCSYFIIRNNTDDRINREISATLSAKSKEFDKWVIEQQNTIAYYGDSIQYNNFLTSKTDQELEAFLAGKKTEYVMDYYVVRPDGKTVFASGFQLPDDFDVTARDWYKATLASNGAMTCTSPYIDNNTGKLCITISKAYYDSGNQLAFVMGADIYADYLAEITSDISIFEKAYPILTDNNFNIIVHNNPEYAMSVGEDGNAKITNMRDIPAYSSMVSRMESGDFSAVTTADYDGGRKYFILSQISSTGWYYIYAVNSSEYSNQMLPLIISMIIVFVIDIVVSSIVITLLVKRLMKPVDELKTAAENMKEGKLDYSPTYFADDSIGELCTGISETNKVWTGYINDINENLDKLSCGDFDIGFSGDYVGDFAE…
MGYG000051272_01279	MGTLKKKMAFQKRLMLGVTVVLAVMLFIMMFVSYLTVQVTVDKQVNSRIEAALSEKSSEFDRWIEQQEANVSYYADSIIYNDYLKTKTSQEITDFLNTKKNSQVMDYYVVKNDGSVIFASGSVLSDDFDVTQRDWYKMAMENKGEFVFMPPYVDYNTGKLVTTVAKSYFDESGSLEFLLGSDIYVDSLTEIVSQVNIFDNAYPILTDGNFNIIVHKNSEFMPNLTDDGSDTMTNLAEIGAYSKLASRLSADDLSYITCRDYSGSSTTFVPVKIESTGWYYIYALRRTEYLLQTTRFAVNQLIIFFAAVIVVSITMKVLVAKLLKPIQELKSAADNMREGNLSYTPSYFANDSISHLCESLADTNAVWRRYIDDISNNLEKISHGDFNIEFNGEYVGDFA…
MGYG000048236_00464	MFGITAVIILLLTYFTSITNAINSKHSIFVAQTSKSASDITAWFDKQCFMMDNLAKAVDSGKCDADNFDKAYGFLADMQTVSDEVYVFYIGKSDKSSVFSDGWDAAAENYDPTDRDWYTKAVEAKKTVFSDPYIDVKTKELVITVSKPIFHDNGDISVVAADIFVTSVIDIAKSNVNGGYYPILIDAAGDIVVHRNDAYLPYVDNDESEHYTKASDTSIAAIVGNENGRIYTGTDENGQLSIYAKENVGDYGWTIIYAQDTYTFYFSEMWLVIIFISVLVILTVISTIVLNIQINHKLKPMSEINKAADSMKNGQLSYKSGYRKNDEIGSACLAIEEANGMLKSYVSDIDRKLGLMADGSFNNGITLQYNGDFADIKASMIKIQSALKDTLTQIETAAG…
MGYG000186196_00147	MKKASSAAAKKNNGIQRSLRHCVELVFCITAVMILLLTYFTSITNAINSKHSIFVAQTSKSASDITAWFDKQCFMMDNLAEAVDSGKYDADNFDKAYGFLVDMQSVSDEVYVFYIGKSDKSSVFSDGWDAAAENYDPTDRDWYTKAVEAKKTVFSDPYIDVKTKELVITVSKPIFHDNGDISVVAADIFVTSVIDIAKSNVNGGYYPILIDAAGDIVVHRNDAYLPYVDNDESEHYTKASDTSIAAIVGNENGRIYTGTDENGQLSIYAKENVGGYGWTIIYAQDTYTFYFSEMWLVIIFISVLVILTVISTIVLNIQINRKLKPMSEINKAADSMKNGQLSYKSGYRKNDEIGSACLAIEEANGMLKSYVSDIDRKLGLMADGSFNNEITLQYNGDFA…
MGYG000217358_01172	MNKASSAAAKKNNGIQRSLRHCVELVFCITAVMILLLTYFTSITNAINSKHSIFVAQTSKSASDITAWFDKQCFMMDNLAEAVDSGKYDADNFDKAYGFLVDMQSVSDEVYVFYIGKSDKSSVFSDGWDAAAENYDPTDRDWYTKAVEAKKTVVSDPYIDVKTKELVITVSKPIFHENGDISVVAADIFVTSVIDIAKSNVNGGYYPILIDAAGDIVVHRNDAYLPYVDNDESEHYTKASDTSIAAIVGNENGRIYPGTDENGQLSIYAKENVGDYGWTIIYAQDTYTFYFSEMWLVIIFISVLVILTVISTIVLNIQINHKLKPMSEINKAADSMKNGQLSYKSGYRKNDEIGSACLAIEEANGMLKSYVSDIDRKLGLMADGSFNNEITLQYNGDFA…
MGYG000274974_00473	MTAVNTMPIISTKAYGFLADMQTVSDEVYVFYIGKSDKSSVFSDGWDAAAENYDPTDRDWYTKAVEAKKTVFSDPYIDVKTKELVITVSRPIFHDNGDISVVAADIFVTSVIDIAKSNVNGGYYPILIDSAGDIVVHRNDAYLPYVDNDESEHYTKASDTSIAAIAGNENGRIYTGTDENGQLSIYAKENVGDYGWTIIYAQDTYTFYFSEMWLVIIFISVLVILTVISTIVLNIQINHKLKPMSEINKAADSMKNGQLSYKSGYCKNDEIGSACLAIEEANGMLKSYVSDIDRKLGLMADGNFNNEITLQYNGDFADIKASMIKIQSALKDTLTQIETAAGQVSEGSAQLAAGAQELSNGAAMQAGAIDTLSSNCELVSGNVKTTADNANRANVIVTE…
MGYG000114451_01443	MKKASSVNKKNNGIQRSLRHYVELVFGITAVMILLLTYFTSITNTINSKHSLFTAQTSRSASDMTSWFDKQCFMMDNLAEAVDSGKYDADNFDKAHDFLADMQSVSDEVYVFYIGKSDKSSVFSDGWDAAAENYNPTDRDWYTKAVEAKKTVVSDPYIDVKTKELVVTISKPIFHDNGDISVVAADIFVTSVIDIAKSDANGEFYPILIDAAGDIVVHRNDSYLPYVDNDESEHYTKASDTSIAAIAGNENGKTYISTDENGQLSIYAKESVGDYGWTIIYAQDTYTFYFSDMRLVITFILVLAILTVISTIVLNIQINHKLKPMSEINKAADSMKNGQLSYKSGYRKNDEIGSACLAIEEANEMLKSYVSDIDRKLGLMADGNFNNEITLQYNGDFAD…
MGYG000050866_01394	MPIISTKAYGFLADMQTVSDEVYVFYIGKSDKSSVFSDGWDAAAENYDPTDRDWYTKAVEAKKTVFSDPYIDVKTKELVITVSKPIFHDNGDISVVAADIFVTSVIDIAKSNVNGGYYPILIDSAGDIVVHRNDAYLPYVDNDGSEHYTVLRRLSEMRTEGYIQAQMKTVSFQSMQRKTSATMDGQ
MGYG000003858_01159	MKNKSIKKDLSALVLIIFGISCLILAAICVTSSSSSIIKRKNASFEQTTVIRSQQMAEWFSVQKRMLDELAISLHSNGYDAEKFDSAVSHLADMTAMDSNIYAIYMGRADKSCVFSDGWDAAAENYDPTERDWYKDAVNADSAVISAPYVDAESGKMVITVSEPIKDSGGKTTAVVAADIFVTSVTDIAESSSDPDSYPILIDSGNNIIVHKNPDFLPSVGGDGSDVITSADNMLKSGTIPDETLFTAVDYDGTKTVFAKADIGETGWKYLLAVPYSVYYSETTKMTFGYALIFVVFLIVDTIVISRAVSMKLKPLGELESAAEAMTAGNLGYTSRYRSNDEIGRACIAVENANRMIYGYICDIDENLSAMADGSFDRDIDIEYIGDFARIKDSLIKIR…
MGYG000003421_01286	MKRKSLMKSILSSSIGMLVCVVVVVSSIFSTLVNYRYFVSVKQDFYHTVSAESNEMSEWITKHITIAENLALSAVTEDLRGDSLKNYLQQCVINTSDSIMDCYLAWEDEAPSLKAAYFEPTDDFVPQDRGWYKQAVSTGSAIITDPYIDYYTGKIVITIATPIISDGKTLGVCGMDIDITELVDLTNNIRLDQNGYAVLVDSSDNVVIHTGSADWSHHLDGEDEKVTALTDISPRFADVIASAATGETCQYNDYDGKKRFFSAVALGDIGWKVIYAADYAENFSVIVSNIIILLLLAFAGMIAGIAFISVKFKKRLSPMPQIEKIVGDMANGMLDHTYPEIRVNDEIGAIVSTLETTNSSLKNYISEIERRLSAMADGDFTAKSEVEFIGEFTAIGESL…
MGYG000237187_01181	MAATLLITAVCSCVFLASTSQNRIMRNAASVSDYAHQINAWLEKESQRVSDVAEEIGYQNYDTTARDSLYPYLVDCIERMPEMFAIYVCPDNYSSFSDGWIPDADYTIVDRQWYQDAAASDGAVIIEPYIDALTGEMVITIAKAFRRDGSVSCVVAADMFLTGAQEIVAGFSSDESGYPILTSSGGNIIIHSDSSLMPWVDDQGNEHFTEYSSTVRNVSGSTTDNGTTASTLTDYDGVARCEISADIPAAGWKFSYAMNSSELTRDVTNIIIIFGVLIPVIITAAAIVCTIVVKRCFRPLAAVSAAAQRMTHGLSVKFDYMADDEIGSVCRIIEQTNDTLHSCIADISAHLDEMSRGDFTNFVTLEYAGDLAPIKTSLNRIISELGNVFSAISEASGAV…
MGYG000052396_00331	MAATLLITAVCSCIFLASTSQNRIMRNAASVSDYAHQINAWLEKESQRVSDVAEEIGYQNYDTTARDSLYPYLVDCIERMPEMFAIYVGCLDNYSSFSDGWIPDADYTIVDRQWYQDAASDGAVIIEPYIDALTGEMVITIAKAFRRDGSVSCVVAADMFLTGAQEIVAGFSSDESGYPILTSSGGNIIIHADSSLMPWVDDHGNEHFTEYSSTVRNVSSSTTDNGTTTCTLTDHDGVALCVISADIPAAGWKFSYAMNSSELTRDVTNIIIIFGVLIPVIITAAAIVCTIVVKRCFRPLAAVSAAAQRMTHGLSVKFDYMADDEIGSVCRIIEQTNDTLHSCIADISAHLDEMSRGDFTNFVTLEYVGDLAPIKTSLNRIISELGNVFSAISEASGAV…
MGYG000081374_01126	MRNAASVSDYAHQINAWLEKESQRVSDVAEEIGYQNYDATARDYLYPYIVDCIERMPEIFAIYVGCQDNYSSFSDGWITDADYTIVDRQWYQDAAASDGAVITEPYIDALTGEMVITIAKAFRRDGSVSCVVAADMFLPPAGSSAMR
MGYG000098278_00298	MKKLTLRARITITSIILMAATLLITAVCSCIFLSSTSQKRITENAIATVNNYSHQITNWIENEARRVSDVADEIGYQHYDTSNRDGMYPYLADCINRMPEMYAIYIGCPDNFAVFSDGWEVPADYIITERQWYIDAAASECAVVTEPYIDAESGQVVITIATALRRDGDVSCVIAADMFLTGVQEIIAGFDNSLTGYPILTSSSGNIIIHSSSDLMPYVDDQGSQNFSA
MGYG000122129_02039	MVKQNSRTIKAKITGFFGRNLLIATILIALIVGAVSTVLIVTKSNSLKNYQADSMVQGTTGWFNEQIGRVNLIAQTLAYEDYIGSRYDESEAFLADFIKENEAAYVYYFGLEDDRCIFSDGWKVPADYKATERDWYPDAFANPDKATVSAAYVDAETGRIVVTIAKAIVKDGKAAGVFAADFFVDDLIGMADDLSSASSFAILVDKDGTILTHKNSAYVPSVDADGKMISTGYKDINIPDRLIKPSGRTDAFSGDFYVSEYISDAGMTVIFDTSFFSFFGGLIIFYAICIILIVTTYLITTTRAKKLLSSSLKPLEELSQVSDDMQNGKLDYRTDNDSGDEVGTLCVAIERSNKAIKGYIDDISSKLSDMADGDLTVSVDGDYAGDFAPLKESINNIVA…
MGYG000176338_00791	MGTKNNKSIKAKIARFFGRNLLITSILIALIIGTASTALIVTKSNKLKNYQADSVVQGASGWFGEQIGRVNLIAETLSYEDYVGSRYDESEAYLADCIKENEAAYAYYFGLNDDRCVFSDGWEVPADYKATERDWYPDAYADPDKAAVSAAYVDADTGRIVVTISKAIVKNGKPVGVFAADFFVDELISMAESLSSSSAFAILVDKDGTILTHKNSSYVPSVDADGEMIATNYKDAGIPDKLVKPEKRTNVFSKDFFVSEYIDNTGITVIFDTSFFSFFGGLIIFYAISIVLIVVIYLFTTRRVKKVLTVSLEPLDELSQASEDMKNGKLDYATTNDSGDEVGSLCVAIEQSNKAIRGYIEDISGKLKNMADGDLTVTVDGEYAGDFAPLKESINNIVA…
MGYG000003648_01282	MAMRNTTNSTNSLKGKITNLFGKNFIFTTVTVAVVVGIIATFIIISRSNVTRNIEANGVVQGVTGWFDAQIGQVSVIAETLAYEDYIGARYDESEAYLADCIKTNSAAYAYYFGLTDDRCVFSDGWPVPADYKATERDWYPQAFTNPDKPYVCPAYVDADTGRIVITISKAIVQDGQAKGVFAADFFVDDLINMTDDLTNNNSFAMLVDCDGTILTHKNEKYMPSADENGDMIATKYSDIKISDSLFAPESRKSAIGAGDVYTSEYIESADMTVILATSFFSYIDGLLAFYLVSVILIIVIYFATIKKVNKVLVDSLAPMENLVNATGDMKNGKLDSISVRAGNDEIGELVNAIEQSNAAIRGYIGDISVTLQKMASGDMTSEISREYMGDFKPLKDSI…
MGYG000003517_00384	MKREKKGLDTSIQKKMVQLFGTSFLITTVLIALVTGVVASALIVTRNNQVKDASADAVVRGTSGWFDAQIARVNLIAQQLSYEDYVGTKFNESEAFLADCVLENPAVYAYYFGLEDDRCVFSDGWEVPADYKATERDWYPDAFANPDEVSVSAAYVDADTGRIVITISKAIVQNGKAVGVFGADFFVDDLINMANSLSSGSSFAILIDKDGTVLTHKNAGLLPTTDANGDMVASTFEDAGIPKSLIAPAKRTNRILNYIYTAESIPSAGMTVLFATSLIQYFGGLILFYLVSIALIITIYLVTTGKVRRVLTTSLSPMGNLVSVSRNMECGKLDYVSDYHSKDEIGSLCNAIEKSNTAIKGYVADISEKLSGIAQGDLTVSVDKMYAGDFAPLGESIND…
WP_044926944.1	MKSIRTRLTLFFLLICVGCLAIAMAVSSIFSRSALTDTNDRLHEQQAEYYASMIDSWLQENTGDVDAACTFLEAKSLIDEVTIRPVMEQYTNNNVNAINVNVGFENKLFIDGTGWKPEAGWDCTGRPWYTDAKAAGGEKYFGDPYVDAVTGELIISVSKMFHTGSDMEGVVNMDLKLSTLFDMMNEITDTSDGSYSFIYNENGAILMHPNSEFISTGENVVNVSDLIGGAYEKAMTSQRAFTDYDGKAKYLKAATVAGSGWKEVLVTPVAAYNSAANEMLMVLVVVTVLSSVIAAVLVILYA
MGYG000260406_00041	MKSIRTRLTLFFLLICVGCLAIAMAVSSIFSRSALTDTNDRLHEQQAEYYASMIDSWLQENTGDVDAACTFLEAKSLIDEVTIRPVMEQYTNNNVNAINVNVGFENKLFIDGTGWKPEAGWDCTGRPWYTDAKAAGGEKYFGDPYVDAVTGELIISVSKMFHTGSGMEGVVNMDLKLSTLFDMMNEITDTSDGSYSFIYNENGAILMHPNSEFISTGENVVNVSDLIGGAYEKAMTSQRAFTDYDGKAKYLKAATVAGSGWKEVLVTPVAAYNSAANEMLMVLVVVTVLSSVIAAVLVILYAGSITKPIMKIQKQINHLQELNLKEIDIKENRQKDELGRMNHDVLELQKTLGHIITADGRLLHEFVRAV
MGYG000095910_00051	MKTGEEQRRTWGLKSIRTRLTLFFLLICVGCLAIAMAVSSIFSRSALTDTNDRLHEQQAEYYASMIDSWLQENTSDVDAACTFLEAKSLIDEETIRPVMEQYTNNNVNAMNVNVGFENKQFIDGTGWKPEAGWDCTGRPWYTDAKAAGGEKYFGDPYVDAVTGELIISVSKMFHTGSGMEGVVNMDLKLSTLFDMMSEITDTSDGSYSFIYNENGAVLMHPNSEFISTGENVVNVSDLIGGAYEKAMTSQRAFADYDGKAKYLKAATVAGSGWKEVLVTPVASYNSATNEMLMVLVAVTVLSAVIAAVLVILYAGSITKPILKIQKQINHLQELNLKEIDIKENRQKDELGRMNHDVLELQKTLGHIIQQMGDSSTNLSEQYNIVDSSVSTLLDNNVYV…
MGYG000000626_01207	MKSIRARLTVFFSIICIGCLLIAMVVSIVFTRSSLTKTNDRLYEQQAAHYASRIDSWMQENTRDVDAACAFLSAQTEINDAVIRPVMESFTSHNENAGDINVGFENKQFIDGTGWYPDADWDCTGRPWYTDAKAAGGEKYFGDPYVDAITGEMIISVSKSFQMASGMEGVVNMDLKLGTLFDMVNSMRDDSEGSYGFLVNANGMILMHPNTDYMATDEQLTTISDINNGAYEAALNSGKEFMDYDGGTKLLQSAVIDATGWQELLVTPLQSYNKAVNEMVQILTIVAVIAALIAAVLVILYTGVITKPIAKIQKQINTLQDLNLKEIDITEIRQKDEIGRMNHGVLQLQQSLGNVIRQMGESSEVLSVQYDNVYQMVDHMMGDNTDLRTMLDQILQAIS…
MGYG000004169_00246	MQSIRVRLTVFFSLICVGCLLVSMLVTGITTKNRLTQSNDDLHGTQVEYYAAMVESWLQESTHDVDAACTYLEAQKTIDDALIRAVMEQFTKNNPNASDINVGFENKEFIDGTGWYPDAGWDCTGRPWYTDAKAAGGEKYFGGPYVDAVTGNMIISVSKSFKTASGLEGVVNMDLMLSTLFEMMNQMVDSSDGSYGFLVNGEGIVLMHPNSEYMASEDAQYSTADILDGAYEKAMNTGAVIKDYDGENKYVKVGLVEANGWKEVLVTPVSSYNQVIDSLVRILLLITLASAVVAAVIVVIYTGTISKPISEMQKQIEHLQNLNLKDINLKESRHKDELGKMNHAVLKLQKILSDIIQQMDHSATRLFEQYNSVNESVSHLIADNSVVKNTIDEILCAVS…
MGYG000002464_02827	MMKSIRTKIISIFLTASVLFLVVALGIAAKLSYDDMEAANKKTARQTAALYGTEIEGWLRTEAAVLDSVKSIMESKNPPNEETIFLYLSKLREHQTTITDIYVSFENKVHINGSGSELPADYDCTSRGWYKSAKEQNARIYQSPYLDALTGEMVITIAQPFEINGSIAGVVGMDLNIQNLLDIINGLIDTSDGSYAFLLDSENNFILHPDSEFTPTEERAVNLSEALSGNYEAGMGSFTPITDYDGAQKYLESCKVATNGWTVVLVTPTAAYIQQTKELLATFGYLILAVIAVIALISVLIGNSIAKPIEMSSREIGKIQNFELDSAENDHSWEHYQKRRDEIGKMVQSVKLLRKNLIEIVTNLKMTSDVINTKSNEIGSVIDTNQSSLDTVVRTINEI…
MGYG000125052_00105	MKSIKSKIIAIISIVCIVSVGLCSSISYYFSYKAIMKEATNKVSMASQKYSEIIEGWLLTKTKFLNSMLLDVQYNNKYDKNYLENYFRLQAEANKDVINIYAGFNNKEFMSVDGVKPSADYDCTQRPWYKDTVNKDGVTYSSPYVDAITKKMVITIAEPIKKDGKLIGVLAMDITLDYIKNSVEKATPVEKSYGFLLDANNNFIVHPNKEFQPKDGQSYNIKEVMNKELEELASLDSKSNKALILKDFDNEKKVFTRTVIPSAKWSIGFSVPLSEFKKPLNSIIISFISITILCLIGATLFAIYSAKKISDPILKITELVDQTKGLDLKDNNNYDYINSYKDEIGVIGKAVIYLREELRNIIEELKISSNNVLKYSQSINESTGETVQSIEAISKTVDE…
MGYG000118110_01741	MKSIKSKIITIISIVCIVSVGLCSSISYYFSYKAIMKEATNKVSMASQKYSEIIEGWLLTKTKFLDSMLLDLQYNNKYDKKYLEDYFRVQAKANKDVINIYAGFSNKDFMSVDGVKPSADYDCTQRIWYKDTVNKDGVTYSSPYLDAITKKMVITIAEPIKKDGKLIGVLAMDITLDYIKNSVEKATPVEKSYGFLLDKDNNFIVHPNKEFQPKDGQSYNAKEVMNKELEELTSLDSKNNKALILKDFDNEKKVFTRTIIPSAKWSIGFSVPLSEFKKPLNNIIISFISIAILCLVAGTLFAIYSAKKISDPILKITELVDETKSLDLKDNNNYEYINSYKDEIGTIGKAVIHLRKELRNIIEELKNSSNNVLKYSESINEATGETVQAIEAISKTVDE…
MGYG000038748_00380	MKSIKSKIIAMISIVCIVSVALCSSISYYFSYKAIMEEATNKVSMASQKYSEIIEGWLLTKTKFLDSMLLDIQYNNKYDKKYLEDYFKLQAKANKDVINIYAGFNNKDFMSVDGVKPSADYDCTQRTWYKDTVDKDSVTYSSPYLDAVTKKMVITIGEPIKKDGKLIGVLAMDITLDYIKNSVEKATPVEKSYGFLLDKDNNFIVHPNKEFQPKDGQSYNVKEVMNKELEELASLDSKSNKALILKDFDNEKKVFTRTIIPSAQWSIGFSVPLSEFKKPLNNIIISFISIAILCLVAGTLFAIYSAKKISDPILKITELVNQTKSLDLKANDNYDYINSYKDEIGTIGKAVIYLREELRNIIEELKNSSDGVLKYSESINEATGETVQAIEAISKTVDE…
MGYG000124157_00277	MRSIKSKIIAIISIVCILSIGLCSSISYYFSYKAIMKETTNKVSMASQKYSEIIEGWLLTKTKFLDSIILDIQYNDKYDKKYLEEYFRLQAKANKDIISIYSGFNNKEFRSIEGVPPTQNYDCTQRPWYKDTIEKNEVMYSSPYLDPNTKKMIITIAKPIKKDGKSIGVLAIDITLDYIKNSVEQATPVEKSYGFLLDKDNNFIVHRNREFQPKDGKTYNVKEVMDKGLEKLASLESKNSNALTLKDFDNEKKVFTRTIIPSSKWSIGFAVPLSEFKKPLNNIIISFISIAILCLVAGTLFAIYSAKRISDPILKITELVNETKSLNLKDDYNYDYINSYKDEVGIIGKAVIHLREELRNIIEELKNSSNDVLKYSESINEATGETVQSIDAISKTVDE…
MGYG000138818_01442	MLLDLQYNNKYDKKYLEDYFRVQAKANKDVINIYAGFSNKDFMSVDGVKPSADYDCTQRIWYKDTVNKDGVTYSSPYLDAITKKMVITIAEPIKKDGKLIGVLAMDITLDYIKNSVEKATPVEKSYGFLLDKDNNFIVHPNKEFQPKDGQSYNAKEVMNKELEELTSLDSKNNKALILKDFDNEKKVFTRTIIPSAKWSIGFSVPLSEFKKPLNNIIISFISIAILCLVAGTLFAIYSAKKISDPILKITELVNETKDLDLTSRNNYETIALYKDETGIIGRAVIDLREELKNIVEELKKSSKDVLKYSEIVNGATDETVQSIEAISTTVDELAKGSVDQAKDAQNGSEKLFSLAEEIKITHNSTNLVKTYSLETKENSQNGILSMEETIDKFKENNRV…
MGYG000084760_03194	MKSIKSKVLFIISIVCIVSVALCSSVSYYFSYKAIMKESTNKVAMASQKYSEIIEGWLLTKTKFIDSMVVDVEYNNKYDINYLKKYFREQAKGNKDIICIYAGFNDNKFASSDGWVPSADYNCSERDWYKEVIQKNGISYSSPYIDETVNKMVVTIGKPIKSSGKVIGVLAIDISLEDLKNIVQRATPVENSYGFLLDANNDFVVHANKDFQPNEEKKFNVTQVMDGSLKDIGSLNSSSNKVLMLKDYDKKEKVFARTMIPSAKWSIGFSVPLSEFKKPLNNIIIAFISITILCLIGATLFAIYSAKKISDPILKITELVNETKSLDLKDNNNYDHINSYKDEIGIIGKAVIHLREELRNIIEKLKISSNDVLKYSQSINESTGETVQAIEAVSKTVDE…
MGYG000118110_01740	MKSIKSKVLFIISIVCIVSVALCSSVSYYFSYKAIMKESTNKVSMASQKYSEIIEGWLLTKTKFIDSMVVDVEYNNKYDINYLKKYFREQAKGNKDIICIYAGFNDNKFASSDGWVPSADYNCSEKDWYKEIIRKNGISYSSPYIDETVNKMVVTIGKPIKSSGKVIGVLAIDISLEDLKNIVQKATPVENSYGFLLDANNDFVVHSNKDFQPNEEKKFNVTQVMNGSLKDIGSLDSSNNKVLMLKDYDKKEKVFARTMIPSAKWSIGFSVPLSEFKKPLNNIIIAFISITILCLIGATLFAIYSAKKISNPILKITDLVNETKNLSLKDNDNYDYINSYKDEIGIIGKAVIYLREELRNIIEELKISSNDVLKYSQSINEATGETVQAIEAISKTVDE…
MGYG000113359_00720	MKSIKSKIIAIISIVCIVSVTLCSSVSYYFSYEAIISEATNKVSMASQKYSEMINGWLLGKAKLMDSMVVDFQYNNKYDQKYIYEYFQSQLKNNKDVIGMYVGFEDKKFISGNGWIPTKDYDCRERDWYKEAIKKNGIIYSAPYIDKKFNSMVITVAKPLKKDGKIIGVVGMDVVVDYLKDLVQKATPVKNSYGFLLDNNNDFIVHPNKEFQPKDEKVVNVAEIMNGKLKDLAQLDSSNNEVLKSKDYDNKEKIFTRSKIASSNWSVGFSVPVEEFKKPLNSIIIGFISVIVISLLAAIYFAIYAGKKISDPILKITDLVNQTKDLDLTSKNNYETIALYKDETGIIGRAVIDLREELKDIVEKLKKLSKDVLKYSEIVNGATDETVQSIEAISTTVDE…
MGYG000217995_03068	MKSIKSKIVTIIAIVCIVSVALCSSISYYFSYKAIMGESTNKVSMASQKYSEMINGWLLTKAKLMDSMVVDFQYNNKYDQKNIYSYFQSQLKDNKDVIGMYVGFEDKKFISGNGWIPTKDYDCRQRDWYKEAVKKNGVIYSAPYIDKKFNSMVITVAKPIKKDGRIIGVVGMDVVVDYLKTLVQKATPVKNSYGFLLDSNNDFIVHPNKEFQPKDEKVINVSKIMDGKLKDLAQLDSSNNKVLKSKDYDNKEKIFTRSKIPSSNWSVGFSVPVEEFKKPLNNIIIGFLSVIAISLVAAVIFALYAGKKISDPILKITELVNETKDLDLTSRNNYETIALYKDETGIIGRAVIDLREELKNIVEELKKSSKDVLKYSEIVNGATDETVQSIEAISTTVDE…
MGYG000127175_05772	MKSIKSKIVTIIAIVCIVSVALCSSISYYFSYKAIMAESTNKVSMASQKYSEMINGWLLTKAKLMDSMVVDFQYNNKYDQKYVYSYFQSQLKDNKDVIGMYVGFDDKKFISGNGWIPTKDYDCRQRDWYKEAVKKDGIIYSAPYIDKKFNSMVITVAKPIRKDGKIIGVVGMDVVVDYLKTLVQKATPVKIVMVFIR
MGYG000001497_00503	MKSIKTKLTLIISMLCIFSVVLCSSLTYYFSYNTVMNESSQKISMASEKYGDIIEGWLKAKAKLIDSMVVDLEFNDKYDDKIVYDYFQSQLKSNKDIVGMYIGFQDKKFISGNGWVATEDYDCTQRDWYKEATQKDRVIYSSPYIDKKFNTLVITIAKPVKKDGKIIGVVGMDVVVDYLTKLIKKATPVKNSYGFLLDKNNNFIVHPNKSFQPTSEKSYNMEKVLNGKLKKVVKLNSKGGNVERLNDYDNIEKIFTRVIIPSSNWSVGFVIPVSEFKKPLNKIIISFIVVCIISLIISIIASLRSSSRISKPILKTADIINKTKELDLSYNNNYEDIINNNDEIGLMAKATLDLREKLRNIVESLKQSSENVLNNSKGLDMSTGEMLRFIETISETVDG…
MGYG000004667_04611	MKNIKTKVILLVVAVCFFSLLCSSTISYYLFYKTTVVESKDKLRVLSEKYAETIDKWMANQGNFVNETAENIEFNNNYDSTNLLKYMKVKAESNTDIMDIYFGFQDKSFVDEDGWIPDNDFNCTERVWYKDALKSDSVIYSDPYIDSETKKLVVTVAKSIKKDGAVIGVLGTDINMESISNEVQKAQPINNSYGFLLDEKDEFVIHPNKEFQPSADKLKNIRDVLSGSLSSMVGKGSSESNVVKLKDYDGINKYFAIAPITSSKWTMGIAVPNAEFLKPLTGLIISFIAMFVFLMIIFSMVALYFASKISRPISLVTNLINKTTSLDLEMKKEDEFEKLLQNEDEIGIIARAVTSLRKELRETIEVLKEKSKELLDHSEGIAASTDETLQGIQGISETV…
MGYG000000125_01318	MKSIKNRITFSMLSLIIILLLCSLIGAYFISRNILVRQYEYNMSLSSQKYSEIVNGWLDKQTTIFNGIVTNMYDNNIVGDNKKSLEYFKEKLKSNPDISDLYMGLPNRTILDGSGWIPPSDFDSTTRQWYKDAIAKNGYSYVAYYDMVTKKMVVSISVPVVKGGKTIGVVSEDIKMNSIVDIIDKAKPLKNSYGYLIDDNGNVLVHPSKDLSAKGDKLKNINDFMQGKYKSIVNVQNKLADIKDYDGINKYFSSSKIKISNWTVGFAVPKSEFTKDLHSLVIMGIAILAVCIAAAVVVSRHMAVNISSPIDNIRYVIGELGKLNFKYDSEKLDEAIKNKDEIGSIAEDVKVLSGSLVAAVNDIRCSSDNIFEYSSNVSQALNETSKSIENVSKTTEEMA…
MGYG000003139_00479	MKGLKAKMIYFVTFISMLCMIILLTISYKISYSSLHEEFKGKSVETTKKYSEEFDKWLGIESNNLIEMAKNINHFKIYDYNKLQQYLAFQLKDKESTSSDIYVLFPNNKMVSGAGWVPDKDLDFRERDWYKEAINKKQVFFSNPYFDPAFEKIVGTISYPIIDNNKVICVLAADITFDSITNEVKKAKVSEESYGFLLDSENNIVVHFNKDYNPDGKTTKNLSEIANGNLKNLSDNIKSNNQGFEKNIDYDGENKFFTYNKLSTADWTFVIAEPTHVLKDKLNNLLKGFTIALIISILICVFSVYFLVSKLLKPIKELTNYTKYISEGNLDKSIIIKAKDEIGELGSKFNDMLNSLKNMVLNINTVYSDVIDSSHGLNLKASSLGNISKEISDAMEEIA…
MGYG000002375_02386	MKGLKAKMIYFVTFISILCMAVLLSISYKISYASLHEEFKGKSIETTKKYSEEFDKWLGIESTNLMEISKNINHFKIYDYDKLQQYLAFQLKEKKSTSSDIYALFPNNRMVSGADWIPDKSLNFRERPWYKEAIKTKQVFFSNPYFDPAFKKIVGTISYPIMDNGNLICVLAADIHFDSITNEVQKAKVSKESYGFLLDGQNNIIVHLNKDYNPDGKTTKNLSQIAEGKLKTLSDNIKNNGEGFEKYVDYDDESKFFTFNKLSTVDWTFAIAEPTHVLKDKLKDLLKGFLIALIISIVISISSVYCLVSKLLKPVRELTDYTKYVSEGNLDKNIIIKAKDEMGELGSKFNDMLNSLKNIVSNINTVYSDVINSSHDLNSKASSLGDISKEISQAMEQIS…
MGYG000001473_00406	MKSIKSKIVIFCCIICLVSIFAVSFMNYRTSSRHIIDGQLGSLEEAGNRYGKEIDGWLRVQGKIIEEMEQDLKYQDNQKADKKDDEKNEKDEKDEKDEKDKKDNIYGPEYLSKYFKYKNDTNPDIIEYFMGLPEENKLVTHLGYIPIPDDYNVREKDWYIRADESNGVALSKPYVDVEHEKVVVTMGKAIKENGKTKAVLCSDIFIDHLMDITSKAKPLKGSKGFLIDDDGNILVHYNKDFMYSKEKGFTKATDVMGKEIDKLIKNKDGKKNIEIIKDYDNVDKYFLTVPIEYSNWTIGFSIPVKEVEQPLNSMVTRSLIIGIILSVIAIVFSYIMGGNISKPIVKATTSAEAIADLNISEDINDEFLNMKDEVGDLANSFQKTTDSLRTFVKEVAESS…
MGYG000002818_01682	MKLKGKLLMFTTSICIISILLISIINYSVSIKKLEQEINENVILEAHHTAQEVDGWIALQKNTLGSILNLILYNDNHEGDYMRGVVTKITADNPGNTYYITYSNKETYFPIGVSVSPDFDGTTRPWYTGAMETQDFYITEPYIDAITGDMVITVSKQFKTSSGMKGVMGTDISINYLVDFIASADYGNGSYAFLLDDKGNVLTHLNDEFKPNKDGSFKKIDELLEGKMADIIGKTGIKIKDRAIRDFDGVDRLFFYGDIEESNWTVGVAITQDSVMGSINRVILLTILAAISVIIISIILVLYMASTITRPIRESVEIAEDISNLNLSQEIEEKDLKRKDEMGQMYQSFNLIIQKLRAFMKDMDGSIRINHEVNEQTLEKVHYLLGQAEDTSATTEELS…
MGYG000001504_03222	MKLKKKIVLFTVLVCVFSILSISIINYMVSIKELKKEVNMAVDLEAIGVAKDIDKWIALQKDSLYEVIESMVVNNNFEYDFAYNYLAKATERNQGNVYYLAFSDKNFVSGVGWVPDSSYDPTTRGWYTEAIGKDDVYISKPYLDERSKNMIVTISKGFKTIDGRKGVIASDIQMDHLIEFISAIEVCEDSYAFLMDSEGYILTHKNDEFKPTEDESKKVEDILDGKLKNIMDKDDVDIRDRKVRDYDNVDRLFFFGDITESNWKVGVAVPVKHSIGIIDDINYYTIVAAIIILVVSTILSLKISNSITKPIIKTAAIAENIGNLNLSDKIDEKDLNRKDEVGQMYNSFQNIIDKLKVFMKDMEDSILTNQQVYEETMERLNFLLKQAEDTSATTEELSA…
MGYG000002421_00532	MKLKNKLVLFTVLVCIVSVLSISTINYMVSIRELEEEVNRNVQLETMVISKEIDKWMGIQKNTLLEILEGMVVGDNFEYEYGCDYIGEANRRNGNNMYYICFSDQTYLEAEHFQPTYDPTQRGWYVGAMETNDFYITEPYVDTKTGGMVITISKAFNTIGGREGVIAVDIQIDYLVDLISSVNIGEGSYAFLVDHVGNMVTHPNEEFKPKEDKFANINNILDGEISALVGEDGLHIRDRKIMDYDNIYRYFFFGDALESGWNVGIAVSSEYATGVINDVIKYTIIAGIIVLAISMVVSLYISNSLSKPILKSMKIAENIGNLNLTDNIDEKDLKRKDEIGQMYNSFQNIIKKLKEFMVGLEDSVHTNHQVYEDTSSKLKFLLEQAEDTSATTEELSAGM…
MGYG000004667_00055	MNRNSKLFRKIVIGIIIMLLLPTITVGLVAIFKSNVVLENNLKTTSVQTIKEVDKGFSQYLEILNTQLRVISKNADIKDLSNPQVDHALISKYVQGMFKDTKDSINGIINAGYATEYGELVLDSGTMNINDFNYKEREWYKKAKEADGKVVYIKPYKDSVTGKQVMTVAQAVKDNNGQITGVIVIDMSLDSMQEYISNITLLNTGFILLVDNDGDVVANNNNNKEIDDNISKLSFWESAKNEERGVYNWENNGKEFYACQETDALTGWKMVGIIDGKEVTNNVLTMKVTVIAANLLCVIIGTIISMISASYIVKEIHKLKEAFSTVAEGDFSKRIIVTAKDEFAELGDNFNFMVENVSKLLKGIQNTSSDLLEASGNISSMSEETNASVSEVSNAIQEV…
MGYG000041836_00475	MLSNKKRRTIFVKMALTNVVILLLSLFFVGYISHKKSKNAMENNLEITSLQILKQADKGFSEYLNKMTQELTILNKNVDIKDLEDPAQDYKKTQQYVQYALKSIKESLSGIDNVYYSAEHGAVIVDSEITDETKLSFRDKDWYKKAKENTDKFIYSEPYVDAVTGNNVLTISKAVTGYNGEFIGVVGIDINLSEIETYIHDVSLLDYGYIVIADNNGKIVINNEKNKTFGENLSGFEFWDALKNSNQEKTKWTNNGELTFVLQSIDEKTGWRIVGFVEEKEITEHLSSIRNTIFIAVAVFFTLGIIASLILTKTITEQIKKINIGVRKIATGNLRERIKVSSKDEIQELAENLNTALDSISGLLKEIDSTSEEMYDSASGIASMSEETHAAVSEVANAI…
MGYG000004667_04734	MLFKKLNFHSIRIKLIISLVLICFIPLIVAGVFSYNQSKSILSQKLNLTSKQTLSEVNSGLDNYFAGFTERVTMLSNNYNLVNVDYGSNFDYIPDLLKNLKESNKDIFDTYYGTASGKFAIYPDTKMPEGYDATKRPWYQEAIKAKGKPVITKPYQDAATGKTVVGIVQAVVKDNQIVGVVGMDLTLTALSEHISAKKVGNSGILFITDADGIMLAHPDESSIGKDDVTKLSYWNEAKTGDSGFITYNYNGTEKFGAYTTNKITGWKLIASLEQSELSSDTKSIILTTSIIILIMLIISVIVSLILSKGIATNIKKLKEVFAKASDGDLSTFIEIKSKDEVGQLANDYNSMIKNIGKLLESAKETSNIVFETTANLSSMAEETTASMSQVSLAVSEISQ…
MGYG000004667_05240	MKLKEIKINSIRTKLIISLVSICVIPLIILGFGSYNQSKTILSNKLTVTSKQTLSEINDGLIDYFRGFSNIVSMTSKNPAIMNIDVDNNNETIINILKGIKESDGDILDIYYGTGSGKFAIYPEVQMPEGYDATTRSWYKLALEHKGQVVITPPYVDAATGNSVVGIAETVEKDGHVVGVIGIDCTLATLSERMSTKKIGNSGYIFIADGLGNILAHEQRELINTDAAAKLEIWEEVKSEDSGFVSYKSDGSKKFGVYQTNQLTGWKLVAILDESELSNDTKSILNTSLLMTLVIAIVAVFLSLFISKGIANNIKKLKEVFSKASNGDLTVSITASTNDEFKELATSFNAMIKNISKLMNSISSSSNIVLETSTSLASMSQEITASINEVAKAIEDVSG…
MGYG000002836_03524	MHQYGKTMKKRKFKINTIRIKLVSGMISLCIVPLLILGMGSYYQSKSKLDEKLTLASTQTLSQINDSLQEYFSGMIQVISITADNYHFIHINEGENSTFIKELLGNVKEHNNDILSLYYGLETKETIIYPDTELPEGYDPTSRSWYQQAINDKDNVVLTSPYVDAFTGDNIITIAKAVVINGQIVGVVAIDCSLATLTDKIAKKQVGNTGYIFLADKDGKIIAHPDTKLRNTDTAAKLSFWSQAKENDNGFVEYKYNGENVFGVFQTNNTTGWKLVATLNESELTDDTRSILNTTFTIIGIMGLISVVVSLFLSSGISKNIKRLMHVFSKASEGDFTVYIKAKTKDEFSDLANSFNSMLKDVSMLLGNVINSSDTVMETSSSLATMSSEVTLAVGEVAK…
MGYG000203009_03818	MKKRLLTNKFGFNSIRSKLMVILSCMSILSIGAVGIANYINSYNMLYEELKITSTQSVEQVDKLVSNYFIGLERQASILTSLPSAREISYKTSSSKIPEVSPEDNLLKTLEQVKEQDSDILAVYYSTPDKRTIIYPAADLTGFDPTTRPWYMAAVDNKEKAVWSEPYIDETSKDMTITVSRAMVENDTIIGVFGIDINLGQFSETLSEFHIGNQGHFFLVHPNGTLISHPDAALIGTDAITKLSIWEDISKKEEGFSDYIDEGARHFGVFQTNKITGWKSIASLPEGELLTDIRNVMYSTLLIGLVIIILTVIISFVISRYISKNVKKLESGFSKASEGDLTANIIIASKDEFGELANNFNLMMKRIRGLMEKVKDSSFIIDETSESIFQMTKETSNAL…
MGYG000000115_00862	MKKNFRSLKSKLIISLLGVSIIPLIFIALLVYNECYSLLKDNLEESTSKTLVEVNRGIENYFNAVANQLESLAINSKFTDFSNSSEDIKDAESLMSNVEVSDENISTTFYGTEKGDFYVSHEIQLSEDYDPREKEWYTLAVSNMDSYIITSPYTSAEDQKTTVTLAKAVVKDGKINGVVGLDLSLDEFSKSISSITIGDEGYVVVCSKDGDIISHTDSSLIGKSLVETDGSLKGIVDNNSGFIESNNAGKKSFVVYNLNSLDNIRLVAFIPEAELLKDTNAVKGFLIIGLIVIGVVAIFISIGLGQGISKNMKKVKEVIAKASKGDFTGKVEIKSKDDFKELGDYFNNMMESVAALMKNVDKSSEVVLRAASDLAVMSNETTTALSQTHIAMDEIASGA…
MGYG000088041_04564	MDKKKTSRFKWKSFKTKIIAGMAAVALVPTISIAVITNVITHNILQEEISNSTLQVTKQASKGLDYKMEGVASQLKLVASNVNFTEFYQNENNATYGFFLLDGTLKTNSEYTNVYFASTKKEMVLAPKVDLPDNYDPTKRDWYKGAIEKNGGVFYSQPYEDAITKDLVLTLSQEVLDKEGQLVGVMAIDLNLESFSKSINEIPIGKKGYMTIIGTDGKFISHPDANKIGSDLATKLTLWDDLEKEKEGYSSYELEGVDKFSAFTTNKKTGWRFVSAMENAEIIESANKIRNIGWILTAIFGVLSIISAYIIGKRNTTNILKVKDALETASHGDFTQRVSINTNDEFKELEQSYNHTMEQLSLSLQKVDDTSKKALDTSAHLSVMTRETNAALAEASLGI…
MGYG000001475_02524	MRVIKESRFRWKSTKTKLIAGMTAVAIIPTISIALISNTFTSKIMKEQVASSTIAITEQVSTGLSYKLDGVVHQLYQLAQNINFTEFYNNKNNATYGKKLLEGTLASNKEYAYVYFASTKKDMLITPANTYSEDYDPTQREWFQEAVKKDGEIFYSKPYEDAGSGKKVLTVSQAVKDKAGNLVGVVAIDLDMDNFSKAIGAIKIGKDGYMSIIDNDGSYIFKDNSDNNTAKTVENLALWQDMKNEKQGNSEYTLKNVDKFSSFTTNSNTGWKFVSTLDVSELVEGAIQIRNIGWLLTAIFGILSALAAYIIGKRIARNIQRVRDALEVASKGDFTERVSIKTNDEFKDLELSFNYTMEQFSESLRKISDTSKTVMDTSAHLSNITNETNAALSEVTLAI…
MGYG000053483_00879	MKKVVEFKKILFGLILILVLIPVILLTISSGVINRNNANKNYKENADLLLKIAGGTIDNKIGEYYSIIQLLSSDGDFYDFDKLKKSMDLLEKRDESILNIYYASESDGSYVQSLDHELPEGYNAKSRPWFINSMADQSNFIVESPYSDPTTGNIILTISKAVTKDNSAIGVVSMDIELTKLADILSEYKYGETGQLMICTDEGVVISNTDESKIGGQEPLEYDVWDNIISNDSGEVDFEYSSNGYLGYYSTTKTTGWKIILKTEINEIRASERYQLMLSILIMLIILVLITIIINIGTKMVSNNIKKLVESITKASKGDFKEKINLNTIIKEFKLLEESFNNMSGNLTNLLGSVNDSVINVDNTTVNSIALSEEISESIGQVTNTMTEISEGTGKSADG…
MGYG000006592_01378	MKKVVEFKKILFGLILILVLIPVILLTISSGVINRNNANKNYKENADLLLKIAGGTIDNKIGEYYSIIQLLSSDGDFYDFDKLKKSMDLLEKRDESILNIYYASESDGSYVQSLDHELPEGYNAKSRPWFINSMADQSNFIVESPYSDPTTGNIVLTISKAVTKDNSAIGVVSMDIELTKLADILSEYKYGETGQLMICTDEGVVISNTDESKIGGQEPLEYDVWDNIISNDSGEVDFEYSSNGYLGYYSTTKTTGWKIILKTEINEIRASERYQLMLSILIMLILITIIINIGTKMVSNNIKKLVESITKASKGDFKEKINLNTIIKEFKLLEESFNNMSGNLTNLLGSVNDSVINVDNTTVNSIALSEEISESIGQVTNTMTEISEGTGKSADGLEN…
MGYG000004667_00997	MHKAQSQIKSVSIRLYLLITIAMLAIIPVVILGIISTTTSRRSNEKSFDENRTLLSNIGQEIINNKITYYEDTLKTLIENNNFNIEESPYNKLNGDMKLIKKTDESILNIYYSDNTGKVFQILDSKLPDDYNATEKSWFKETIENPNKYIIHSPYQDKITGKSAITIYKAVIKNNVPVGVMAIDVELSELADQLSSIKYGQTGEFIITDKDGVVISDNDKTKIAGTEPTEYNCWNQISTGDKGKIKFNYNNSTYEGYFETSELTGWKLILKIPSSELRKSENDSTIASIIIIFAIAVITLIITMAIARRISKGVNSLKDGMERTANGEFNKEIIINNHIREFIILENSFNKMQKNIAKLIKSVDNSAINVNKNAINSVSMSKEVAISMNQVSETINQIS…
MGYG000139157_00556	MKNLLKNPIEQKDGDEKENRGKDGSIKRKIIPLVIVSIMLPILILSAINYSISNKVLLGNFKNNAEEMTGLMNDNLNTLFNEMESTVNFLVEDQNFKNLVLSEEKKLDAENITEDEINYFGKKLLDNIVETNDNIFSAYIGSRNKTFFSNSGNKAGEMKDYDPTQRSWYKKAIEHPDEIIYTEPYESASTGKLMFTVAKTFKGDNGEVLGVLGIDVLLDDLASNYKDIKMGNSGKLYVMSPEGMALVHPDTKLVGQSLKDQEIFQVVNSSEKSFKKYTIQEKEQYVSFTTNDKTSWKIALSFDANETHQSLNTILKSNLSIALVCIVIGTLLMFYLLTKMISKPLKILEKGINKAASGDLSESIHINSNDEFGTIGIYFNQMVKNLKELIGNIISSAKV…
MGYG000004015_00335	MNRSIKWKVIIVVMILIITGMSTLSIFTTLMVSQKTEESLVEQSQVVVKEMSSNIETYLGSYESALKQISKSSEIVDFNTEYARAEASEKTHLRQELSNKFKEFSSEYEATSAIYYALPSKQLEIYPLADLPAGFDPTTREWYQNGLTSKDEFVWSKPYMDEITKTYTITGSKAVVVNGTVVGVMGIDILLSELTETISQSELGFEGYAVLVEQDGTAISHPKLAGENLSEYKYIKKMLSSQAEGVIEDSSDGVTTISVFTTLPEFDWKLAAVYEQDNIDQLADSIRNIIILIALVIMVIMFISLFFLTKRLIKPIEQLKNLMEQVAEGDLTVHADVSSRDEIGELANNFNKMSKSMNNIIEVMKDSANHVQTNSESLSAVAEETTASAEQVSVAIEEI…
MGYG000001406_01011	MKKSIKWKLMVSILGVLFVGLTLITVMTSGRVVKQTTKTVINQGHVITTSMASSMSKFIASYSNSLSQLATTQEMTEKEHIAARLENYRNDYHEASSAYYGLADKSLTILPKVDLGKDFDATSRDWYKAAVAKPNEVIWTAPYVDAATKKETISAAKAVQSKGNVVGVVGADISLNAITNELRETTLDYGGFAVLVGADGQVLVQPKGAKPGENVSYMKKLQQTDQQSGVMHVDYKGKNYVIVYNTIADVNWKVATVYDEAMIASAANDVKWLIISFSIAIFIAMALFLMWSLTRRLQPLSHMQQTMHEVAEGDLTARYDYRGEDEIGRLAHDFALMTEKMQHLMNTVKSSTMNVDGHAQQLSALMQETNASSEEITAAMQQIAATAVTATHRTEDAER…
MGYG000145264_01362	MFKKLHVKIAGFVAILLILTVIVLQFSTTHLLKSMLEDQAKESTSSLLNSIKGNIELQLENYEIALNRMSDSRMAQSFLEDDQNKLLGRLINDELKQIKDKNEFVTNAYIATSKKDIWIYPKAEFDKDFDPTTRPWYTSAAKTSDQVIWTEPYQDVVSGEMMVAAAKAVVVDNKVLGVISLDISLNSLNKIIENQKMPYDGYAFILDQNGTMLAHPSKQGDDISKDKTYRDIPSSKDGIKVGKDTVIAYQTVGGTGWKVGTQFDTAKLMWVAQEMNKMVMIVSIIALAAAIILSYFLAKTITGPIKQLIAKTKAVAGGDLTVQTAAASKDEIGILTKDFNKMVENMKEMIVQVGTSSGKVSKTTDQLSAVSKETVSASDEIAKAIEEVATGATEQAAEI…
MGYG000002357_01617	MFKKLHVKIAGFVAVLLVLTVIVLQFSTTHLLKSMLEDEAKESTSSLLGSIKRNIELQLEHYEISLNRISDGEMAHSFLKDGDNKIIKIVNDELKQLKEKNEYVNLAYIGTKKKEMFTFPKTTFDDDYNPAERPWYTSAAKTPDKVVWTEPYKDAVSGDMTVTAAKAIVVNNKVEGVVSIDLSLNSLNKIIENQKMPYDGYAFILDQNGTMLAHPSKQGDDISNDKTYRDIPSSKDGIKVGKDTVIAYQTVGGTGWKVGTQFDTAKLMWVAQEMNKMVIIVSIIALAAAIILSYFLAKTITGPIKQLIAKTKAVAGGDLTVQTAAASKDEIGILTKDFNKMVEHMKEMIVQVRSSSGKVSDTTDQLSAVSEETVSASDEIAKAIEEVATGATEQAAEVE…
MGYG000000227_00354	MFKKLHIKIAGFVAVMLILTVVILQLSTTFILKSMLQEEAKDSTSSLLGSLKGNIELQLENYETVLKRISDGQMAQTFIKDRNNNITQLVSDELKQVKEKDEFVNLAYIGTDKKEMFTFPKTTFAKDYHPAERPWYAEAEKKPDSVVWTEPYKDAVSGEMIITAAKAIVVDQKVKGVVGFDLSLESINKIIENQKMPYDGYAFLIDQNGTMLAHPSKQGEDMSQDQTYKGILSAKDGIKIGKDSVIAYQTAGGTGWKIGTQFETKKLLWVANEMNKMVIMISVIALAAAILLSYFLAKTITGPVKQLIAKTKAVAEGDLTVQTAVKSKDEIGTLTKDFNKMVDHMKEMILKVRASSGKVSESTDQLSVVSEETVSTSNEIAEAIEEVASGATEQAAEVE…
MGYG000000012_00622	MFKKLHMKIAVFVSIMLIVTVVLLMLSSYLTLKPMITEDGKNTTQNVTQSLEQNIELQLKSYAISLSRLANGELTHTFVTKPSKEAARLFNDDIKQIKDNDDYVAMAYIGTAKKEMFTYPKADFAEDYDPTSRPWYKLAAEAPDQVVWTEPYKDVVTGDMIVTASKAILDGQKVIGVASYDLKLSAIQSMVNKQKVPYNGFAFLADASGNLLAHPSNQGKNISKDQTLETIASEKKGIQDVNGKMVVYQTIGETGWKVGTQFDTDQLMWISDKMNRANLWISLIALIITIILSYFLAKTITGPIQQLIAKTKAVSAGDLTVHAESKSKDEVGILTRDFNLMVENMKEMVEQVRISSGKVSDTTEQLTAVSAETNETSGQIAKAIEEVAAGASEQASEVE…
MGYG000001542_03768	MFKKLQTKLILIFALLLIVAMVASQFMTGYKMSSSFKKELDSIGTEEAVALKQITDLRIDNFAKDILQFSEQDEIRDILLNKSTLTSSMTNEMKSYTKNNPEVSAIYMADSKKNMYDPEGNVYESTYDPQSRPWYKLANDNKEHVQISQPYVDLITNKMKVAISKAIVENNQVLGVIALDLDLEHITNQINETNVGYNGYGFILDSAGDPVVLPNSDGKNQMDKPYVAEMYTKDKGKIQYTDEGTKKITYYTTSDLAGWKIGAIYKEKELLTLVNQIQQANLIITLIAIILASIIVYFVARFFTKPITQLTKSVQLMAEGDLTVQGEVKSKDEIGQLTAHFNLMAQKMREVISRVIDSSEKLSDSAVSLSAVSEETKATSEEIAHAMTDVAKGSMEGAT…
MGYG000000115_01830	MVKFRFKRLGTKMTVFIVGIVLVGMVTTQLATTMIMRKNLEKETNERGTTVVDELGKSFEKELVQYEKDLKLIGEESAFNKEVLKDPVALEEVSSLFKNYTESNSQILSIYVGFKDKSMLAEPTWEVPEDYDVTQRDWYIKAAENTDKVIWTEPYIDADHNVPVITAAKAIVENGVVKGAIAIDLSLESSLNNVKEYNVGYNGYAFLVSNEGIALYHPTLINENLKDQAIFSGIFKSDVGSYKINADKDDLNIYYYTIPNFNWKVGAVYNEKDMQGSITEINNFAIVITVGAMIVLTGILYILIKTISKPLVKLSNEAKLVAEGDLTIDIKSKLKDEIGQVTNNFNSMVKDINNIVSNVQKSIYQINSASENLSAISEETTASSEEINAAVAEIAKDTS…
MGYG000003704_01091	MLGWENYERGHKDSMSKSIGTKKKSIRSKIVVLVVLLAVIITGISGFCSYNQSNNNMTEEERGKEAALLDISGDYIDNMLAGYENQLNGLAVSDIMTDVANPNVPKTQVDSYLSKYLKTIPSGLNLYIATTDGRVYYCLNQTLPSGYNPKEKEWYKKAESDGGETIWTDFYKDALTSKNTITAAKQLKDGAGNVIGVAALDMDLTALSKSITSIKIGDNGYIFLADNNGRMIAHSDASRMGTNIDKYDWGKKIINGDKGSIDYNFDGTDKYSTFKTIDKLGWKIVATLPVSEITAASAGLVKNSLILGIVSILIGLAAAILISKSITDPIAKIEKMLSNIKSGDNYDLSNKIMIESNDELGRLSSYINNSFDGVRELIIGTQKTSGKVKHEIDTLSASV…
MGYG000000083_04528	MKRLTDWYFNSLKKQILIPFLALIMISGMAISYMSYKNSIELTTQELTGTTEEQVKSMNDSFEIFFQKTENQLDRIGKYPIMSTYGKNPESIIDEFSHTQSSSSEINGLYLGTEKNGKTLIFPKAELPADFDPRQRDWYQSALKQKNKTIWTEPYTDQATNTLVITAAKAIYDDRDKLIGVLGVDISIDTLITMVNQTKFGETGYTVLLDKKGAFVTHPDKEKIQQDISKENIFKKMKSESGSMIEEFEGQSRIVGYATNPTTGWRIAGVMDENEVLVRASPMIIDNIITLLIVFTITALSAIFITRSLTNPIKKLQESIRKMADGDFTSKNSISRKDEIGQLAEDTSLMTRNMSHMLGVVNNLSDKVSDSSMTLVASAEENSAAANEVAMTMEQIAAG…
MGYG000001403_00482	MKKDKSKGKRPSKLQHQILIPFLALIIIAGTIIAITSYTLSKNSLLTEKENAIQMQMKSLDDTFNTFFTNKENILERFAQNDIILNFDRNEDYNEVMGLFEATAEADEDIINLYTVESPDGNTTIYPDADLGDFDGTTRDWYTAAVEAEGEVVWTEPYVDVATGNMVITATQAIYDNGNLIGANGADILVDTLLEMANNTNSSESGYTMIISPNGNYISHPDEELLGESAADGVVYDKIQESGDSGLVDYQEDGDNKLLGYATNGITGWVLAETVFESEFESIATKTLLPILLTLGGIIILAFIIAFWISKRITKPINALQDTMLEVEEGNLSARTNIASTNEIGQLSASFEKMLRRIQQMMVNINDISFKVSEASQTLVASSEENAAASNEVATTMEQ…
MGYG000001453_00711	MKNWIKLSVKRRLHIAFLVLLLIPSLSIGITSYYTAKQRVQEQVLEKAKGDITLLNQLVTKLIEPQLQNVELLSENIHESMYQSRTSPQVMDIIHQFQRIHPEISSAYVGTEAGFLIMDGSEKLPADYDTRKRPWYQQGWQANGKTVLTAPYLDMVTGEIVVGIVKKTKDGSGVVGVDLNLKKLNEMAQSMKTGTKGYVFIVDQTKKILAHPAFKKGADAPESIVTPLFNQRSGNFDTTESEEQYKTFFVTNEQTGWKIGGTINISELKAQASPIFYTTITVIIAALILGGVMVYTVISSITRPLHKLMHASEAISQGNLTERIPIESNDEFARLATRFNQMSDSLQSVLHHIMDKAEHLAASSEELMQGAKETSHAVEHVSVSVQEIAADSEKQARSI…
MGYG000001453_03941	MKKARKSIKNKLIVAFAVILLLPSLVIGGASYETAKRKVEQQIIHSAKENVKLLDTLITRNVEPGIKDVEYLAATLEETGAEVDPVDVLRKLTAFQNLHPEILHTFAGLKNGQMLLTPAGNLPKDYDPRTRIWYKKAMEKQGGIAITEPYVDAESGGMVVTVSMMMAQGGGVTGIDLKLQALSDNVKQVAIGREGHAFILDQTKKYVSHPVQKAGEEAKGEYIMNMFASNSGDFTYEMDGQDKRMFFATNELTGWKIAGTMNVSEAKEEARPIFWITLGVLAAAVLFGVIRSFFVIRSIVVPLGKVNAVAHRISKGDLTERIEVRSDDELGKLGESFNHMADALASLIREVQHKSEQLASSSQELTASAEQTGYATEQITGVMQEVAASSERQVNGMEK…
MGYG000002408_00265	MKKFLRSGSSIRFSHIRTKLISAFALILIIPIVIVGALSFLTAKNTVEQEMLAGINQNLNLLNSSINNEIESKIQNVDYYAQTIPSDLMDENNVTELRKQFDQYVKHHPEIATIYVATDEGVFIQEPNVEVSADFDARERAWYKEAKEKNGEAVISDPYVSVSTDSMVLAISQTTKDGKGVMAVDIDLAYLQKLTNQVKVGDGGYAFLLDENKTYIAHPLNEAGSEASLDFYNKMYEQNQGEFTYEYKGEQRIMNFITNDLTGWKLAGNLVTAEISSHTATILKTTIIVMLLSVFIGSIAVFFIIKSIITPLNKIKEKAITISQGDLTEPIEIKTNDEIGQLGRAFNEMQDSLRNLVQRLENSAKQVTDASEELSANAEQTSLATEQVTLAIQEIASSA…
MGYG000002408_00247	MKKIFSRISRMRISHIRTKLTSAFSLILIIPILIVGGLSYVTAKNTVQDEILAGIDENLNLVNSSINQVIEAKAKNVEYFAENAPTSFDEESTATDLLQRFEQYYKLNDEVTNIYIGTEDGAFLEQPITDLDPDYDARERDWYKESMAQKGQVVLSEPYLSAGLDEMVVTLSQTTADGKAVIGIDIDLAYLKKLINQIKVGEGGYAFLLDANKKYLAHPVNPEGSEASEEFFDKMYVKDRGELTYEFGGEQKIMKYITNDITGWKLGGNIVTAEISSHTASILKVTVIVMLLSVFIGSLAIYFIIQFIIKPLNRIKEKAITISQGDLTEPIDIKTNDEIGQLGRAFNEMQDSLRNLVQKIERSAKQVTDASEELSTNAVQTSTTTKQVTLAIQEVAGSA…
MGYG000002408_01097	MKNFFRKFNHIKSKLILAFAFILIIPILIVGGLSYITAKNTVETEVLAGIDENLNLLNLTINKEIESKLQNIKYFSRIIQIQLDQEGNERFVREKFDSFINNNPEVTTIYVGTNYGAFIQEPNVAMEADYDPRDRDWYKEAMAKKGEAVISAPYISESTNGMVVTISQTTNDGSAVMAVDIDLAYLQELTDQVKIGEGGFVLLLDKNKKFISHPENEGGSEAAEDYYNKLYDKEKGEFEYTVNHEQKIMSFTTNEVTGWKLGGNLVTKEISERAASILKTSILVMVASVIIGCFAVLFIIKSILQPIREIKEKAITISQGDLTESIQIKTNDELGQLGEAFNEMQDSLRQLVQKIEASAKEVTDASEELSTHAFHTGQATEQVTVAIQGVSASAEKQTQ…
MGYG000001475_00451	MMKSVLHRLKNLNAKLILSYAFFLIVPSILIGLLSYDSAKNAVEKQILSSINENIKLLDVSINNFIEPKLNDMSIYARAIEEEQYVGEDSPLVRKELNRYQETHPEAEAVYVGTTEGYFIRQPNLAKKQGYDPRERPWYKTAMENKGIAMVSEPYVSSTTGKMVITVSKALDDQSGVVAVDINLSQLQNLSKMIDIGEDGYTYILDKNKMVIFHPTEKLGSQVKEQYYQKLYDKDKGQFAYKYNGKDKFLSYVTNKTTGWKLAGTIYTSEVDQAAAPIIQRTLLITLLAILIGAICVFFIMKSIVKPLKVLKNTAITVSQGDLTQHVDVQTNDIIGQLGNAFNEMQKKLQMLVEKVEQSAIQVSAAAEQLSASAEENNAATAQVSSSIQKVSANAEKQT…
MGYG000004541_00360	MFKKLNHIKTKLILTFSFFLIIPTIAVGVFGYLKAEKEVTKAITDNIDTNLNLLNSSIDQTINSSIFDIETFSKEITTASYQGESTTELRKELAQYSKLHPEIFSIYVGTSEGDFIEEPIITDTSDYDPRIRDWYKESVENNGQIIISEPYPDITTGDMVVTISKTTADGEGVVGLDLNIKHLQDLIENVQIGESGHALLIDKSQTFIAHPTEEPAAPAEEEYYKKMFEANEGAFDFVQDNEKKYMSFHTNELTGWKIGGTLVYSEIKQAAAPILHNMIIIIVIALILGGCTMYFVIRSIIKPLKVLKEKAITVSKGDLTEQIQIKTNDEIGHLATAFNEMQNSLRVLVQQVEMSAEEVAASSEQLSAISEETTAASQQVASSIQEVASNVEKQAYGAK…
MGYG000004730_00603	MKQLSLRKKLIFSFLAMLLIPTLLIGIVSYQSAEKQISEEQHASATESVRILNTNITNTIEPKLKDVQYFSKKFSKTYFQDHNIPKLQSLLSEYINMHPEVELIYIGTADGKLLDEPAQDYPDGFDPRTRPWYKQALDNNGEVSITAPYVTQSTGDIVITITQALPDGSGVIGLDLNISTLSDITNNIRIGETGFASLLDSNKLYIAQPEKESGTEATENYITKIYEQESGTIIERDRHLQFATNELTGWKIIGTMFTAEAAKAAASTLNINLIIIVVSILVGIMFMLFMIKSVVNPINRLKQSALKISEGNLTEFIEIHSKDEIGQLGEAFISMKVSLKKLIRNVDQSSQHVQKSAQDLSANAEQNIAASEQVADAMQQMAVSTEKQTTGIDQNAISI…
MGYG000002404_03818	MKNILRFFKNIKTKLIFSFAIILIVPTITIGYLSFLSAKDAIQAEMLDGFSESLGLLNSTIDNTIQPKMNDIGYLAQNISSQSYQKQGLKELIQTFEQYANMHPEVDMVNVGTEKGQFFRKPEVEIKAGYDPRVRDWYKAAMDKKGEIVISPPYVDANTGKMVLTLSQSTKDGSGVVSIDLSLGYIEKLTNQVKIGKHGYALLIDADKQIVSHPTQKGGSKATGNYVDKMYKQETGQFNYTDKHIDKIMSYKTNALTGWKIGGSIDSSEVSQKASPILKHSILIIIIALIIGAVAIYLITKSIISPLKKLKHQALAISGGDLTEVIEIDTNDEIGELAGAFNEMSDNLRHLITEINSSASQVAAASQELFATTDQTTQATNQIASDIQRVAEGAESQVI…
MGYG000001412_01360	MKKLFAKWRLSLKAKLYIIFLVFLIVPTFIVSFFSYESAEKELGNELLEGAKGNVSLLNSNIDYTFSPKLHDAEYFSQQLKSGLYEDLSSTSELKTMLKQYIDTHPEVMVVYVGTADGRMITYPEIDLPADFDPRTRSWYTDAEGDKSNTVITSPYIDAASGGMVVSVAHSVADGSGVFGMDIDIQTMQEIAEDVVIGKEGYAILLDSSKNFVVSPNAEVGAPAEESFYEKLYAEETGNFEYVLNGEKMEMTFVTNETTGWKIAGTFYEQEIKDTAKPIQNMSLIVQAISLVIGLVIVFLVVRSITKRLKDLQLKAYKIGAGDLTENIEAKGNDEISELAHSFSDMQQNLRNLLGKLEESSVQLSASADQLTASSEQTSQATDQVATAIVEVASGAEQQ…
MGYG000003133_02602	MKKIKSLNRNLNLSTKLYIAFVLILIIPTLTVGYLSFQSAKHELSEKIMESTKENVKLLNSSIDNTISPKLHDADYLAEIITNELYDKNEDSPEALMTKLEQYKGLHPETDAVYLGTQDGKMYTSPALDLPADYDPRERTWFKQAMDSQEDKAIITSPYVDASSGEMVITITKKTKDGAGVIGIDLNLSKLEETTKEVEIGEKGYILLLDAEQTYVVSPVNETGSKVDEDFPNLYEKNSGEHPYINKGEKRTLSYLTNEQTGWKIVGSMLDTEIDNAVKPILQQSLLVMALSIIIGGAIIILIIRSLVKRLRDIQNKAQKISNGDLTEVIAIESNDEIGQLAQSFTTMQASLKTLLGTLQNHSFAVAATAEELNASAGQTSEASEQVATAIQHVAVSAE…
MGYG000001472_01114	MKKLFKAKGIRFKLVLSFFLILLVPGIIVSTMSYFTSTNTIEQEKRDQVQELTAVMNQTIDNTFELKQHDMEVLSSVITADVIEDTAELERRMSEYIEIHEEAPEFYLGTTEGAYHMQPDLEMEEGYDPRERDWYQEAMANPEEVIISDPYLTASGDGQIAVSISKALEDGSGAIGIDVSMDFIGHLVSEMNIGENGYAILLDTDQNFIYHPETAAGEGAEESFYQNMYENDSGTFGYDYNNMSKIMVYDTNNLTGWKLGGTIDQSEVETTARSISTPVTIVQTLTVVIGTIFILFLIRSVLRPIKDLKEKAEIISKGDLTQSVEVKTNDEIGDLGIAFNKMGESLRELVGEVEYNTQQVAASAQELTANADQMTSSSEQVSLAIQEVSSSAEHQLSGT…
MGYG000158855_02352	MSRKNSKSTWFNKMHKNFKTKLVVSFIAFLAIPSLSIGVLSYNSAKDEVEKQILHSAMENVNLASATIDLSVNAKRNHIEYYASTLAEQLRQEDAEVRVVNELKGYAAQNKDIITIGVGTEAGVYLMSSDAEMPEDYDPRTRPWYTEAMGTPQQVIVTDPYISAETKEITITIAKALEDQSGVVQLDLNLADISQLVSGIKVGEKGHLILLDASEKYIYHPTMQPGTDATEDFWTQVYTNESGNFNYTFDQVDKVMYYATNASTGWKVAGTMFSSEVEDAAAPILNRTIMVIVSCLVIGILIIWLVMRSIVKPIRQLKVQAIQVSEGDLTQTITSTSNDEIGELSDAFGKMQHNLRVLIQNVENSASQVVISSDEMAQSAESTSAASEQVARAIQEIAS…
MGYG000000191_01682	MRKMVEKHVRWNMKAKLIVSILAILLVPSVLIGYFSIKSAGSEVQSQMLNAATENVNLLQNIIHDAIQPRMDDVDYFSKRISAQTEKKPSEIKSMFSLYANLHNNVRNVYVGTASGKMMIEPNVNLPPGYDPRQRPWYKEAMEQPGKAVVTAPYQDATTGETIVTIAKTAQDNSGVVAVDLKMSALQKMAKKIKIGKNGYAVLVDPARRIVVMPGRKPGAYAKEKVYDTVFNHVSGHTSYTYQGKEKMMIYTTDSLTGWKIAGTMYADEVGKAVQPIIDRMILVIVIFLVLGTALAYFVIRSVTRPINRLKEAALKISSGDLTEEIDIRKKDEVGELAVSFKKMQDSLRDLLDQVDKSAEMVVSSSEELKANAENTTQASHEINSAAAQIASGAETQTN…
MGYG000002408_01063	MKRLLRSFLHIRTKLIISFSLLLLIPTVTIGLLSYQTAEKAVVKEVTAGITENIELINTSIENTINPKLHDIETFSGIVAAPFYEEANTPELRKEFSRYIELHPEAELLYVGTTTGLFIQEPDTAMDADYDPRERDWYKAAMDRKGELVISEPYVSATTGQMVVTISQITQDHSGVVAVDINLNQLQQLMNQVNIGETGFASLLDGTRKYIAHPTIQGGSEGKESFLDTVFKQEKGQLDYILKDKESVLTFGTNPLTGWKIAISIEKDEVNEEASYILKNTLLIIGIAIMIGAIAVTFITKSIIRPLNELKEKTITISNGDLTERIHVRTNDEIGQVGQAFNDMQDKLKELMVNIANASEVLSYESEELTQSANEVQAGSAQVALIMQEIASGSEAQAN…
MGYG000002408_00012	MKKFLRLFLHIRTKLIVSFSVLLLVPTVTIGLLSYMTAENAVVKEVSAGITENMELINTSIDNTIQPKLHDVETFSGIVASQFYEEAYTPHLREEFSRYIELHPEAELIYVGTSAGFFIQEPDAAMDPDYDPRERDWYKKAMEQKGEVVISEPYISATTGEMVVTISRITQDSSGVVAVDINLNQLQDLMNQVNIGETGYASLLDGTKKYISHPTLKGGSEGNSSFIETLFKQEKGQFDYIDKNKESVMTFATNALTGWKIAVSIESSEVTKEASKILKVTLLIIGLAIIIGAIAVFFITKSIIKPLNELKEKAITISNGDLTERINVRTNDEIGQLGQAFNEMQTKLKELMGNIANASGILSYQSEELTQSANEVKAGSEQVAVIMQEIAAGSEVQAN…
MGYG000001501_00931	MKKIGSFISKLKPKLVLSFALILIVPSMIIGSLSYMTAKNTVGDRIKDGINENVQLLNSSINNEIGPKKENITYLSEKISSELYTKEHRSDLVDILQFYGKLFPKDVELTYIGTKTGLFVQYPDAEMDADYDPRERPWYKDAMKNKGEIILSEPYISATTGNMVVTLSQSTNDDSGVVAIDISLSYLQDLVGKVKFGDKGFAVLLDKTGKFISHPHNEAGTQAKQAFYKKMYKQNSGELYYEINGDEKLMKFVTNETTDWKIGGNLSYSEVANTAKPIFQRTFLVIAVFFIIGSVTIFFVIKSIVQPINKLKKKADNIGKGNLSEQIEVTSDDEIGQLSQTMRTMQDMLKEMIQRISLASERIASHSEELTQSSNEVSHGTEQISSTMEELASGAETQA…
MGYG000000227_02332	MNALLVWIRRPSISKKLFVSFLAVLTIPILILSYRSYNTATNALEEEIMRSANLSIQDLNKLIDDEIEEKEREILEYSDWISENKYKEKDHISLKKEFEQYVNMNQDVESVYTGSKDKLFISYPSKTMPPGYNPLERDWYKQAVEKKNETIITEPYKSASTGNMVITLAKQNKDSSGVVAVDLKVDSFIAKTKSVKIGKHGFAFIASADKKMIAHPTVKVGSVIKDDWGTQLFSKEKGDFKYNFENKEKRMAFITNKKTGWKIGGTMFQDEIKVAASPVLNTAIYTLIGSIVVGGIIVYLIVRSINKPLKKLVSSAKCISEGDLTQKIDVKSEDEIGLLSVRFNEMIESLRSLIDTVQESAENVASSSEELAASADQTSKATENITLAIEHFSDGIESQ…
MGYG000145264_03606	MKKLLNWMKRPSISKKLIFSFIFILTIPILVLSATSYFTASSTLEDEILRSAKDNIDELNDIIQQDIGSKETSIAYFSEWIDQKAYKEKGQTAIKQRFEQFAKQNPDVELVFTGSEDSVYAQYPNAPLPDGYDPVERDWYKQAVQEKGKTIVTEPYESASTGHMVVTIAKQNKDGSGVVALDLNIDKLIKSANSISIGKTGYAFIIGEGKTYVAHPKMKAGTEAEADLTEQMFSKESGLFTFNEKGKEKKTVFTTNKLTGWKIGGEMNTAEIKDAAQPVLHMAVMTLAGAIILGGILVYFIVRAISKPLNQLVSSAKSISEGDLTQKIDVRSRDEFGQLGASFNEMADSLRSLISTIQESVDNVASSSEQLTASADQTSKATEHITLAIERFSSGAESQ…
MGYG000000012_01105	MGKFIQWIKQPSISKPLIAAFLAVLILPVGVLAYFSYQSAWNALDRELTNSAAGNVEELNSTLQNKLNNKVKAVDYYSETIDKDLLLGKNKTLLKEKFKQYTTLNDDVGAIYAASEDKKLYKYPDSGIPKGFDPTGRDWYKQAVAEKGQAVFSEPYTDEATGNTVVTISKQLKDGSGVIALDLNLDEVLTASQRIKIGKEGYAFITTGNKKYIAHPTIKPGTTGSGDWTNQVYSKNDGSFEYTFEGKEKKMAFTTNKLTGWKIAGTYFVSELQDASSPVLNTAIIILCVSIVIGGILILYIIRAITKPLRKLVITSAKISSGDLTEVIDIHSKNEFGQLGESFNEMSASLRSVIGVIQASVENVASSSEELTASAAQTSKATEHITLAIEQFSDGNEAQ…
MGYG000000012_01108	MKTFINWLKKPSISKKLIVSFIAILIIPILILEFSSYRSASGKLDEEMMGNAKNSVDTFNTTVTNDLGEKAKAVTFFSESLKRSAFKGKSNQEEIKAKFSQYVSINQGVARIYGGADNGTYVQAPKETLPDGYDPRQRPWYQDAMKAGGEIVVTDPYVAASDGSMVITIAQELKDGSGVVAMDITIDKLLEQMKQIKVGKEGYAFIATKNKTYVAHKNHKAGEKLSGDWVAKMYANDSGELKYTLNNEDKKMTYTTNELTGWKIVGTMYMDEIKDASKSVLVTGMIVLIASIVAGGILILFIVRSITKPLKRLVQSSKTISRGDLTETIEIHSKDELGELGESFNEMGQSLRSLISAIQDSVNNVAASSEQLTASAGQTSKATEHITMAIEQFSNGNEE…
MGYG000000012_01107	MKKTLTTIRRSSIARRLIISFLLILIVPITALSVSAYQSAVSSLDVQMTQSAKENIQILDHIIDDKIRTTEKSLAYFSDWATADKFQDKKKTELKQEFKQFIQMNDNVAAVFSSSKDGEFTRYPYADMPSDFNALERDWYKEAMDNKGKTIVTEPYESISSGKMVVTIARQTVDGSGVVAIDMKIDDLVTTAKGINIGKEGYAFILSQNKKVIAYSGEKAGTELKGDWVDKLYKDKSGDFEYSYKGKKKKMAFATSETTGWKISGTMYANEIHDAASRVLIMASVVLAIAIAAGMTAIYFVIRSITKPLGRIVASAEKISEGDLTETIEINSKDELGVLSESFNHMAHSLRSLIHGIKDSVEHVASSSEELTASADQTSKATEHITMAIEQFSNGSESQ…
MGYG000190456_05980	MGKLLNLFRDMKVAKKLLISFFVILIAAVSIIGGMSYQTAKKNFESQITSSANDNIKILDNLINQMIEAKFNDVNNFARVIQGNMYQGDNQDELRKTLSQYINLNIDVEQVYVAGNDKKFVQEPNIQMAADYDPTTRPWYKDAVAKQGGIVVSEPYKAKGNGHIVVTIAKQTEDKNGVVALDLSLDNLLKTTKLINIGKKGYAFILDGKQKIIAHPQEKSGDKAADSWAKKIYEDNHGAFTYSYGGSEKNMVFATNVKTGWKIGGTMYATEVIEAAQPVFYNMLIVMLISLVVGGVLIYFVTLSITKPLKRLVITSKEISEGDLTQTIEIHSNDEIGQLAKGFNEMTNSLRTLIGRINTSAGHVAAASEELTASVRQASEATEQITTAMDEISSGATTQ…
MGYG000006996_04557	MGRLLNSFRDMKVAKKLLISFFVILIAAVSIIGGMSYQTAKKNFESQITSSAHDNIKILDNLINQMIEAKFNDVNNFARVIQGNMYQGDNQDELKKMLSQYINLNKDVEQVYVAGNDKKFVQEPNIQMAADYDPTERSWYKDAVAKQGGIVITEPYKAKGNGHIVVTIAKQTEDKNGVVAIDLSLDNLLKTTKLINIGKKGYAFILDGKQKIIAHPQEKSGEKAADSWAKKIYEDNHGAFSYTYDGSEKQMVFATNVKTGWKIGGTMYSNEVIEAAQPVFYNMLIVMFISLVIGGALIYFVTLSITKPLKRLVATSKEISEGDLTQTIDIHSNDEIGQLAKGFNEMTDALRTLIGRINTSAGHVAAASEELTASVRQASEATEQITMAMDEISSGATTQ…
MGYG000002288_03213	MGKLLNWFRNMKVAKKLLISFFVILIAAVSIIGGMSYQTAKKNFETQIMSSAHDNIKILDNLINQMIEAKFNDVNSFARVIQGNMYQGDNQDELRKTLSRYINLNKDVEQVYVAGNDKKFVQEPNIQMVADYDPTERPWYKDAMNKQGGIIVTEPYKAQGNGHIVVTIAKQTEDKSGVVAVDLSLDNLLKTTKLINIGKKGYAFILDGKQKIIAHPQEKSGDKAADSWAKKIYEDNHGIFSYMYDNNEKKMVFATNVKTGWKIVGTMYSNEVIAAAQPVFYNMLIVMIISLVAGGALIYFVTLSITKPLKRLVVTSKEISEGDLTKTIEIHSNDEIGQLAKGFNEMTNSLRTLIGRINDSAGHVAAASEELTASVRQASEATEQITMAMDEISSGATTQ…
MGYG000283958_03580	MFQGKLRSSSLKTKLLVSFVIILILPSIVIGWTSYQQAKTNFNETILQSAEDNVKILNNVINKEIDSKKVDAVYFTKLFNGVSYGTDQLQNVQNKLEEYNKLHPEIEAVYTGSSTGQFIQSPSIQMPDGYNPTERDWYKEAAKKSGEVVITAPYKSSTTGNIVITIAKQNEDKSGVLGIDLIINDIVNTSKMVNIGKKGYVAIFDQSKNVIAHPTMKPGDKVEEKVEKELYKQETGDFKFKLDGDDRNITFITNKQTGWKIAGIMPSKEIIEAANPIFYKTITVIGISLVIGGILIYFIIASIISPLKQLVISSKKISEGDLTESITVHSKDEIGQLGESFNEMAASLQSVISNINTSASHVAASSEELTASMKQTSEATEQITQAIEQVSSGAEIQTK…
MGYG000239462_02618	MFQGKLRSSSLKTKLLVSFVIILILPSIVIGWTSYQQAKTNFNETILNSAKDNIKILDNVINKELDSKKVDATYFTKLFTQSSYQADQIQNIQNKLEEYNKLHPEMEAIYTGSSNGQFIQSPAIQMPDGYNPTERDWYKEAVKKSGEVIVTAPYKSKTTGNIVITLAKQNEDKSGVLGIDLIINNIVTTSKMVNIGKEGYVAIFDQDKNVVAHPKMKPGEKLEEKLSKELYKQEAGDFYYSLDGEDRNITFKTNKKTGWKIAGIMPSKEIIEAANPIFYKTITVIGISLVIGGILIYFIIASIISPLKQLVISSKKISEGDLTESITVHSKDEIGQLGESFNEMAASLQSVISNINTSASHVAASSEELTASMKQTSEATEQITQAIEQVSSGAEIQTK…
MGYG000002356_00652	MFQGKLRSSSLKAKLLVSFVIILILPSIVIGWTSYQQAKTNFNETISQSAKDNIKILDNVINKELDSKKVDAVYFTKLFTQSSYQTDQIQNIQNKLEEYNKLHPELEAIYTGSSNGQFIQSPSIQMPEGYNPTERDWYKEAVKKSGEVIITAPYKSKTTGNIVITIAKQNEDKSGVLGIDLIINDIVNTSKMVNIGKKGYVAIFDQDKNVVAHPTMKPGDKVEEKLEKELYKQETGDFNFTLDGEDRHITFKTNKITGWKIAGIMPSNEIIEAAEPIFYKTITVIGISLIIGGILIYFIIASIINPLKQLVISSKKISEGDLTESITVHSKDEIGQLGESFNEMAASLQNVISNINTSAGHVAASSEELTASMKQTSEATEQITQAIEQVSSGAEIQTK…
MGYG000000079_01329	MTIYPEQELPEGYDPRTRPWYEAAEASGQDVAITNPYVDAASQKMMITVSKKTSDGSGVVAVDVDVNDIAEVASTIQIGKEGYVAIFDQAEQVVIHPSTAVGEKIDESWTESLFTKEEGTLSASENGEGVEKAFVTNPITGWKIAGTLYDGEIQDETVGIFWTTGFVIIGMFGIAAILPYFVLRSILRPLRLLTEGAERIKSGDLTEPITVLSNDEIGLVSESFNEMSDSLRLVLLRLDDAISQVATSSQELMANSAHNTASSEQIARADDQMAVSADGSKRQLDDNATSL
MGYG000000116_01705	MKEKKKRTLSIKQKLIITSMLLLLIPSLLIGFVSYNQSKQKITNEILKSAHAGVDRMNDEVMNIVDPMRRDVAFFADRIDGTLYQSGKQNLDLKEKMTEYLDTHPQAANIYYATAKGEMTIYPEQSMPEDYDPRERPWYQAAEDAGGKVVITDPYVDAASGKMMVTLSQTGGNGRGVVAVDVDVDRIAEIAKKIKIGKEGYVTILDRNKNFVTHPTLKAGETASGNWVKPLFSGKEGRFSYMFEDENKQMDFMTNSLTGWKVAGTLYDHEITDETASILWTTLGVIAATCVLAAILLFFILRSIISPLSRLTKSAERIQEGDLTEEVVVESNDEIGKVAESFNTMILSLRGIISNLDQSIGQVAASSEELMANAAQTTAASEQIAGSIQEMAAGAGQSK…
MGYG000001453_02123	MNRQGVSKPMRKNQHHREVRWGVRARLNIAFAIILLVPSLFIGYFSYQTAQKNVERQLNEAANESVRLLNHTINQMLRAKKQEVEFLAGYIQASAIKDGNDPVIRTMIAKFQETQPMLERTYIGTETGIFIKWPMTQMVKGYDPRQRPWYKDAVRQPGKTIITSPYIAASSKNMVVTIARMTKDGKGVVGMDVSLEKLADITRQLKIGQHGYAFITDKEGSVIVHPLYESGKKLSDAAWMQPVLQAASGETEVTVEGEERELVHVTNENTGWKIGGSMLKQEAVQAANPVLYTTIVVILITTIVGAIFVYILVSSMTSRLKRLMTGADKIKEGDLREHIQAKTDDEFGRLSHSFNQMNESLRDVVTHMNDTAEHLAASSEELSASSDQTKAASQRITDI…
MGYG000001518_01147	MTSKKTDLKTGDKKKPEAARFRRRLSRSLKTQLIVVFAIVLLIPAIVIGQISYRSAKTSLHNEVQKTIDENVAMLNSVLNDAIDQKLKQVSTMSALFNKSEKPAEITKSLFSYASLHPEVASVYVGTEQGGMILAPSATLPKDFDPRTRPWYKDAVAAKGKVVITSPYKTADGTDAMVVTIAQTLSDNSGVVGIDLSLDRITSIARTVSFGKKGYAFILDQERHVITHPSLENGSEVAGKDMDSLFADDAGRTKIGKGDEKVMVAFVTNELTGWKLAGAYPQKEIDEAVFPIIKTTAIVSIIIILLASALVVFFLLTIMRPLRRIHKAVERIRQGDLTDKIDVYPANELGDLAKGFNTMSDHLRHLIREVGLSAGHVASSAQELTAGAEQTEKATEQIA…
MGYG000099486_02755	MAYVGSTKGEMIRMPYFIYEKDYDPRERPWYIASEQASDVVITDPYISSTSGDLVITVSKKLEDGSGVLGIDLSVSKLADLAKEIKIGDRGFASIIDLQNKYIADGKAHGGEEVPNDVSKLLHDVKGQVSDSNKIYLYETNSATGWKVVTTIYKDEAAAAMLSTTISNIIVAFIIIVLASLLIIYLVRSITRPLQHMSEQAAKIKDGDLQVAIDVTNKDEIGALAQSLTSMKDNLASLVKDIQINTNHVMKTTNDVNEQIQQNMVSIEDVAKAMNDVTVTTETQANDIQTAATSVNEVTIGTTEIAHTISDVADFSQTTLQHAQAGETSIAQAVKQMHTIKQAVHTSNTQIRDLHTHTTEIDRILLMMKDIADQTNLLALNASIEAARAGEHGKGFAVV…
MGYG000002457_03744	MDKGTKLRNKMLIFLLPLIVIPILLSGVFWYISSKEQIKEEQLTAASSNMVLLNNSINDLIEPKIHDVSYLSKRLTSKDLSVSKSSNARTVLEQYIQEHPEVAMAYVGTIKGDMIRMPYHLYNKAEYDPRERPWYKQAKDSDITITDPYISKTSGDLVVTLSKKLADNSGVIGIDMSISKLGDIASSVKIGDHGYTSIIDLSNRYIADKKHDGGEAVSSTLSSQLKEAKGQFEQEETITLYATNSATGWKVMSTLYKSETTEAAKSIAVINIFFAIVVILISLAIILWLVRSITRPLQTMAQKADQMRHGDLTVSTDVTSRNEVGQLAMTLNEMKDNLATLVRNVGENTQQVTQSSVEMEQHIAQNMLSTTDVTTAITQVSETTERQANDLQEASYSIN…
MGYG000001406_02732	MYKSTKLRSKMLIFLLPLIIIPVLLSGVFWYTSSSANIQDEQIKAASSNMKLMNNNVNTLIEPKIHDVIYLAKRLTEKDLSVAKKSSSRTVLDQYVQEHPEVAMAYVGTTKGEMIRMPYFIYDKSYDPRERPWYQNASDNDVAITDPYISTTSGDLVVTISKKLSDGSGVVGIDMSISNLAKIADSVKIGNNGYTSIVDLANKYVADKKHDGGDDISTSMAKQLTKSSGKIEHDDTIVLYETNATTGWKVLSTVYKKEATAVAQQTALMNTLISLVIIIFSVGIIVMIVRSITRPIQNMAEKAEQIRDGDLTVHIKTTSTDEIGQLALTLNDMKNNLATLVKNVQDNTSNVTQSSALMEQHIQQNKMSTGDMSKAITQISEVTERQADDLQAASSAVGE…
MGYG000001298_01462	MKKRRKSILQILLPSFIIVLAVALAVVGVINFLSAKRDLVNNVSNSATSNVNSLSSLIDESISQKIDVVHYLANQTSVSANAKKSETDAVLSNYTSTIPDIQNIYYGKENGKFIQQPETKMPDGYDPTTRDWYKEAIADNGDKPILTAPYIAASTTEMTLTIAQKASDESGVVGLDINLSRLIDTVKEVKIGQHGSAVALAKDGSVIASKNWKSGSKNKITKAIMDQKEANGEFTVGNGSDKQRVFYQTDPVTGWKIAGTFSEKEILDQTLPIIWRTLLVAVVSLIIGSVIIWFITRMIIRRLKTIVDAAEKISEGDLTEQVTVRRNDEIGALGQAFNTMTSSLKTLIHSINTSTQAISTSSEELTASAEETSNATTEITQSLEGLSSQSNSAVVSIKE…
MGYG000003687_02322	MKKFSEKKRKVSRMLSKNFKTKLMVAFIAFLIIPSMIVGALSFVSASQQIRNQIEESAEQAIIRTNFIIDSAIEPKIHDAEYFAERLKGNRIETEEQAAKLEELFKQYAALHPEAESIYYGTKDAKITTYPQKQLPDNYDPRIRPWYDEAIKGPTKTAISSPYLSADSKQMTVTVSRATTDGSGVIGIDLKISGIKDTLNNIKVGHEGYAILLDSNHTYIVHPTKTAGTKITDIESRMFQSDTGEYEYEYEGQLKYMNYATNS
MGYG000079924_01967	MGQRKTLSIRQKLIVTFVVILLVPSLIIAGTTYLTASQKIEHELTYSAQESVKNADSVVTNNIGNRVSNLDYFAEQLKTEAVDSELVSGGAAVKERLKEYLALHKDVLNLYVGTSKGGTLLGVEQELPADFDPRTRDWYILAQKTPNAVVSPVYLSVDGSPVVSISKMLKDGKGVVALDLDLSGISKMTDIKVGEEGNILILDNAKKTVVNPAGGIGEEPKDSYVASMFAKDDGTFDYVMSGKNYKMAFQKNELTGWRIGGTMSQNEVLRETSEIRNTAILVVLLSLAGGAILVIINIRSILVPIGKLKRATAILGQGDLTEKLDGFKRDEIGELAGNFQVMVDNLREMIEGVRDMTENVSASAEQLSAGSEQTTKAIEHVTVAIQDVAVGSEQQLHSV…
MGYG000259153_00997	MNRTFSLSIRQKLIISFFIILLVPSLTIAGSTYWTASKHIEEGLIFSAQESVDTANSVITSNFENMVFDLDYFAGELDTAAVDAELASGGTAVKNRLKQYLALHKDVLNIYVGTSKGGTLLGAEQELPSDFDPRTRDWYVLAMKTPNAVVSPVYLSVDGSPVVSVSKVLKDGAGVIALDLDLTGISNMANMKVGEEGYILILDSAKNMIVNPTGGIGEEATDSYVASMFEEDKGTFDYILNGEKYKMAFHKNELTGWRIGGTMSRSEVTRDTAEIRNTSILVVLLALVGGLILNILLIRSILIPIRKLRRATAILGQGDLTEKLDDFKRDEIGELAANFQVMVDNLREMIEGVREMTDSVSASAEQLSAGAEQTTKAIEHVTVAIQDVAVGSEQQLYSV…
MGYG000001526_02454	MNKKMSLSIRRKLILTFAIVLLVPSLIIGGVTYWTASNRIEAALMHSAEESVNTADSILTQNIGARVTDLDYFASVLNTQGVDEEVTEGAGPVRERFKEYLAIHKDVLNLYVGTESGATLLGLDQELPADFDPRTRGWYALATNSSDAVISPVYMSVDGSPVVSISKLMEDGQGVIALDLDLTGISETISMKVGEEGYILLLDDAKQVLVHPEGGVGQVSQEGYVASMFAQNQGITDYMVGEQKYKMAFHKNELTGWRIGGTMSEGEVTEETSAIRDTAALVLLLSLLGGAVLTFFNIRSIVSPLHRLKKATAVLGQGDLTEELDGFKQDEIGELAANFQVMVDNLRQMITGVREMTDNVSASSEQLSAGTEQTTKAIEHVTIAIQDVAAGSEQQLQSV…
MGYG000001405_02270	MISVFEQGSSFFDFNGCFLSIFVEKIQIMSIFSMLIELIYILSIQNRKENSTMKNNQEKSKRSKFFTFTIKKKLYLTFIFIILLPSFTIGFISYANAQKEIKDEILASSSANVNLLDNFITDDLSSKIADVEYFVSRLNAKSFVESEVPNTIQTFKQYSLLHPEIVTVFSGTKDGKMFLYPDANLPKDFDPRERDWYKQANATPGKTIITEPYEDLATGDILVTVAQVIKDGSGVIGLDINLESLKKITSSVKIGENGYAFILTAQKNT
MGYG000001407_01236	MKKLSRDSIKVKLISSFLFLILILMILVNSIVYFIISDETKVSFTKSTTDHLDLVDTYLNGYIDEVKNNVKMLSNSELVANIDSRITSYIDKKGTNGLVEMTPLKNNSYEATLYKEFENITKTHEGFENVNIGVAENGGYLQYPASSRKEGYDPRTRDWYKAALSNPDEVAVTDVYTTSAGDIVVSVISAIKDANSKIKGVVGIDVKLNNMSALINNIKLGESGYIVPVDKNGTILAHPKDTSLISKKLDDLKINGLSDINNLPTKLIDTKMDDGKNYSVGIYKSKNSSLNWNYVYLIETSEFSKTANHIGMIIIGLVILTIIIAILLCFNIANRITKPILYFEKHLGTIGQGDFTKPIPEIYLKNKSEIGGIANSINTMQESIKSMISSVKDNSKTID…
MGYG000145799_05483	MQYPAISRKKGYDPRTRDWYNEAKKNKDKVSFTDVYKTSSGSMVMSVLNPVKDLNSNFKGVMTFDINLKKLSEMSKNTKIGENGYLIVTDEKGTIIASGKDESLVSKNIKELKVENLNNLSKYKNNSLVQKWVMEKNIL
MGYG000118110_01560	MKKNSNIKNKLIISFVSLILVSLVLLGSIVYTKVYNETKEDYAQSIEKQITQVDTSFNNYIVAFEENINMFSKGLNNLEKQVTSYVDKKYQSDEIPMTPLKNGSFEASLYKEFENFTKTHDGIETVSISSESNGGYMQYPAISRKKGYDPRTRDWYNEAKKNKDKVSFTDVYKTSSGSMVMSVLNPVKDLNSNFKGVMTFDINLKKLSEMSKNTKIGENGYLIVTDEKGTIIASGKDESLISKSIKELKVDNLNDLLKYKNNSFSTKMGNGKEYFINVKKSSNEKLGWYYISFVEKAELTKSANSIGLITLIFTIMFSIVAALICIFIANKISDPIKYASEHIKEMGKGNFTIPIEEKYFKLEDEIGDIIKSLDRMQNSIKSMLGKVKESSQVVSEEGQ…
MGYG000147034_00557	MKKIFNVKNKLIISFLSLILVFLSLLGSIIYTKVLNQTKEDYIQSIEKQITQVDSSFNNYILSFEENITMFSKELNNLGNQITSYINKKHESDEIPMTPLKNGNFEASAYKKFENFTKTHNGVETVSISSEENGGYMQYPPISRKKGYDPRTRDWYNESKKNNDDVSFTDVYKTSSGSMVMSVISPIKDTNSRFKGVITFDVNLKKLSEMSKNIRIGQDGYLIVTDKKGTIIADGEDESLISKSIKELNVEKLNDLSTYTNNNFTTRMDDGKEYLINVKKSSNEKLGWYYISFVEKAELVKSANSIGIMTLISTIMFAIVAALVCTLIANKISNPIKYAAEHIKEMGRGNFTIPIEKKYFKLEDEVGDIIKSLDKMQDSIKSMLSKVKESSKVVSQEGE…
MGYG000002817_02103	MLKSIKMKLVLAFLVTILVPISIIGIIVNNSMIKEITAAFVTSTTNEVAQVDGRMSLFFDTVKENVKFLSNSPIINQADESITSYMTLTENKKSTFAQNGGIESEIYREFERFAQTHPNTSAVFLAANHGGYVQWPEKEMAAKYDPRTRPWYANAMANPDQVTITDPYVDSVTGDLNMSSVAVVQDGNGKPLGVLGMDTSLAKLAEQLQNIKIRETGYVVLLSKDGTILAHPRNPELISKNIADIGVPEFAGIKEKNADHFEIHVDGTDYMTNLYTSQTTGWKYLSIVEKSELTKEADKIGMINLITSSICAILAVLLALGVASNITKPIQTVVANLKQISAGDFTGEVPASIQRKKDEVGVLGQSLQVMQASIRHLVGEIRSAANTLADSSKQLSAHT…
MGYG000002490_00755	MLKSIKMKLILAFLVTILIPISIIGIIVNNSMIKEITASFVTSTTNEISQVDGRMALFFDTVKENVKFLADSPIINQADDSITTYMKQTKNIKSAFAQNGGIESQIYKEFERFANTHPNTSAVFLAANHGGYVQWPEKEMAAKYDPRTRPWYANAMANPDLVTITDPYVDSVTGKLNMSSVAVVHDDNGKPLGVVGLDTSLDKLTEQLQSIKIRETGYVVLLSKDGTILAHPRNPELISKNIADIGVPEFAGIKEKDADHFEIQVDGTHYMTNLYSSKTTGWKYLSIVEKSELTKEADKIARINLITSSICAIFSVLLALGMALSITKPIQTVVANLKEISAGDFTGEVPAHIQRKKDEIGVLGQSLQVMQASIRQLVGEIRSAANTLGDSSKQLSDHT…
MGYG000001497_01777	MNKNKEKNKNNFMKKGSVKTKLIVTISLMSILSLMILSFMLYNKSYKILKYKLLDDSLQFATQVDYGINYFLDGIEGTLDVASNNPTLGEDINNKQNLESLENFLRTLKNSNADILNVYFTNLNGIMVQSEGDIITPSDKYDPRSRNWFKEPINNPGKVYWSKYYKDIDGKMIISVSKVVKKQDKVIGVVCIDITLGDFSKEISKIRLGKKGYVIVMDKEGIALAHKSSNVIGTKELSKQSWWKDAVSVNKKGKIEYKYENTLKSAGYYTNNKTGWKFIVTLDDEEIASELFIIKVFSIVGTLVVSIISIALAYYIGVRLSRAMNNLKNTIIKFGQGDLTVKIPNKLKVMNNELGEIACSIEQTIYNMRDMMMVFKDHSSNISSESESLSSISEEIASS…
MGYG000002375_00580	MAKIKLNKKKNNNNIKKESESGKKKIKSIKTKLIVATSSIVVFSLLMLSFLLYQKSYKILKNELMDTTAQFSTQVNYSITTFFEGMENSLKVASENPTLINFDINNKESLDSLKYFLRTIKNSSPDIAYAHFTDVSGVIVESEGKVIKPSNKYDARNREWFKEAKSNPNKIFFSKCYDDLYGEKMISISKTVKKQEKVIGVACIDVSLKALMRQTSRTKLGKEGYLAIADAEGRILVHKDSELIGTILKESFWNEVSGNDKGVFQYKYKDKSKFAGFYTNEKTGWKLIVILDEEEVSEDIYSIKIFSSIATLLGCVINILLAYCIGNNLSKSLTNLKNVIIKFGQGNLKVQTPKKLKERNDEIGEMANSIDKSIKNIKEMMISFKQHSSNISEEAANLS…
MGYG000123244_01653	MAQSMLSNSIEQQLTTIVKGKGNDLDNWFATKTAMLNGTAAVLSKQPAEVIDSTASVPLLNTASTDKNILDITNGLESGNAYSYLDGDLSGPDFDPRTRDWYKDVKSAQKGIFTSAYVNKGGVMDGKMVVSYAMPLIDTNGNFIGALCEDIDLDTLDKFVEEINYEGQGTSLITDKKRQILASSGTEEIMSQVMDDPELANIDEQMDKPTGFFPIIRHGEDMLFAYTTLEETGMIVAFFVPADYVFAPLNKLKLVYGIIFVISMLITGIGGMVFANKISNTVVRLNDHALALADGDLSVADLAVQDSNEFGELTTSFNTMKEHLHKLIKGMSTVSQQVAASSQELTAGASQSAESATNIAETITHIANGMQRQTNNIEAAKHEVDSLFSEIQTMGTNTK…
MGYG000105364_01002	MKIKQQFAAVTVVVGLLMAITCGVGYYMAQSMLSNSIEQQLTTIVKGKGNDIDNWFATKAAVLNSTAAVLSKQPAEVIDSTASIPFLATGLADKNILDITNGLESGNAYSYLDGAYSVQDFDPRTRDWYKDVKSTQKGIFTNAYVTKGGAMDGKIIVSYAVPVIDANGSFMAGLCADIDVDILDEFVDGINYEGQGTALVTDRSGQIIASSGSEKIMSHVMEDAEIANIDEQMDKPTGFFPMKRHGEDMLFAYTTLEKTGLIVAFFVPSDYVFAPLNKLKLVYGIIFVLSMLITGIGGMVFANRISNTVIRLNDHALALADGNLSVADLAVQDSNEFGELTKSFNTMKGHLHKLIKGMSTVSQQVAASSQELTAGASQSAEAATNVAETITNITDGMQR…
MGYG000116467_01098	MKLKQQFAVLTAVVALLIAISCGVGYYMASSMLTDSIEHQLTAIVKGEGDSVDSWVANKAAMLNGTAAVLSKQPAEVIGSTASVPFLATASADKNILDITNGLESGNAYSYLDGDLSGPDFDPRTRDWYKDVKSAQKGIFTSAYVNKGGTMDGKMVVSYALPLINSNGNFIGALCEDIDLDILKEVVKSINYEGQGSALIVDKEGQILASTGSEKIMSNVADDAELASHRETIANQPTGFFETQKDGQNAVFAYTIMYPKV
MGYG000092475_00951	MKLRQQFAVLTAVVALLIGISCGMGYYMASSMLTDSIEHQLTAIVKGEGDSVDSWVTNKAAMLNGTAAVLSKQPAEVIDSTASVPFLGTASADKNILDITNGLESGKAYSYLDGDLSGPDFDPRTRDWYKDVKSAQKGIFTSAYVNKGGVMDGKMVVSYALPLIDSNGYFIGALCEDIDLDILKEVVKNINYKGQGSALIVDKDGQILASSGSEKIMSNVADYEELATHRETVANQPTGFFETQMDGQDAVFAYTTLENTGWIVGLFVPSDYVFATLTKLKLVYTIIFIFGLLITGIGGMAFAKRTSSTVIRLKDHALALADGDLSVADLEVQDNNEFGELTTSFNTMKEHLHKLIKDMSSVSQQVAASSQELTAGANQSAEAATNVAETITNIADGMQ…
MGYG000223900_00550	MKLRQQFAVLTAVVALLIAISCGVGYYMASSMLTDSIEHQLTAIVKGEGDSVDSWVANKAAMLNGTAAVLSKQPAEVIDSTASVPFLYTASADKNILDITNGLESGKAYSYLDGDLSGPDFDPRTRDWYKDVKSAQKGIFTSAYVNKGGTMDGKMVVSYALPLIDSNGNFFGALCEDIDLDILKEVVKNINYEGQGSALIVDKDGQILASSGSEKIMSNVADYEELANHRETVANQPTGFFETQRDGQDAVFAYTTLENTGWIVGLFVPSDYVFATLTKLKLVYTIIFIFGLLITGIGGMAFAKRISSTVIRLKDHALALADGNLAVADLEVQDNNEFGELTTSFNTMKEHLHKLIKDMSSVSQQVAASSQELTAGANQSAEAATNVAETITNIADGMQ…
MGYG000126407_00595	MKLRQQFAVLTAVVALLIAISCGVGYYMASSMLTDSIEHQLAAIVKAEGDNVDSWVANKAAVLNGTAAVLSKQPTEVIDSTASIPFLATASADKNILDITNGLESGNAYSYLDGAYSNLEFDPRTRDWYKDVKSAQKGIFTNAYVNKGGVMDGKMVVSYVLPLNDSNGNFIGALCEDIDLDILKEVVKNINYEGQGSALIVDKDGQILASSGSEKIMSNVADYEDLLNYQETVYSQPTGFFETHINGQDAVFAYTTLENTGWIVGLFVPSDYVFATLTKLKLVYTIIFILGLLIAGIGGMAFAKRISSTVIRLNDHALALADGDLSVADLAVQDSNEFGELTKSFNTMKEHLHKLIQGMSTVSQQVAASSQELTAGASQSAEAATNVAETITNIADGMQ…
MGYG000281521_00616	MKLRQQFAVLTAVVAMLIAISCGMGYYMASSMLTDSIEHQLTAIVKGEGDSVDSWVANKAAMLNGTAAVLSKQPAEVIDSTASVPFLATASADKNILDITNGLESGKAYSYLDGDLSGPDFDPRTRDWYKDAKSAQKGIFTSAYVNKGGVMDGKMVVSYALPLIDSNGNFIGALCEDIDLDILKEVVKNINYEGQGTALIVDKDGQILASSGSEKIMSNVTDYEELASHKETVYSQPTGFFETHMNGQDAVFAYTTLENTGWIVGLFVPSDYVFATLTKLKLVYTIIFILGLLITGIGGMVFANRISNTVIRLNDHALALADGDLSVADLAVQDSNEFGELTKSFNTMKEHLHKLIKGMSTVSQQVAASSQELTAGASQSAEAATNVAETITNIADGMQ…
MGYG000153345_00950	MKLNRRRINEIKTTICCSNNSDSIEHQLAAIVKAEGDNVDSWVANKAAVLNGTAAVLSKQPTEVIDSTASIPFLATASADKNILDITNGLESGNAYSYLDGAYSNLEFDPRTRDWYKDVKSAQKGIFTNAYVNKGGVMDGKMVVSYALPLIDSNGNFIGALCEDIDLDILKEVVKNINYEGQGSALIVDKDGQILASSGSEKIMSNVADYEELATHRETVANQPTGFFETQMDGQDAVFAYTTLENTGWIVGLFVPSDYVFATLTKLKLVYTIIFIFGLLITGIGGMAFAKRISSTVIRLKDHALALADGDLSVADLEVQDNNEFGELTTSFNTMKEHLHKLIKDMSSVSQQVAASSQELTAGANQSAEAATNVAETITNIADGMQRQTSNIDAAKREV…
MGYG000018725_01481	MTDNVGIMGIRRSGFMGIKQRFMVMIGLVVLLLAAVSGIGYYMAQSILSDSVKSQLTAIVKDQGSQLDTWIESKAAILDGVGNALSKQSAEVSTTKQTLPYLGAIAGDKEILDLTSGSDSGNSFSYVDGDITNDFDARTRDWYKDAKNTGSSLFTAAYVSSGGSSDGKIVISYAVPLKADSGKTIGALCEDIDLSVLENVVKKVNYEGQGTGIIIDKKGQIIASSGEEKVMSLIHDDKELTSHYDVMLAQPTGYFEISRGGETEMFAYTTLERPGWIVGLFVPKDYVFASLTKLKIVYTVLCLLGLILITIGGAIFAKQITSVVVRLKNHAVELSQGNLAVADLEVTSNDEFGDLTKSFNTMKAHLHDLIKQMSSVSEQVAAASEELTAGAHQSAEAST…
MGYG000068334_00223	MGIRQKFYVLAGIIGALMAVISIIGFYTADSNLERAVEQELTATMGDAASQMDGWVQAKGASAQYAADLLTEFNGDETRTKSIASLAMGSSDKEILDVNVGMEDGYFASYRTQNKSTGTLDPRTRPWYSDAKNAGKLVFTDPYVDKNTGKLVVSAVAPFKKDGQFAGALCTDIDLAVVDSQVDKLKYHGEAGMAAVADKEGMILGIGTDEAIGSKFQDLPGVGTHFEEMQKNGKGVFVFDSPRDGKMICSYTVLPSTGWLLAMSVPYDYVFSSVATLKLVYGILTIVGLILVLGVCFQFSGRITRPLVALEANATEMAKGNLGIQALPVESRDEIGSLTNAFNTMKENLHELISQMAATAEQVAASSEELTANAQQSADTAVHVAENVGEVSAQVIQQL…
MGYG000251790_01025	MGMKNKFLVLIAVIAAILIIVSGIGYYNSQKQLTESIESRLAMIVDQQAYEVDSWMMSKANKMTMIADTFLHMPEDIINAKGSVMGLANDKDVQNFYNGRENGLFIRSNEADILPPDYNPTTRGWYVNAKNSGALIFTDVYMDIGTKKNVISAAVPYKDAMGKTQGVLAMDISLDIMNEIAKNINIDKHGKGFIIDKAGVVIAQGEGGIEEKNMQESELFKSHWQEMQTNDKGNFEVSVNGQKMIFSYAKVEHMGWIVGIMVEESFVYSDLATMKINYTIITLISIIVLLVLGLRFSNMITKPIIMLTNSAEKMSNGDLQGEKLQVTTNDEIGTLVKAFNTMSDNLRDLIRQVSSSSEMIAASSEELTAGAHQSAEAANHVAGTVVNVAEGMQNQMVTL…
MGYG000006240_00957	MSGTGTLRGAPDCCVEMEMKRKGCILGIKQKLLLMGTLMVLLVIAICGIGYYRAQEALVESTSGEINALLHVESEKLDSWISKKLQRTESLANLLTAMGDNPVVMNREIVSLAAGDKDLIDLAYGAEDGRFISWVDGNITGEFDPLNRPWYLEAKTKSAPFFTSVYVDNSTKKPIISAVAPYSEGGTFRGAVLSDISLDALAEHIKSVKYQGTGASIVVDPSGLIIASSEGQALHKVDENEVLKVRFPEMLQNKNGYFIMEKDGQSQIIAYATVPSTGWVVSIAVPESVAFAQLAGLKTTYTVMSIIGILLVAGILFALLRFASSITGATERLMHHVGLLAKGELNLPDLPVVSQDELGRLAENFNSMVKNIKALIKQVAGTAEQLAAASEELTAGAQQ…
MGYG000001548_01081	MSVKFKLITMFILVALITIAPTSYLSFKNLEQQATQRVESKMLGTANTVTSDLNGWIQGNIKVVKTLGTLLQDAVSEDQLTPAYLQAHKNDDIARSVTSIYVGYEDGKFIDSGNAPQNFDPRKRPWYKQAKETGKLVVTDPYLDMGTKSYTISISYPFKNQNGQLQGVIGLDILLSDITSIVSKVNLDGMGFAFLVDKNGTVLAHPDKKLLNTNLKNNADLKSVVGDMISKPSGQAEYTHTNETQILVYKKIPSSGWVVAASISKDLAYEQLTRIRTQFIWINVAALVVVIALAFFLSMQIIKPLARLKATSQKMSEGDLTVKVSVNGKDEIAELGHSFNTMAENLRHLIQKVADSATTIDTTSKNMHHHASDSGKIAEQISTAVEELAKGATDQAESV…
MGYG000035843_00856	MSLRTKLIAGFVSAAAIIFAIISFSGFDSARQQVAGHLNDKIALTLDSRVNQLDGWLNVKARELQTAAAVLENTAGAAGATAAHLQSYRQDKDITDLYIGLADGRFIDGSGFVPPPDFDPRKRGWYQQASQAGTLIFSDPYIDTSTQQYVVSAALPLVKDGKISGVAGEDILLTTLAQTIEGVQFDGKGYAFLIDRNGVVLTHPEPGLIATKLADNAALRSVVEAMLSQNSGSQRYQVDGVNKLISFRAVPATGWVMAITIDEADAYAGLAALRFRFIITSLAGLLAIAGFGWLFARQVTRPIRQLTANAAKLAAGDLTVRAVIDGKDEVAALSTAFNTMGDNLRQLISRVSVSAAAVGRSVGTMKLSAEEAGRVSEQIAVTISDLARGATDQAQSVQA…
MGYG000003131_01274	MNIKKKLVIYILSLTMVMLLSICLFSYWNASKQLTRDININMDIIADQQAQVLDDWLVKKAKTLQDLAFVIQNTTNGEIPASYFKLDPNDKEISDIYIGFEQDGKFIHGESSPMPSDYDPRKRGWYANAKDKTGLIFSDPYIDATTKKFCVSPAIALKDSQGKLKGVMAEDILLETLTSIIEKATLNGKGYAYIIDGKGTILAHRDPQFIASSLADNEELKTIATKMLNTPSGNIEYTLQGKDMITVFRKIPSTGWTIAFTVSKAEIFEPLAQLRNVYLLIACLSLLLMGLATTYISRKIANPISNLTKNALLLADGDLRISVEVAGKDEVALLSQAFNQMGSNLRKLITEISSTADYLLKSASEMNHAAGEAGQVSEQIAITITDMAQAATKQSDVIT…
MGYG000003131_02781	MSLRTKLTLIFSLLSAIILLVSSLAGYLFTKNEMTVRIHSELKNNVNSQVNRLEGWLLTKGKILETTAGTIQSTVGDGEITVPMVAGYKNVDPGVSDLYFGSQDGKMIDGSGWAPPPGYDPRARGWYKTGMEQKKLVFTDPYLDLVTNQMAVSVAMPLKTSTGQIRGILAEDILLQTLVDTIKEINIYGQGYAFLMDSKGMMLAHPDNELLSKNVFEVEKLKPYSDMMKKMLASNDGYSSYDLSGTTYLMVYQKVPSTGWTLAITVPEKVVFASLTHLSWLLTIIAVLSILIVIGITYVTANRLSKPIEALAQDVQEVSSGNLTVQSTVTGKDEIGILASGFNSMVQNLRDLILKVHTGSEHVAASSEELTASAEESSQASNQVAVSVTNIAENAAHQL…
MGYG000003687_02691	MNLKMKLFLLFTCIVIVAAGPLSVISMTSVKNQANHDIQELMNSKASETVNQLDGWTGGKAEIIETLAASLESSDISSDAKIASLKAAFQNYKDQNISNIYAGYEDGSYWDGSGWFEEGYDPRARPWYKDAKTKGEMYYSSPYTDAGSNDFTISIAKPLKDANGSITGVVSEDIMLNDMTKMIKGIDLNGLGYAFLIDQKGVVIAHPDNKLAGKNLKETPELGSSTATLLSTAQEKQTIATMAVTVSFILKECLAQAGL
MGYG000238913_00009	MNLRNRMLVFILLPVIVLTSFLSYYAYHTAENLLRSELLRGNKFTAESYSRKINEVLVKQEAVASSLAAIIAGKQPSKQEIAILINEAKKSNSEISNILVAFDTNEYVDTDGWNPPADYDVRTRDWYKKIFASTGITYTDVYESASNHKLMADVGCPIVVNGKKIGVIAIDVQVEGILNVTSSMKNGDIGYVFVLDNKGSFISHPVYKAKDRLQTIENGSLAGFFEQIQKEKNVERIIPVEGKDRMCQAVPIGQTGWTLVTSTDYDALFGGIKEMAVILTIASIIVIILLGGLILYIVRYIVGALDKMIAACEALADGDFREKPRKVILKDEIGRVADAIILTRDKLRELMKKVSDSAEQVAAASEELTASASQSAQASNQVAISITNVAQGADEQTTA…
MGYG000002355_02637	MKVKSIVQKSIFAKMMLYILTAVFVVFLASGVFLELKIKDIVTKMNYEHLLTEAKAASNQNNEFFKKNEVLVRQMATNQDIIKLMKGVRTRDKVRSHPDYKDVINSLQQIKKIDKNLAMVWIGLQDASYLVTQDQWDSPTDWIIKEKPWYKEALKLKPGEVLYTEPYVDSVTGKMVISVIQVVYDEKGTSLGVVAIDVLLDELPSIMQKYKIGESGFVFLISKKGELAYHPVKEMVLKNNMTKEKGEMGDIGRNMVAQKQGTGMYSYKDQHKYVGYYPISANGWSVAAVIDQSEFNEKVSMVRNLLIISYALGAIIIAALIYLVGKAIVKPIKSLEGYGHKMADLDFTEDISRELVEKEDEIGLLAKAFENVSVNLRDFARKTLESAEQVAASSEELTS…
MGYG000084760_02168	MKVKNIVQKSIFAKMMLYILTAVLVVFLASGIFLELKTKDIVTKMNYEHLLTEAKAASNQNNEFFKKNEVLVRQMATNQDIIKLMKGVKTRDKVRSHPDYKDVINSLQQIKKMDKNLATVWIGLQDASYLVTQDQWDSPTNWIIKEKSWYKEALKLKPGEVLYTEPYVDSVTGKMVISVIQVVYDEKGTSLGAVAIDVLLDELPSIMEKYKIGKSGFVFLISKKGELVYHPVKEMILKNNMTKEKGEMGDIGRNMVAQKQGTGMYSYKNNHKYVGYYPISSNGWSVAAVIDQSEFNEKVSMVRKLLIISYALGGIIIAALIFLVGKAIVKPIKSLEGYGQKMADLDFTEDISKELVEKEDEIGLLAKAFENISVNLRDFARKTLESAEQVAASSEELTS…
MGYG000125052_00641	MKAKSIVQKSIFAKMMVYILTAVFVVFLASGIFLELKIKDVVTKMNYEHLLTEAKAAANQNNEFFKKNEVLVRQMATNQDILKLMKGAKNRDKVRSHPDYKDVISSLQQIKKTDENLSLVWIGLQDASYLVTQDQWDSSKNWIINEKPWYKEALKLKHGEVLYTEPYLDSVTKKMVISVVQVVYDEKGTSLGVVAIDVRLDELPSIMQKYKIGESGFVFLISKKGELVYHPVKEMILKNNMTKEKGEMGEIGRNMVAQKQGTGVYSYKNNDKYVGYYPIETNGWSVAAVIDQSEFTAKVSAVRKLLIISYALGGIIIAALIILVGKAIVKPIKSLEKYGHKMADLDFTEDISKELVEKEDEIGLLAKAFQNVSVNLRDFARKTLESAEQVAASSEELTS…
MGYG000145799_00310	MDKNLATVWIGLQDASYLVTQDQWDSPTNWIIKEKPWYKEALKLKHGEVLYTEPYVDSVTGKMVISVIQTVYDEKGTSLGVVAIDVLLDELPSIMEKYKIGKSGFVFLISKKGELVYHPVKEMILKNNMTKEKGEMGDIGRNMVAQSRYRNVLL
MGYG000001475_00994	MKRQSISTKVSLVLFIVIAVVLFVAAMVININTKNIMTENIQKEVSIESKSVSNQVNHFFEKKGQLVDQITTNPSVLRYLEWAGSRDKARTNRYYKNVVQSLDAIKEMDSDVAMVWVASEKGNFLMGTGNVLSAPDFNLSERPWYKPVTNAEGVYYTDPYMDQVFGKVILSVMKEVRIGDDGIGIVAIDIFLDSIPSIMEQYKMGKSGYSILMAPDGKVIYHPDEKQVMKDSLTKQKGDIGTIAKKMIAGKSGLQEAEIDAKQYYVGYEPVKSTGWSVATAVTQDEVFLPLKSMTKNLIIYFSVTVLILVIITYLLLKYMLKNLSGMSKIINKIATGDLTYRLDVKSNDELGHVAKDLNNMLDHLQELIRIVQDDSKQVAASSEELNISADQTAQAAQL…
MGYG000001491_00821	MSNNRKGMQSLSTKIAIWMSIISVIIFTSISLLQYQHMKRSLSEEIEQGLELKSSSIADQVDAFFREQTALVQAMNTNQDIRNYLRTINSREEAHSNPHYINVQKTLDEIKGLNPAISLVFIASEKGNYNIGNDQYLTKPDYDIHTRPWYQLAVKSDTYAFTDAYIAKSTGKLVVTVVEAVREEGKLLGFVAIDIKLDAIPEIMNSHDLGDTGYAFLLGENGKLIYHPNEEYILAELGEVNVDLGKQQAKMLNLESGLETVQVDGEEMYIGYAPVSVAKWSVGGLIKSSEALTGLQSFTKMTLLYFLGGILALIGLVFIYLKKTLRVIPTMLGELEKVAEGDLTREIQLDRADEVGQLAVALNTMTQGLNNTAQVVSQSADQVSRSSEELDQIAQKTVQ…
MGYG000001507_05989	MALRKIKEEISKKGQKPELKAVDGAAMLPSADRSKENAKPLVWKSPIGAVRNMGIRGKLFLSVILSVVAIFVIVAVVIYSNAKQIIVDDLHSSLSYEKEKISVKVGDLLQPASDSVELLNANAYVRNFIAQVDSADTVKTTEGYSELIQTLNLIKDSNKNLLNVYIGLDAVNKVITQDEFEPPADFNMKERGWYATTAKNNRLTVTDPYIDAGSGKMVVSVTAPILNDAGKLIGVAGADISTEQIIQALSAFNYKGSGFAILIDKTGTFIYHPDTDNILLQKISDLGADWKAVGEKMVQWGANVILTDIDGKASYVSYAPAVDKQWSVALMVPQKNAEKELQTFKLIFFLSIIISIVVMFVLLYLVSGSILKQIPILTAAFQKAMTGDLSARASVTAKD…
MGYG000001548_00310	MRLKSIRVKTLLLVLPFLIIINSVISGIVFVSARSLLTEETEKELNGQLHTTEQSIEKGLVAHGSLTEVVAKSLQSQYQKLTLEDYDHLLKNTLAVNKDTFGVGIYLKPYAYNPDTKYFSSYAYHMGDAISVIHDYSDPSYDYPSKDWYKLAEKSKDITYSAPYYDDKTKSTMVTASVPTFNDQAEFIGVTTGDISLNTIQNIIKNTKLGETGWAFMINKDGTYLAGPDTQLIMKQKLQDNKDPELAGLAKSMLEQGKGNTVYKGADGSNHVYYARLAQTDWVLAMVLPDKEMSSKVNSLIIKVLVVSLLGIALVVIVIVLFTNYLAAQTKRVNQMAEQLAQGDFTHRLEVKSEDEFGRMTASMNETSTTLSGMVKEVRDHALHVASISEELASSADQT…
MGYG000001699_01665	MGKRKSLKLKNELIIIVLIASIIPIAILGINLIKSEYKTAKELFVNETYEKLKGVEKEIESLVIKNREFIEVLSETPYIREAFNSNINNENTLKVFKTLKESNINISSVYMGGENKQTLLYPNNGLDDNYDPTTREWYIKAKEQDTTLVTPPYLDAFTSTDIITISRKVLSEDKKLIGVLAIDIQLDKLSEIVSKCEIGENGFTFMAYNDENIIASSNKEFLSKTVSEQQFGKALKGIEKEGIVKLNDKKYVVEKIKNDNVGYTTYGFIDEEEIYSLSIKNIISPLIMILVLLIIIGIIIVLFSKRIEQICTRITNVLIECKNKNFTKRIDTNNIITQEFSDISECTNLMIDDIVKILGVAGNTSKELARESEEVNSIVNEFKEVINNIAEAMSQLSNG…
MGYG000001407_02674	MRISKKQKNSINKSKKTRRLSLKTGLITMVILTSIIPIIILGCNSIINTYKDTKSIYMESADNTTMQISKEIENLNLKNIELINIFSGDRNLIETIENNELNKINDCFKNILGNNEDMLTVFFGGEDGKYVAYPKPPSGNFNHKERPWYMEAAKATSVIVSKPYDDAATKSKIITLSKKVIDEKGKFLGVLACDIELKTLSELVSKSKIGNEGFTLVVHDSNDVIASSKEEFLGKSLNEEQWAKKLNAGEKDLQLLVNNKKYMLKTHIMPELGYSTYGFVSIDEINNNLIKASIASILIIIINFIVAIVIITLFARSFEKTIKKVKSVVLKCKEGDFSKRIEVETIKTEEFFQIGDSVNLMIEDITAILKKTSDITTYLSSTALKLNEVVDTADISNDD…
MGYG000003142_00584	MKRKREKKLRLVSIKKQLSLMLVCVCVIPIIVLGITITKTIYDSVMNEYMIVASASVRAINDEIGEIIDSNSNFIKMLSQESHVRNLYAKKGNESKVVETFKNVEGIKDNIFSVYAINGKKELYCYPPDELDDSFNLSERPWYTETMKDENLLHIGVPYKDHTTQKYIVTLSKALKDDNNKLSGIVAIDMDLTKISQTVSEMKIGIEGFNAVAYKDGNIIASSVVELIGKNLNDEEWSKGILDNGIKSITFNGAKYNVVKAENKELGYISLGFMKTSEIKEKVFKKLIFPIAAILVIIVFSSASPMIYSNKLSKNMKHLVDILKAAKDGDFTKRISLNKVKTMEIVEIGNASNNLMNDMENIICNIVNTSDHLSKASVDLASTVEFSETVAVDISNAVE…
MGYG000003142_00586	MKIKIKKGKGKEKKKITLRSNLSLSLRNELFILVVIVSLLPISILGINTGKAVYNSANNEYIITTANKVENIGKEMENIIKFNSNLMNILSEEETIKSGFKSKKNKDIVFDTFTNVKANSSDILSIYYVNEKKELYLYPEVKLESNYDPTSREWYTSAKGEKKLVISKPYVDAFTGKQIFTISKKVTDKDGSLIGVMAMDNRSYNFV
MGYG000068510_03136	MKKTIKKEIIQLLIFTSIIPIIVIFIANFYSLNKNINEFTDSAIKSSINLVNEELVNIHLNSDRDVEYLSLDANAKGIKENKNNEAVWFEKTLQNYTKVNDDVVSAYIGSENGKFLLSPYEDMGSDYDPRNREWYKKAVNNPSEVIMSEPYEDAVNKRIVVTYSRAVFNDIGELQGVIAIDKNLEKLSEIVRNIDLGEGAFTTIFSKDGTIIANNDSSLIGKNAKDIPWIEKVLNIENNTSKYLKLDGITYLSYRSIESESGLNIAAFIPVSELIKSYVEDLILSIIVFISILILVIISSKIYTGKLTKPIRQVVDVLNKIKNGDFTEKVESKIYYNEEIDSMINGLNTLIEDMGVLLSGVKEASEKVNCGSETLFGIISESSNVGEEVAKSVQQIAEG…
MGYG000000915_02687	MKKVHNKKKTLRDDIRKLLLRTSIIPIVLIATLNTVSSNTKNDKINKERNTGTINLVKEKIASDGSNIEKDIDFLLLNNNIKTVNKDKEDKVVQGILDDYVKVNKDIISIYVGTEEGKFLLSPYEEMDSSYDARNRDWYKEAIKSSGKIAVSKPYKDATNNKILITYSKAIFNENGELQGVIGIDKNFDGIFKEVLGSDDKNDSFISIVSEDGIIISDSNSDLIGKKAEDLNWIKKSIDNKENKTIYMKVDNRYYSMTRSFDENNKLNIILFKHAKEVFLEYAVQVLLPVVIFTIMLIVIIKMSKKFTKTLTEPINNVVRILKKLESGDFTESIEVKNTYNEEVNSMINGVRSLIEDMSILLSGVKESSEKVKDGAVTLFDIISESSNVGEEIAKSVQE…
MGYG000001699_03724	MRKNKKKTFRKEIINLLIFTSIIPVLVIALVNFYELNKNMQTDLNTIMKNGVGILNEAVVRNTADIVGDLEHIALDENAKNANDDKFSIFLEKSFESYIQINSDIMFAYMGTNTGKVITMPKSDLGADYDPRKRSWYEEAMKNPSEVVISEPYEDAGTKSIVVTYSKVVKNDKGEVEGVVALDQKLDKLSELVNNIDIGNNSSAAILSPTGTIIAHENQELIGKGASEIEWVNEVQNIKDNSRDDAKIDGKDYIVYKKVDESTKMSMITFIPKEEIQKSIFNGIVVSLIVFIIVIVVIILATKIYTSRLTNPIKDIVAALHRIKDGDFTIKAVSKDSYNEEVSSMIDGLNILIDDMVILLNGVKEASEKVSEGSDNLFNIISESTNVGEEVAKSVQQIA…
MGYG000002373_02179	MRGCSKKSLKGEILQLLLLTSIIPIFVISLSNFYIINKNLRKQLSNNIESGTEAVRQALVNSHKTSIADIDYLALDPNAKGIVTNKNNEEKTLNEILDGYIKTTEDITWVYIGTKNGKYISKPDTTLSSDFDPRQREWYRNALEHPSETVLSKPYIDIENNKIVITYSKAVKNDNGEIQGVVALDKKLDKVSDIINEIDLGNNAFQGIMSEDGFILAHKDKSLIGKSGNDLPWIEKVKKINNNQTEKISIDNKEYIVYKKIDNITNLSMIVFIPNEQIIKNIINGMIIPIVILILVIIFTGIATKLFADRLTHPIKSVVNILEKIKSGDFTEKVEEKSYYNLEISSIIVALNSLIDDMKILLTGVKEASDYVKEGSTTLFGIIRESSNVGEEVAKSVQQ…
MGYG000084365_02609	MKKTRIKLKTEILILLILASFVPIIGMALSNYYILSKSIKSDFNTIVLSNLERASQTVVDNKKYISASIETLSQDPNAKYILEDSNSPAWLKKSFDGYVDSNKDILNVYLGTYDGQTILSKNGSVPSDYDPRKRDWYKNAVSSVDKVVVSEPYEDAFTKSIILTYSKTVKNSSGAIIGVVSIDVALTQMGDLISDITLGKNGVAVALTTEGSIIAHKDKSLIGKSKENTSWINNLLSLEDLEPKVLNIDGKNYITVKYSDNESKIIFAGFVPENEIKEKIFSAMKLPLTILILTILLVIIITLVFSNRITTPMKNLVLILNKLKSGDFTEKLEIKDSYNLETNDIIKALNSLIDDMVTLLQGVKEASDLVKDSSETLFVITKESSSVGEEVAKAVQQIA…
MGYG000084365_02663	MEEKQVNNKLKKHKNPKKGKTIRSQITAILLIVALIPVIGLSIGNAYSLKSTVSKNFNEIVSQSLSKIGQIINESYRGNMSSVEYIAKSSDIKKINTSEEAKKDLKANLDNFIDTHKDTTSIYLGKELDGSLISSLNEDLTLDYDARKRLWYQDAIKAGDNMAISKPYEDATTKEMVLTFSKAVKDDNGQLLGVLAADVKLSKITELVQAISIGKNGYATVIDESGRIIAHKDKAITGKGKDQLPWIEKVINFEDLSPSPIEIDGKDFIAFKTTDKASGSVIVAFIQQSEITSLVFYEMILPIIIFGASIILIILFAAWFSSRMEKPMKEVVSILEKIKGGDFTEKAEVKDYYNFETKSMVIAMNSVIDDMNDLLKGVKETTTKVKESSETLFIITKES…
MGYG000084365_02662	MEMNSEKYNEDKKKSGKLKKVKTLRRELTTLMLVVSLLPIIGIVSANLYSLTSTIKENFGDIVEQSLGKVGQVLLESSKRNSDSVKYLSQDPDIKDVINNPQSKENFTRNLSSFINTNSDVCNVFIAYDEGTFIAEPNPVLPEGFDARTREWYKEAVNSSDKVVMSKPYIDAATKETIITYSKAIKDSTGKNNAVLGIDVKLSKVTDLISNITIGKNGYVAVLDNNGTIIAHGNKTSMGKTKTEEPWIEEVMKYEDLKPTPIDIAGEKQIAFKVKDAETGFIIVGFIYQSELNTLILKEVTLPLIIFAIFVVIIIIAAAIYSKKVQKPILEMVAILDKIKEGNFTEKAEMKKGYNREIQSVVMGLNSVIDDMTALLKGVKNTTEKVREASDSLFTITKE…
MGYG000003139_01651	MKKKTIKKTLILFIILCTVIPLTVISAINFTYQSQIIEENFKETVTQTMHTLSGDITDFKNSNGEIINLLSSDYSSRTLVSDKNSEKLLQNNLNNVVKNHKDVCVTYLGQATGKHHTTDKVDENYDPRKRPWYTSAMKDVDKVIITEPYEDVNKKGSFVITFAKSVKDLSNKPIGVAGIDIELKDLFNKVKNIKIGEGGFAVLIDNNGKILVAKDKEAVGKNIGDIQWAANIIKDEKSVSTTDIDGEKYYACKTQNKDTLWHVMTLIPEKELKDKLFKAKITNITLSLVFLGISLLIAFAFLKRISKLIKDTTKIMNNFGQGDFSQKIEEKDRDIVEVKIIKNSINKMIENISSLIYEIKDTSDKLKTSAEDLAVITDQGSSAGEEVAEAVQRIAEGAL…
MGYG000002375_01129	MKNRTIKKTLIIFIILCVVTPLTVISAINFRYQSRSIKENFENSVAQAMYSLSEDITNFKNTNSEIINVLSDDYSSRTLVTDKNSEKLVQSNLNNLAKNHKEICVTYLGQATGKHYTTDKVDENYDPRKRPWYKSAIKDINNIAITEPYEDINKKGSFVITFAKVVKDLSNKPIGVAGIDIELEDLFNKVKNIKIGKDGFAVLIDNNGKILVSKDKGVIGKNVQDIKWANNIIGDKKAVSNVDIEGENYYACKIQNKDTLWHIMTLVPEKELKATLSKAKTTNVILGLVFLGISLLIATIFLRNISKAIKKLTELMNKFGAGDFSQKIEEKDNDILEVKVIKRSINKMVENISSLIYEIKDTSDKLKISAEDLAVITDEGSLAGDEVAEAIQRIAEGAL…
MGYG000001699_02415	MRKTIYKELIIWITTFLILSVVIVTLVNSFTTVDSIKDDVINIMDLETQDISSFVDYLYSRNKDGMEYVSKSEELLNLNDQHIKNKTREMFEDYINSMEDVESIYIGTINGDVIRPVSKNVDKKYDPKERPWYKVAKSNEGDVVVTEPYEDTINKGTYMITFAKLIKDKNGKEIGVLASDINLDKLSEKVSKMTIGKEGYAEVISNSGIIISHKDSELITKNIDEFEEVKNVIENELDFNVIDVNNEKMYVHNVKNNSMNWSILSMLPQKEVMSKCIKSVNSAILFCVVYIPIVIILLNLIIKRKIVKPIVKVTNNINTMGHGDFTLEIEEDKNLNIELYSINNALKVTINSICNILENLKVASSTLKESANSVSKQTMQSSDASIEIAENITNVASIS…
MGYG000006328_00181	MKKKKKNNGQLQKYSDLFTKIINRNICIILVLALGIAFVGVTILSVYRGNGAINSEAQEYRAEIEKWVLKQQSILNMFVNNMEAQGDLYKDYDAAVKYLDHITQRYEEISCTYLSDPSLPAVVIMNNGWKPDADFDVTQRSWYSDAIDNDDIAVSDPYLDEQTGNYCITMSKRVVIGGKTIGVFGIDFYMDQLTAILSDSYKGRNYAFLASKDGMIVTHPSEQLQLGDGVSVKVSDSVYAKCKKDASVKMIVDYQKKAKTVTAMTTEDGNFRVFMVKDWLQVYSFLVESTIFYIFMFITCVWGSIRYNRRVIGKWFQPLEEFARKIPAVAQGQLDIVFDEDEICLEIKVLQDSLNQMVTSLNIYINDIVRILEDIAEGNLAVTSDIEYRGDFARLQQAI…
MGYG000033400_01376	MKKKKKNKKNKKNKKNNGQLLKYSDLFTKIINRNICIILVIVLGIAFVGVTLMSVYRGNAAINSEAQEYRAEIEKWVLKQQSILNMFVNNIEAQGDLYKDYDAAVQYLDHITQKYEEISCTYLSDPSLPTVVIMNNGWKPDADFDVTQRSWYSDAIDNDDIAVSAPYLDEQTGNYCITMSKRVVIDGKTIGVFGIDFYMDQLTAILSDSYNGRNYAFLASKDGMIVTHPSEQLQLGEGVSVKVSDSVYAKCKKDASVKTIIDYQKKAKTVTAMTTEDGNFRVFMVEDWLQVYAFLAETTIFYIFMFIACVWCSIWYNRRIIGKWFQPLEEFARKIPAVAQGQLDIVFDEDEICLEIKVLQDSLNRMVTSLNTYINDIVRILEDIAEGNLAVTSDIEYRG…
MGYG000200127_00884	MFVNNIEAPADLYKDYDAAVQYLDHITQKYEEISCTYLSDPSLPTVVIMNNGWKPDADFDVTQRSWYSDAIDNDDIAVSDPYLDEQTGNYCMTMSKRVVIDGKTIGVFGIDLYMDQLTAILSDSYNGRNYAFLASKDGMIVTHPSEHRKISMRLAGFKDSLLGFGNDAQKRYFAVFGAVHADTQINFLVAGVGFESFVEAENGIVGSLSDNIKNGFGHEIL
MGYG000004697_00431	MKKQKKRKDNVKKYQKYSELLGGVVSKNMCISMVLIIIIAIAAVGVLSVKSAHTDITMQAEEYNSEVEQWVIKQKNILNMFVDSVVAQGDLYQDYDKMVAYLDDITQKNEDISCTYLSDPKLPQVVIMNNGWLPDDDFDVSQRSWYTEAIDQDDIAITEPYLDEQTGGFCITFSKRVVIDGNVIGVFGIDFYMDRLTTILSGSYNKNNYAFLVGQNGTIITHPSEKYQLGKEVDVKADDSIYKAVKETGQVKTVYDYDKRIKTITCCTSEDTPFKVYMVKDWLQVYATLIINSLIFIAIFIGCLILSNKWIRKTISNWFHPLENLANNIPAIAEGNLDITFEEPEISEELHVLQTSLNETTKTLKTYIVDISEVLDEVANGNLSASSLVDYQGSYVQIG…
MGYG000284680_01589	MAERERKQLPKYSELFTKIVNRNTFIILMVVLVLVLVGLTQARMQTAQESLAREAERYDTQVTQWINRQDSILNMFVQSIEAQNGVWEDYDRLVAYLNDITEQYSEISCTYLADPSLEQIVIMNNGWLPPEGFDITERDWYKMAIDNDDIAITEPYLDQQTGQYCVTFSKRVVCDGRTIGVFGIDIYMNKLTDILAGSYQGDDYAFLVGQNGVIITHPNDEYQLSTDHSLAVTDTKYSAAYQEQNKSSLISDYDKGWKMIYSPESENAVFQVIMVKSAAKIYLVLVVTIIFYAVIFIICVLISNKRIRLAMERSCKPLEDFAEKIPAIAQGRLDIIFSEQEVSMEIKVLQDSLNETITALKGYIGDIVRLLEQVADGNLAITSEVEYHGDFARLKEALV…
MGYG000003578_01377	MRKVGKRAGKENAIEGLSSRIERTFINVLKRALVIICLESLVISGVLAVMYSVKDNRSDATAYTDQIDLTMQSKVSMLEAIAAGVSSGTLHEQDAILDYVDSMVSMDEQISAVYSCYDENVTIMSGGWQPPEDFVVTEREWYKGAQANPEEVYISDPYADKQTGNICITLSKATYRDGKVAGVVGMDMYMDDLVSLIEESFSSSGYVFLTTAGGTILVHPNEDYSISVDHSFGVQDVNAGRYERFLKGAMATGLFLDYKGGFKLGIGNISDVTGWRVISVKTLYSMFFFFVLIIVLNLSIYIIMTGVARKNVNKRVSVLFRPLESISAKMGRVADGDLSVVFDEEKNSLEIARLTEAINEMIERLKFYIDSISSTVTAISNKNLTITIDGEFKGSYMQI…
MGYG000004380_02037	MEQKSLSKKIEQAFNKTITRVLLIVAIASLLLALVLMMLNVTNNVKSDARQFRTQVDATMNEKITMINTIAGTIDSGTFVDTDEILDYVDSMVAIDDQVSAVYSCYNENVTVMSGGWQPPDDFVVTERDWYKGAQANPDKVFISEPYVDMQTGGICITLAKATFRDGEMIGCVGMDMYMDDLVSLIEDSYNGNSYVFLTTEDGKILVHPNEEYNLTGEDCVTVDEANHGRYKRLLKEDKAIKVLLDYKGGIKYTSTYTSEVTGWKVISVQSIATAALLMVIMIAVFVVLFFAMRMIANKKVEKHINPLFYPLESISGKMTRIADGDLDIVFDEDRNSSEIENLTESLSETIESLGNYIEQITNTVKAISNKDLTVTIDTSFKGSYIQIKDSLEEIIGNL…
MGYG000236598_00192	MKKRKIDANVLLGYCERIQQVVATMTSRVIAIVCIESLFISVMITITLFNQRTDTTSELYTKQIDSIMDSKANLIESIAAGITSSQFEDREQILAYVDAMEALDDQVSAVYSCYNDNVTVMSGGWEPPADFVVTDRIWYKEAQNNPDKVYISDPYVDEQTGSICITLAKASFKDGKQSGVVGMDLYMDDLESLLEEAHDGKNYVFVIARDGTILTHPYEKFKLTADSSSNVNDVLKGRYAELLQPENNGKVELIQDYHNGGANMLPVKSDITGWTIVSVQSVNTFLVFMLVLIIINILLFLSTIAIVRKRTIQRMSKWFTPIESVSNKVSEIAEGNLDVTFDEEALTAEIEKLTSSLNATTGSLSKYINDITDIVESISNKDLTVTLDGEFKGSYVDIK…
MGYG000003425_04020	MQFERLSTKVNKESNKFVRKIILGISLFSCLLLVSVIIFYTVKNNISKVKLYSSEIDSNISQKKAFIETVALGAVSNSDNYAQYVDIMVEQYDDVPAVYVCVQEDGVVYQDGIMTYMSGGWLPPEDFVVSDRVWYKESFGKEDVYVSDPYVDEQTGNICITLSKTIFKDGIPIGVAGLDMYMDDLVSLIEGSYDGGNYVFLTTVDGTILTHPNDKFALSTTSSTNISDANKGKYQKVCNDTLKNSLFFDYKGGLKLAISNIAESTGWNVVVVSKFAWIVNLTIISIIIAITYGFLVCKVTGKRLANHVKPLFEPLEGIAKDVSKIADGELDYQFIEDEQSMEMNTLSVELNQTIQSLRMYIAEITKVVTSISEKDLNFTVDVDFAGDYDTIKTALIKIM…
MGYG000043831_00873	MGKKGTYAEKIGRIFFKIILFILLSVCVITISIMIGLTLAQSSISLKNEVTSLTGSIDTYMAGKVAVVDAVAATISSERIEGYDNQLAYVDSIKAMDSSVSAVYIAYPDESLVYSGGWLPDPDFVLTNRIWYTGAASADDVYITEPYVDETTGSICITLSKAVRIDGKLVNVVGMDLYLDDIVALISDSFNGSSYTFLTTAEDVILAHPNDAYRITADASFTLSDADGGRYRSLIGTEYERKLIWDYSGGPKVMMAGRSLYGWQIVAVRPLLSTLSLAIIIFLVNVAIFLLSVYISNRFCKWAVAKWFTPIYSISKKVTQMAEGDLSVAFDEEPITDEIDALTNALNTTITQLHAYIEDIRHVVSNVALGNLTVHQHVTYSGDFIAIRDALNNILDTLN…
MGYG000150386_01268	MKNKRGTYAQKVGGVFSRIIFFILLSVCVVSICIMAGLALTQSGISMKNEVSGLTGQINAQMAEKKAAVDAVAATIGSGQLKGYQAQLDFVDSIKAMDDITAAVYVAYPDESVVYSGGWQPDAGFVLTDRIWYTMAAASDDVCITDPYVDENTGNICITLSKAVRSRDEVTCVVGMDLYLDEVVSLISGQFNGSSYAFLVTGKDVILAHPNDAYRITADKSVTLKDAGYQKLSGTSDKRKIIWDYSGGLKVMMLETTDCGWQVVVVRPLLAALSLAFIVLLLNILIFVLSVFLSNRFCKNAVSKWFTPIYSISKKVAEMAEGDLSLTFDEEPITDEIATLTEALNSTITELHAYIDDIRHVVSNVADGNLTVHQHVTYRGDFTAIKEALDLTLENLNNT…
MGYG000010939_01562	MFIKNKRGTYAQKVGGVFFRIIFFILLSVCVVSICIMAGLALTQSGISMKNEVNGLTGQINAEMAEKQAVVDAVAATIGSGQLKGYQAQLDFVDSIKAMDDITAAVYVAYPDESVVYSGGWQPDAGFVLTDRIWYTMAAASENVCITEPYVDENTGNICITLSKAVRSRDEVTCVVGMDLYLDEVVSLISGQFNGSAYAFLVTGKDVILAHPNDAYRITADKSVTLKDAGYQKLSGTSDKRKIIWDYSGGLKVMMLETTDCGWQVVVVRPLLAALSLAFIVLLLNILIFVLSVFLSNRFCKNAVSKWFTPIYSISKKVAEMAEGDLSLTFDEEPITDEIATLTEALNSTITELHAYIDDIRHVVSNVANGNLTVHQHVTYRGDFTAIKEALDLTLKNLN…
MGYG000149580_02119	MKNKRGTYAQKVGGVFSRIIFFILLSVCVVSICIMAGLALTQSGISMKNEVNGLTGQINAEMAEKQAVMDAVAATIGSGQLKSYQAQLDFVDSIKAMDDITAAVYVAYPDESVVYSGGWQPDAGFVLTDRIWYTMAAASGDVCITEPYVDENTGNICITLSKAVRSRDEVTCVVGMDLYLDEVVSLISGQFNGSSYAFLVTGKDIILAHPNDAYRITADKSVTLKDAGYQKLSGTSDKRKIIWDYSGGLKVMMLETADCGWQVVVVRPLLAALSLAFIVLLLNILIFVLSVFLSNRFCKNAVSKWFTPIYSISKKVAEMAEGDLSLTFDEEPITDEIATLTEALNSTITELHAYIDDIRHVVSNVADGNLTVHQHVTYRGDFTAIKEALDLTLENLNNT…
MGYG000012170_00523	MQGSYVSRINKIIMRIISGLLIGAGIITIIITVFYATRMSSYQMKSVTSDYSLQVDEQFNDKLVQLNGLVRMMETEQIKGDAATLKYVDTIVEANDSLSAVYVAYADKHLVMSGGWQPPEDFDFRDRDWYTGTMDTDDFFVSDPYIDEQSGQYCITLSKRMMQDGECIGACGMDIYMDDMISLMKNSYRGKSYAFLVTADGMIVTNPDKSLALSADSSTTLDKARKGAFKKLSKTDKVYYVNDYTFGLKLAMSADVPSVNWKVVYIMPASRSLNLTIVILIALILIMIGIRIIIRRYCEREMNHWFRPLSSIAEKVTEIAQGNLDVAFNEEPLAEEIAMLTVSLNDTVEQLKTYIGDITFVVNNISNNNLAVESHVEYQGAFIAIKNGLNTIIDKLNHA…
MGYG000000627_01377	MNTYSARISKVINQIITGILAVVILIFVVIVTILSVKSSNQKIENQAIEVSDAISKEIAQKQVYLQSMAAAAERLGVTGYEGKVPLRAGDSSEDTWSETMKLVDSYVAGDENISAAYTCYDTNSTVMSGGWEPPADFVVMEREWYIQAKADPDNTYVSTPYVDEQTGNFCITISKAFQVDGTVVGVVGFDLYMDNIIDLVAAQNTSDSGYVFLVAADGTILTHKSADLALTTEHSENLSTANRGRYQKLANQDGRIYQITDYNGRAMRMIASTIDECGWKVIAAESTLKSLQMTIILFVICIAILIVSILLSSRICKNKIGAWFQPIESVSDKVGDIAEGNLDVRFDEEPITDEIEKLSGSLNQTIDSLKYYINDISQVVTGISNKDLTVRIEADYKGS…
MGYG000013232_01494	MKKIERYKDIFSKKKSLSSLILIYVTTICILLMGTITIINISKVYNNTKKQAQEYLKNTALTSKENFNSWFDNKIGILKLVENNIELLNWDTEENAAVLQEYMAKEAKNNNEILAIYFANVDGNYVDSSGWIPEAGYNAKDRDWYKDAVDSDGYYISAPYSDAESGGLVITISKNIKINNNLVGVIALDVPIDKLKEFINNLTYEDGSYAFIIDDKEQIIVHPNEDIMPKDGKILKISDFPVDYNGILNSEDGNINNSVDIQGNKCYSVVETLDYGNWRIIFNYPKKIIQKELVKEIGLNTSVLVISIIISGVLISKFSKKYITPIEETSNLLNEFSKGNLKLDSSNIDKNSKEVIEMTEMVDNVANTLSGYVIEISNVLGEFSKGNFTVIPQLDYIGD…
MGYG000003550_01108	MQKIKINNKFWVMNNSLRSLILRYVAVIIILSTGIITAINIFKINSSIKKESKSYLVNTASMSRDNFNSWFYEKINILDLLEKDIRLLKLYENPKENDILAYFNEEYKADNELLNIYFSNEKSELVNVSGWIPEADYIATERVWYTEAVKSNDFYISEPYVDAMTKETVISISKSIKADGTTVGVVGIDVTMETLKDMISDLSLEDGSYAFVIDKNEQIILHPNDELAPTDEKIFKLSDLSVDYSEMLTSQSGQISQSKDIRGNKTYSVLEPLDYGNLNMIFNYPKKIMIKQMIAEIILDILIMIISIIFSGFFIYKFSEKYVTPIEKTSKLLQEFSRGNLKIDSSDIEKNSKEVIEMTDIVDNVAETLNSYIIEISSVLGEFAKGDFTAEPQLEYVGD…
MGYG000001699_02541	MRVFGLNLNYFKFRKGIQTRLISSVLVILIGMSVVISLGLNISIKSILKEENIEKLNNQRNILQLNLINFQKSLENDIMLLSKNDKVTNLTGTITSYMNRTEEKVPMTPSKNGGLETELYEIFKKYGETYSGTQYVYLATKDGGYVQWPETSISSKYDPRVREWYTNAVANPDKINISDPYIDFENKFVVSNTTAVKNSKGEIIGVIGIDVYDNRISQILSSMKNDESEKYLLLDKNGVILADSSEENTSKSIKDLNIKNLDSALEKDSSTFTTELDKIKYIVQSNKIDGLDRTLVSFIKEDSLYGIIKTINKVIIFLALLTIGVAFIALVIIAYKITNPIIKTSEVLNEIASGDLSVELDGNIANRNDETSLLIKSTKKLKDDMCSIIGDIKDLTLNL…
MGYG000036406_01986	MGKTIKSKITMQTVISLVLAILICELLSVSSLQNNMTTQARNFVEAQAATNAGVVNEWLVEQGNIVHTIRNGVAFMNTKDTDQIMDYLEVNLAENEDALMYYVCFAYDGGVFPADHSKLDLDPTTRDWWKMAIAKDGLIYTAPYKDFASGQMIVTIAEPMKIQGEQAVFLADITIDTLTQIVGNVSTEDSIQAFLLDADGNVVSHANEDFLPKEEGNTVLADALGVDLSQASQIRDYDGKMKFIATAAVDVTGWTLGVVQDKAVVTDLIRQNVILVVLIGLVLIVVVTLVMIGSVKKSLKPMENMKLFIRDKVIGRENCKKQKNEVQEIQYLIGELEEKFIGVIRQTREEADSIHTSMQDASGKVNSISENIMEISAAMEETGANIDTQTDSIRNIDES…
MGYG000066225_01932	MRKTIKSKITVQTVVSLILAILICELLSVSTLQSNLTSQARNYVEAQANTNASVVNEWLVEEGNIVHTIRNGVAFMNTKDTDQIMDYLEVNLAANEDALMYYVCFAYDGGVFPADHSKLDLDPTTRDWWKMAIAENGLIYTAPYKDFASGQMIVTIAEPMTIQGEQAVFLADLTIDTLTQIVGKVSSEDSIQAFLLDADGNVVSHENEDFLPKEEGNTVLSEALGVDLTNATEIRDYDGKDKFLATAQVEATGWTLGVTQDKSVVSDLILRNVMLAIAIGVILIVIVTIVMIGSVSRSLKPMENMKLFIRDKVIGRENCKKQKNEVQEIQYLIGELEEKFIGVIRQTREEADSIHTSMQDASGKVTSISENIMEISAAMEETGANIDTQTDSIRDIDES…
MGYG000058762_00430	MGKQSTIKGKIIIQTVVYMILAILVCEIVSVCTIRNNMNRQTRSYVNMQAQTNASVVNEWLNEQANIVHTIRNSVAFSNSKDTEQIMNYLEQCLAANDNALMYYLCLAYDGGVFPADHSKLDLDPTTRDWWKQAIEKNGLIYTAPYKDFATGQMIVTIAEPLTIEGDQAVLLADITIDTLTELVGDVSTDENIQGFLLDADGNVVCHANEDYLPKEEGNTVLSDALGVDVKKATEIKDYDGNKKFIGTADIEATGWTFGVTEAQSVVTSQIIRNIIIVMILGIVLIVVVTILMIFSITKSLKPMEDMKLFIREKVVGQENCVKKKKEVDEIRYLMGELEDKFIGIIRQTKGESESIHTRMRGANDKVTSISENIMEISAAMQETGANVDSQTESISNID…
MGYG000130071_00870	MRIIPKSIKGKITCQIIMYIILAIVVCEAVSVNSLRTNMTKQTENYVQMQSEKSAGIVNEWLQEQGNIVHTVRDAVAFMNTKDTNKIMDYLEANLSENQNALMYYVCFGYDGGVFPADHSKLDLDPTTRDWWKQAIQKNGLIYTAPYKDFASGQMIVTIAEPLTLQGDQAVFLADITLDTLTAQVENVSDDKNVKGFLLDADGNVVSHPNKDFLPKEDGNTVLSDALGVDVTKVSTIKDYDKHKKFISTATIEATGWTFGITEEQSVVTSQIQQNVSTVIVLGVILLIVVAALMAISIRNNLKPMETMKLFIKEKVIGVNHCKKQKNEVAEIRYLIHELEDRFIGIIRQTKEESAAIHGEMSGANDKVASMNENIMGISAAMEETCANIDSQTESIQNI…
MGYG000220847_01373	MEKMEKTSYNEYIIYMSRRGNMKKTIKGKLTLNTAIFIVAAIIVCEIVSVNALKTNMTNQTRQYVSREAQTNARVVNEWLQGQANTVHTITNTIAFMNTKDTDHVMDYLEKALSENKEALMYYLCFGYGGGVFPANHSKLDLDPTTRDWWKQAIKKNSLIYTAPYKDFASGKMIVTIAEPLEIKGEQAVVLADITIDTLTKLVSNVSTDENIQGFLLDADGMVVSHQNKDYLPKEEGNTSLAKALSVNVKEASEITDYDGYSKFIHTAQITATGWTFGVTERESVVTTQVVKSVILVVGIGVVLLILVILLTIASVKKNLRPLENMKTFIREKVIGESQKNVHKNEVEEISYLLQELEQRFLGVIRKTKDESNVIHTRVENTNDKVSLINQNIMEISAA…
MGYG000190240_00071	MRKGTIRGRIELAITLGTILIIAITVVNSVLMTRNNMVRSEKQLLTEDADTNAQVIDQWLLKEAGIIHTMRDTLAYMNTKDGETIMNYLEKQLGENEDALMYYCCLEKEKSVLPADHSTLDLDPTERDWWKQAVSENGLIFTAPYTDFATGQMIVTIAEPLTLEGDTAVILADITIDKLVEMTQKIRDSKTETFLLASDGSVITHENKEYLPKEEGNTVLTDKVNIKLDSKTTTVFRDYDGQDKYLAIGNVDKTGWKLGVMQRTSVIRQEILQNVLRLIIVSVLLLIIMCVVINLIIRGLLKPMDHMKNFVRETVIGQEDARTFKNEVEEISYLITELKERFLATIRKTKEESAQIHGRMKDTSGKVTEIGGSITGIGATMQETNANVMTQTESIRQID…
MGYG000246596_00160	MGKGTIRGRIELAITLGTVLIIAVTVINSALMTKNTMVQNEKQLLTANADTNAQVIDQWLLKEAGIVHTMRDTLAYMDTKDGVTVMNYLEKQLGENEDALMYYCCLEKEKSVLPADHSTLDLDPTERDWWKQAVSENGLIFTAPYTDFATGQMIVTIAEPLTLEGDTAVILADITIDKLVEMTQQIRDSKTETFLLASDGSVITHENKEYLPKEEGNTVLTDKVNIKLDSKTTTAFRDYDGQNKYLAIGNVDKTGWKLGVMQKTSVIRQSILRNVFRLVVLGVLLLVVMCAVINLIIRGLLRPMDHMKNFVRETVIGKEDGKTFKNEVEEISYLITELKERFLATIRKTKEESAQIHGRMKDTSGKVTEIGGSITGIGATMQETNANVMTQTESIHQID…
MGYG000151212_00948	MGKGTIRGRIELAITLGTVLIIAVTVINSALMTKNTMVQNEKQLLTANADTNAQVIDQWLLKEAGIVHTMRDTLAYMNTKDGETVMNYLEKQLGENEDALMYYCCLEKEKSVLPADHSTLDLDPTERDWWKQAVSENGLIFTAPYTDFVTGQMIVTIAEPLTLEGDTAVILADITIDKLVEMTQQIRDSKTETFLLASDGSVITHENKEYLPKEEGNTVLTDKVNIKLDSKTTTAFRDYDGQNKYLAIGNVDKTGWKLGVMQKTSVIRQSILRNVFRLVVLGVLLLVVMCAVINLIIRGLLRPMDHMKNFVRETVIGKEDGKTFKNEVEEISYLITELKERFLATIRKTKEESAQIHGRMKDTSGKVMTQTESIHQIDETCGDVAAAVEELAEEAMRMA…
MGYG000068829_00269	MKESTQKDAEKKNGFFGSIKGNIISYVALCIVIIIAVTATLNSIVLRNVLITNGHNTLLEEAGNTSELIDEWLIRQAYIVETMESALRTMDTDDMEAVMDYLEANLSENPDALMYYCCLAYDGGVFPANHSSLDLDPTTRGWWIDAVEKGDLIYTEPYTDFATGQMIVSIAKPFTMDGEQAVILADITIDSLIEMVKSVGTDESVQTFLLAEDNSVITHENKEYLPKEEGNTVLSDVLDIDLEKDHVSTFRDYDGISKYYAVQKVATTGWRLGITQPTSVISSKIRSNLMLPLAVDIIFLVVFIVLLNIVVNRLLKPLAEMKAFIKEKVIGTKNCRAEKNEVKEISYLIEELESRVISTIQKTQRETEMIRDMISGTDSHVSDMNGNIMEISAIMEETG…
MGYG000039563_00790	MGDEAVKKNRFLWTIRGRIAVFVTICMAVVILLTILANVVTARSAMVRDAENLLTEEADGNAAVINGWLKQEGNTVNTMKNALAVMDRDDTDAIMDYLEVNLNENENALMYYCCFGYDGGVLPADHSKLDLDPTTRDWWKQAISEDGLIYTEPYTDFATGQMVVSIAEPLTIGGEQAVLLADITIDRLIEIVQNISADPSIQTFLLAEDGSVITHTNKDFLPKEDGNTILTDKVKIDINAQKAFVFTDYDGQKKYGDIGNIDVTGWKLGVTQNEKVINAQIRKNLVFPLVMDIVLLGVTVSLLNLVIGKMLRPMDSMKQFVKERVIGQEHGKTHGNEVEEIKYLIGELEERFIATIRKTKQESSTIQDKMTTTDDKVKIISGNIMEISATMEETGASVE…
MGYG000000325_01192	MKKSRKFFKSIRGRLSIGVAIGVLLIVVLSAAVAIASIVSIQRSSSIQLVDSIAEAKAEETSAWLEGQKATIKELGVVLEATKNTDLHKGAAILHEAKDENPYALNYYYCSADAAVSEYGEDMELIPSERGWWIQAFEAGDTVIVDPYTDIATGKTIISACYPFYVDGKPYAVLADIDVTTVLEIINQIEEKPFCEGFLLSASGDVITHKNSEWLPADEGSTNLSEALHTDLNTAVTIRDYDGRMKFLAVKEIASTGWQLGVLESTEVIQTQVNGLVTMILILGAVFIVIAFTVVSVAIGRSLRPVGGMKDFVQDVILGGTVADYKNETMQIQYLVDALQDKFVHTIQQSQRAAVSVRGNMNETAEAVKTSLTHMDEIAKETAEAVQNVEENAESISNI…
MGYG000160917_01815	MKKSGKFLKSIRGRLSIGAAVGVLLIVALSATIAIASIISIQRSNSIQLVDSVAEAKAQQTSAWLEGQKATIKELGVALEAAKNTDLHNGAALLHESKEENPYALNYYYCSADAAVSEYGEDMNLIPSERGWWIQAFEAGDTVIVDPYTDIATGKTIISACYPFYVDGKPYAVLADIDVTTVLEIINQIEEKQFCEGFLLSASGDVITHKNSEWLPTDEGSTNLSEALHTDLQSAVTIRDYDGNTKFLAVKEVASTGWQLGVLESTEVIQTQVKGLVTMILILGVVFIVIAFTVVSVAIDRSLRPVGRMKDFVQNVILGGAAADYKNETMQIQYLVDSLQDKFVHTIQQSQGAAVSVRENMNETAEAVKKSLTHTDQIAEETAEAVRSVEENAESISNI…
MGYG000103779_01100	MRKTIRGKLTISVIAIVIVIIVAITIGIVSIAGSKLMNSQKDELQLQADRYAQEVNSWIATEKMLVTGAAKSIESTGDMSEAGLQNVVDTYYAGREELLNLYFGTADSKFYQGNREAAIPDGYDPVQRGWYQSAAEAGETIVTDPYWDVLTNQMCGTIACPVYINGELAGVLAIDMTLQTVTDLTNSIDYDTDVYGFMVDSSGNYIAHKNEEYLPTEDTATAVSDVMPGLNTLLGNPGSGIVRDADYDGVDTYFATSLIECCDWQLGITIPTKNVNKVVMSMVMVAVIIAVIAVICVAVIMTNVIGRMLAPIQTLKQFASGDFSENAIVDTSIPKEYKDETEQIMMATSSVKEQIREIILTTKGESEYIEEISGHALTQMANLNQNVSQINSSVDDIIE…
MGYG000068829_01595	MGRTIKGKLTVSVICMVAASILLTTVGIVIVAGRRMIQDQTEALQIYADRYAEEINTWIENEKMLAGGAAACIEAAGNLDEEFIQSVMDTYASGREELLNLYCGTKDSAFIQSNREAEIPEGYDPVQRGWYQQAAGAGTVIVTDPYWDVLTNQMCATIAAPVYVDGELSAVIGLDVTLGTVTDLTGSINFAEGVYGFLSDSAGQYIAHRNKEYEPSEDAAVAVSEIMPGLEGLMTGQEEQVVKLKDYDGSECYFATAKITGSDWRMGVVVPTANVRKSLIAMIAVAAVIALLIIVAVAAVMAGLIGKTLEPIQMLKQFASGDFSENVAVSRTIPSEYKDETEQIKTATVEVKQQIRGIILNTKQEAGSISTIAEETSVKMTELNQDISGIADSTVKALN…
MGYG000003390_03223	MFKTIRARITAATAGCLAVALLINTVINYQVTRQDNQQSQRDILSSTSISHSGAIADWVNNKMTMIASLQSAALTADPVPNFAQIAQAGGFINVYAGYASKTAKFSDSNGIPVDYDPTIRPWYQQAAKADAPIVTAPYVDAASGKLVVTFAVPVKENGTLTAVVAGDVAMDSVVANVRTIQPTPQSSGLLINSDGTVIAASNADLTLKPFGEAIAGADFSALQAGSPVDGEFAGAQKALMAKPIKGTSWLLVVALDTNDATSGMRALLKASALSLIVLVLIGVAVMLLLVTTMLKRLVTIRDAMLAIGDGTDDLSQRLPESGNDEVAQIAHAFNIFSDKLAMVMVKLRDSSTSVQHAAQEIAAGNQDLSGRTEQAASSLRETASAVEQITASVAQSTDS…
MGYG000003883_01639	MVATAGCLTVALLLNTIINYQVTRQHNQQTQQDILSSTRDSHGIAIADWVASKTAMIASLQSVALTDDPVPVFAQIARAGGFINVYVGYASKTAKFSDPGGVPADYDPTIRPWYQQAVKADAPVVTAPYVDASTGQLVVTFAVPVKENGTLKGVVAGDVSMTSVVANVRGISPTPHSSGMLLASDGAVIAAADEKLTMKPFSDAIHGVSFAELSSGKTVSGEYAGNEKSLLASRVKGTDWLLVVALDGDDATAGLRAQLKASAVSLIVLVIIAGALMQWMVAALLKRLVVIRDAMNAISSGTNDLSQRLPESGNDEVAQIAHAFNAFSDKLAVVMVKLRDSTHSVQLAAQEIAAGNQDLSGRTEQAASSLRETASAVEQITASVAQSTDAAAQANTQAH…
MGYG000126336_00659	MFRSIRARIIAATAGCLAIALLLNTVINYQVTSQHNQYAQQDILTSTSGSHSLAISDWVSSKTTAIASLQKVALTDDPVPVFTQIAQAAGFINVYVGYASKTAKFSNPDGVPADYDPTIRPWYQQAAKADAPIVTAPYVDAGSGKLVVTFAVPVKENGTLKAVVAGDVSMDNVVANVQGIKPTPNSSGLLLNSDGSVIAANDGKLTLKPFGEAISEVQFADLQAGKPVTGVFAGSEKSFLATKVNGTNWLLVVALDSADSTAGLRAQLKASAVSLIVLVILAGALMHWIVATMLRRLITIRDAMNAISSGTDDLSQRLPEQGNDEVAQIAHAFNAFSDKLSVVMVKLRDSSHSVQQAAQEIAAGNQDLSERTEQAASSLRETASAVEQITASVALSTDS…
MGYG000003377_02184	MFRSIRARIIAATAGCLAVALLLNTVINYQVTSQHNQNAQQDILASTSSSHSLAISDWVNNKMTAVSSLQKAALSEDPVPVFTQVAQAGGFINVYVGYASKTAKFSNPDGVPADYDPTIRPWYQQAVKADAPVVTAPYVDAGSGKLVVTFAVPVKENGTLKAVVSGDVSMDSVVANVHGISPTPNSSGMLLDSDGTIIAANDGKLTLKPYTDAIGGVALSELLSGKAVHGTFAGTDKEFIATKVNGTQWQLVVALDSADSTTGLRAQLKASAMSLVVLVLIAGALMHWIVATMLKRLVTIRDAMNAISNGTDDLSQRLPEQGNDEVAQIAHAFNAFSDKLSVVMMKLRDSSTSVKQAAQEIAAGNHDLSGRTEQAASSLRETASAVEQITASVAQSTDS…
MGYG000001426_00896	MFRSIRARIIAATAGCLAIALLLNTVINYQVSRQHNQQAQQDILDSTSASHGLAIGDWVKTKMTAIASLQRVALTDDPVPVFTQLAQAGGFINVYVGYASKTAKFSNPEGVPADYDPTIRPWYQQVVKADAPVVTTPYVDAGSGKLVVTFAVPVKENGALKAVVAGDVSMESVVANVQGIKPTPHSSGLLLDGQGAVIAASDAKLTLKPFSNAISGVDFSALQSGERLTGELNGEQKLFYATRLPDTGWLLVVALDSADSTAGLLAQLKASAVSLVVLVLIAGALMHWIVATLLKRLLTIRDAMNAISNGTDDLSQRLPETGQDEVAQIAHAFNQFSDKLSVVMVKLRDSSNSVQQAAQEIAAGNQDLSGRTEQAASSLRETASAVEQITASVAQSTES…
MGYG000003360_01888	MIRSIRARIIVATAGCLAIALLLNTIINYQVARRDNQQTQHDILTSTSNSHSLAIADWVNSKMTMIASLQSVAVQDDPVPIFKQIAQAGGFTNVYVGYAAKTAKFSDPTGVPADYDPTIRPWYQQVLKADAPVVTAPYVDAGSGKLVVTFAVPVKVNGTLQAVVAGDVTMDSVVANVHGIQPTPQSSGLLLDSDGTVIAGNDPALTLKPFNDAIQGVKFSALKAGNAEEGTLTGVSKTLLATPVKGTNWLLVVVLDSDDATSGLSAQLKASALSLIVLVLIGGAVMHWLVATLLKRLVTIRDAMHAISNGTDDLSQRLPENGNDEIAEIAHAFNAFSDKLAVVMVKLRDSSTSVKFAAQEIAAGNQDLSGRTEQAASSLRGTASAIEQITASVGQSTDS…
MGYG000116553_03484	MFRSIRARIIAATTGCLVVALLLNTIINFQVTRQDNQQSQRDILTSTSASHNMAIADWVNSKMTVITSAQPVALSDDPVPVFKQLAQAGGFTNVYVGYASKTAKFSNPTGVPADYDPTLRPWYQQAVSADGPIVTAPYVDAGTGKLVVTFAVPVKEQGALKAVVAGDVAMDSVVANVRGIHPTPASSGLLLDSNGTVIAGSDPALTLKPFSETIKGTDFAALKSGNLVDGTFNGRVPGHRRTGDALAAGCGAR
MGYG000107026_01805	MFRSIRARIIAATTGCLVVALLLNTIINFQVTRQDNQQSQRDILTSTSASHNMAIADWVNSRMTVITSAQPVALSDDPVPVFKQLALAGGFTNVYVGYASKTAKFSDPTGVPADYDPTLRPWYQQAVSADGPVVTAPYVDAGTGKLVVTFAVPVKEQGALKAVVAGDVAMDSVVANVRGIHPTPASSGLLLDSNGTVIAGSDPALTLKPFTETIKGTDFATLKSGNLVDGTFNGREKTFLATAVPGTHWLLVVALDNGDATAGMRSLLKASALSLAILALLSGALMHLLIARLLKRLSGIRDAMNSIANGTNDLSQRLPDKGGDEVAQIAQAFNAFSDKLSVVMVQLRDASASVKNAAHEIAAGNQDLSGRTEQAASSLRETASAVEEITASVTQSNES…
MGYG000221924_02753	MFRSIRARIIAATTGCLVVALLLNTIINFQVTRQDNQQSQRDILTSTSASHNMAIADWVNSKITVITSAQSVALSDDPVPVFKQLALAGGFTNVYVGYASKTAKFSDPTGVPADYDPTLRPWYQQVVSADGPVVTAPYVDAGTGKLVVTFAVPVKEQGALKAGDVAMDSVVANVRGIHPTPASSGLLLDSNGTVIAGSDPALTLKPFTETIKGTDFATLKSGNLVDGTSNGREKTFLATAVPGTHWLLVVALDNGDATAGMRSLLKASALSLAILALLSGALMHLLIARLLKRLSGIRDAMNNIANGTNDLSQRLPDKGGDEVAQIAQAFNAFSDKLSVVMVQLRDASASVKNAAHEIAAGNQDLSGRTEQAASSLRETASAVEEITASVTQSNESAAE…
MGYG000191036_00081	MFRSIRARIIATTTGCLVVALLLNTVINFQVTRQDNQQSQRDILTSTSASHNMAIADWAKSKMTVITSAQSVALADDPVPVFKQLAQAGGFTNVYVGYASKTAKFSEPAGVPADYDPTIRPWYQQVVSTDGPVVTAPYVDAGTGKLVVTFAVPVKENGVLKAVVAGDVAMDSVVANVRGIHPTPASSGLLLNSDGTVIAANDPALTLKPFAETIKGIDFAALKRGNPVDGTLNDVDKTFIASAVPGTNWLLVVALDNSDATSGMRSLLKASAISLVILALLSGAIVHVLIARLLKRLSDIRDAMHNIANGTNDLSQRLPDSGNDEVAQIAQAFNAFSDKLSVVMVQLRDASASVKNAAQEIAAGNQDLSGRTEQAASSLRETASAVEQITASVTQSNES…
MGYG000172021_03010	MFRSIRARIIAATAGCLVVALLLNTVINFQVTRQDNQQSQRDILTSTSASHNMAIADWVKSKMTVIASAQTVALSDDPVPVFKQLAQAGGFTNVYVGYASKTAKFSEPAGVPADYDPTIRPWYQQVVSTDGPVVTAPYVDAGTGKLVVTFAVPVKENGALKAVVAGDVAMDSVVANVRGIHPTPSSSGLLLNSDGSVIAANDPALTLKPFAETIKGIDFAALKSGNLVDGTLNDVEKTFVATAVPGTNWLLVVALDSGDATSGMRSLLKASAISLVILALLSAAIVHLLIARLLKRLSDIRDAMHNIANGTNDLSQRLPDSGEDEVAQIAQAFNAFSDKLSVVMVQLRDASESVKNAAQEIAAGNQDLSGRTEQAASSLRETASAVEQITASVTQSNES…
MGYG000126316_02028	MFRSIRARIIAATAGCLVVALLLNTVINFQVTRQDNQQSQRDILTSTSASHNMAIADWVKSKMTAIASAQTVALSDDPVPVFKQLAQAGGFTNVYVGYASKTAKFSDPAGVPADYDPTIRPWYQQVVSTDGPVVTAPYVDAGTGKLVVTFAVPVKENGVLKAVVAGDVAMDSVVANVRGIHPTPASSGLLLNSDGSVIAANDPALTLKPFAETIKGVDFATLKSGKPVDGTLNNAEKTFVATAVPGTSWLLVVALDSGDATSGMRSLLKASGISLVILALLSAAIVHFLIARLLKRLSDIRDAMHSIANGTNDLSQRLPDTGEDEVAQIAQAFNAFSNKLSVVMVQLRDASESVKNAAQEIAAGNQDLSGRTEQAASSLRETASAVEQITASVTQSNES…
MGYG000006212_01654	MFRSIRARIIAATTGCLVVALLLNTVINFQVTRQDNQQSQRDILTSTSASHNMAIADWVKSKMTVIASAQTVALSDDPVPVFKQLAQAGGFTNVYVGYASKTAKFSEPAGVPADYDPTIRPWYQQVVSQDSPVVTAPYVDAGSGKLVVTFAVPVKENGTLKAVVAGDVAMDSVVANVRGIHPTPASSGLLLNSDGTVIAASDPALTLKPFAETLKGIDFAALKSGNPVNGTFNGAEKTFVATAVPGTNWMLVVALDTGDATSGMRSLLKASAISLVILALLSGAIVHFLIARLLKRLSDIRDAMHNIANGTNDLSQRLPDSGDDEVAQIAQAFNAFSDKLSVVMVQLRDASASVKNAAREIAAGNQDLSGRTEQAASSLRETASAVEEITASVTQSNES…
MGYG000051852_02702	MFRSIRARIIAATTGCLIVALLLNTVINFQVTRQDNQQSQRDILTSTSASHNMAIADWVKSKMTVIASAQTVALNDDPVPVFKQLAQAGGFTNVYVGYASKTAKFSDPAGVPADYDPTIRPWYQQVVSTDGPVVTAPYVDAGTGKLVVTFAVPVKENGALKAVVAGDVAMDSVVANVRGIHPTPASSGLLLDSDGTVIAASDPALTLKPFAETIKGTDFAALKSGSLVEGTFNGSEKTFVATAVPGTHWMLAVALDNNDATSGMRSLLKASALSLVILALLSGAIVHLLIARLLKRLSDIRDAMHNIANGTNDLSQRLPDSGDDEVAQIAQAFNAFSDKLSVVMVQLRDASASVKNAAQEIAAGNQDLSGRTEQAASSLRETASAVEEITASVTQSNES…
MGYG000002500_02770	MFRSIRARIIAATTGCLVVALLLNTVINFQVTRQDNQQSQRDILTSTSASHNMAIADWVKSKMTVITSAQSVALSDDPVPVFKQLAQAGGFTNVYVGYATKTAKFSEPAGVPADYDPTIRPWYQQVVSQDGPVVTAPYVDAGTGKLVVTFAVPVKENGTLKAVVAGDVAMDSVVANVRGIHPTPASSGLLLNSDGSVIAANDPALTLKPFAETITGTDLATLKSGEPVDGTFDGGDKTLVATAVPGTNWMLVVALDNNDATSGMRSLLKASALSLVILALLSGALVHILIARLLKRLSDIRDAMHNIANGTNDLSQRLPESGNDEVAQIAQAFNAFSDKLSVVMIQLRDASASVKNAAQEIAAGNQDLSGRTEQAASSLRETASAVEQITASVTQSNES…
MGYG000063141_00874	MFRSIRARIIAATTGCMVVALLLNTIINFQVTRQDNQQSQRDILTSTSASHNMAIADWVKSKMTVIASAQSIALADDPVPVFKQLAQAGGFTNVYAGYASKTAKFSDPAGVPADYDPTIRPWYQQVVSTDGPVVTAPYVDAGTGKLVVTFAVPVKENGTLKAVVAGDVAMDSVVANVRGIHPTPASSGLLLNSDGTVIAANEPTLTLKPFTGTIKGIDLAALKSGNPVDGTLNDEEKTFIASAVPGTNWLLVVALDSSDATSGMRSLLKASAISLVILALLSGAIVHLLIARLLKRLSDIRDAMHSIANGTNDLSQRLPDSGDDEVAQIAQAFNAFSNKLSVVMVQLRDASASVKNAAQEIAAGNQDLSGRTEQAASSLRETASAVEEITASVTQSNES…
MGYG000000019_01511	MFRSIRARIIAATTGCLVVALLLNTVINFQVTRHDNQQSQRDILSSTSASHTMAIADWVKGKMAVIASAQSVALSDDPVPVFKQLAQAGGFTNVYVGYASKTAKFSDPAGVPADYDPTIRPWYQQVVSADGPVVTAPYVDAGTGKLVVTFAIPVKENGALKAVVAGDVALDSVVANVRGIHPTPASSGLLLGSDGTVIAANDPALTLKPLNEVLKGIDFAALKSGNLVDGTFDGSDKTFVATAVPGTRWLLVVALDNADATSGMRSLLKASALSLAILALLSGAIVHVLIARLLKRLSDIRDAMNNIANGTNDLSQRLPDKGDDEVAQIAQAFNAFSDKLSVVMVQLREASASVKNAAREIAAGNQDLSGRTEQAASSLRETASAVEEITASVTQSNES…
MGYG000001318_03613	MFRSIRTRIIAATTGCLVVALLLNTIINFQVTRQDNQQSQRDILTSTSASHNMAIAEWVKGKMTVIASAQTVALSDDPVPTFKQLAQAGGFTNVYVGYASKTAKFSDPAGVPADYDPTIRPWYHQVVSADAPVVTAPYVDAGTGKLVVTFAVPVKENGVLKAVVAGDVAMDSVVANVRGIHPTPESSGLLVDSDGTVIAANDAALTLKPLGESVKGVDFAALKNGAPVDGTFNGIAKTFVATAIPGTHWMLIVALDNNDATSGMRALLKASALSLVILVLLSGAVVHIAIARLLKRLSDIRDAMHSIANGTNDLSQRLPDNGDDEVAQIAQAFNAFSDKLSVVMVQLRDASASVKNAAKEIAAGNQDLSGRTEQAASSLRETASAVEQITASVTQSNAS…
MGYG000219461_01355	MFRSIRARIIAATTGCMVVALLLNTIINFQVTRQDNQQSQRDILPSTSASHNMAIADWVKSKMTVIASAQSIALADDPVPVFKQLAQAGGFTNVYAGYASKTAKFSDPAGVPADYDPTIRPWYQQVVSTDGPVVTAPYVDAGTGKLVVTFAVPVKENGTLKAVVAGDVAMDSVVANVRGIHPTPASSGLLLNSDGTVIAANEPTLTLKPFTGTIKGIDLAALKSGNPVDGTLNDEEKTFIASAVPGTNWLLVVALDSSDATSGMRSLLKASAISLVILALLSGAIVHLLIARLLKRLSDIRDAMHSIANGTNDLSQRLPDSGDDEVAQIAQAFNAFSNKLSVVMVQLRDASASVKNAAQEIAAGNQDLSGRTEQAASSLRETASAVEEITASVTQSNES…
MGYG000003187_03593	MFRSIRARIIAATVGCLIAALLLNTVINFQVTRQDNQQSQRDMLASTSASHSLAIGDWVNSKTAVINSLQNVALSDDPVPMFKQLAQAGGFINVYVGYASKTAKFSNPDGVPADYDPTIRPWYQQAVKEDRAIVTAPYVDTGTKKLVVTFAVPVKENGELKGVLAGDVAMDSVIANVRGIRPTPASSGLLIDSDGTVIAANDPALTLKAFTAVISGVDLNVLRSGKSAEGQFNDATKTFAATPIAGTQWQLIVALDSDDATSGMRTLLKASSLSLVILVLLSAVVVHFVIARLLKRLSDIRDAMHAIANGTNDLSQRLPEKGEDEVAQIAHTFNAFSDKLSVVMVQLRDASASVKNAAQEIAAGNQDLSGRTERAASSLRETASAVEQITASVAQSTES…
MGYG000200598_01429	MFSSIRARIIAATTGCLVVALLLNTLINLQVTRLDNQQAQQDTLTSTSASHSLAIADWVSSKMNMISSLQQAALTDDPVPVFRQMALGGGFTNIYVGYASKTAKFSDPAGIPPDFDPTSRPWYQQVVSADAAVVTAPYVDAGTGKLVVTFAVPVKENGELKAVVAGDVAMDAVVANVHGIRPPAAVCCSTKTERSSPPTIRR
MGYG000287423_03229	MFSSIRARIIAATTGCLVVALLLNTLINLQVTRLDNRQAQQDTLTSTSASHSLAIADWVSGKMNMISSLQQAALTDDPVPVFRQMALGGGFTNIYVGYASKTAKFSDPAGIPPDFDPTSRPWYQQVVSADAAVVTAPYVDAGTGKLVVTFAVPVKENGELKAVVAGDVAMDAVVANVHGIRPTPASSGMLLDQNGTLIAANDPALTMKPFAQVVSGVDFNQVKSGHPVQALIGESSKTLLATPVQGTHWWLVVALDEKEATSGMLALLKASTLSLLLLVLAGGAVMHLLVARLMKRLSTIRDAMHAIANGTNDLSQRLPDSGTDEVAQIARAFNGFSDKLSVVMVQLRDASASVKMAAQEIAAGNRDLSGRTEQAASSLRETASAVEQITASVAQSTES…
MGYG000003395_01269	MFRSIRTRIIAATAACLAIALLLNTVINYQVTQHNNQRSQQEIITSAQASHGMAIADWASSKLAMIASLQSAALSADPIPVLAQIARAGGFINVYVGYASHTAKFSDANGIPADYDPTIRPWYQQAAKDNAPVVTAPYVDAGTGKLVVTFAVPVTENGELKAVVAGDVSMDNVVANVREIHPTPASSGLLLDSDGTIIAASDPKLTLKPFSETVNGADFAALAAGKTVEGQLGGADKVLSAIPVKGTHWQLVIALDRKDATAGMVSLLKASALSLIILVLLGGAVVHAIVAALLKRLLTIRDAMLAISNGTNDLSQRLPETGHDEIAQIAHAFNAFSDKLAVVMVQLRDASASVQTAAREIAAGNQDLSTRTEQASSSLRETASAIEQITASVTQSTES…
MGYG000001394_03531	MFSSIRTRIITAASACLAIALLLNTVVNYQVTRQDNLQSQQDVLTSTLSSHGQAIADWISSKTTMIASLDNVVLTMSDPVPEFLQMARAGGFSDVYVGYANKTAKFSDAAGVPADYDPTARPWYQQAVSADGPVVTAPYLDSGTGKLVVTFAIPVKENGQLKAVVAGDVTMDSVIANVRGIHPTPASSGLLLDSDGTVIAGNDPNLTLKSFKEALKGVEFNTLARHQIVSGELNGVEKHLLAAPVKGTHWLLVVALDSAEAGAGMNALLKASAISLVILVLLSGAVVHVVVSTMLKRLMTIRDAMLAIGNGTNDLSQRLPETGRDEVMQIAQAFNAFSDKLAKVMLQLRDATSSVQTASQEIAAGNRDLSGRTEQAASSLRETASAVEEITASVSQSTE…
MGYG000215669_01569	MIQSLDTVALGADPVPVFTQMAKAGGFMNVYAGYATKTAKFSNPEGVPADYDPTIRPWYQQAVKADAPVVTAPYVDAGTGKLVVTFAVPVKQNGVIAAVVAGDLSMESVIANVRSIHPTENSSGLLVNEDGTLIAAKDPVLTSKPFDKAVSGVAFSELKTSDTALEGDIGXXXXXXXXXXKKHCWPRASRAPSGIWW
MGYG000002484_00144	MLTSIRARIIAATAGCLVAALLLNTIMNYQVTRLDNQQASLNTLRSTSASHNLAIGDWVNSKTAMIQSLDTVALGADPVPVFTQMAKAGGFMNVYAGYATKTAKFSNPEGVPADYDPTIRPWYQQAVKADAPVVTAPYVDAGTGKLVVTFAVPVKQNGVIAAVVAGDLSMESVIANVRSIHPTENSSGLLVNDDGTLIAAKDPALTSKPFDKAVSGVAFSELKASDTALEGDIGGAQKELLATRVPGTQWYLVVALDESDATSGMRALLSTSAISVLVLLLITGALMHFLVTRLLKRLLMIRDALVAISSGTNDLSQRLPEDGRDEVAQIAHAFNAFCDKLAGVMGQLRDASASVKVAANEIAAGNQDLSGRTEQAASSLRETASAVEQITASVANSTD…
MGYG000243925_01875	MLTSIRARIIAATAGCLVGALLLNTIMNYQVTRLDNQQASLNTLRSTSASHNLAISDWVNSKTAMIQSLDTVALGADPVPVFTQMAKAGGFMNVYAGYATKTAKFSNPEGVPADYDPTIRPWYQQAVKADAPVVTAPYVDAGTGKLVVTFAVPVKQNGVIAAVVAGDLSMESVIANVRSIHPTENSSGLLVXXXXXXXXXTRTAR
MGYG000001445_02261	MIRSIRTRILLVTAICLVSALCLNTFINYYVTSRDNQQSLSATLTSTSLSHSVAISDWVKGKMTIIHSLEGVALSDDPIPVFRQLAAAGGFTNIYVGYASKTAKFSDPTGVPADFDPTGRPWYQQVVKDDAPVVTAPYVDAGTGKLVVTFAVPIKQDGALKAVVAGDVALDSVIANVRSIHPTPNSSGLLLNNDATLIAAQDPALTLKPFIDAVKQADLNQLLGGDRRTGGTIADREKQLMASPIAGTHWYLVVALDEQDATSGMRSLLKASAVALLVLVLISGGVVHLLVGKVMARLGTIRDGMRAISSGTNDLSQRLPETGHDEVTEIAHAFNAFSDKLGLVMMQLRDSSASVKVAANEIAAGNQDLSARTEQAASSLRETASAVEQITASVANSNE…
MGYG000118676_01832	MLSSIRARLVAITTASVVVALIINTTLNYLVAEKYNQQAITDTLEAVTNSHDAAIAEWVSSKSTMIASLTPVALSADPVPAFKQIAAAGGFTNVYAGYASKVAKFSEAAGIPPDFDPTGRPWYLQAQAAGKPIVTPPYIDVASGKLVVAFAVPVVQNGTLQAVLSGDVAMDSVVANVGAIRPTPASGGLLIDKNGTIVTTSDAGMALKPVKNLLPDLDVPALLASQKPMTARLNGVDKLLLAKPVNGTDWYLVVALDKNEASAGMRSLLSTSAVSLVLLVVVAALIIGLLIGALMRRLISIRDAMRAISSGDDDLTQRLPVTGHDEVSQIASAFNAFTDKLATVMTQLRDASASVQVAANEIASGNADLSGRTEQAANNLRETVSAMDAISHSVTDSTQ…
MGYG000002474_02984	MLKTIRSRIITACIAIVACSLVINTFLSYTVANKYNRQATDSTLNALTSSHTQGISDWVSSKTRMIDSLQQVALSEDPIPVLKQIASAGGFTNVYVGYANKTAKFSDPAGVPADYDPTGRPWYTQAADAGHPVATPPYIDAGTGKLVVTFAVPVMESGTLKAIVAGDVSMDSVVNNVNTVHPTPGSFGMLVDKSGVIIAHPDASLALKPFTALAQGVDLPALLAANSPQDIELNGVVKRVRAMPVAGTEWYTLVAQDQKESTAGMRSLLTSSVITLMVIVLLSAAVIGLIISKSFRRLSVVRDTLNAISSGEDDLTQRLPTDGHDEVTQIAQAFNTFVDKLSKVMSEIRTTSESVKIAADEIAAGNNDLSGRTESAAASLQQTAASLEQITATVSQSAS…
MGYG000237979_01779	MFDSIRSRILAASTAIVICSLSINTYLNYSIANKYNNSAIDSTLEAVSSSHNRAIADWVASKSHLVASLTPHVTSPDPMPLMVQVANGGNFMGIDIGYPNKIDISSVPNSVPEGYDPTTRPWYVQAVKAGKPIITAPYIDVNTKKMVVTFAAPSIENGVLKGVVEGDVTMDSVIENVRSIHLTDSSFGMLIDSEGNIMAHPDESLTQKSLRSIAPTLDLSRLLNARTPIESEISGSVKLLLAQPVAGTSWFTVVAMDKTEATAGMRSLLTTSLVTLLVLIVIAAVIIGVIAQRALKPLIRIRDAMDAISSGTEDLTQRLPTDGKDEVSQIAGAFNRFVDKLSAVMKTIRNSSESVRVAANEIASGNQDLSSRTESAAANLQQTSAALEQISSTVAQSAG…
MGYG000212133_03342	MFDSIRSRILAASTAIVICSLCINTYLNYSIANKYNNSAIDSTLEAVSSSHNRAISDWVASKSRLVSALTPHVTSPDPMPLMVQTANGGNFMGIDIGYPNKIDISSVPNSVPEGYDPTTRPWYIQAVKAGKPIVTEPYVDANTKKMVVTFAAPHIENGVLKGVVEGDVTMDSVIENVRSIHPTENSFGMLIDAAGNIMAHPDESLTLKPLSDIAPNLELSRLLNARSPIEYDINGSAKLLLAQPVAGTPWFTVVAMDKTEATAGMRSLLTTSLVTLLVLIVAAAVIIGVIAQRALTPLMKIRDAMDAISSGTADLTQRLPTNGKDEVSQIAGSFNRFIDKLSDVMKSIHSSSESVRVAANEIASGNQDLSSRTESAAANLQQTSAALEQISSTVAQSAG…
MGYG000093534_01322	MLDSIRSRILAACIIIVASSLAINTYFNYSVANKYNNSAIDNTLTAVTASHGVGIADWVTSKTQMIVSLKDTALAADPTVALRQVAAAGNFINVYLGYANKTAIFSNPDGIPAGYDPTGRPWYLQAMKAGKPVVTPPYVDAGTNQLVVTFALPIIEDGTVKGVLAADVTMDSVIANVKSIHPADDSFGMLIDADGTIIAHQDAQLTLKPLSEIAPTLDLKALLSATQPITADIGGSSKLLLAQAVPGTQWFTVVALDKAQSTAGMRSLLITSLVTLIVIILIAAIIIGLITQRALTPLTHVHKAMDAISSGTEDLTQRLPVEGRDEVAKIALSFNNFADKLSAVMAQIRDTSESVRIAANEIAAGNQDLSGRTESAAASLQQTSAALEQISATVAQSAS…
MGYG000002525_01495	MLDSIRSRILAACIIIVAGSLAINTYFNYSVANKYNNSAIDNTLTAVTASHGVGIADWVASKTQMIVSLKDSALAADPIAALRQVAAAGNFINVYIGYANKTAIFSNPDGIPAGYDPTGRPWYLQAVKAGKPMVTPPYIDAGTNQLVVTFALPIIQDGSVKGVLAADVTMDSVIANVKSIHPTEDSFGMLIDADGTIIAHQDAKLTLKPLSDIAPTLDLKTLLTSTEPIAANIGDNSKLLLAQPVPGTQWFTVVALDKAQATTGMRSLLTTSLVTLIIIILIAVVIISLITKRALAPLTHVHKAMDAISSGSEDLTQRLPVEGNDEVAKIALSFNNFADKLSVVMAQIRDTSESVRIAANEIAAGNQDLSGRTESAAASLQQTSAALEQISATVAHSAS…
MGYG000043204_01576	MLDSIRSRILAACVIIVAGSLAINTYFNYSVANKYNSSAIDNTLKAVTASHGVGIADWVAMKTQMIVSLKESALAADPIAALRQVAAAGNFINVYIGYANKTAVFSNPDGIPAGYDPTGRPWYLQAVKAGSPVVTPPYIDAGTNQLVVTFALPIIQDGSVKGVLAADVTMDSVIANVKSIHPTDDSFGMLIDADGTIIAHPDSQLTLKPLSEIAPTLDLKTLLTATSPTAAEIGGSTKLLLAQAVPGTQWFTVVALDKAHATAGMRSLLTTSLVTLIVIILIAVVIISLITQRALTPLTHVHQAMDAISSGTEDLTQRLPVEGRDEVAKIALSFNNFADKLSGVMAQIRNTSESVSIAANEIAAGNQDLSGRTESAAASLQQTSAALEQISATVAQSAS…
MGYG000035146_00421	MLDSIRSRILAACIIIVAGSLAINTYFNYSVANKYNSSAIDNTLTAVTASHGVGIAEWVATKTQMIVSLKDSALTADPTAALRQVAAAGNFINVYIGYANKTATFSNPDGIPAGYDPTGRPWYLQAVKAGKPVVTPPYVDAGTNQLVVTFALPIIQDGSVKGVLAADVTMDSVIANVKSIHPTDDSFGMLIDADGTIIAHPDAQLTLKPLSEIAPTLELKTLLSATDPIVANIGDQSKLLLAQSVPGTQWFTVVALDKTHATAGMRSLLTTSLVTLVVIILIAVVIISLITQRALLPLNHVHKAMDAISSGAEDLTRRLPVEGRDEVAKIAQSFNQFADKLSAVMAQIRDTSESVRIAANEIAAGNQDLSGRTESAAASLQQTSAALEQISSTVAQSAS…
MGYG000090668_01902	MLDSIRSRILAACIIIVAGSLAINTYFNYSVANKYNSSAIDNTLTAVTASHGVGIADWVAAKTQMIVSLKDSALTADPIPALRQVAAAGNFINVYIGYANKTATFSNPDGIPEGYDPTGRPWYLQAVKAGKPVVTPPYVDAGTNQLVVTFALPIIQDGNVKGVLAADVTMDSVIANVKSIHPTDDSFGMLIDADGTIIAHPDAQLTLKPLSDIAPSLDLKALLTATDPIVAKIGEQPKLLLAQAVPGTQWFTVVALDQAQATAGMRSLLTTSLVTLIVIILIAIVIIGLITQRALLPLSHVHQAMDAISSGTEDLTRRLPIEGRDEVAKIAQSFNRFADKLSAVMAQIRDTSESVRIAANEIAAGNQDLSGRTESAAASLQQTSAALEQISATVAQSAS…
MGYG000002476_02932	MLDSIHSRILAACIIIVAGSLAINTFLNYSVANKYNNSAIDNTLTALTVSHSVSIAEWVASKTQMIMSLKDSALTADPLAALKQVAAAGGFINVYIGYADKTAIFSNPDGIPADYDPTGRPWYLQAVNAGKPVVTPPYIDAGTQQLVVTFAWSIVQDGVLKGVIAADVTMGSVIANVNAIHPTDNSFGMLIGADGTIIAHPETLLTLKPLADIAPNLNLQTLLTATVPVSTDISGSSKLLLAQAVPGTQWFTVVALDKSQATAGIHSLLTTSLVTLVIIIFISAGVIALITQRALTPLTHIQQAMDAISSGSADLTQRLPIEGRDEVAQIARSFNQFADKLSLVMAQIRGTSESVRVAANEIAAGNQDLSGRTESAAASLQQTSAALEQISATVAQSAS…
MGYG000001351_01703	MFDSIRARILATTGIIVVVSLCVNTLINYRIANDANNEAIQHTLSSLTASHTATVQQWVENQRALIASLTPHVSDSDPRPLLKQIANAGGFISVDIGYANKVELSSDPSSVPAGFDPTTRAWFNNARKAGRPIVTAPYMDANTHTLVVTFAAPGQAKAGAVDGVVEGDVHMDKVIANVRSIHPTPKSFGMLLNDDGTIIAHPDEQLTLTPLSEIAPHLSLSQLLTTNQPVDATLSGRDMLLLAMPVAGTHWFTVVAMDKAEATAGMRSLLLASMIALLVLIVISTLVIGWVTTRALRPLYHIRLAMENIGAGNNADLSKRLMIEGNDEVSQIARAFNQFVDKLAGVMTSIHSTSESVRIAAREIAAGNEDLSSRTESAAASLQQTSAALEQISATVAQS…
MGYG000247479_02072	MGLVVGNHTVLASIRTRILLTCVAIVVGALTFAGGLNYLVTRSYNDESIRQNLQSVARGHIAGIDDWVASKTQMMASLQDVAVSADPIPVFKAVHKAGGFINVYVGYPDKSYKFSNPEGIPPTYDPTARPWYKQAVDAGKPVVTPPYVSASTGQLVVTFAVPILEGGTLKGVIGGDVAMDSVIANVKAIHPTQASFGFLVNAAGKIVAHPNDKLTLKPATELAAGLNEATLASLAQADRPVEVTVDGASKLLYRQGVKGTDWGLVVALDKSDATAGMRSLVMTSIGALVGVAIVAALIVGAMTARAFRRLSMIRDAMDDIGSGSGDLTKRLPSDGEDEVAQIARSFNAFADKLTAVMQQIRLGSDSVRSAAQEIAAGNADLSQRTEEQASSLEETASSM…
MGYG000001263_01528	MSLLKTLKGQILVVSAACMVAALLVLTLVNYFSARAQARVALAEEGQATAKSHAEAIEEWARAKAGIIAASIAAFEEPEPAKSLAMLRDAGKFSTAYFGYADKKYVFSEARNLPADYDPTARPWYKQAAQAGTSVVTPPYISASDQKLVVTFATPVGAGSALKGVAAGDVYMESVVANVASIQPTPQSFAFLVSADGKIIAHKDQGLTLKPITELSKDLPIEPLLAAAKNKGLLPTDIAGRSRLLSVVPIAGTSWMLVVALDESEAMAPIRAMLATSLISSVLVLVVAVALLGVVLTRRLRQLTLVRDAMHEIGAGDGDLSRRIDAHGEDELAQIAGSFNSFAGKLSGVLAQIRDASSSVRVAAEEIATGNHDLSGRTELTASSLQQTSASMQQLTETV…
MGYG000035570_03057	MLKSFKIRIMAGCLAMILVALAATGGISYWLVSRHQQSVNQDLLESVAKGHRDAIAAWAASKRKLIEAVAPAVGSDTLIPALQQTAAAGGFSQVYLGTPDKRLITNDGWEPPADYDPTQRPWYRGAVAAGQTTASDPYLDLVTNKLVVAFATPILRDGKLLGVAGADVPLDEVQENVLSIQPTPKSFAFLADTDGTIVAYRDADLSLKPASAIAPDLDAAKLAAVAQSPLPTPSVIDGREVLLYAVAVPGTDWRLVIALDRGEANAGASSLFKTTLVSLLVAALIVSLLLWLLVSPGFRRLEAARDAMADIADGDGDLSRRLAIDGRDEIAQIAMAFNAFAGKISEVLSQVNVTSQSVRQASEEIARASQDLSRQTETAASHLQETSSAMEQISGTVEN…
MGYG000261310_01949	MRFSQKIVAASSALLLCVIALLSFQQLSTVREEIESLVQDSLMEMVKGVKNTIESDLASKKGLAQSTTEILQLDPTNKAFAKSVLESPNLKGSFLAIGLGYESDATVVENDDGWEPNADYDPRKRPWYVDAKRERKLVVTEPYVDISTKKIIISIGTPVYQQSNFVGAMFYDVELTQLAQLVNSVNLFDAGYLFITTKDGVTIAHPNAENNGEKFSQFLPNVDLKEGTQRIELDGKYYLVKFAQVPSESWYIGAVVDESIAFAMVDDLRHSSLIYTVIGVLLSIIGLSFLIKVLMKPLGALSRAIEDVASGQGDLTKRLDTNTDMEFAILAKDFNVFCETLQKRIQHLKGIGAEIMHGTEQTVLGAHESASAMAQQLQELEQLAMANGSKVVSDTTRSI…
MGYG000062630_02127	MRFSQKIVAASSALLLCVIALLSFQQLSTVREEIESLVQDSLMEMVKGVKNTIESDLASKKGLAQSTTEILQLDPTNKAFAKSVLESPNLKGSFLAIGLGYESDATVVENDDGWEPNADYDPRKRPWYVDAKRERKLVVTEPYVDISTKKIIISIGTPVYQQSNFVGAMFYDVELTQLAQLVNSVNLFDAGYLFITTKDGVTIAHPNAENNGEKFSQFLPNVDLKEGTQRIELDGKYYLVKFAQVPSESWYIGAVVDESIAFAMVDDLRHSSLIYTVIGVLLSIIGLSFLIKVLMKPLGALSRAIEDVASGQGDLTKRLDTNTDMEFAILAKDFNVFCETLQKRIQHLKGIGAEIMHGTEQTVLGAHESASAMAQQLQELEQLATAMHEMAVTATEVAN…
MGYG000050712_00328	MRFSQKIVAASSALLLCVIALLSFQQLSTVREEIESLVQDSLMEMVKGVKNTIESDLASKKGLAQSTTEILQLDPTNKAFAKSVLESPNLKGSFLAIGLGYESDATVVENDDGWEPNADYDPRKRPWYVDAKRERKLVVTEPYVDISTKKIIISIGTPVYQQSNFVGAMFYDVELTQLAQLVNSVNLFDAGYLFITTKDGVTIAHPNAENNGEKFSQFLPNVDLKEGTQRIELDGKYYLVKFAQVPSESWYIGAVVDESIAFAMVDDLRHSSLIYTVIGVLLSIIGLSFLIKVLMKPLGALSRAIEDVASGQGDLTKRLDTNTDMEFAILAKDFNVFCETLQKRIQHLKGIGAEIMHGTEQTVLGAHESASAMAQQLQELEQLATAMHEMAVTATEVAN…
MGYG000002368_02735	MRFSQKIVAASSALLLCIIALLSFQQLSTVREEIESLVQDSLMEMVKGVKNTIESDLASKKGLAQSTTEVLELDPTNKTFVKNVLEAPNLKGSFLAIGLGYESDASVVENDDGWEPNSDYDPRKRPWYIDAKREGKLTVTEPYVDISTKKIIISIGTPVYQQNNFIGAMFYDVELTQLAQLVNSINLFDAGYLFITTADGITIAHPNAENNGEKFSKFLPNVELKEGTQRVELDGKYYLVKFAQVPSEHWYIGAVVDESVAFAMVNDLRRSSLIYTVIGVLLSIVGLSFLIKVLMKPLGALSRAIEDVASGQGDLTKRLDTNTDMEFAILAKDFNVFSETLQKRIQQLKGIGAEIMHGTEQTVQGAHESASAMSQQLQELEQLATAMHEMAVTATEVAN…
MGYG000266560_02511	MKFSQKIVAASSALLLCVIALLSFQQLSTVREEIESLVQDSVMEMVKGVKNTIESDLASKKGLAQSTTEILQVYPTDREFVKTVLESPNLKRSFLAIGLGYESDATVVENDDGWEPSADYDPRKRPWYVDAKRERKLVVTQPYVDISTKQIIISIGTPVYQQSNFIGAMFYDVELSQLSELVNSVNLFNAGYLFITTKDGITIAHPNAENNGEKFSKFLPNVELKEGLQHIELGGKSYLVNFTLVPSEGWYVGALIDESIAFATVGDLRRSSMIYSVLGVLLSIIGLSFLIKVLMKPLGALSRAIEDVASGQGDLTKRLDTNTDMEFAILAKDFNVFCETLQKRIQHLKGIGAEIMHGTEQTVLGAHESASAMAQQLQELEQLATAMHEMAVTATEVAN…
MGYG000140976_00869	MRFSQKIVAASSALLLCVIALLSFQQLSTVREEIESLVQDSLMEMVKGVKNTIESDLASKKGLAQSTTEILQLDPTNKAFAKSVLESPNLKGSFLAIGLGYESDATVVENDDGWEPNADYDPRKRPWYVDAKRERKLVVTEPYVDISTKKIIISIGTPVYQQSNFVGAMFYDVELTQLAQLVNSVNLFDAGYLFITTKDGVTIAHPNAENNGEKFSQFLPNVDLKEGTQRIELDGKYYLVKFAQVPSESWYIGAVWMNRSRLRWWMIYATAH
MGYG000001713_00651	MRFSQKIVAASSALLLIVILLLSIQQLSTVRSEVESLVNSSLKEMVAGVKNTITSEMTSKKALAQSMTEVLELDPENRTYVKNVLEKPKLKSSFLAVGLGYDSNGTVVENDDGWEPGADYDPRKRPWFVDAKRVGKLTVTDPYVDVSTKKTIISIGTPVYENGQFKAAMFYDLELTKLAELVNSINLFDAGYLFIVTADGTTIAHPDTKNNGQKLATYLPQVQLKEGTQRIDIDGSPFMVNFTLVPSENWYIGAIIDESIAFAAVSDLRNSSILYTVIGLVLSVIGLSVLIKVLMRPLGALNEAIQDVASGQGDLTKRLNTNTDKEFAELAKGFNSFTETLQHQIKQSKAIGEEIMRGAEQTMGTVHGSAEAMRAQLQELEQLATAMHEMSVTATEVAN…
MGYG000185427_03453	MKFSHKVVAASSVLLLVTISLLSLKQIYTVRNTIEDHVTTSLNEMVSSVRNTVVSEMEAKKNLAQSTTEVIEIDPFDRDYVKTILEKPKLKTSFLAVGFGYEENGFVIENDDGWEAAPDYDPRKRPWYVDAKSQNKLIVTAPYVDISSKTVIISVGTPVKENGKFVAGMFYDMQLTNLAQLVNQVSLFDAGYLFLVSSDGTTIAHPDAKNNGEVFSKYLPEVQLKEGEQHFERDGARYQVTFTKIPSENWYIGAIIDEDIAFSAVADLRNSSILYSVIALILSIIALTVLIRVLMRPLDALNAAIQDIASGQGDLTHRLDTNTDEEFSTLATGFNTFTSNLQNQIIQSKEIGREIMHGTELTATGAKGSAEAMGTQLQELEQLATAMNEMAVTATEVAN…
MGYG000029667_01495	MKFRHKVVTASSILLLITVSLLSTQQVMTIRSQTQEHINSSVKEILTSVSNTVQSEMNAKKDLARSITEIIELSPNDRTYVKDILEKPTPKSSFLAIGFGYESNGYVIENDDGWDAGPDYDPRQRPWFIAAKNKGDLVVTDPYVDASSKNVIISVGTPVKQNGQFLAGMFYDLELTTLSDLVNQVNLFDAGYLFLVTDDGTTIAHPQSKYNGEKLNSYLPQVDLNKATQHIEVDNNPYMVSLTHIPSENWYVGAIIDETAAYSVVGELRNSAIIYSIIAVLASVIALTLLIRTLMRPLDTLNTAIKDVASGKGDLTQRLETDTDQEFSELAKNFNTFMENLQQQIIESKSISDQILTGTQITAEGARDSAGAIQTQLQELEQLATAMHEMSVTATEVAN…
MGYG000185427_00878	MKFSQKVILASSVLLLISIVLLSVQQSLLVKDKVEKLVESSLMELEQGVRDAVSAQMESKRALAKSTQEIIELAPLDQGYVADVLETSVVKQGFIAVGLGYERDGLVVENDDAWEVESSYDPRTRPWYQQAKAQNRLVVTEPYVDSTTKQVVISIGTPVRSQGQFIGSLFYDVDLGGLAKLVNQTNLFDAGYLFIVTPDGTTIAHPDVNKNGENISSYLPQVRIQEGEQRFEKEGVSYLVRLTKVGSEGWFVGAVLNESTVYSAISEMRSSSLIYVVIAVVLSVLALSVLMKALMRPLGALNAAIQDIASGNGDLTKRLDTNTDPEFAEMARGFNRFTENLQQQVIQSKAISADILNGTEMSVMGAERASSAVGSQLQELEQLATAMHEMSVTALEVAN…
MGYG000002368_01974	MKFSHKIVAASSVLLLATVALLSGSQYFKVRDEIRSMVSDSVDEIVDGVSKTTAEVINGRKSIAQYATSLIESNPEPDSVRTIISQPLIKNTFLLVGFGLEKDGSNINNDPSWNPGPTWDPRVRPWYKDAKNAGKLVITAPYADSASGEILVSVATPVKDRTTGQFLGSIFYDVSLAELAELVNEVKLFDAGYVFIVSKDGTTIATPEKRVQWQTHSQNFLG
MGYG000173655_04033	MKFSHKIVAASSVLLLATVALLSGSQYFKVRDEIRSMVSDSVDEIVDGVSKTTAEVINGRKSIAQYATSLIENNPEPDNVRTIISQPLIKNTFLLVGFGLEKDGSNINNDPSWNPGPTWDPRVRPWYKDAKNAGKLVITAPYADSASGEILVSVATPVKDSATGQFLGSIFYDVSLAELAELVNEVKLFDAGYVFIVSEDGTTIAHPKKSSMANPCQNFWVKAKSMLIPIKSSSMANPMQSASPM
MGYG000261310_01240	MKFSHKIVAASSVLLLATVALLSGSQYFKVRDEIRSMVSDSVDEIVDGVSKTTAEVINGRKSIAQYATSLIENNPEPDNVRTIISQPLIKNTFLLVGFGLEKDGSNINNDPSWNPGPTWDPRVRPWYKDAKNAGKLVITAPYADSASGEILVSVATPVKDSATGQFLGSIFYDVSLAELAELVNEVKLFDAGYVFIVSEDGTTIAHPKKEFNGKPMSEFLGESKINVDTHQVIINGKPYAVSFSDVEGEDWYVGVVIDEEIAYAALDELRRSTLIFTVIALVISVFVLLFIVRVLMKPLDTLNDAIQNVASGEGDLTQRLSTNTDEEFAKLAIGFNTFTETLQKQLIQSKAIGAEILRGSESTSMTLQQSAEAMRSQLHELEQLATAMHEMATTSSDVA…
MGYG000012167_00477	MKFSHKIVAASSVLLLATVALLSGSQYFKVRDEIRSMVSDSVDEIVDGVSKTTAEVINGRKSIAQYATSLIENNPEPDNVRTIISQPLIKNTFLLVGFGLEKDGSNINNDPSWNPGPTWDPRVRPWYKDAKNAGKLVITAPYADSASGEILVSVATPVKDSATGQFLGSIFYDVSLAELAELVNEVKLFDAGYVFIVSEDGTTIAHPKKEFNGKPMSEFLGESKINVDTHQVIINGKPYAVSFSDVEGEDWYVGVVIDEEIAYAALDELRRSTLIFTVIALVISVFVLLFIVRVLMKPLDTLNDAIQNVASGEGDLTQRLSTNTDEEFAKLAIGFNTFTETLQKQLIQSKAIGAEILRGSESTSMTLQQSAEAMRSQLHELEQLATAMHEMATTSSDVA…
MGYG000050712_00779	MKFSHKIVAASSVLLLATVALLSGSQYFKVRDEIRSMVSDSVDEIVDGVSKTTAEVINGRKSIAQYATSLIESNPEPDNVRTIISQPLIKNTFLLVGFGLEKDGSNINNDPSWNPGPTWDPRVRPWYKDAKNAGKLVITAPYADSASGEILVSVATPVKDSATGQFLGSIFYDVSLAELAELVNEVKLFDAGYVFIVSEDGTTIAHPKKEFNGKPMSKFLGESKINVDTHQVIINGKPYAVSFSDVEGEDWYVGVVIDEEIAYAALDELRRSTLIFTVIALVISVFVLLFIVRVLMKPLDTLNDAIQNVASGEGDLTQRLSTNTDEEFAKLAIGFNTFTETLQKQLIQSKAIGAEILRGSESTSMTLQQSAEAMRSQLHELEQLATAMHEMATTSSDVA…
MGYG000062542_00354	MKFSHKIVAASSVLLLATVALLSGSQYFKVRDEIRSMVSDSVDEIVDGVSKTTAEVINGRKSIAQYATSLIENNPEPDNVRTIISQPLIKNTFLLVGFGLEKDGSNINNDPSWNPGPTWDPRVRPWYKDAKNAGKLVITAPYADSASGEILVSVATPVKDSATGQFLGSIFYDVSLAELAELVNEVKLFDAGYVFIVSEDGTTIAHPKKEFNGKPMSEFLGESKINVDTHQVIINGKPYAVSFSDVEGEDWYVGVVIDEEIAYAALDELRRSTLIFTVIALVISVFVLLFIVRVLMKPLDTLNDAIQNVASGEGDLTQRLSTNTDEEFAKLAIGFNTFTETLQKQLIQSKAIGAEILRGSESTSMTLQQSAEAMRSQLHELEQLATAMHEMATTSSDVA…
MGYG000186091_01735	MKFSHKIVAASSVLLLATVALLSGSQYFKVRDEIRSMVSDSVDEIVDGVSKTTAEVINGRKSIAQYATSLIESNPEPDNVRTIISQPLIKNTFLLVGFGLEKDGSNINNDPSWNLGPTWDPRVRPWYKDAKNAGKLVITAPYADSASGEILVSVATPVKDSATGQFLGSIFYDVSLAELAELVNEVKLFDAGYVFIVSEDGTTIAHPKKEFNGKPMSEFLGESKINVDTHQVIINGKPYAVSFSDVEGEDWYVGVVIDEEIAYAALDELRRSTLIFTVIALVISVFVLLFIVRVLMKPLDTLNDAIQNVASGEGDLTQRLSTNTDEEFAKLAIGFNTFTETLQKQLIQSKAIGAEILRGSESTSMTLQQSAEAMRSQLHELEQLATAMHEMATTSSDVA…
MGYG000049169_01570	MKFSHKIVAASSVLLLATVALLSGSQYFKVRDEIRSMVSDSVDEIVDGVSKTTAEVINGRKSIAQYATSLIESNPEPDNVRTIISQPLIKNTFLLVGFGLEKDGSNINNDPSWNPGPTWDPRVRPWYKDAKNAGKLVITAPYADSASGEILVSVATPVKDSATGQFLGSIFYDVSLAELAELVNEVKLFDAGYVFIVSEDGTTIAHPKKEFNGKPMTEFLGESKINADTHQVIINGKPYAVSFSNVEGKNWYVGVVIDEEIAYAALSELRRSTLIFTAIALVISVFVLLFIVSVLMKPLDTLNDAIQNVASGEGDLTQRLSTNTDEEFAKLAIGFNTFTETLQKQLIQSKAIGAEILRGSESTSMTLQQSAEAMRSQLHELEQLATAMHEMATTSSDVA…
MGYG000184536_02299	MKFSHKIVAASSVLLLTTVALLSGSQYFKVRDEIRSMVSDSVDEIVDGVSKTTAAILNGRTRLAQYTTDLIESNPEPENIRTIITQPIVKSTFLLVGLGLEKDGSNINNDPSWNPGPTWDPRVRPWYKDAKNAGKLVITAPYADSASGEILVSIAAPVKDRSGQFLGSIFYDVSLAELAGIVNKVRLFDAGYVFIVSEDGTTIAHPKKEFNGKPMTEFLGESKINADTHQVIINGKPYAVSFSNVEGKNWYVGVVIDEEIAYAALSELRRSTLIFTAIALVISVFVLLFIVSVLMKPLDTLNDAIQNVASGEGDLTQRLSTNTDEEFAKLAIGFNTFTETLQKQLIQSKAIGAEILRGSESTSMTLQQSAEAMRSQLHELEQLATAMHEMATTSSDVAN…
MGYG000270869_01940	MIENNPEPDNVRTIISQPLIKNTFLLVGFGLEKDGSNINNDPSWNPGPTWDPRVRPWYKDAKNAGKLVITAPYADSASGEILVSVATPVKDSATGQFLGSIFYDVSLAELAELVNEVKLFDAGYVFIVSEDGTTIAHPKKSSMANPCQNLGESKINVDTHQVIINGKPYAVSFSDVEGEDWYVGVVIDEEIAYAALDELRRSTLIFTVIALVISVFVLLFIVRVLMKPLDTLNDAIQTWLLVKVT
MGYG000185427_03452	MKFSHKIVAASSALLLVTVSLLTAKQYFTMQDELTEQVEASVTEIVDGVRNTVAAEIDGRKAIAAYATSMMETDLSPKHISDVITRPIVKNTFLLAGLGFEKDGSNINNDPSWNPGPTWDPRVRPWYKDAKNAGQLIITAPYADSATNEILVSIATPVRDNGTFIGAIFYDVSLAGLAELVNQVKLFDAGYVFIVSEDGTTIAHPDTKLNGKPMSEYMPNVQIRENPQQVVLDGISYTLDFASVPGENWYVGVVLDESIAYQSINDLRNSSIIYTIVAMLLSIAILLVLIRTLMRPLDDLNNAIQDVASGEGDLTQRLDTNTDKEFSQLADGFNTFTGTLQQLIKQSKAIGEEILRGSETTSGGLQESAAAMQEQLRELEQLATAMHEMATTASDVASN…
MGYG000001713_03426	MKFQHKIVAASSLLLLVTVGLMSTQQYFLVKKEMTSQYERSVNEIVGGVKNTTQEILDAKQSLVNYSVSLMEQNFDKDAILNVLMQPQITRTFGIAGAAFEADGSYIFNNNSLKLPAAWDPRTRPWYRLAKRENRLVFTEPYLNLETQDMVASIAVPLRQQGHFVGVAVFDMNLSSLAEMINNVDLFGAGYVFLVSSNGKTVTHPEQQYTGRPMSEFLGGVDVTQNVRHVMLDHVSHTLDFSKIEGHDWYVGAILNEQIAYQPVRALLSRSLWFAVLAVVVSMGCLMMVLRALMKPLAQVNDAIENVASGEGDLTQRLPTDTDQEFAELANSFNLFTADLQKRIQDTQLIAQDILSGARISSENSEKTETTIHSQLIELEQLATAMNQMTSTAQDVASN…
MGYG000009373_01990	MNVGFVKKLIFISSFILLVTVAFVVWEGYTTAKKEVSVVIEDGINEIINKTERFVSLKLESDISLASSIVDSISLRISDEQYINDIINGNAIKKAFLSTGFGFDSNGKVIENDPNWEPEDDYDPRSRGWYQEAKKNKRIFITEPYLDTEGKNFLVSISSPVADTMNNFIGAMYFDVDLSRIQKNVDDINLFEAGYVFITSNTGKVIIHSNTDELGKNVKDIYNGFRLDKGKVVLSVNGVNKWLYTSPIWGGDWFIIAVIDESIAMQSINKMKYELIFYSAIGLVFGGLILVFILRRLMSPLKTLDSAIKDIASGGGDLTKKLDTNLDKEFSELALGFNSFTEMLGSQIRQLKTIASGVLDGAEKTANEAEVSRLVVEQQLQELEQLATAMNEMAMTASE…
MGYG000096037_05884	MIKSLKFSHKILLAAALVVIATFSLFTLYNDSLQRTSIREDLEDYLHEMGEITASNVQNWLSGRILLIENLAQTLARDHSPETTQALLEQPLLGSTFLFTYLGQTDGTYTARPTSDLPADYDPRRRPWYNAATSAGQTTLTEPYMEPAIHELVLTIASPARQGGQPFGVVGGDLSLQTVVKIINSLDFGGMGYAFLVSGDGKILVHPDKDQVMKSLSDVYPRNTPKIGSGFSEAELHGNTRILSFSPVKGLSGLDWYIGISVDKDKAYAMLTKLRTSAIVAALIAVVAIVLLLGMLIRVLMQPLTDMGRAMQDIAQGEGDLTKRLKVTSNDEFGTLAISFNRFVERIHESIREVAGTARQLHDVAQLVVNASNSSMANSDEQSNRTNSVAAAINELGAA…
MGYG000051262_03317	MIKSLKFSHKILLAASLVVFAAFALFTLYNDYLQRNAIREDLESYLREMGDVTSSNIQNWLGGRLLLVEQTAQTLARDHSPEAVSALLEQPALTSTFSFTYLGQQDGVFTMRPDSPMPAGYDPRSRPWYKDAVAAGGLTLTEPYVDAATQELIITAATPVKAAGNTLGVVGGDLSLKTLVQIINSLDFSGMGYAFLVSGDGKILVHPDKEQVMKTLSEVYPQNTPKIATGFSEAELHGNTRILSFSPVKGLSGLDWYIGISVDKDKAYAMLTKLRTSAIVAALIAVVAIVLLLGMLIRVLMQPLTDMGRAMQDIAQGEGDLTKRLKVTSNDEFGVLAISFNRFVERIHESIREVAGTARQLHDVAQLVVNASNSSMANSDEQSNRTNSVAAAINELGAA…
MGYG000232009_03576	MIKSLKFSHKILLAASLVVFAAFALFTLYNDYLQRNAIREDLESYLREMGDVTSSNIQNWLGGRLLLVEQTAQTLARDHSPETVSALLEQPALTSTFSFTYLGQQDGVFTMRPDSPMPAGYDPRSRPWYKDAVAAGGLTLTEPYVDAATQELIITAATPVKAAGNTLGVVGGDLSLKTLVQIINSLDFSGMGYAFLVSGDGKILVHPDKEQVMKTLSEVYPQNTPKIATGFSEAELHGHTRILAFTPIKGLPSVTWYLALSIDKDKAYAMLSKFRVSAIAAALISIVAILVLLGLLIRLLMQPLHLMGRAMQDIAQGEGDLTKRLAVTSRDEFGVLGDAFNQFVERIHRSIREVAGTAHKLHDVSQLVVNASNSSMANSDEQSNRTNSVAAAINELGAA…
MGYG000004151_04819	MMKNLKFSHKILLAASLVVFAAFALFTLYNDSLQRNAIRADLESYLQEMGEVTASNIQNWLSGRILLVEHTAQSIGRDSAPASLGGLLEQKALTSTFSFTYLGQADGTFTMRPDDKMPDGYDPRTRPWYKDALAAGGTTLTEPYVDAATGQLIITIATPAQAAGKTVGVVGGDLNLQAIVQIINSLDFSGMGYAFLVSGDGKVLVAPDKQQVMKNLSEIYPQNTPRIGSGFSESELNGSTRILAFAPVKGLPSVNWYIGLSIDKDKAYAMLSTFRTSAVIAALVAIVAILLLLGMLIRVLMQPLTAMGRAMQDIAQGEGDLTKRLAVHSRDEFGALAEAFNRFVERIHESIREVAGTARQLHDVSQLVVNASNSSMANSDEQANRTNSVAAAINELGAA…
MGYG000096037_05887	MLRSLSFAKKILLAAALVVVFAFTCFILYNDYRQREAVRTDTENYLGEIGTLTASNIQSWLEGRMHLVEGLASQLALLDQPDEANIARQLEQPVFSRNFASVYLGEAASGAFTMRPYDAMPEGYDPRTRAWYKDALTADRLIVTEPFVDAGTGEQILAMSLPVRHAGQLLGVAAGDMKLETLTAILNSLKFDGAGYAFLVSDAGKILLHPDSGLVLKTLAEAYPKGAPNIDPGVHEVELDGRSQFVSFTPVKGLPGVTWYVALVLDRDTAYSMLSEFRTSAIVATLIAVVGIMLLLGMLIRVLMQPLTDMGRAMQDIAQGEGDLTKRLKVTSNDEFGTLANAFNRFVERIHESIREVAGTARQLHDVAQLVVNASNSSMANSDEQSNRTNSVAAAINEL…
MGYG000161086_01461	MLRSLSFAKKILLAAALVVVFAFTCFILYNDYRQREAVRTDTENYLGEIGTLTASNIQSWLEGRMHLVEGLASQLALLDQPDEANIARQLEQPVFSRNFASVYLGEAASGTFTMRPYDAMPEGYDPRTRAWYKDALAADRLIVTEPFVDAGTGEQILAMSLPVRHAGQLLGVAAGDMKLETLTAILNSLKFDGAGYAFLVSDAGKILLHPDSGLVLKTLAEAYPKGAPNIVPGVHEVELDGRSQFVSFTPVKGLPGVTWYVALVLDRDTAYSMLSEFRTSAIVATLIAVVGIMLLLGMLIRVLMQPLTDMGRAMQDIAQGEGDLTKRLKVTSNDEFGTLANAFNRFVERIHESIREVAGTARQLHDVAQLVVNASNSSMANSDEQSNRTNSVAAAINEL…
MGYG000136034_02009	MLRSLSFAKKILLAAALVVVFAFSCFILYNDYRQREAVRTDTENYLGEIGTLTASNIQSWLEGRMHLVEGLASQLALLDQPDEANIARQLEQPVFSRNFASVYLGEAASGAFTMRPYDAMPEGYDPRTRAWYKDALAADRLIVTEPFVDAGTGEQILAMSLPVRHAGQLLGVAAGDMKLETLTAILNSLKFDGAGYAFLVSDAGKILLHPDSGLVLKTLAEAYPKGAPNIVPGVHEVELDGRSQFVSFTPVKGLPGVTWYVALVLDRDTAYSMLSEFRTSAIVATLIAVVGIMLLLGMLIRVLMQPLTDMGRAMQDIAQGEGDLTKRLKVTSNDEFGALAISFNRFVERIHESIREVAGTARQLHDVAQLVVNASNSSMANSDEQSNRTNSVAAAINEL…
MGYG000159787_01681	MLRSLSFAKKILLAAALVVVFAFSCFILYNDYRQREAVRTDTENYLGEIGTLTASNIQSWLEGRMHLVEGLASQLALLDQPDEANIARQLEQPVFSRNFASVYLGEAASGTFTMRPYDAMPEGYDPRTRAWYKDALAADRLIVTEPFVDAGTGEQILAMSLPVRHAGQLLGVAAGDMKLETLTAILNSLKFDGAGYAFLVSDAGKILLHPDSGLVLKTLAEAYPKGAPNIVPGVHEVELDGSSQFVSFTPVKGLPGVTWYVALVLDRDTAYSMLSEFRTSAIVATLIAVVGIMLLLGMLIRVLMQPLTDMGRAMQDIAQGEGDLTKRLAVTSRDEFGVLGDAFNQFVERIHRSIREVAGTAHKLHDVSQLVVNASNSSMANSDEQSNRTNSVAAAINEL…
MGYG000004151_04820	MLRSLSFAKKILLAASLVVIFAFACFIFFNDFRQSRAIQEDTDSYLREIGSLTASNIQSWLEGRIHLVEMEAAQLADGEPTAERIQHVLEQQVLQRNFESVYLGEAASGVFTMRPYSPMPDGYDPRQRGWYKDAAAAGRLIVTEPFLDAGTKEQILAMSMPVMRNGQLVGVAAGDMKLQTITAILNSLKFDGDGYAFLVSDAGKILLHPDDAKVFKNLTEVYPHGAPQVRPGVQEVEVDGHTQLVSMTRVEGLPGVSWYVALVLDKSAAYAMLSDFRTSAVIATLVAIVAIIFLLGMLIRVLMQPLTDMGRAMQDIAQGEGDLTKRLKVDSRDEFGLLAEAFNRFVARIHESIREVAGTARQLHDVSQLVVNASNSSMANSDEQATRTNSVAAAINELG…
MGYG000154650_05391	MLRSLSFAKKILLAAALVVVFAFSCFILYNDYRQREAVRTDTENYLGEIGTLTASNIQSWLEGRMHLVEGLASQLALLDQPDEANIARQLEQPVFSRNFASVYLGEAASGAFTMRPYDAMPEGYDPRTRAWYKDALAADRLIVTEPFVDAGTGEQILAMSLPVRHAGQLLGVAAGDMKLETLTAILNSLKFDGAGYAFLVSDAGKILLHPDSGLVLKTLAEAYPKGAPNIVPGVHEVELDGRSQFVSFTPVKGLPGVTWYVALVLDRDTAYSMLSEFRTSAIVATLIAVVGIMLLLGMLIRVLMQPLTDMGRAMQDIAQGEGDLTKRLKVTSNDEARRRGRTRLRGGRRRGAQPGPPCPGVGPADPEDDRRAASRRPRGGGHHDRKPALQPGERGDRQP…
MGYG000003387_00162	MPKTLTFSHKILLAASLVVIAAFSLFTLYNDYLQRNAIRDDLENNLRQMGEVTSNNIQNWLAGRLLLLESAAQTLAGSSSTPAVEALMKQPALSSTFAFSFFGRNDGEFIVQPRLELPAGYDPRQRPWYQDAMRAGSTTLTEPYVDTATNDLVITAATPARRGGETLGVVGGDLSLHTLVGIINALDFDGMGYAFLVSSDGKVLVHPDKSLVMKNLKDLYPRNTPVLDSSFSEAEMDGQRRILTFTKVRGLPSVDWYLGVSVDKARAYSMLSSFRTSAVVATVVAVAFIILLLGMLIRALMRPVHEMGRAMKNIAEGEGDLTCRLEVQSGDEFGQLAMAFNQFVERIHGSIREVASTTSHVNEVAQRVLAASNASMVNSDEQASRTNSVAAAINQLGAA…
MGYG000006551_04247	MIKSLKFSHKILLAASLVVFAAFALFTLYNDYLQRNAIREDLESYLREMGDVTSSNIQNWLGGRLLLVEQTAQTLARDHSPETVSALLEQPALTSTFSFTYLGQQDGVFTMRPDSPMPAGYDPRSRPWYKDAVAAGGLTLTEPYVDAATQELIITAATPVKAAGNTLGVVGGDLSLKTLVQIINSLDFSGMGYAFLVSGDGKILVHPDKEQVMKTLSEVYPQNTPKIATGFSEAELHGHTRILAFTPIKGLPSVTWYLALSIDKDKAYAMLSKFRVSAIAAALIKRVVAHPFGVITLSVVLAGAVGNLIDRALFGFVTDMFNLQFMHFAVFNVADICVVCGGIAFCVYFLFFYDKLEKKEAPDDSHPAEG
MGYG000006818_01791	MNKSLRFSHKILLAASLIVILAFSLFTLYNDYLQRNAIREDLENYLAEMGTSTSTNIRNLFEGRIKLVENLAQNIAQDPTNAETLMGQNALISSFLTVYLGKVDGGFSVRPDAKMPDGYDPRTRPWYKDGMSASGATLTEPYIDMTTNKMVIGILSKVSSSVGVVGGDLALDGLVQIINSLNFGGMGYAFLVNDQGKILVHPDKDLVMKSLSDLFPQHTPKLTGELTEVQSDGQARLLTFTPITGLPSANWYIGLSVDKNKAFSMLSTFRTSAVIATVVAVVIIIGLLGLLIRVLMQPLHTMTRAMEDIAEGEGDLTKRLRIHNHDEFGILGNAFNRFVERIHSSIREVSSATEQVNEVALRVISASNSSMTNSDEQSNRTNSVAAAINELGAAAQEIA…
MGYG000001279_02041	MNKSLRFSHKILLAASLIVILAFSLFTLYNDYLQRNAIREDLQDYLTEMGASTSTNIRSLFEGRIKLVENLAQNIAQQPANAETLMGQQALISSFLTVYLGRVDGSFSVRPDAKMPDGYDPRTRPWYKDGMSASGTLLTEPYIDMTTNKMVIGILDKVADSVGVVGGDLALDGLAQIINSLNFGGMGYAFLVNDQGKILVHPDQGLVMKSLSDLFPERTPKLTPELTEVQSDGHARLLTFTPVTGLPSANWYIGLSVDKDKAFAMLSTFRTSAVIATVVAVVIIIALLGLLIRVLMQPLHTMTRAMEDIAEGEGDLTKRLRIHHHDEFGILGNAFNRFVERIHGSIREVSSATEQVNEVALRVISASNSSMTNSDEQSNRTNSVAAAINELGAAAQEIA…
MGYG000003208_02912	MNKTLRFSHKILLAVSLIVMLAFTLFTLYNDYLQRSATRTSLENYLAEMGESTSTNIRNLLEGRINLVRNLAQNVAREPAKAEALMGESVLTSNFLIVYMGRADGSFSVRPDAKMPDGYDPRSRPWYKDAMNANGAILTEPYIDLVTHKMVISILNKVSDSIGVVGGDLALDGLVELINSLNFGGMGYAFLVNDQGKILVHPNKDLVMKSLSDLFPTNTPKLSGELTEVQTNGQARLLTFTPIKGLPSANWYIGLSIDKDKAYETLSKFRYSAVIATIVAVTIIIILLSLLIRVLLQPLHIMTRAMEDIAKGEGDLTKRLDIHTHDEFGTLGNAFNRFVERIHTSIREVSSATEQVNEVALRVVSASNSSMVNSDEQANRTNSVAAAINELGAAAQEIA…
MGYG000000657_01983	MNKNLRFSHKILLAASLIVIAAFSLFTLYNDYLQRNAIRNNLDNYLHEMGSVTANNIQTWLGGRILLAQNLAESIALTPEPAQVASLLEQKTLSSTFMSVYFGDSQGGFTIRPDSKMPDGYDPRTRPWYKDAFNSSSSSLTKPYIDAATGQMVITIAAPVKKGSQTLGVVGADMTLQAITDSINALNFNGMGYAFLINADGEILVHPDKSLATRNLKDIYPQDTPAITTAFSEIQANGKTRIVSFTPIKGLGSANWYIGLSVDKEQAFAALSEFRTSAIIATVIAVVSIIALLGLLIRLLMQPLHVMTRAMQNIAEGEGDLTRRLVVESQDEFGTLGSAFNRFVERIHASISEVASATGQVNEVVLRVVSASNSSMLNSDEQASRTSSVAAAINELGAA…
MGYG000001485_03942	MFKNLKFSHKILLAASLVVVAAFSLFSLYNDYLQRHSIQAQVESYLRETGESASDNVKNWLSGRILLVESLAEGLASTTDDASASQWMKQKTLLTNFMSVYIGRADGGFVMQPPDDMPAGYDARTRPWYKGAQEAGKTMLTAPYTDAVTQSLIITIATPVKGPNGQVVGVAGGDLTLDTLVKTINGLDFQGNGYAFLVDGDGQILVHPDKTLVNKTLKDAYPAATPRLNADISESERAGRAEVLTFARVEGLPSVNWYIGLALDKEKAFATLSEFRTSAVVATLVAVVVIIFLLGMLITVLMRPLNVMGRAMQDIAAGEGDLTRRLDVQNQDEFGHLGNAFNRFVQRIHDSMREVSSSTVQLNEVALRVVSASNSSMLNSDQQAQRTNSVAAAINQLGA…
MGYG000000657_01040	MNLKFSHKILLAASGVVVLAFALFTLYNDYLQRDTIKQNIESSVQQAGNLTASSVQNWLGGRILVLESLAQNIAQQGSQADLPGLVDQPAFTSNFQFTYVGQANGVFTQRPDATMPAGYDPRERPWYKQAVGAGQTMLTPPYMAAVGGLIVTIAMPVKKGGELLGVVGGDLSLDSLVKIINSVDSGGLGYAFLVSSDGQVIVSPDKDQVMKNLKDIYPVSTLRIEKGIQEVTLNGHERIISFTPVTGLPSADWYIGQSIDKEKAYAPLSKFRTSALIAMFIAVAAIALLLSLLIRVLMRPLTTMGRAMQDIAQGEGDLTRRLVIENKDEFGELASSFNQFVERIHASISEVSSATRQVHDLSHRVMASSNASIVGSDEQSARTNSVAAAINELGAATQE…
MGYG000001279_02583	MNLKFRHKILLSASGVVVLAVALFTLYNDYLQRNTIRQNIEASVEQSGALTASSVQNWMSGRILVLENLAQDIAQLGTGDTLAGLVDQPSYTRNFLFTYMGQANGVFTQRPDAQMPADYDPRKRPWYSAAANAGQTLLTPPYQAAVGGLVVTVAIPVKSRSNGELLGVVGGDVSLDTLVEIINSVDFGGIGHAFLTDSDGQVIVSPDKDQVMKNLKDIYPGANLRVAPGMQDVVLNGQERLISFAPVAGLPSAKWYIGLSIDKDKAYVALSQFRTSALIAMLIAVAAIAGLLGLLIPVLMRPLTTMGRAMRDIAEGEGDLTRRLAVQHQDEFGELATSFNRFVERIHASISEVSSATRLVHDLSEKVVSASNASINGSEEQSMRTNSVAAAINELGAAT…
MGYG000001457_03002	MLQRLKFSHKILATASIVLIVAFSLFMSYNDYLQRKTITQDLSSRLDELGTSASANIVNWLNGRITLLEGEAQAIQNNASPEGVFSILEQKAYLSSFEFTYLGHADGQFSIRPYDEMPAGYDPRTRDWYVAAQSQGRSLLTEPYVDVGNGKLVMTLATPVMKNGTLAGVLAGDLSLQTMVGIVNSLDLGGIGHAILVNSEGKVLVSPRKEEVMKSLAELFPAGAPALDGALKRVELDGKPQLMVFKPVTGLPSVNWYLGLMVDKEKAYAPLKEFRTSAVLAMVIGVVLIMLLLGVLIRVLMRPLTTMSQAMQDIAQGEGDLTRRLAINSQDEFGVLAAAFNRFVERIHGSISEVSASTRQLNEVSRQVLAASNSSLHNSDNQAGRTGSVAAAINQLGAA…
MGYG000001457_04390	MLSRIKFSHKVLATASVVLIAAFSLFMTYNDYLQRTAITRDLTVRLNELGTSASSNIANWVSGRITLLEGEAQAVQRDLAPQAFTAVLEQKAYTSSFDLTYLGQADGTFTVRPSISMPAGYDPRTRPWYQGAQTKAGSILTEPYVDAASGGLIMSLATPVMHEGQLAGVLGGDLSLQTMVGIVNSLDLGGIGHAILVNSEGKVLVSPRKEEVMKSLAELFPAGAPVLDGALKRVELDGKSQLMVFKPVTGLPSVNWYLGLMVDEEKAYAPLKEFRTSAVLAMVIGVVLIMLLLGVLIRVLMRPLTTMSQAMQDIAQGEGDLTRRLAINSQDEFGVLAAAFNRFVERIHGSISEVSASTRQLNEVSRQVLAASNSSLHNSDNQAGRTGSVAAAINQLGAA…
MGYG000001457_04302	MSKQLKFSHKILLAAALVVTVALAGFAGFNAYLQRQAIDQSLQASLTETGKVTAGNIAYWLDARVKLIESQAQTLTRDSSPAVLAGLLEQKIYIGNFDSTYLGQVDGTYTTRPERTLPAGYDPRKRPWYNAATTAGSTVLTAPYVFASSGQLGVTIATPLMQNGQLAGVVGGDLNLSTLVSIITSLDAGGLGEAFLVDSEGKILVSSHTDQVLKNLKDIFPEATPTLAPGFSETRQNGLDRLISFTPVEGLPSVKWYLGLSIDKDKAYAPVIKARNLAIVATLVAVVAIIVLLGLLLQTLLRPLRDLTRAMDNIAEGEGDLTRRLPVEARDEFGALATAFNRFVARIHDSIRNVAQSSSELNQVSRLVLDASTASMQQSDNQSQRTNSVAAAINELGAA…
MGYG000154650_05395	MIKSLKFSHKILLAAALVVIATFSLFTLYNDSLQRASIREDLEDYLHEMGEITASNVQNWLSGRILLIENLAQTLARDHSPETTQALLEQPLLGSTFLFTYLGQTDGTYTARPTSDLPADYDPRRRPWYNAATSAGQTTLTEPYMEPAIHELVLTIASPARQGGQPFGVVGGDLSLQTVVKIINSLDFGGMGYAFLVSGDGKILVHPDKDQVMKSLSDVYPRNTPKIGSGFSEAELHGNTRILSFSPVKGLSGLDWYIGISVDKDKAYAMLTKLRTSAIVAALIAVVAIVLLLGMLIRVLMQPLTDMGRAMQDIAQGEGDLTKRLKVTSNDECVRRQPPGRGRQTGGRADHPRDERAFREDQRLLRQHRGPQQPHGEHRPDPRSDQGHLRADQPARPQR…
MGYG000001703_04371	MRHTIKFKIQVAIAIIIAIVSGVQAWNSISQLRQETTKSINSEMANVSLATSRYISDWLSIRSDMMLANESRIASGENTDRELLVTKHAGQFLSVYAGFSDGTIAYGDKSEDWPADYDPRTRPWYQDAMANSGLVLTEPYQDFDGSIVVSFAKAFRGSRQGVLAADLTVTNLIKQVLSIKLDNNGFAFLVDGNNKIVAYQDEKLSQKPLTELNPQLSAQTMQQLAAADHASQIQWPSRDDQLIYVSKIAGTNWLLGIVVDHGMAYASVSDQITFTSIATLILYVLIALASTWVVNRLLQPLQVLSGALQELSRGEGDLTQRVNIERKDEIGELAEKVNQFISQMQTMLKDIVEHSHSLSSQAQHAKSLSIQSTDRVKRQQDDVNQIATAIHEMSATAAE…
MGYG000001713_03616	MRHTIKFKIQVAIAIIIAIVSGVQAWNSISQLRQETTKSINSEMANVSLATNRYINDWLEIRSDMMLANEPRIASGDNADRELLLTKHAGQFLSVYAAFNDGTIAYGDKSEDWPADYDPRTRPWYQDAMASNGLILTEPYQDFDGSIVVSFAKAFHGKRDGVLAADLTVTNLIKQVLSIKLDNNGFAFLVDGNNKIVAYQDEKLSQKPLTELNAQLNVQTMQQLAAADDARQIQWPGRDDQLIYVSKIAGTNWLLGIVVDHDMAYASVSEQITFTSIATLILYVLIALASTWVVNRLLQPLQVLSGALEELSRGEGDLTQRVNIERKDEIGELAEKVNQFISQMQMMLKDIVEHSHNLSSQAQHAKSLSIQSTDRVKHQQDDVNQIATAIHEMSATAAE…
MGYG000110967_03762	MRNTIKLKIQIAIAVIIAIVSGVQAWVSVNQLHEETTSTLNREIQNISESTNRYISDWLSIRSDMMLANEQIIAGSDDADRELLLTKRAGKFLSVYAGFSDGAIAYGDKSESWPSDYDPRTRPWYQDAMAQSGLIITEPYQDFDGSIVVSFAKAFNQNKQGVLAADLAVTDIINEVLNIQLDNNGFAFLVDGNNNLVAYKDEKLSQKPLTTLNLELTRDKMANLAQHAKLETITWPKQGDQLIYVAQVPNTDWSLGVVQDKQMAFASVSEQVTFTAIASIVMYLIIAAISTYVITRLLRPLQTLSDALSELSQGEGDLTQRIEIERMDEIGELATHVNQFLAQMQSMLKNIVENSQQLSEQAQQANELSAMAAGRVEHQQNDVNQIATAIHEMSATAAE…
MGYG000067065_03894	MRNTIKLKIQIAIAVIIAIVSGVQAWVSVNQLHEETTSTLNREIQNISESTNRYISDWLSIRSDMMLANEQIIAGSDDADRELLLTKRAGKFLSVYAGFSDGAIAYGDKSESWPSDYDPRTRPWYQDAMAQSGLIITEPYQDFDGSIVVSFAKAFNQNKQGVLAADLAVTDIINEVLNIQLDNNGFAFLVDGNNNLVAYKDEKLSQKPLTTLNPELTRDKMANLAQHAKLETITWPKQGDQLIYVAQVPNTDWSLGVVQDKQMAFASVSEQVTFTAIASIVMYLIIAAISTYVITRLLRPLQTLSDALSELSQGEGDLTQRIEIERMDEIGELATHVNQFLAQMQSMLKNIVENSQQLSEQAQQANELSAMAAGRVEHQQNDVNQIATAIHEMSATAAE…
MGYG000257891_00298	MRNTIKLKIQIAIAVIIAIVSGVQAWVSVNQLHEETTSTLNREIQNISESTNRYISDWLSIRSDMMLANEQIIASSDDADRELLLTKRAGKFLSVYAGFSDGTIAYGDKGESWPSDYDPRTRPWYQDAMAQSGLIITEPYQDFDGSIVVSFAKAFNLNKQGVLAADLAVTDIINEVLNIQLDNNGFAFLVDGNNNLVAYKDEKLSQKPLTTLNPELTRDKMANLAQHAKLETITWPKHGDQLIYIAQVPNTDWSLGVVQDKQMAFASVSEQVTFTAIASIVMYLIIAAISTYVITRLLRPLQTLSDALSELSQGEGDLTQRIEIERMDEIGELATHVNQFLAQMQSMLKNIVENSQQLSEQAQQANELSAMAAGRVEHQQNDVNQIATAIHEMSATAAE…
MGYG000129509_01244	MRNTIKLKIQIAIAVIIAIVSGVQAWVSVNQLHEETTSTLNREIQNISESTNRYISDWLSIRSDMMLANEQIIAGSDDADRELLLTKRAGKFLSVYAGFSDGAIAYGDKSESWPSDYDPRTRPWYQDAWHNLLIITEPYQDFDGSIVVSFAKAFNQNKQGVLAADLAVTDIINEVLNIQLDNNGFAFLVDGNNNLVAYKDEKLSQKPLTTLNPELTRDKMANLAQHAKLETITWPKQGDQLIYVAQVPNTDWSLGVVQDKQMAFASVSEQVTFTAIASIVMYLIIAAISTYVITRLLRPLQTLSDALSELSQGEGDLTQRIEIERMDEIGELATHVNQFLAQMQSMLKNIVENSQQLSEQAQQANELSAMAAGRVEHQQNDVNQIATAIHEMSATAAEV…
MGYG000189552_01797	MRNTIKLKIQIAIAVIIAIVSGVQAWVSVNQLHEETTSTLNREIQNISESTNRYISDWLSIRSDMMLANEQIIASSDDADRELLLTKRAGKFLSVYAGFSDGTIAYGDKGESWPSDYDPRTRPWYQDAMAQSGLIITEPYQDFDGSIVVSFAKAFNLNKQGVLAADLAVTDIINEVLNIQLDNNGFAFLVDGNNNLVAYKDEKLSQKPLTTLNPELTRDKMANLAQHAKLETITWPKHGDQLIYIAQVPNTDWSLGVVQDKQMAFASVSEQVTFTAIASIVMYLIIAAISTYVITRLLRPLQTLSDALSELSQGEGDLTQRIEIERMDEIGELATHVNQFLAQMQSMLKNIVENSQQLSEQAQQANELSAMAAGRVEHQQNDVNQIATAIHEMSATAAE…
MGYG000002526_03305	MNLSIKNKLVLAIGVIILVITGLQVWYNTTQLRSETQRLIWSFIDDSSASNVKGISRWLDARISMVTSTKEAFAKEDEPISHLAQSMNAGNFDLVYVGTKDGKMIQSKPTDLPAGYDPRQRPWYKDAMAAGKLAITAPYADITTGQLIITIAEPFTRGNTQGVIAGDVSIDALVRDVLAINSEGTYAILVDSNGTIIAHPDKELALKQATAISPELTAAKVNELAHDNTISEMEISGKPSVFDLTEIPNTNWYFGIVVDEAVAYQSVSRMVTSALLQGLLTILIVAGFSYVAINGSLAPLKTLGEAIADLSRGNGDLTRRVKIEREDEVGIVAKHVNTFIDRIHVMVQDISNSSGQLNQQAKSSHNMAEKSSQGLARQQNEISQIATAVHEMSATAVEV…
MGYG000002527_03844	MNLSIKNKLVLSIGAIILVITGLQVWYNTSQLRSETQRLIWSFIDDSSVANVKGISRWLDARINLVTATKEAFAKEDEPLSHLAQSMNAGNFDLVYVGTKDGRMIQSKPTDLPAGYDPRQRPWYKDAMAAGKLAITAPYADITTGQLIITIAEPFSRGNTDGVIAGDVSIDGLVKDVLAMNSEGTYAILVDSNGTIIAHPDKDLTLKPATAISPELTAAKVNELAHDNTISEMDISGKASVFDLTEIPNTNWYFGIVVDEAVAYQSVSRMVTSALIQGLLTILIVAGFSYVAINGSLAPLKTLGEAIADLSRGNGDLTRRIKIEREDEVGTVAKHVNTFIERIHVMVQDISNSSTQLNQQARSSHDMAEKSNQGLARQQNEISQIATAVHEMSATAVEV…
MGYG000181218_03550	MTRSAKVGEDVNKNKLVLAIGAIILVITGLQVWYNTSQLRSETQRLIWSFIDNSSIANVKGISRWLDARINLVTATKEAFAKEDEPLSHLAQSMNAGNFDLVYVGTKDGRMIQSKPTDLPAGYDPRQRPWYKDAMAAGKLAITAPYADITTGQLIITIAEPFSRGNTDGVIAGDVSIDGLVKDVLAMNSEGTYAILVDSNGTIIAHPDKDLTLKPATAISPELTAAKVNELAHDNTISEMDISGKASVFELTEIPNTNWYFGIVVDEAVAYQSVSRMVTSALIQGLLTILIVAGFSYVAINGSLAPLKTLGEAIADLSRGNGDLTRRIKIEREDEVGTVAKHVNTFIERIHVMVQDISNSSTQLNQQARSSHDMAEKSNQGLARQQNEISQIATAVHEM…
MGYG000286581_03548	MNLSIKNKLVLAIGIIILVITGLQVWYNTSQLRTETQRLVWSIIDESSMANVKGISNWVDARISMVSTTKEAFTKEDEPISHLAQAMNAGGFEGVYAGTADGKMLESTPSGLPADYDPRQRTWYKDAVAAGKLVITAPYADVSNGSLIVTIAEPFQRGNTQGVIAGDVSISALISDILTVTTEGTYAILVDSNGTIIAHPDASLSLKPATTLAPELTASYINQIAHDGTINELVISGKKEVFDFNAIPNTNWYYGMMVDDETAYQSVRRMVTSSLIQGLITILIVAGFSYVAINSSLAPLKTLGEAIADLSRGNGDLTRRLKIEREDEVGAVAKHVNTFIERLHAMVQDISNSSGQLNQQAKSSHSMAEKANEGLARQQNEITQIATAVHEMSATAVDV…
MGYG000245190_02242	MNLSIKNKLVLAIGVIILVITCLQVWYNTSQLRSETQRLVWNIIDESSMANVKGISRWVDSRISMVSTTKEAFAKEDEPISHLAQSMNAGGFDLVYAGTADGKMIQSKPTDLPAGYDPRQRPWYKDAAAAGKLVITAPYADISTGQLIVTIAEPFQRGNTQGVIAGDVSISSLISDILAVTTEGTYAMLVDSNGTIIAHPDASLSLKSATALAPELTAAYINQVAHDGMINELVISGKKEVYDFNAIPNTNWYYGMMVDEEIAYQSVRRMVTSSLIQGLITILIVAGFSYVAINGSLAPLKTLGEAIADLSRGNGDLTRRIKIEREDEVGAVAKHVNTFIERIHVMVQDISNSSGQLNQQAKSSHSMAEKANQGLARQQNEISQIATAVHEMSATAVEV…
MGYG000001703_00198	MKLTLKQKLIGASLSAVVVMAGALTWLSADQLKEQTSRGVLDRAEAISATASKGISDWISIRKDISSAFNDYTAQSDVVPFLQQARKAGGFDDIFFGTPKGDMYRSHPERNRADYDPRTRPWYKDASAAGKQIITTAYKDAITNALLVTIAEPVRQNGQFAGVVGADVLIDQLINDVLSIDAGENAYAMLIDTQDGTFLAHPNKDLLLKPVNSLSKSLTMSTIEQSAAAHQLLTVSRNGNDEFFYFTKVPNTPWVFAVQMDKHTEFASHTQLLTSLLVIAVIITIIVVVIVSWLVSFLFRDLGRVSKALAEIASGEGDLTQRLEPRSDDEVGQLASNFNTFVGNMHTMVMKLSHVSKSLSSQSQMTAAHAEERSARIRMQQDEINMVATAINEMAAATQ…
MGYG000130553_00840	MKLTLKHKLIGASLSAVVVMATALTWFSASQLQQQTSNAVYTRADAISSTAAKGISDWISIRKSISTAFNAHIEAQNVVPYLQQARNAGGFDDIFYGTTDGAMYRSHPERNRADYDPRTRPWYKDAASAGKQIITTAYSDAITGALLVTIAEPVRLNGNMSGVVGADVLIDQLIADVISMDAGKNAQTMLIDGQNGSFLAHPDKSLLLKPVTTLSSALDMRTIERAANQGELLALKLNGVEKFFFSLRYPIHLGISQYRWTVIPNTPLILSY
MGYG000012167_02196	MKLTLKHKLIGASLSAVVVMATALTWFSASQLQQQTSNAVYTRADAISSTAAKGISDWISIRKSISTAFNAHIEAQNVVPYLQQARNAGGFDDIFYGTTDGAMYRSHPERNRADYDPRTRPWYKDAASAGKQIITTAYSDAITGALLVTIAEPVRLNGNMSGVVGADVLIDQLIADVISMDAGKNAQTMLIDGQNGSFLAHPDKSLLLKPVTTLSSALDMRTIERAANQGELLALKLNGVEKFFFFTAVPDTPWYFAVQMDSDTEYASHSELLTGLITTALLITVIVVVIVSWLVSFLFRDLGRVSKALEEIASGDADLTQRLEPRSDDEVGQLASNFNTFVSNMHTMVLKLSHVSAALAQQSKVTAAQAEERSSRIRLQQDEINMVATAINEMAAATQ…
MGYG000060272_01148	MKLTLKHKLIGASLSAVVVMATALTWFSASQLQQQTSNAVYTRADAISSTAAKGISDWISIRKSISTAFNAHIEAQNVVPYLQQARNAGGFDDIFYGTTDGAMYRSHPERNRADYDPRTRPWYKDAASAGKQIITTAYSDAITGALLVTIAEPVRLNGNMSGVVGADVLIDQLIADVISMDAGKNAQTMLIDGQNGSFLAHPDKSLLLKPVTTLSSALDIRTIERAANQGELLALKLNGVEKFFFFTAVPDTPWYFAVQMDSDTEYASHSELLTGLITTALLITVIVVVIVSWLVSFLFRDLGRVSKALEEIASGDADLTQRLEPRSDDEVGQLASNFNTFVSNMHTMVLKLSHVSAALAQQSKVTAAQAEERSSRIRLQQDEINMVATAINEMAAATQ…
MGYG000163764_01202	MKLTLKHKLIGASLSAVVVMATALTWFSASQLQQQTSNAVYTRADAISSTAAKGISDWISIRKSISTAFNAHIEAQDVVPYLQQARNAGGFDDIFYGTTDGAMYRSHPERNRADYDPRTRPWYKDAASAGKQIITTAYSDAITGALLVTIAEPVRLNGNMSGVVGADVLIDQLIADVISMDAGKNAQTMLIDGQNGSFLAHPDKSLLLKPVTTLSSALDMRTIERAANQGELLALKLNGVEKFFFFTAVPDTPWYFAVQMDSDTEYASHSELLTGLITTALLITVIVIVVVIVSWLVSFLFRDLGRVSKALEEIASGDADLTQRLEPRSDDEVGQLASNFNTFVSNMHTMVLKLSHVSAALAQQSKVTAAQAEERSSRIRLQQDEINMVATAINEMAAA…
MGYG000002368_00409	MKLTLKHKLIGASLSAVVVMATALTWLSAGQLQQQTSNAVYTRADAISSTAAKGISDWISIRKSISSAFNSHIDAQDVVPYLQQARNAGGFDDIFYGTTQGAMFRSHPERNRADYDPRTRPWYKDAASAGKQIITTAYSDAITGALLVTIAEPIRVNGSMSGVVGADVLIDQLIADVISMDAGKEAQTMLIDGQDGSFLAHPDKSLLLKPVTTLSSALDMRTIERAAKQGELLALSLNGVDKFFFFAAVPETPWYFAIQMDSRTEFAAHAELLTGLITTALLITVIVVVIVSWLVSFLFRDLGRVSKALQEIASGDADLTQRLEPRSDDEVGQLASNFNTFVGNMHTMVLKLSQVSAALSQQAKVTAAQAEERSSRIRLQQDEINMVATAINEMAAATQ…
MGYG000008700_04920	MKISLKQKLIGASLSAVVVMATALTWLSAGQLFDQTRSGVYSRAQSLSTTASEGISDWVNIRKDIASAFNDYSTEQDVVPFLQQARKAGGFDDIFLGTPNGDMYRSHPERNRADYDPRTRPWYKDANAAGKQIITEAYQDAITNALLVTIAEPVMKNGKFIGVVGADVLIDQLIXPGVINLDAGENAHAMLIDMNEGTFLAHPDKSLTLKPITSFLKDFSEEAIERAAAEGKIESTMLKGQEKLYYFKKVPGTHWMFAIEMDRATEEAGHAVLLRDLLITAVMITIVVILAVSWLVGFLFRDLGRVSDALEEIASGEGDLTQRLEPRSDDEVGKLAENFNRFVGNMHTMVTKLSQVSASLSEQARTTAQQAEERSQRISYQQDEINMVATAVNEMAAAT…
MGYG000039089_03163	MKISLKQKLIGASLSAVVVMATALTWLSAGQLFDQTRSGVYSRAQSLSTTASEGISDWVNIRKDIASAFNDYSTEQDVVPFLQQARKAGGFDDIFLGTPNGDMYRSHPERNRADYDPRTRPWYKDANAAGKQIITEAYQDAITNALLVTIAEPVMKNGKFIGVVGADVLIDQLIDDVINLDAGENAHAMLIDMNEGTFLAHPDKSLTLKPITSFLKDFSEEAIERAAAEGKIESTMLKGQEKLYYFKKVPGTHWMFAIEMDRATEEAGHAVLLRDLLITAVMITIVVILAVSWLVGFLFRDLGRVSDALEEIASGEGDLTQRLEPRSDDEVGKLAENFNRFVGNMHTMVTKLSQVSASLSEQARTTAQQAEERSQRISYQQDEINMVATAVNEMAAATQ…
MGYG000185427_01068	MKLTLKQKLIGASLSAVVIMATVLTWLSAGQLFDQTRNGVYARAESLGVAASQGISDWIAIRKDIARAFNDYSEESDVVPFLQQARKAGGFDDIFLGTPAGDMYRSHPERNRPDYDPRVRPWYKDATAAGKQIITTAYQDAITNALLVTIAEPVNRGGRMVGVVGADVLIDQLINDVINLDAGENAHAMLIDTQDGTFLAHPDKNLALKPVNTLLKQFTLQDIERSASQGNIEEATINGKPKLFYFTKVPETPWMFAIEMDKATEEASHSQLLREMLITAVLITIVVIVAVSWLVGFLFRDLGRVSKALEEIASGEGDLTQRLEPRSDDEVGKLAENFNRFVGNMHTMVSKLSAVSASLSEQAKTTAMRAEERSQRISHQQDEINMVATAVNEMAAATQ…
MGYG000153640_00166	MRLSLKQKITGISLLSILLVACVLTWQSSIHLYKENQQDIRTRVDSLSIAVSSDISGWQQGKIAILNALIPFTKDTATLVPHLVQARLSGNFDDVYYGTINREMFISLPERAASAEYDPRTRDWYLEAAKQNKVIISEPYRDAVTQELVVTLSVPVVQNGVLQGVLGADMTLDQLLKKINELEIGENGYVMLMSGDGQIIAHPSKELSMQPVTKLDPPLSSSRIEELERAAALRTLTINQQNKLMRLQHVPESDWVLGFVLDEDTELTNYRDTRNLLLGISVVLTLLTTVGITLLVGFLFRDLNRVSAALAEIADGEGDLTVRITPRYDDEVGMLAKNFNRFVERLQNILLQMRDIADSLNNQATHTAASAEERTQRIHMQQGEITMVATAVTEMSAAT…
MGYG000184107_00895	MQELRKLHFVASGHRWLHLKRLKTLKSEQSEADKGLQSSCQTEFTGTMRLSLKQKITGISLLSILLVASILTWQSSVHLYNENQQDTQTRIDGMSITVSGDISTWLQGKISAVQAVTPFTKDTSTLIPHLVQAYLSGHFDDIYYGAATGQMFDRPERPTTAGYDPRIRDWYMNAAKAQKVVISEPYSDAVTQQLIVTISVPVIENGVLQGVIGADLTLDQLLNKISSLKIGNGGYVMLLSGQDQIIAHPDKELSMQPITKLDPTLSNSRVEELESAGTLRALTINQQNKLMLLQRVPDSDWVLGFVLDEDAELANYRSTRNLLLGISVVLTLLTTVGITLLVGFLFRDLNRVSAALAEIADGEGDLTVRITPRYDDEVGMLAKNFNRFVERLQNILLQM…
MGYG000006833_00810	MQLSLKQKLLGTSLLAVIAVATALTWVATNNLYNETRAQIRERLHSLADAASATVSLWQNDKLAVLDSAPTYLADPATQITHLKQAQQNGQFDHVYIGAADGRMISSHTDWDFSGYNPTQKSWYQETLQKNNLRISQPYKDSISGGLVITLSKPLYFNQQFFGILGADLTLEQIAKTISDMPVGEGAQALMITRDGTIIANRDSQLIMQPTTRISPQFTQTEIEQQLQHQDISQFDINGKSTLVYLKAVPGTDWLVGLQVEQDVVERSYLQTRMELLIVSAVFTLLAAVLIGGAVTYLFRDLNRVSAALSEIARGEGDLTVRIHPRTQDEIGQLATNFNLFVERLHKIILNLRDVADSLTAQADVAAASAEERTHRIHLQQDEVTMVATAVTEMAAATH…
MGYG000142461_01656	MRLSLKARLLICSLTAVIITALSLSLISNKTVTDDALNNAYIEVNRLGKTYSQSVTDWIADRQNALSALKYHLEKTPPADMVPALLQTHQAANFSLTYYGTADGKMYRQDPSLNRAGYDPRERPWYKSAINAGQLITTAPYISATQQVMVVTMAEPVKENGQIIGVVGADLSLQQLVDEVINMDVPGNGYAILVSNDGSIVAHPQKEMWQKNINAISSVFTPDYIHQLDSTHALTTLMLGDDEKLIYATPIKKTAWSMIYIMDKDAILAHANNLILLQSAIALGILIVFSIFLVIFFRSQFKDLERVATALNDISEGEGDLTVRINTQHPHDEIGVLAAGFNRFTERLHAMVSRLSQISDELTNQSSAAFNIANSNNVAISTQQDEITMVATAVTEMAS…
MGYG000003144_02469	MTLSLRGKLLATSLGVVLLMAALLGIVAFHTLKSRTLSAIQSEAVNYGHAYSVAIGNWMADRKHAVDALAAVIADNPEATLVPHLLQTRTSGGFGLTYFGSAQGAMTRHDPSLNTANYDPRVRPWYQSASKAGKLIVTPPYVSVTMQQMVVTLAEPVSHQGQVIGVAGADLSLDALIDEVLAMKVQGEGYAMLLDSSGLIVGHPQKELALKQVAELAPGLTGATLDGWSRDGELHVATIAGREVLLSVQGVPGTDWLLAMVMYKDVLEAPFASLLWQLVGLTLVLLLVFSALLIAMFNYLFADLGRVSKALADIAHGEGDLTVQIAAHSKDEVGLLAQNFNLFVARLHGIVSRLRDVTVELAAQSRTQAAGAEARSQRVREQQDEIVMVATAVTEMASA…
MGYG000037775_03102	MTLSLRGKLLAASLGVVLLMAALLGIVAFHTLKSRTLDAIQSEAVNYGHAHSVAIGNWLEDRKHAVDALAAVIARDPDTALVPHLLQTRTSGGFGLTYFGSAQGEMTRHDPALNTANYDPRARPWYQNADKAGKLIVTPPYVSVTMQQMVVTLAEPVSHQGRVIGVAGADLSLDALIDEVLAMKVQGEGYAMLLDRTGLIVGHPNKELALKQVAELDPGLTGAALDAWSRDGELHGANLNGREVLLSVQGVPGTDWLLAMVMYKEVLEAPLASLLWQLVGLTLVLLLVFGALLIAMFNYLFADLGRVSRALADIAHGEGDLTVQIATRSQDEVGQLAQNFNQFVARLHGIVSRLRDVTVELAAQSRTQAAGAEARSQRVRQQQDEIVMVATAVTEMASA…
MGYG000177050_01783	MTLSLRGKLLAASLGVVLLMAALLGIVAFHTLKSRTLDAIQSEAVNYGHAHSVAIGNWLEDRKHAVDALAAVIARDPDTALVPHLLQTRTSGGFGLTYFGSAQGEMTRHDPALNTANYDPRARPWYQNADKAGKLIVTPPYVSVTMQQMVVTLAEPVSHQGRVIGVAGADLSLDALIDEVLAMKVQGEGYAMLLDRTGLIVGHPNKELALKQVAELDPGLTGAALDAWSRDGELHGANLNGREVLLSVQGVPGTDWLLAMVMYKEVLEAPLASLLWQLVGLTLVLLLVFGALLIAMFNYLFADLGRVSRALADIAHGEGDLTVQIATRSQDEVGQLAQNFNQFVARLHGIVSRLRDVTVELAAQSRTQAAGAEARSQRVRQQQDEIVMVATAVTEMASA…
MGYG000095595_01785	MKTLSLKHKILLSVTLALTLVIALLSWRSYSAQKAILLQDAQEQTERLGIQQAERIRDWLSARRDVIQAMAGKISAQPLTVLQQAQNSGRFQLTYFGQADGVMHDSDPSVDRTNYDPRSRPWYQEASQQGKMITTKPYLGVGDEGTILTIAQPVNTGLVSGVVGGDLAINAIVEDINKMVLPADGFAILMHKDGTVIAYKDAAKAMRSAAEIDNDLNNQTIEQSKNGHTLTPLYFEQEQRDKLVWATNIPDTDWELVLVLDKDTLEAPLQNLLLTQLGLALLVLVGSIGAISYLIGVLLDPLGNVARALARIADGNGDLTQRIVVNTQDEVGQLADSFNRFVGSQHQLITQIRALATELNADAERSLVINQEAVSELQRQQQDVTMVATAVTEMASATQ…
MGYG000188431_03375	MKNLSLKQKILLSVVIALSLVILLLSWQSYSSQKSLLLQGSQEQLQRLGTQQAERVSDWLAARRDVIQALGSKAGADPLNALQQAQVSGRFQLTYFGESSGKMNDSDPSINRDGYDPRSRGWYQEAMSKGGLIVTKPYLDVAYNIMVVTLAQPVSGGVVGGDLSIASLVEDVTKMQLPADGFAIMMHKDGTIIAYKDAAKAMKPASEIDNDLTNALIEQSKSSKDLVPAYFDNEGRDKLLWAADIPDTDWELVLVLDKAALEAPLSSLLMTQLGMALLVLVGSILAISWLVSMLLGPLTKVSQALARIADGNGDLTQRIKIDANDEVGQLANSFNRFVGSQHQLIGNIRQLANELNADAERSLVTNQAAVDELQRQQQEVTMVATAVTEMASATMEIAG…
MGYG000002527_04049	MKNLSLKQKILLSVVIALSLVILLLSWQSYTSQKSMLLQGSQEQVQRLGSQQAASVSDWLAARRDVIQALGNKAGAEPLNALQQAQVSGRFQLTYFGEGSGKMNDSDPSINRDGYDPRSRGWYQEAMAKGGMIVTKPYLDVAYNILVVTLAQPAQGGVVGGDLSIASLVDDITKMKLPADGFAILMHKDGTVIAYKDAAKAMKPASEIDNDLTNALIDQSKASNSLVPAFFDNEGRDKLLWATDIPDTDWELVLVLDKSTLEAPLSSLLMTQLGLALLVLVGSILAISWLVNLLLGPLTKVSQALARIADGNGDLTQRIKIDANDEVGQLAGSFNRFVGSQHQLIANIRQLANELNADAERSLVTNQAAVEELQRQQQEVTMVATAVTEMASATMEIAG…
MGYG000008033_01783	MKFSIKLLMIFTSIIITISSILTYFQMHGTNEYLDRTIKDTISETLDSLEDKINLSIESKVDVSKSVIDIYENLLEGESPLSKFKDVDVNHLSNVFQLFGYADERTGEIITNDPNFKVPTGFDPRTRSWYLNAKKLNTFSLSEPYVDLITEKLMVTTSAPIYNKNDLTGVIFFDIPLDDVQELIKSYNPFDAGTIFIVDNSGKIIFGNKNDISGKNLFGDFDSFPLSVSESKTKDKNGVNYDVLIKMSDFGGWNLVSIIDHDKARSDIITLRNNSIFTAVILASVFFAILLFTMRLMLKPLHQLTDAMVNISSGSADLTVRIPNSTDQEFSKIINSFNIFVGNLQSIVSEVKMNSEKINCITTETQELVEVCNNSVADQYRELDMLASSMNEMVATSNQ…
MGYG000002398_01759	MKSSLNFSSLKSKITALNITIIIVLSVSLASFSILETKKLILESLRSEFQATVQEKRDLIELFLAEKSSQLTAIQSLPADSGSTLELLKTQARAGGFLAAFLVYPDKQHLFSDGWVAPADFDFNSRPWYANALKNDEVNISEPYVIASTGKTGITLSKGLKLSGGRFVLGADVNLDTMLERLSKSTIRGGGIVYVLRKNGDVIAHPNKKLKNITESSSVLTPEKIDQISKEKDLVEIQRDSGETGYIFMEPIAGTDWVVGVFTPKDVILAPLYEETRNIAIIVLIIGAIAVLVTTLVLKKTMVGVSMLRDAMKNIASGDADLTHRLVLNGKDEIAEVAGYFNHFIDGLQNLVKDLKEQSDRLASDIQVVTQKTGELSLGSTQIKDASASNAATLEQISV…
MGYG000002398_02559	MRTLKARILVWNTVFLVALGALMVGVAFWQMRTSLLSTLNQEIHTLVQGQTRTLESWLQDKERVLTGIASQNEQGEIPLRDLKRAAAIGNYPAVFFAWPDGRSLFSDGWQAPASWVPSERPWYQPAVKSKQVIVTDPFTNAMNGHSSVTFAYALRQDGVLQGVLGADMDVEEMVKAVLGNIDIRGGGYMFLVDEKGILLSHPDKTRVLKSITDSNASLTPERLADWAGRDQLVDVPRNDGADMLLMWEKVPGTNWYLGVATYKEAVLAPLDTLLMMLAGSGAFLIALVAAINSWLAHRSLRGLTQLQHTMTAISQGEGDLTVRLPEDGQDELAETARAFNVFIGRLHEMFRNLREEASGLVDDIQRINQQMNGIAGRSRQMADLSSSNAATQEEISVSI…
MGYG000004151_01005	MNLKQKLILAFAAIASLPVLLVAVLVIFNLRGEAREGFIDSSSREIRQVENAMQLFFDGIAQNVEYLAAHPQLQAIDGSLKQYIGADAAQHPAGALDRQVFDLFAGLAHSHPDYAYVSLGTRDGGYAFWPGDDKLAGYDPRSRPWYQAAMAQPGRTLRTHAYYWAADKVVLVSSVRTFANRLGEQGGVVNIDVSLKRLTDIVKGIRLGDSGYLMLMEGDGTVLVDPHQPEHNFKKLGELGAGYASLASADKGLVEVEIDGERYLANVWPSAGLGWRFVGLIKESEVMAGATRLTWLVGLIAAVIALGFAGVGAVFAGLVVRPVRAVADGLEGIAQGDGDLTGRLAVRGRDETAQLAGWFNQFLEAIRRLVQHIGQAASGIHQSAGSASGTSQALAEAAA…
MGYG000053946_03646	MNIKQKLILAFAAIASLPVILVAVLIILNVRHEARDSFIDSSGREIRQVDNAMQLFFEGISQNVAYLAAHPQLQAIDADVKRYLSGDAAQIAPGARDQQLFALFEGLAKSHSAYTYLSLGTEDGGYVFWPGDPKLANYDPRTRPWYKTAMAQPGKTLRTEAYYWAADNVVLVSTVQSFNDRQGKASGVVNIDVSLKQLTDLVKQIKLGESGYLMLMEANNTVLVDPSDPSHNFKKLGELGDGYRQLSEAGQGLVQVELGGERYMALVWPSEALGWRFVGLVRESEVMAGAARLTWLIAAIALVCGVLFAVAGAGFAGLIVKPIRGVASGLEGIAQGEGDLTARLEVKGRDETAQLAGWFNQFLEAIRTLIQRIGEAAGQIHSSSASATEVSVEMADVAE…
MGYG000004151_00135	MNIKHKLTAAFALIAGVPVLLVALLVILNLRDDARQGFLDSSHREIRQVDAAMQLFFQGISQNVDYLANHPLMKRVDAGLKRYTGADPRQVPEGEQDRALSQLFAGLDASHPAYAYLALGTREGGYNVWPIDRRLANYDPRSRPWYQLAMAQPGKTLRSEAYYWEADDVVLVSTVRTVANQLGAQGGVVTIDVSLKQLTDMVRQIRLGDRGYLMLMEGNGTVLVDPHDPGHNFRKLAELGEGYGQLAAAKPGLVEVELGGERYLANVYASEKLGWQFIGLIREAEVMAATQRLIWLIALIALLGAVAFAFVGAFFAGLIVRPIRAVASGLEGIAQGDGDLTCSLPVRGRDETAQLAGWFNQFLGAIRLLIQRIGQASARIHHTSSSSTAHAVEMAEAAS…
MGYG000002885_00305	MSIKQKLTWAFAVIAGLPIVLVATLVVLNLRGEARDEFLDGSSREIRQVSNAMNIFFQGINQNVEYLAAQPMVAATGSNLNKFLSANPSYELGDQDKQVLDFFTRLADSHPNYAYVSYGVNDGGYIGWPAGQKFVNYDPRTRPWYQLAMANPGKTVRTGAYYWAADDAVLISTVRTVANQLGNPGGVVNIDVSLKGLTEIVKQIKLGESGFLMLVESNGNVMVDPRDASHNFKQLASFGDGYAELAKAGKGLVEVELNGVRYMANVYPDERLGWTFIGLIEQGEVMQTTTRLTWLIGVVALVLAALFAVVGAAFAKLIVRPINSVTNGLEDIAQGEGDLTRSLEIRGRDETAQLANWFNQFLGAIRSLIQHIGAAASKILSTSHSSTQVSSNMAEAAGR…
MGYG000001279_00334	MSIKQKLTWAFAIIAALPIVLVATLVVLNLRGEARDGFLDSSSREIRQVSNAMNIFFQGISQNVEYMASQPLVAATGNELTKYTSATPSYELGEQSSKILAFMTSLANAHPAYAYLSYGVADGGYVGWPAGQKFVNYDPRTRPWYQLAMANPGKTLRTGAYYWAADDAVLVSTVRAVANQLGNPGGVVNVDVSIKGLTEIVKQIKLGESGYLLLVENNGNVLVDPRDTAHNFKQLASFGDGYAELAKHGKGLAEVELDGVRYMANIYPDEQLGWTLIGLIEQREVMQTTTRLTWLIGIVALVLAAVFAVVGATFAKLIVRPINSVTNGLEDIAQGEGDLTRNLEIRGRDETAQLASWFNQFLGAIRSLIQHISAAAGNILNTSTSSTRVSSDMAEAAGR…
MGYG000001485_01363	MKIKQKLVLAFATIAALPVILVAAVVVYNLRSEAQTGFETTSSREIRQVENAMQLFFEGIDQNVAFLANSPVLQNLPGHLTRYMANGGGPGDRDAQVLGVLDLLLKTHPAYAYVSVGAADGGYASKPDSELGDYDPRKRPWYQAALAKPGQTLRTAPYYWAADKVVLVSTVRTLPGQDGSPAAVVNIDVSLRQLTDLIQQIKLGDNGYVILANNDGTILVDPKQPEHNFKNLSELGQAYVSLGQAERGLAQVTLDDQAYLANIWPSDKLGWRFIGLVPKAEVMHSAVNLTWLIVVIAAVFALAFAGAGSLFAGLLVRPIHAVATGLEGIAQGEGDLSARLEVRGKDETAQLAGWFNRFLGAIGSMIQRIGQASGHIHQSSRESIQVAEELAQTAERQRT…
MGYG000003208_04048	MNIKQKLTWAFAAIACLPVILVAILVVLNVREGAQSNFLDSSGREIRQIDNGMKQFFDGISQNVEYVAKDPRVVAAKDVKNYSGADAAQIPLTPTNKELLAIFDQFAKSHPSTAYLSLGLADGGYASWPDDAKLNNYDPRVRPWYKAAIAAPGTTVRTGAYYWAPDDVVLIGTVHTVADATGNILGVVGLDVSLKQLTELVRNIKLGDSGYLMLVEGNGNVLVDPSDAKHNFKPLADLGANYAELAKRSDGVTQIEIDGVPYMANVVSSKDLGWRFIGLIKRDEVMADATRLTWLIAAIAAALAVVFAIVGASFASMIVRPIRGVANGLQEIAEGEGDLTRQLSVQGKDETASLAGWFNQFLGMIAQLVQRIGSASSDLQTAAADTSEVAHNLHQAAGR…
MGYG000001457_04352	MNIKQKLTCAFAAIACTPVLLIVVVVAMNLRSQAQDDFIDSSSREIRQIDNAMQQFFAGISQNVEYLAKLPAVTNTEPLKRYMQPNADQLPTPSSNAVMLDLFTRFATTHPATAYLSVGQADGGYALWPDDPKLSNYDPRVRPWYKTAMDNPGKTVRTSAYYWAPDDVVLMGTVRTIDDAQGRPVGVLGLDVSLKQLTDLVKQIKLGHSGYLMLIEDNGNVLVDPSHAEHNFKSLKDLGNEYARLASATSGLQQVELDGVQYMANVWSSPDLGWRFIGLIQRDEVMARTSSLTWQIALIATVLVIIFALVGASFAGLIAKPIRSVADGLEGIAQGEGDLSRSLTVRGKDETALLARWFNQFLDTIRQLVQRVSSASTGLQQASHDSARVAHQINDAAGR…
MGYG000211343_01951	MNIKHKLILAFAAIASLPVVLVAVLVILNVRGEARQGFLDSSSREMRQVDNAMQLFFEGIGQNVDYLAGHPLLNSLDRDVKRYLTADAAQFGEGEHDARVFELFAALAASHPAYAYLSLGTNEGGYVFWPGDASLANYDPRTRPWYQRAMANPGKTLRTEAYYWAADDVVLVSTVRSFANRLGKEGGVVNIDVSLQQLTDIVRQIKLGDSGYLMLMEKNGTVLVDPSQPQHNFKALAELGEGYARLAATQQGLVEVELDGEHYMANVYSSEQLGWQFVGLIRESEVMAAATRLTWIIVLIAALVALAFAVTGALFAGLIVRPIRAVASGLADIAQGEGDLTTSLAVRGRDETAQLAGWFNQFLGAIRQLIQRIGQAAAQIYRMSSSSTAVSLEMANAAS…
MGYG000069979_00871	MSIRMRILSSIVLSVFVAVACAAGIVYQQSRKDALEDFGGGSREQLRLAGDYMALLMRDARGITQALSEMSLIRGAEGRLTRYMERAEPFSTDVSTLSDHEKAVCAVFSSYTRAFPAYAIIYMGTADGGFVEMPDLPMTPHFDSRERPWYQAAMASPDKTVMTEPYFSDTGELVYTLAHTVRNGENRIIGVVGIDITLKGLTDYLAAMPVGRGGQVVLTDEHGTVLYNLLDPSINLKNVAELNIPELRRMYDMGDGISEVSVRGEVYAAASHITPDGWHLMTFMPRAVLMRQAMDMLKIMVLAGAGLVAVLALFGLLLSRGIAAPINVLVDAAQGVAQGNFDAVPRDRAFGGELKRLHASMVSMVDQLRELLKTSQDKTREAEAALEQGRKALTEAEDA…
MGYG000266149_00788	MSIRMRILSSIVLSVFVAVACAAGIVYQQSRKDALEDFGGGSREQLRLAGDYMALLMRDARGITQALSEMSIIRGAEGRLTRYMERAEPFSTDVSTLSDHEKAVCAVFSSYTRAFPAYAIIYMGTADGGFVEMPDLPMTPHFDSRERPWYQAAMASPDKTVMTEPYFSDTGELVYTLAHTVRNGENRIIGVVGIDITLKGLTDYLAAMPVGRGGQVVLTDEHGTVLYNLLDPSINLKNVAELNIPELRRMYDMGDGISEVSVRGEVYAAASHITPDGWHLMTFMPRAVLMRQAMDMLKIMVLAGAGLVAVLALFGLLLSRGIAAPINVLVDAAQGVAQGNFDAVPRDRAFGGELKRLHASMVSMVDQLRELLKTSQGGGSRSGTGQEGPDRGGGRQAPG…
MGYG000092003_01259	MTIRNKILISIIVSVCVAVGGCALLAFWQSRKAAVEDFSANAGGRLRLAGQYLSQMVGSSKGIVDILAQLPSVAEADGQVTSYADNTESVKPQGARLSGPERVLYDEFSTFIKVYPQFELIYYGTRGGGFVQAPDDTLSAGFDPRKRPWYEAAQKSDGVVLTEFYQSDNGNLVTTVAKSVRRDGTLLGVVGIDINLNALSAFLDTLKLGKTARLLLTEDTGLILYNPTRPERVLKNIRDVGEPGLAAAFDQGTGSGEVSYDGKTYVAVSQVTQGGWHLIALVDRAELLDNAMKAVRRMLYTGLGLVAVVALLGLLISRSIVSPLRRLGTAAQGVADGNFDAIPREDCFHGELKGLHADMLRMVDQLRELIGTAQSKTAQAEAALRQGEAALAEAEQARK…
MGYG000017777_02370	MTIRNKILISIIVSVCVAVVGCALLAFWQSRKAAVEDFSANAGGRLRLAGQYLSEMIGNSKGIVDILAQLPSVADADGQVTSYAANTESVKPLGAELSGPERVLYDEFSTFTKVYPQFELIYYGTRDGGFVQAPDDTLSAGFDPRKRPWYEAAQKSDGVVLTEFYQSDNGNLVTTVAKSVRPDGKLLGVVGIDINLNALSTFLDTLKLGKTARLLLTEDTGLILYNPTRPERVLKNIRDVGEPGLVAAFDQGTGSGEVSYDGKTFVAVSQVTQGGWHLIALVDRAELLDNAMKAVRNMLYTGLGLAAVVALLGLLISRSIVSPLRRLGTAARGVADGNFDAIPREDCFHGELKGLHADMLRMVDQLRELIGTAQSKTAQAEAALRQGEAALAEAEQARR…
MGYG000282506_02561	MTIRNKILISIIFSVCVAVVGCALLAFWQSRKAAVEDFSASAGGRLRLAGQYLTQMIDNSKGIVDIIAQLPSVAAADGRVTSYASGTEPVKPLGKELSGPERTLFDEFSTFIKVYPQFELIYFGTRDGGFVQAPDDTLGAGFDPRKRPWYEAALKTDAVALTEFYQSDNGNLVTTVAKSVRRDGRLLGVVGIDINLQALTTFLDTLKLGNTARLLLTEDTGLILYNPTRPDRVLKNIRAIDEPGLAAAFAQGTGSSEVSYGGATYVAVSQVTRGGWHLIALVDRAELLSNAMEAVWSMVFTGLGLAAAVALLGLLISRSIVSPLRKLGAAARGVADGDFDAIPRDARFSGELKSLHADMLRMVEQLRDLIGTAQSKTAQAEEALKQGEAALAEAEQARK…
MGYG000004851_02143	MTIRTKLVLAFLASIVVAIGSITTVVSLQVSKNSVAAFEESSLGQLDRTNDFIAAFLNEARYNAMFLAKLDEVVQAPGKITSYVNTTSAPSIRRADMQPNEQKLFDIFMHMTKGNPAYDGVFLGTAEGGFNMFPEDSLPAGYDPRKRPWYKEALGSGEDSIISKAYMSTTRVPVSSVVAKVFDAQRRVVGAIGIDINLSTLTRVTSALHIGQTGYVMLVEDTGIIISDPKHEQFAFKNITETGTPAFTRIMGMKRGMFEDSLDGKDRIFTVVTGYLGWKLVSVIDADEVYGKARSLVFTIVSIGFGIALVLLAVAWFIARSVAEPIRMLVEASGEVARGNFNALPSERHFSGELLTLRGSLNDMVTQLGNLVSTAETKTQEAEEQARKAGEALTQAEEA…
MGYG000074525_01015	MTIRLRVILGFLFTIIVMAAGTLPFMIMTMRNNAEESYTSNSSTQLRLMNNYVETFISGAERDVALLAQEPYIAEAVGLFPNFSNSKEADVFLRADLSVDAFKTVQPLVRLDEGSEDYVEAYAGYTDGSYATSADNTKVPAGYNTSKRPWYTQRAASSQKVGLADSYLSITGELVVAITHKMFSRRGDFTGVLGIDVSLNGLSQRFAELNFGKTGYFMLLENTGRILCDPRNKDLTGKIIGKDIQDPGLVKLFGAKDGMLQTVVNGHEVRANVLTTPHGWKILMLQSEEEILASTNTAVRASVIITLSVALIMLLIAWAIARSINRPLSLIVKEADKVATGDLNVNLDARQFYGELAELHAALLNMVGNLQEMITTSRQKSEEAEQQTALAKAATEQAE…
MGYG000003933_02750	MNRSISLKLMLGIAAIIIIPMGILFALTSRGIATLSEESFAKSAIGELRQVSNVVTAMFDEYKLNVGMLAVDPLMAQLPQMTTSHVTATEPTPSSPDAGDTAGKALDAVFRLYRETHPSYTNVYAGNMEGAFVLNSPVSGKTQPSGYDPRKRPWWGMAVSDPAKSYITSAYKSTDGQPMVSACRAVRDSSGKVTGVAAIDITLGTLTDLIKNVHIGRTGFVILVQDDGVVISDPKNPQHNFQKIDGIGNDALAALFKSGAATGEAVFSGKQYEAVVYNSPELKWKFIGLIEKSELMEPVNAAVWQFATGMLASLIGICIGIWVLAGRLIITPLKTVGVFLKDISAGVYGSLANRRVDEIGVIFESLNSMSATLKSNISEIEAKTVEAQQQADAANAATR…
MGYG000145821_01261	MQSINSGKSVGISAKLTLWVGILVVLILAITSAISYFDSRNNTYELLKDTQLKTMQDVGAFFESYGMSKRNGIQILANELNKRPDMSDEELINLIKAFKEVNGYDLVYVGFDNTGKNYQSDDQILDLSKGYDTKNRPWYKAAKEAKKLIVTEPYKSANSGEVGLTYAAPFYDRNGNFRGVVGGDYDLAKFSTDVLAVGKSQNTYTVVLDPEGTILFRDDITKILTKTELSINIANAIKANPALIDPRNQDTLFTAKDHQGVDYAIMCNSAFNPLFRICTITENKVYTEAVNSILMKQVIVGIIAIIIALILIRFLISRSLSPLAAIQTGLTSFFDFINHKTKNVSTIEVKSNDEFGQISNAINENILATKRGLEQDNQAVKESVETVSVVESGNLTARI…
MGYG000131032_00980	MQSINSGKSVGISAKLTLWVGILVVLILAITSAISYFDSRNNTYELLKDTQLKTMQDVDAFFKSYAMSKRNGIQILANELTNRPDMSDEELINLIKVIKKVNDYDLVYVGFDNTGKNYQSDDQILDLSKGYDTKNRPWYKAAKEAKKLIVTEPYKSAASGEVGLTYAAPFYDRNGNFRGVVGGDYDLANFSTNVLTVGKSDNTFTEVLDSEGTILFNDEVAKILTKTELSINIANAIKANPALIDPRNQDTLFTAKDHQGVDYAIMCNSAFNPLFRICTITENKVYTEAVNSILMKQVIVGIIAIIIALILIRFLISRSLSPLAAIQTGLTSFFDFINHKTKNVSTIEVKSNDEFGQISNAINENILATKRGLEQDNQAVKESVETVHVVEGGNLTARI…
MGYG000232450_01066	MQSINSGKSVGISAKLTLWVGILVVLILAITSAISYFDSRNNTYELLKDTQLKTMQDVDAFFKSYAMSKRNGIQILANELTNRPDMSNEELINLIKVIKKVNDYDLVYVGFDNTGKNYQSDDQILDLSKGYDTKNRPWYKAAKEAKKLIVTEPYKSAASGEVGLTYAAPFYDRNGNFRGVVGGDYDLANFSTNVLTVGKSDNTFTEVLDSEGTILFNDEVAKILTKTELSINIANAIKANPALIDPRNQDTLFTAKDHQGVDYAIMCNSAFNPLFRICTITENKVYTEAVNSILMKQVIVGIIAIIIALILIRFLISRSLSPLAAIQTGLTSFFDFINYKTKNVSTIEVKSNDEFGQISNAINENILATKRGLEQDNQAVKESVQTVSVVEGGNLTARI…
MGYG000016989_01686	MQSINSGKSVGISAKLTLMVGILVVLIFTITSAVSYFDSRNNTYELLKDNQLKTMQDVGAFFESYSMSKRHGIQILANELNKRPDMSDEELINLIKAFEKVNGYDLVYVGFDNTGKNYQSDDQILDLSKGYDTKNRPWYKAAKEAKKLIVTEPYKSHNSGEVGLTYAAPFYDRNGNFRGVVGGDYDLAKFSTDVLTVGKSYNTFTQVLDLEGTILFNDEVAKILTKTELSINIANAIKADPALIDPKKQDTLFTAKDHQGVDYAIMCNSAFNPLFKICTITENKVYTEAVNSILMKQVIVSIIAIIIALILIRFSISRNLSPLAAIQTGLTSFFDFINHKTKNVSTIDVKTNDEFGQISKAINENILATKQGLEQDAKAVKESVETVGVVESGNLTARI…
MGYG000274338_00811	MQTNTFAKSVSISTRLTLWIGILVVLILAITSMVSYYEAKIKTYELLKENQLKTMDDVGAIFEAYGASKRNGVQNLANQLNQNPDMSERELMNLIQALKDLNGYDLVYVGFEDTGKNYQSNNQILDISKGYDTKNRPWYKQAKAAKQFIVTEPYKSADSGKIGITYAAPFYDKNGNFRGVVGGDYDLAKFSTDVLTVGKSQHTYTAVIDPEGTILFRDDISQIFTKTDLSINVANAIKQNPSYLDPNNRDVLFHVENDKGVNYAIMCNATYNPLFRICTVTENSVYTNAANEILYQQVIIGIVAIIIALILIRFLINRSFSPLASIQAGLNSFFGFINHKTKDISTIDVKTNDEFGQISKAINENILATKQGLEQDAKAVKESVETVGVVESGNLTARI…
MGYG000077143_01683	MNSIKIKLSVIANSIAIFALSILSIISFYFTKDSLYQSTLYTETELLKATQISIEDFRSRNISLLNTLEKDILKLPYEALNSQDNIVNNVGAILKYYRNSGNLLAVYIGLDNGENIMSSDLSEKKNTNITINGKANNYNATTREWYKEARNSNQIYITPAYIDAISNEYCITYSKALYKDGKFIGVLGIDILLTSLQDQIARTPGNTFVFDNKDKIFAATNEALLDPSVDHSPVLNAYKAHGDNNFFSYKLNNEERLGACTKVFAYTACITESADIINKPIFKAAYIQVIALIVMISISIILLYFIVSKYLSPLAAIQTGLTSFFDFINYKTKNVSTIEVKSNDEFGQISNAINENILATKRGLEQDNQAVKESVQTVSVVEGGNLTARITANPRNPQL…
MGYG000033692_01873	MSIISFYFTKDSLYQSTLYTETELLKATQISIEDFRSRNISLLNTLEKDILKLPYEALNSQDNIVNNVGAILKYYRNSGNLLAVYIGLDNGENIMSSDLSEKKNTNITINGKANNYNTTREWYKEARNSNQIYITPAYIDAISNEYCITYSKALYKDGKFIGVLGIDILLTSLQDQIARTPGNTFVFDNKDKIFAATNEALLDPSVDHSPVLNAYKAHGDNNFFSYKLNNEERLGACTKVFAYTACITESADIINKPIFKAAYIQVIALIVMISISIILLYFIVSKYLSPLAAIQTGLTSFFDFINYKTKNVSTIEVKSNDEFGQISNAINENILATKRGLEQDNQAVKESVQTVSVVEGGNLTARITANPRNPQLIELKNVLNRLLDALQARVGSDMN…
MGYG000283187_00812	MNNIKIKLSVIANSIAIFALSILSIISFYFTKDSLYQSTLYTETELLKATQISIEDFRSRNISLLNTLEKDILKLPYEALNSQDNIVNNVGAILKYYRNSGNLLAVYIGLDNGENIMSSDLSEKKNTNITINGKANNYNATTREWYKEARNSNQIYITPAYIDAVSNEYCITYSKALYKDGKFIGVLGIDILLTSLQDQIARTPGNTFVFDNKDKIFAATNKELLNPSIDHSPVLNAYKAHGDNNFFSYKLNNEERLGACTKVFAYTACITESADIINKPIYKAAFIQAIVVIIVVVFSVILLYFIVSKYLSPLAAIQTGLTSFFDFINYKTKNVSTIEVKSNDEFGQISNAINENILATKRGLEQDNQAVKESVQTVSVVEGGNLTARITANPRNPQL…
MGYG000069114_01478	MNSIKIKLSVIANSIAIFALSILSIISFYFTKDSLYQSTLYTETELLKATQISIEDFRSRNISLLNTLEKDILKLPYEALNSQDNIVNNVGAILKYYRNSGNLLAVYIGLDNGENIMSSDLSEKKNTNITINGKANNYNATTREWYKEARNSNQIYITPAYIDAISNEYCITYSKALYKDGKFIGVLGIDILLTSLQDQIARTPGNTFVFDNKDKIFAATNEALLDPSVDHSPVLNAYKAHGDNNFFSYKLNNEERLGACTKSLLIQLVLPKALIL
MGYG000243507_01144	MNNIKIKLSVIANSIAIFALSILSIISFYFTKDSLYQSTLYTETELLKATQISIEDFRSRNISLLNTLEKDILKLPYEALNSQDNIVNNVGAILKYYRNSGNLLAVYIGLDNGENIMSSDLSEKKNTNITINGKANNYNATTREWYKEARNSNQIYITPAYIDAISNEYCITYSKALYKDGKFIGVLGIDILLTSLQDQIARTPGNTFVFDNKDKIFAATNEALLDPSVDHSPVLNAYKAHGDNNFFSYKLNNEERLGACTKVFAHTACITESADIINKPIFKAAYIQVIALIVMISISIILLYFIVSKYLSPLAAIQTGLTSFFDFINYKTKNVSTXXXLIELKNVLNKLLDVLQARVGSDMNAIHKIFEEYKSLDFRNKLENASGSVELTTNALGDE…
MGYG000100563_01239	MNNIKIKLSVIANSIAIFALSILSIISFYFTKDSLYQSTLHTETELLKAAQISIEDFRSRNISLLNTLEKDILNLPYEALNSQDNIVNNVGAILKYYRNSGNLLAVYIGLDNGENIVSDDLSEKKNTNITINGKANNYNATTREWYKEARNSNQTYITPAYIDVVSNEYAITYSKALYKDGKFIGVLGFDVLLIDLQDKIARTPGNTFVFDHQDRIFAATNKALLDPSVDHSPVLNAYKAHGDNNFFSYKLNNEERLGVCTKVFAYTACITESADVINKPIFKAAYIQVIALIIMISISIILLYFIVSKYLSPLAAIQTGLTSFFDFINHKTKNVSTIEIKSNDEFGQISKAINENILATKQGLEQDAKAVKESVETVGVVERGNLTARITANPRNPQL…
MGYG000053326_00578	MNNIKIKLSVIANSIAIFALSILSIISFYFTKDSLYQSTLHAETDLLKATQISIENFRSRNISLLNALEKDILNLPYEALNSQDNIVNNVGAILKYYRNSGNVLAVYIGLDNGENIVSDDLSEKKNTNITINGKANNYNATTREWYKEARNSNQTYITPAYIDVVSNEYAITYSKALYKDGKFIGVLGIDVLLISLQDEIARTPGNTFVFDHKDRVFAATNKALLDPSVDHSPVLNAYKAHGDNNFFSYKLNNEERLGTCTKVFAYTACITESTDVINKPIFKAAYIQVIALIVMISISIILLYFIVSKYLSPLAAIQTGLTSFFDFINHKTKNVSTIEIKSNDEFGQISKAINENILATKQGLEQDAKAVKESVETVGVVERGNLTARITANPRNPQL…
MGYG000169475_00688	MNNIKIKLSVIANSIAIFALSILSIISFYFTKDSLYQSTLHAETELLKATQISIEDFRSRNISLLNTLEKDILNLPYEALNSQDNIINNAGAILKYYRNSGNLLAVYIGLDNGENIVSDDLSEKKNTNITINGKANNYNATTREWYKEARNSNQMYITPAYIDVVSNEYAITYSKALYKDGKFIGVLGFDVLLTSLQDRIARTPGNSFVFDHKDRIFAATNKALLDPSVDHSPVLNAYKAHGDNNFFSYKLNNEERLGVCTKVFAYTACITESTDVINKPIFKAAYIQVIALIIMISISIILLYFIVSKYLSPLAAIQTGLTSFFDFINHKTKNVSTIDVKTNDEFGQISKAINENILATKQGLEQDAKAVKESVETVGVVESGNLTARITANPRNPQL…
MGYG000239716_00798	MNLAVKTRVALIASLIIAMAIIGLSIGNMIMNKKVSMGNALHAQADQLHAVDLMLQDVNMRSATALKGLATMIESMPYEKLDSKEEIIANVGPLLRGHRITAGLLGSYIGLPTGEIIEDNITNTTKLFSVRGGQGQSYNAAQRGWYIGAVKNNGLFQTEVYQDDVTGEPSVTYAIPIHKNGQLIGVVGIDILLTSLQKVFDDLSATGSNIFALDNANIPYVATNKDIILKELPIFKQIATISSQTKDYEDFVVNDNGVDKMTQCKTSKSNEFATYTLCSFEPIENIEGPITRIGYIQIGVGLVSALVISLMLYAAVGYYLKPLTQISRGLVDFFAFLNHEKSHAAKIGITANNEFGLMAQAIDSNIEKTQHSLKQDSMLVDEVMEIVNEAKEGRFGKNV…
MGYG000032633_01040	MKQMSIKTKVALIAVAVIMLGIITLSIITMTMQKSESMEHAISSQANELRIVDLILQDSNQKYSTALEGLANSIKSLPSSMFEDEDVAIRAVGAFLQTHRQSTGALNSYVGFPSGAIVESEEGTDKQGLPYRMRGGKYTNDYNATQRPWYIGAVAKNGLYQTEVYEDSVTGKPNMSYAYPVVKNGKVVAVVGVDILLSTLQDYFTFLHEKNGSTIFVLDDKNIPYLATDTEIIMKKNAIFDEVAQWSAKTGDFEAFEIKDKGITRLAQCKTSHDKTFSLYTLCSFETLDDIEAPIKRQGYVQVGIGILFALIASAVIFGLVSFFLRPIDKIQKGLINFFAFLNHESKNTQTIDISSTDELGVMAKAINENIEKTKLGLDQDSKAVAQSVETARIIESGD…
MGYG000002434_01905	MRSIANKISLMLILALFISFSLISLASYNTAHDKAIELVIQTQKQILKDVKITLNSFFTNNQYAIEKMAETLSKISEKSDGSMNADGINLALSQAKAISGKEITLVYAGYEDGAMFRSNGQNKAGYDPRVRGWYKQAKAENKPIYTDPYMAASLNAMVITFAAPIKNIGVTGIDASIEELSNNISQISKTEYSYAFVADQNGNIIMHPNKELVGKPHEIAKSLIKQYNEKKFDENGLIAYKNTKGEDVYAYMLEINDKGWLAITAMDQNIFSSHTLPILKVQIILAFIFIVVLSAFVYFLLKRSLNPIKTITDALVSFFRFLNFEIKEPVVSKVATKDEFGVMSKLINDNIAKIFDNADQDSRVVSQSVETAKAIENGNLKARIVDVPANPKLIELKDV…
MGYG000002428_01199	MRSIANKISLMLILALFISFSLISLASYNTAHDKAIELVIQTQKQILKDVKITLNSFFDNNQYAIEKMADTLSKISEKSDGSMNADGINLALSQAKAISGKEITLVYAGYEDGAMFRSNGQNKAGYDPRVRGWYKQAKAENKPIYTDPYMAASLNAMVITFAAPIKNIGVTGIDASIEELSNNISQISKTEYSYAFVADQNGNIIMHPNKELVGKPHEIAKSLIKQYNEKKFDENGLIAYKNTKGEDVYAYMLELNDKGWLAITAMDQNIFSSHTLPILKVQIILAFIFIVVLSAFVYFLLKRSLNPIKTITDALVSFFRFLNFEIKEPVVSKVATKDEFGVMSKLINDNIAKIFDNADQDSRVVSQSVETAKAIENGNLKVRIVDVPANPKLIELKDV…
MGYG000002429_00408	MRSIANKISLMLILALFISFSLISLASYNTAHDKAIELVIQTQKQILKDVKITLNSFFDNNQYAIEKMAETLSKISEKSDGSMNADGINLALSQAKAISGKEITLVYAGYEDGAMFRSNGQNKAGYDPRVRGWYKQAKAENKPIYTDPYMAASLNAMVITFAAPIKNIGVTGMDASIEELSNNISQISKTEYSYAFVTDQNGNVIMHPNKELVGKPHEIAKSLIKQYNEKKFDENGLIAYKNTKGEDVYAYMLEINDKGWLAITAMDQNIFSSHTLPILKVQIILAIIFIVVLSLIVYFLLKRSLNPIKTITDALVSFFRFLNFEIKEPVVSKVATKDEFGVMSKLINDNIAKIFDNADQDSRVVSQSVETAKAIENGNLKARIVDVPANPKLIELKDV…
MGYG000002429_00407	MKSITSKIAMIIISLLVISFAAISAVSYYTAESKVVELVSQTQDQILSDIKATTDSFFEEYLEVAKKYASDIAQTPNNDNSYMEKTKMQKESVSRLVTDIFYGRESDGHFFQSDGTRTTPADNYDPRTRGWYKAAKSANGAIYTEPYKAALFNALVISFAAPVNKNGNFDGVLGLDLNMDALSKKILEMGKTKYGYVYLINKEGVMLMHNDPNNVGKTVPASKYIAEAFAAKKFDENGLIPYTNYKGENVTAKVLPINDQGWLAVAAIGADTFSSNTLPLLKAQIILAVAFIVILSAIVFTLLKKSLSPIRTIQTKLEDAFKFITYETPNAPEKLVVTTQDEFGRMSESINENIEKVLNGVKKDSALIDEMNGIANLMIRGHMGAKINSTPNNPALVQL…
MGYG000002434_01906	MKSITSKIAMIIISLLVISFAAISAVSYYTAESKVVELVSQTQDQILSDIKATTDSFFEDYLEVAKKSASDIAQILNNDDSYMEKTKMQKESVSHLVTDIFYGRESDGHFFQSDGTRTTPADNYDPRTRGWYKAAKSANGAIYTEPYKAALSNALVISFAAPVNKNGNFDGVLGLDLNIDALSKKILEMGKTKYGYVYLMNKDGLILMHNDPNNVGKTVPASKYLAEAFAAKKFDENGLIPYTNYKGENVTAKVMAINDQGWLAVAAIGADTFSSNTLPLLKAQIILAVAFIVILSAIVFVLLKKSLSPIRTIQTKLEDAFKFITYETPNAPEKLVVTTQDEFGRMSESINENIEKVLNGVKKDSALIEEMNGIANLMIKGHMGAKINSVPNNPALVQL…
MGYG000002431_01594	MKSITSKIAMIIISLLVISFAAISAVSYYTAESKVVELVSQTQDQILSDIKATTDSFFEEYLGVAKKLASDIENTPNNDDLYIEKTKMQKDNASSLVSYVFYGRESDGHFFQSDGTRMTPADNYDPRTRGWYKAAKSANGAIYTEPYLAATYNALVVSFAAPVNKNGNFAGVLGLDLKIDALSKKILEMGKTKYGYVYLINRDGVVLMHSNPENIGKVVPASKYLADEFAAKRFDENGLIPYTNDKGENVTAKVFPINDQGWLAVVAIGADTFSSNTLPLLKAQIILAVAFIVILSAIVFTLLKKSLSPIRTIQTKLEDAFKFITYETPNAPEKLVVTTQDEFGRMSESINENIEKVLNGVKKDSALIDEMNGIANLMIKGHMGAKINSVPNNPALVQL…
MGYG000286023_01700	MKSITSKIAMIIISLLVISFAAISAVSYYTAESKVVELVSQTQDQILSDIKATTDSFFEDYLEVAKKSASDIAQTPNNDDSYMERTKIQKENVSHLVSNIFYGRESDGHFFQSDGTRTTPADNYDPRTRGWYKAAKSANGAIYTEPYKAAMFNALVISFAAPVNKNGNFDGVLGLDLNIDALSKKSLKWVKQNTAMFI
MGYG000089849_00779	MKSITSKIAIIIISLLVISFAAISAVSYYTAENKVIQLVSQNQAQILKDVKTVTDSFLKDYIDTVKKLGTSIQKVQHSEDELLKTLTLEKDRSNSVVGDIYFGREVDGNHFLINNVKLVPEKDNYDPRKRGWYIQAKAANQAIYTEPYIDAMNKILVMTFAVPVYDGGKFVGVTAIDLKIDALSKKILDMGKTEYGYVYVMNKDGVILIHSNPDIVGKAVESTLYLSKQYSEKQFDENGLISYVNDKGENVTAKILPINDQGWLAVAAIGADTFSSNTMPLLKAQVVLAIVFIVILSAIVFTLLKKSLSPIRTIQTKLEDAFKFITYETPNAPEKLVVTTQDEFGRMSESINENIEKVLNGVKKDSALIDEMNGIANLMIKGHMGAKINSTPNNPALVQ…
MGYG000074479_01394	MRSITNKIALMLLIALFIAFAAISAASYYTAESKVVDLVVQNQDQILKDVKAVTDTFFEEYTDASKRFAKKIENTSNDEQSLLAEIKFQKGQTSYLVGDLYFGRDSDGYFFQSDGTSLKPDVDNFDPRKRSWYIAAKEKGGAIYSEPYIEAVNKKLVMSFAAPVYKDGKFAGVSAIDLKIEDLSKKILDMGKTKYSYVYIMHKNGVVLIHSNPEIIGKVVDFSKTVSTKLKNSDFDGNGLISYVNPEGKNVMAKTLPINDEGWLVVAAMGTDTFSSNTLPLLKTQIALAAIFIIALSVFVYFLLKKSLSPIKTIQEKLNEVFAFITHEAKAPEKLEINTNDEFAQMSDSINQNIDKVIAGIKKDSAMIDELNNVANMMIRGNLGAKISSDPNNPALMEL…
MGYG000131119_00016	MRSISNKIALTLIVLLSVCFAAMSAVSYFNAKEEVVKLISQNQDQILSDIKSVTQSFIDDYMEDSQKLASKLVGSVGNEDEILTRLKSTKENLKSIVIGAYFAAESNGYTYGSNGKTLTPEKDKYEPRGRGWYIAAKSSGKTIFTKPYIDMVAPEHDLCMTFSTPITEDGKLLGATFTDVNIRLLSKKLLKMGKTEFGYVYFMDKDGVILLHDDESLINQAANATKTLAAKFASKDFDENGLISYQNSKGVNVSAKILPINDDGWLAVAAINADTFSSQTMPLLKIQLILAVLFIVILSAFVYFLLKKSLNPIKTIQSKLDDLFKFVTYEAKAPSKLEVRSNDEFGEMSKAINENIDKVVAGIKKDSTMIDELNKVANLMIKGNLGAKIGSTPNNPSLN…
MGYG000139731_00328	MLIVALCISFVAMSAASYYTAQNKTIELVSQNQDQILKDAKSVAQSFIADYSDASKRLTKNLTNLNSDDEFISKLKAEKENSNDIVGDIYYGIESEPKLYVSTGEILTKEKDDYDARTRDWYKEAKDSGKTVFSEPYVDATTNRLVITFSTALYKNGKAVGVSGIDVDSQSIAEKLLDMGKTEFGYIYFMNKDGVVLVHDTLDLLGKAVKSTKLLAQKYANKDFDENGLISYTNEKGENVTAKILPINDDGWLAVAAINADTFTSQTMPLLKIQLILAVLFIVILSAFVYFLLKKSLNPIKTIQSKLDDLFKFVTYEAKAPSKLEVRSNDEFGEMSKAINENIDKVIAGIKKDSTMIDELNKVANLMIKGNLGAKIGSTPNNPSLNELKELLNKFFTSI…
MGYG000235962_00349	MRSITNKIALTLIILLSICFIAMSVVSYNNAKDKVIKLVSQNQDQILKDVKSVAQSFIADYSDASKRLTKNLTNLNSDNEFISKLKVEKENSNDIVGDIYYGIESEPKLYVSTGEILTKEKDDYDARTRDWYKEAKDSGKTVFSEPYVDATTNRLVITFSTALYKNGKVVGVSGIDVDSQSIAEKLLDMGKTEFGYIYFMNKDGVVLVHDTLDLLGKAVKSTKLLAQKYANKDFDENGLISYTNEKGENVTAKILPINDDGWLAVAAINADTFTSQTMPLLKIQLILAVLFIVILSAFVYFLLKKSLNPIKTIQSKLDDLFKFVTYEAKAPSKLEVRSNDEFGEMSKAINENIDKVVAGIKKDSTMIDELNKVANLMIKGNLGAKIGSTPNNPSLNELK…
MGYG000002307_00170	MKSISGKVSIIIAVIFAILLSIVSYVNYTQSRNNSLKLLISETSKILEASTEIINNELGYGETTVEAMAKYIAEHGIDDTLMLTLTIVNDTNGLESTYFGSEINGNMYSSGGRINYKDDNFDVRKRPWYQETIEKNRLVITEPYPGLTTGKMVITTSQPVYKDSKLIGVIAIDLVSDDLSKQIFDIAKVEGGYLIIINKDGKILMHPNKELVGKQANSSVEIANNVKNKKFDEFGRVSYKSEDGIQKLAKCAELKYNNWQICTARDTRFFEEKNNEILLESIIMAILSIIITTVIVLVLIKKMLSPIQTIGSGLKNFFDFLNHKNNNPKDIKLNSNDEFGVMAKMINENINLVKENLNQDSIAVNESLQRAKEVENGNLSVRITSKPASPGLNQLKDVL…
MGYG000002307_00176	MFVGYQNDGMMIRSNGNSHLPTDKYDPRKRSWYQEVIKENKTIISEPYISATGQRLSITIAAPIYSNNTLIGVVGADTAIDKLSKEFVELGNAEGAYILLMDKNAKVIMHPTSEYIGKALNATKEILKNYQNKNFDKYGRVSYTHENGSQKLL
MGYG000002374_01770	MKKSIATKVSGGVSLLFIVLLAILSYINYSDSKANTTELLVNERTKVVQSAESLLKTQLGDDINAIYNLSKLLGTNNYSNDEVGTILKAIETSSSFDLIFVGYENDGMMIRSNGNSHLPTNKYDPRKRSWYEKAIKENKTIISDPYVSVTTQKLSITVAAPVYSNNKLIGVVGADTAIDALSKEFIEIGNAEGAYALLIDKNAKVIMSPTSEYIGKTLNSSKEIIQKIQNKDFDQYGRISYTHENGSKKLSKCIDSSINDWIICSAIDVEFFKKKDRRYIL
MGYG000094860_00375	MKKVANKIALIIVVLLVVSLAVFSTVSYTNTKENIYDLAKGSKTSASKVLQFYMNAFFEDKVATVENFAKYLELHPEILDDREALKKELMTGSRATDFSEFYFAYAEDGAAYNAVLDGNERKFMVFDQKKNYDARTRNWYKDAVAKEGIIFSAPYTSSAGGLNLTIAKKVVVGGKVVGVFGGDIGIDKLDAELDKIKPTPSSAIALFDLEHKKIIHFVHKDLVLSDASEAMKIIDDYSNEYKKNGDKTFTYNLRGTERLLACELYDQANWLVCSANSWSDYDASLSKTLVSQVISSVIFIIVIVALLIFIVSRSLKPLSKISDSLISFFKFLNYEIKEPVKSNIVSKDEFGVMSSLINENIQKIQTSKEKENTFIQKANTFVNEIKDGNYEASLEADTN…
MGYG000137675_01968	MKKAANKIALIIVVLLVVSLGVFSTVNYTNTKERIYDLAKESKTSSSKVLQFYMNAFFEDKLAAVQNFASYIEAHPQILDDKEALEKVLMDAAQVTDFSEFYFGYAADGAVYNAVLDGKDRKFMVFDQRKNYDARVKGWYKDAVAKEGIIFSAPYTSSAGGLNLTIAKKIVVGGKVVGVFGVDMGIDKLDNELNKIKPTPSSAIALLDLEHKKIIHFVHKDLILSDASEAMKIIDDYSNEYKKNGDKTFTYNLRGTERLLACESYDKANWLVCSANSWTDYDESLNKTFISQIISSIVFIVVIVTLLLFVVSRSLKPLSKISDSLISFFKFLNYEIKEPVKSNIVSKDEFGVMSSLINENIQKIQTAKEKENTFIQKANTFVNEIKDGNYEASLEADTN…
MGYG000001706_00910	MLKKVANKIALIILVLLTISFAIFATISYENTQSTILEFSKTAKESSTRSATIFIKEFLDTKVSAVENFARYIESKPELMHDKEKLKGDLLAAATAVNMAEFYVGFADTGEIYDAIIKKGQLPNVVNLTPQKDNFDARTKGWYKQAVEKGGLIFTPPYVAQSSGKWSLTITTPIKINGQIVGVVSGDMYLDDISSNIAQIKESATSAINITDIDSKLLVYHPNQDYIMAKEPKLQAAIDTFIKEYKQNGGKAYFYELGDDQKLGACEIYPTANWLVCSGNSLNDYTPVLNKVLLSQSVLSVIFIVLIVAILIFVVSRFLKPLGFISNALNFFFKYLNFEIKEPVKADVTTKDEFGVMAELINENIAKIESAKTAENNFIKEANRFVDKIKSGDFMASLD…
MGYG000001462_01431	MFKTVASKILTLAIGIFVIMIGIVSVVNYTRTSKSTTDIFNGLQQLMLHSSFTTINITMGIEAEQHLRELSALLANVDRNDIVAQRKILANLAKFVQYDAAFIVYEQGDGRMISGMPKSDINRLSSMPDDGTFDFRTRGWYQAAKNTQKFFVTAPYESKVAGMEATISATAAMPFFRNGKFEGVIAVDISVGGFQDRFKNFYRKELPSLRILLIDSEGEVFSHADLETIGKDKLKALGAQVVSKASQKPVGEFKMKFLGVDKIVFYEQMPFGWIIAAEANEADLTKAINENFIASSALALVLLILGGVGLFFAIKYFFKPLGAIQESLHKFFAFLNYETKQAPKPLNLTSQDEFGKMSSEIDKNITHTQEMIEQDSAIIKEVSAVVDEAKQGKFGKTIT…
MGYG000032633_00564	MKLSVTQKLQLSTIAMLIAILGIFGVYKWLDSKANFMKASNTQKEILLKAVLLYIDDYIQEKSDKLASVATTLEQNPKFLNRDEIYDFLNKTARMSSFDAFYIAYVSDGEAIMSRKDEQYSFPKILMGSDGGKYDANTRDWFKNALSLGKAGVSTPYVDFVTGELAITFFAPIRVNGKIVAEIVGDLYLSQFSKDVQSLKTSPTGRTLIFEDLFYVTPGKYIMDDSGKPFVATLKEGIAKHGISPFRYISLLDNEERLAACGKTQIGWNTCITNSTKDYDEALKNIAIDTLLWSLGFIIIALAIMTFIIRYILSPLDIIRKNLRQFFEYLQYKIQTYTPTHIKSNDEFGQMSSEINENVEFITKLHKQEKLLQDGFHEVIQEVKEGKFGKQLIIDSKNP…
MGYG000119680_03240	MTTNRFKFIDRDWYQQAKSRRSPFLTEIYQDQVTGKKVISAVSPILHQGQFVGALLGDFQLDDIITQVSNMRFAGGAATLTDKNAVFFASDDPNDIGRTPSQVSPSFREMEAGFHRQESGHLSFPYLGIEFDGYYKRVNLTDDMYWTLMVFVDKATALADVDVAVANAITTGIVLIGISVGVIIFIINQIYKPLLRLKVAVLDLAQGSGDLTRRLEVNGNDDLAQISEGFNRFSGNLQNMMLQISDTTQIISSSIEQLSQTAKENEQMLISHSSETDQVVTAITQMSESARTVAESVTQSNQITEAASKEAQQSLVIVNNAVSTVTSLVNDVENMSESISNMNRDANKISEVLSVIGAISEQTNLLALNAAIEAARAGEQGRGFAVVAAELSRNMLSIR…
MGYG000278969_03513	MTLGFKGRIYASVVILVTISLMVLGTINMLSLKREMIDSLTTETQNKLNYHVSELEFWVKSRYEAVSRGANLFTPELSDTDNLNKVRLLAEAAQITNVIAAYEDGRSYMSMDKEGGVTTNRFKFTDRDWYQQAKSRRSPFLTEIYQDQVTGKKVISAVSPILHQGQFVGALLGDFQLDDIITQVSNMRFAGGAATLTDKNAVFFASDDPNDIGRTPSQVSPSFREMEAGFHRQESGHLSFPYLGIEFDGYYKRVNLTDDMYWTLMVFVDKATALADVDVAVANAITTGIVLIGISVGVIIFIINQIYKPLLRLKVAVLDLAQGSGDLTRRLEVNGNDDLAQISEGFNRFSGNLQNMMLQISDATQIISSSIEQLSQTAKENEQMLISHSSETDQVVTAI…
MGYG000002368_02184	MTLGFKARIYTSVVLLVTISLVVLGTINMLSLKREMIDSLTTETQNKLNYHVSELEFWVKSRYEAVSRGAKLFNPQLSDADNLNQVRLLAEAAQITNVIVAYEDGRSYMSLDKEGGITSDRFKFTDRDWYQQAKSGRSSFLTEIYQDQVTGKKVISAVTPIVNQGQFVGALLGDIQLDEIISQVSNMRFAGGAATLTDKNAVFFASDDPTDIGRTPSQVSPSFREMEDGFHRQQSGHLSFPYLGIEFDGYYKRVNLTDDMYWTLMVFVDKGTALADVDVAVTNAVTTGIVLIAISIGVIILIINQIYKPLLRLKAAVLDLAQGSGDLTRRLEVNGNDDLAQISAGFNRFSSNLQDMMLQISDATQVISSSIEQLSHTAKENEQMLITHSSETDQVVTAI…
MGYG000270869_06175	MAEAAQITNVIAAYEDGRSYMSMDKEGGVTTNRFKFTDRDWYQQAKSRRSPFLTEIYQDQVTGKKVISAVSPILHQGQFVGALLGDFQLDDIITQVSNMRFAGGAATLTDKMRCFCQ
MGYG000256765_02657	MTTNRFKFTDRDWYQQAKSRRSPFLTEIYQDQVTGKKVISAVSPILHQGQFVGALLGDFQLDDIITQVSNMRFAGGAATLTDKNAVFLPVMIPTILAAPLPKSAHRFAKWKLGFTVKRVDIFRSRT
MGYG000169159_00266	MSFRQKVVVCVSILLTILVVALVGVSYNGTKNVIANMTEASSTLLIKQVDKKIETWYGLKAQLLDAMQSVLSGHDRQKNIDVIKATNDKGKFVATYYALENGETAFSDDWVPDADYDAKTREWYEKAKRENRPIATEFYIDEATKKLVTTVATPIVREGKFIGVMGADMPFDEVIAMFNGDNDMTGYFMLIDKGGKILFHPNSQLIGKNISDQDPSLKELVARTGKNKDGLFYYKYKGDDKMLSFANIDGVSLIVTFMARLDDAMAENKKNAQFSTMVGVAAIVISIVLIVLLLKILFKPVIKLMELSHDLAVGEGDLTKHLDFDSKDELGQISSNMNKFIEKIRILINEAKSSSSENSSLSEELSATSKEIKSRVQNEFNIIQGITKDAEAMTALSQS…
MGYG000006240_01166	MNLRAKIMALVGVPLICIFLIMLGTIYWKASESIQQVASQEMLQMANVYAANINTALQAKSRTLETVTRLWSTKPTSYEDMTLGAKEFATQNSDFFVGFPDKPFIDGAGYDIPSDFDATSRGWYKDALSSNKVCQSSVYKAANGMPVMSFSSAIRDGNTVVGVAGCDLNLSLVADMLSKAKVYDTGKAFLLTKDGNFIYHEKYSIDDSISSVNEPELQTLAPTFFSGSSAFSESADSFYASTPVGDSGWVLVLRVPQSEVFASSRALLGIMVGIAVVAFIILSGILFYIARLISVPVEDLAGFAATIAQGDLRKTALPVERTDEIGTLHNSFCNMTHNLRKLIRQVSEVAGHIAESSADLSENTKEAAQASEYTAKSVAQVADASRAQSETISSATGLM…
MGYG000069877_00054	MDNEMKKSKPLKGIKAKLLKTILPCVAIAIIVIIVISYVASKEIIVQEAKDLLRAESKMNTRELETWTTGILNTLDIVQNTMQTIPMSEEMEKTYLATTVGMSEDYPNGVYVGDDQGKYVDMSGWVPDADYVVTERDWYQEGLTHETFAFGAPYLDADSGAFIVSASALIQTNNGAKTVAATDVFLSYASEMVSDIKVMGDGYAFLVDTDSNIILAHKDKDLVAQSVFKDSEDAYIRAVADKIGSDSGKVQTVKVGKTVYYVEIEPIKGTSWALVSNVKESTVLKELGNLQSKIIFVMVVAIIIIGILIERIVHIVVDPIKSLTSDIGRITEGDFTVEVQTKGEDEVAVMGNSMKEFIGTMRGTIGDIFSISGQLNQQAENSSAVSETLYGSAATQSSS…
MGYG000003143_00742	MMNNEKVINKIKSRSENRKISSIKFKLLTKIVPFVSLVMILILFVISIIVKDILTQSANNLLSSESKSNVNEIEVWVEGILSSLNSVHKVMETVDFKSSEEELNYLYTTKELNENYPKGIYGGDNLGNYIDADNWIPEKDYVITDRDWYKEGLNHSEFTFGNPYIDGDTGEYVVSATVLLNKSGEAKKVLSTDVFLKAISDYISNIKVMGSGMSLLIDKSNGTILAHQDSSKVASKITQSDSDKFLSGISEIINLEKQDISLVDSDKGKYFVIAEPINKTNWTLVSCALEKDVMSELRSTQIKLIIISIVTVAILAIVVARSIHVIVNPIKGLTNGILKIAEGDFTVQIDSKGNDEISIMSEALGKFISNMRKIMTDIISISEKLSLQSEKSGVVSSTL…
MGYG000196819_01267	MKFIKKSLKNKILFTMVPFVILAYLLVFIFTYGEGKNVVEENFINEIELSQENVNNQMHAELNQVIGLVKNIQTSVEKSCKTSEDIEKYVLSIADAYLDIIPNGIYCGLEDGTYIDKMWTPGDDWVMKERPWYTEGLKADEVTFGECYLDAESGEYIISIYANIKNDSGKVIGVISADMPLTTLKDALEKQDIGISGYAFAIDETSGLIMGNRENEDWNGKTTDDIDDIIIDTVKDIVSNKSYNKVKEVGKYYISADKITDTNFITVIVVPKHDVVTRASVIKNASFVTMALGIVLQIIVLIVVLTILMKPVPKIDNAINKIKDLDLTTVCAVKSSDELGRIGRNMNQLDEKLKDTMKKIRSDVEHMDTQSETNMEVAAHLQESADTQLVSMQNLTDTL…
MGYG000126212_01801	MVKKERRKGRIGLRRKILFIMVPVIILSYVMVCLFTYLNTSNKMQGELENKISLTADLVTEQINGEIEPVIWIIGSVKASINRSCNGKEEVRKYLLGMGDAYPELIPTGIYAGLTDGTYIDKMWTPDADWVMKERPWYTEGLKADDVTFGEAYMDADSGEYIISVYTNFTDASGTVSGVISADVPINSVAQILEKQSLFDSGYMYAIDATSGMLFGNKKNKDYNGKNIADINDKKLKKVAQMKEQKQLNKLVVYEGDYLYVSQVEGTNFFIVGDIEKNVVLHKEVDSVKWTSVFTSCAGAVCQILCIWILLYIFLKPIQKINGGLKQLGKLDLRNVVRVKTSDEMGEIAENINAFTGRMSETMRQIGVVSTEIDTKADENAATAQNVNDAAKRQQQTMS…
MGYG000140100_01084	MPGKIPGIFRFGMRKNSIRKKVAVFGIPAVIIAFLLVCSVTFLSTKNATLENSEKQFSLHVEKLDNEVSKEIRETVGIIGNIKQTVNRTCQSTQDIQEYIYHIADSYPDIIPTGIYCGLTDGTYIDKMWTPDADWVMKERPWYIQGIEADDVTFGDMYLDADTGSYIVSVFTNISDQQGNVIGVISADVQLDAIEQILREEKIFNNGYAYAVDKVSGLIFGNHVDEDMNGQEIGAVKTAQAETIAQKIQKGTYDELLVVGDSYLEIHPIEGTEFVIVCQAAKKDVESSLLQIEKVTGISSAAGMILLNIVIAVIMMSILKPIPIINKKIEQLSGLDMTNDITIKNRDELGVIVHNLNTMSGQLRQMVMTIKDSALKMEGASDDNMQTADNLNGSADAQL…
MGYG000004169_00341	MDKRKFVSIKNKMMLILIPIVIATYSLVCALTVVQMNQELKASLSTEIDLTSQIVEGKISTIVEKTVGIMVNVKKSIENGKSDAASVQEYLYRVADAYPESIPTGIYCGLEEGVYIDKMWVPDDPDWIMKERPWYVEGLKADEVTFGETYLDGMTGSYIASVYTNLKNSAGKVFGVISADIPIDNIAAITTECSLFENGYVYIIDGYSGMIFGNGKDAEKNGQFLSEQTDALSQQIAQDIADSRFGTIYQTAGMYYNLQKVSGTNFITVSVVPVTDISNVLSSYALKTILASLAGFVLLLVGSYLLMTKMLKPLSRISDMINQMHQLDMTEKLDIRQRDEFGQIAGQLNDLAISLRGTMMLCMESTNALKEKAEGNMERAESITETSGRQEQSMENLTS…
MGYG000224314_01178	MLNLKTKEKRSSKKQLSIRQAILRLSLISVLVTSFILSVLLIKYTSDSTRTLLNIKMEQFNTSALHDINEPVELAVQLLNTIKSDSLIKHWESTPTNISRLEEQFHKLLTENPRLAEIYLGFESKEIIATTSLPADYDPTTRPWYEQAKNSYRLTVGEPYEDVNSGKLVVSVTIPISDASGKFNGVLGIDVNLSVIEALLNMRLESILFEGSKVFAYTGTGMIVSSSEEELIGTQITDLITNYDPTLTTINLNNEKYIATSMESTDGYNLVTLSPEHLVTNYIFKDILLIVTLVLIIIIVLSTIIILYTKKITKPIEELTLIMNKAKQKDLTHRINADSIKIEEISLLAESSNSMMDSMTRLLHKLNASSILLTENIEASQGMLEENTLVGEEIAKAVM…
MGYG000119170_00096	MKITKSNRKKGLMNKFLVPFAVFLGIVVICMYIIYRPQYKRLFLNNINVKMKTAAEEVSKWTSSFYSEIDIIEAYSRIPMTTDNMLNAFSNILETNPDMADVYFGNTIPMHSPGGIFVTFEADILDANYDQTKRDWFIGAINKNGIYISEPYKTATEKGETVVTFSKAVYTNGYLKGVVGIDVFFSQIAELISNQLEDENTEINIIMQNGMYLTHKDKRNILNEQNNLFSNPLFSSWQNTVSSGNNLIEIKGKEWAGVQNIENVPWMISGHGTTSYFDSLMRKLIIVLIIVVVAFMSVETILVLVVVRPLSETLNRAINITEDMGKGDFNARFEKKLLEKKDQTGMLTKSIDDMQKNIGSVIYKIKQGIDVINNEINKISDGSANLSDRSNSQAAALEE…
MGYG000145226_01314	MKIKKSNRKKGLMNKFLVPFAVFLGIVVICMYIIYRPQYKRLFLNNINVKMKTAAEEVSKWTSSFYSEINVIEAYTKSAINTNDMLIAFSNIVKSKPEIVNVYFGNNIPMNNEGGIFVNTRRHLLPANYDQTKRDWFIKSLNENKVYISEPYIAASSKELFVTFAKAIYTNNVLKGVVGIDISFEKISEIMQNQAEDENTEINIIIQNGMYLTHKDKRNILNEQNNLFSNPLFSGWQNTVSSGNSLIEIKGKEWAGVQNIENVPWMISGHGTTSYFDSLMRKLIIVLIIVVVAFMSVETILVLVVVRPLSETLNRAINITEDMGKGDFNARFEKKLLEKKDQTGMLTKSIDDMQKNIGSVIYKIKQGIDVINNEINKISDGSANLSDRSNSQAAALEEL…
MGYG000119877_00282	MKNLLMVKFIAPIIIFLLLLFVAILIIYKPLYRGRFLNERYLKLLEAKTRTESYVEELKNTIYVMGAYLESNPSLVEVGNFLTNVQKLDSGYLNLYFGDTVPYSRGGIFINSLEPFPTTYDQTSRDWYRAAVATNDIMISNPYIDYVSKNLTVTFSKAVYTNNSLKGVCAVDFDNINGIAESLKKNYKEEVYIVSENGIFMTHTNDNYILNETNNLFTYKTFANFSGNLLSHVGDLNIVKDEWYSIQKVDNAPWLLVFRGSAKPFYSQFNFLMLSLFLCIVLLIILECLLVAKIVIPLSNNLYRAIDIMKLMKEGKFDNKFNKKDLARKDVAGVLSNSINDMQKLMYEILSKLKTNISLINASSEEISGGIDDLSNRSSSQAAAVEEMTSSIENLFTAI…
MGYG000019598_02091	MDKLKVSRRAVVLKFVIPYFIFFVLICIPIYLVYYNSYKQNFIYDISYMMEDVSSNILEWISEYSVKVDAAENFIKSDLPEYYINLSVSNVKASDKEIFDIYFGNTTPYSQGGQFITALGDIPNDYDQTSREWYIGAINTNNIFVTEPYTDISVDSVIITLSKKVSDSYGNLKGVVALDVYFSKIQEIINKIKNDKGYEFFVVLEDGRYFNHDNKDYLLNSKYLAFNIAEFAKIKNNIKNGSAVSVLRNEWYGIREVKGLPWYIIAKGNNNDLKSNVGKLTFYLLMIIMLSIILEIILVTVITIPITNTLNEAVKHINKMALGNFDIDNDNNKTNHNIAQVLSSSIYEMQKNISSVIYNLKLDIDSINSEMDKISSGNSDLSVKTLSQSSSINELASSI…
MGYG000008318_01062	MKNNDLSVKYRSIGKWITGILILVGIVPLIIMLISSISKNTDVLIKRNDLSKESAVNLIQEERDHLQTSSEKMLKKMATYPELKESKFDKKNLELETKKVCNANDVLLTATVADQDDNCASSDKLPAGYKPTTRDWYQQAVADMGSVIWTLPYKDAETGMYVITAAYAYKADNGKTRVVTADVSFNAIERPLGNLKIGHTGRVTLVSNDGIALASKGAIDDSHYSRGNSLKNDKMYQAIKASPKRKGFVHLKGESKITDIYFNKGEAGSKYWAYAYVMKNDLQNERSTMIKTAGEIAIFVAIIVIIAAVFITGTFKVITETLLEYFKEAENGDLNEIKIHDGKAKSLKEKITAKLVAPDQSGSEFNRIAYGYNKMIDAVGDLIGNVKKQSVNVAEKSAS…
MGYG000210351_01325	MNNNTSYAKYRSLGKWIASVLVAVGIVPIVVMLISSISTTTGVLIERNNLSKESAVDLIQEEREHLQKTSEAMLKKMATYPEFTAKKFDRQQLAREVKKTCNANDALLSTTVADQDDNYASSDKLPAGYKPTSREWYQKAVADMGNVIWTLPYKDAESGVYVITAAYAYKAQDGKTRVVTSDVSFNALERPLDNLRIGHTGRVTLVSDDGIALASKGAIDDSHYSRGNNLSNDKMYKAIKASNKRKGFVHIDGESKVADVYFNKGEAGSEYWAYAYVMASDLNNERHTMMITAGVIAVVVAIVVIIVALFISGAFKAISETLLWYFKKAESGNLDEIKVDKGGNSFKERIAARLVAPDQKGSEFNRIAFGYNKMIDAVGELIGNVKKQSANVAEKSASL…
MGYG000155422_01216	MVRKRQKTIGNYIMWILLAVGLIPLIAMALAIYDTTSDLLMARNDSAKLSAVNVVQTERSKLQKQSEYVLKKVAGYPEISGGKYDERIIKSQLDRAKDACQYIQTVIVGYSDDKYVSTQPEPADYKVTSRPWYTKAVANEGQVCWTNPYKSASTGKYLVTASYAMRSRQGKLIVVSVDLTYASVEKTLTQLKIGNTGRVTLVSKTGIVLASKGAGNSGYKEGKDITSSAVFKAIKNANARKGTIHLKGTSEVTDVYYDKGAVGSGSWAFSSVNRNDLSNERMTMIKHAMIVAVVVVILILFLTVLTVKGLKEIANILMEHLEQAGKGHFKKIPEKFEKASSLGARYGQKILAPKKDGNEFSRIANGFNEMIEQIGGLLESVKSQSDNVAEKSDSLLELS…
MGYG000224854_00097	MVRKRQKTIGNYIMFILLAVSLIPLIAMALAIYDTTSDLLMARNDSAKLSAVNVVQTERSKLQKQSEYVLKKVAGYPEISGGKYDEKIIKSQLDRAKDACQYIQTVIVGYSDDKYVSTQPEPADYKVTSRPWYTKAVANEGQVCWTNPYKSAATGKYLVTASYAMRSRQGKLIVVSVDLTYASVEKTLTQLKIGNTGRVTLVSKTGIVLASKGAGNSGYKEGKDITSNAVFKAIKNANARKGTIHLKGTSEVTDVYYDKGAVGSGSWAFSSVHRNDLFNERMTMIKHATIVAVVVVILILFLTVLTVRGLKEIANILMEHLEQAGKGHFKKIPEKFEKASSLGASYGQKIVAPKKDGNEFSRIANGFNEMIEQIGELLESVKSQSDNVAEKSDSLLELS…
MGYG000062742_03133	MRKKKKSIGLYVGLVMILVAVIPILFLVVSSYLTTKKSLIERNDINKESAVRLIIAEEDMLRKSTEDKLKSMAELPPMKTEYSMGRIRDSLSTAIAGTDSFRAVAFGTEEKEFVSFNPLPDDYDPTTRPWYKGAIEAGGEVYWTDPYLDTVTNEFVTTASVMITNSKKQIGVLCVDVSYESIQKILSSIDVGRTGNVSLVSESGVVITSKEKSLIGTNIQEKTVFKRIAAAEQPIGRVKPADSNGINDVIYDKPAGSTVWAFSEVEANDLDKELHSIIWISVVVAGFMILLIVAVSIYTTRIVSTIMNVFNEKFSKMGAGQLELLKRHQKDPNQKWRFGQFAERIVYPDKDGTEIHQMAANYNQMVIETGKLIKNVQKESGNVASMSDSLLELAKQIGV…
MGYG000220699_00556	MKKRKKTIGIYVMVTLILVAGIPIIVMLTSSYLTTKDLLIQRNDLNKESAVNLILAEEKSLRQSTERKLKSMAELPSMKTEFSMARIRSDLSLAIAGTNSFLEVTFGTEDDEYVTFNPLPDDYKPTTRPWYKGAVKAEGEVYWTDPYLDTVTNQFVTSASIMIKNSHNQVGVLSVDVSYESIQDILSDFTVGRTGNITLVSESGIIVTSKNTKQIGKNIKEEEVFQKIKEAKDPNGKVVLGDSNKVNDVLYDKSADSNVWAYSEVKASDLDKELGALVRTTIIVTILMLLFVGLVSYAAIKIVAAIIDCFNHYFRKVGEGKLEKMSQSKRVKGEKWTWDQLARRVVYPDKTGNEIQQMADNYNVMIEGTGALIQKVQKESSSVAEMSDSLLELSKQTNI…
MGYG000123250_00580	MKKRKKTIGIYVMVTLILVAGIPIIVMLTSSYLTTKDLLIQRNDLNKESAVNLILAEEKSLRQSTERKLKSMAELPSMKTEFSMARIRSDLSLAIAGTNSFLEVTFGTEDDEYVTFNPLPDDYKPTTRPWYKGAVKAEGEVYWTDPYLDTVTNQFVTSASIMIKNSHNQVGVLSVDVSYESIQDILSDFTVGRTGNITLVSESGIIVTSKNTKQIGKNIKEEEVFQKIKEAKDPNGKVGLGDSNKVNDVLYDKSADSNVWAYSEVKASDLDKELGALVRTTIIVTILMLLFVGLVSYAAIKIVAAIIDCFNHYFRKVGEGKLEKMSQSKRVKGEKWTWDQLARRVVYPDKTGNEIQQMADNYNVMIEGTGALIQKVQKESSSVAEMSDSLLELSKQTNI…
MGYG000118360_02578	MKKRKKTIGIYVMITLMLVAGIPIIVMLTSSYLTTKNLLIERNDLNKESAVNLILAEEKSLRRSTESKLKSMAELPAMKTEFSMGRIRSDLSLAIAGSNSFLAVTFGTEDDEYVTFNPLPDDYKPTIRPWYKGAVKAEGEVYWTAPYLDTVSNQFVTSASIRVKNSHNQVGVLSVDVSYESIQNILSSFTVGRTGNVTLVSESGVIVTSKNTKQIGKNIKEEEVFQKIKDAKDPTGMVGLGDSNKVNDVLYDKSADSNVWAYSEVKASDLDKELGALVRTTIIVTILMLLFVGLVSYAAIKVVAAIIDCFNRYFRKVGEGKLEKMSKTKRAKGEKWTWDQLARRVVYPDKAGNEIQQMADNYNVMIEGTGALIQKVQKESNSVAGMSDSLLELSKQTNI…
MGYG000046677_01060	MKNKHISLSTKMVLGNILPLVLASTFIIVSFLIALNKAINTDIEKITGISIENIDDKISAIIQKYEIQIDHLKNILKERHNKEIADLAATALTVDMPDDFSLYYGTLISRYEPGGFYSDSSGWTPDDDWFPPNRPWFKDAVKNSGEFAITNPYVDSMTGSICTTISKDVKDKNNKLLGVAAIDIILDNLSATMAEIEISENAKGYIVNADGLFITNEDTASLMKKSIFDKPEFKKHNFNKDNFLDSANVMIKDGIFYGVCKSSSTPWYIIVYGPVSDFTKSSYSAIFRVLLIIIVAITTATIILLFSAKSSAKEFKLMAKNCNEIAHGDFTKEVKEGSTKEAAELAEGFNNIIVDLSSLIKGIRNSANDIGNITKNLSEASDIIGQSVETTNSSVENVA…
MGYG000147136_00006	MKNKHISLSTKMVLGNILPLVLVSTFIIVSFLIALNKAINTDIEKITETSIENLDSKISAIIQKYEIQIDHLKNILKESHNKETADLAATALTVDMPDDFSLYYGTLISRYEPGGFYSDSSGWTPDSDWFPPNRPWFKDAVKNSGEFSITDPYVDSMTGSICTTISKDVKDKNNKLLGVAAIDIILDNLSATMAEIEISENAKGYIVNEDGLFITNEDTASLMKKSIFDKPEFKKHNFNKDNFLDSTNVIIKDGIFYGVCKSSSTPWYIIVYGPVSDFTKSSYSAIFRVLLIIIVAIITATIILLFSAKSSAKEFKLMAENCNEIAHGDFTKEVKEGNTKEAAELAEGFNNIIVDLSSLIKGIRNSANDIGNITKNLSEASDVIGQSVETTNSSVENVA…
MGYG000139407_01809	MKNKHISLSTKMVLGNILPLVLASTFIIVSFLIALNKAINTDIKKITGISIENIDDKISAFIQKYEIQVDNLRKILQERHNKETADFAATALTVDMPDDFSIYYGTLISRYEPGGFYSDSSGWTPDDDWFPPNRSWFKDAVKNSGEFAITDPYLDSKTGSICTTISKDVKDKNNKLLGVAAIDIILDTLSATMAKIEISENAKGYIVNADGLFITNEDSASLMKKSIFDKPEFKKHNFNKDNFLDSANVMIKDGIFYGVCKSSSTPWYIILYGPVSDFTKSSYSAIFRVLLIIIVAITTATIILLFSAKSSAKEFKLMAKNCNEIAHGDFTKEVKDGSTKEAAELAEGFNNIIVDLSSLIKNIRNSANDIGHITENLSEASDVIGKSVETTNCSVENVA…
MGYG000004493_00538	MKNKHISLSTKMFLGNILPLIFASTFIIGSFLIVLKKTINTDIEKITETSIENLDSKISAIIQEYETQIDHLRNIVKEKHNKETADLATKALTVNMPEDFALYYGTLISRYEPGGFYSDSSGWNPDADWLPPERPWFQDAVKNSGEFAITDPYVDTMTNSICTTISKDVKDENNKLLGVAAIDIILNNLSTAMADIKISENAKAYIVNADGLFITNDDTSFLMEKSIFDESEFKKHSFNKTNFFSSSNIIIKGGIFYGVCKSSSTPWYIVAYGPVSDFTKNSYSAIFKVLLIIIAAIATAAVILLFSAKSSAREFKLMVVNCNEIAQGDFTKEVKDGSTKEAAELAEGFNNIIVDLSSLIKGIRNSANDIGNITENLSEASDVIGQSVETTNSSVENVA…
MGYG000130982_01233	MKNKHISLSTKMFLGNILPLILASTFIIGSFLIVLNKTINTDIEKITKTSIENLDGKISTIIQGYETQIDHLRSIVKEKHDKETADLATKALTVNMPEDFSLYYGTLISRYEPGGFYSDSSGWNPDSDWLPPERPWFKDAVKNSGEFAITDPYVDTMTNSICTTISKDVKDENNNLLGVAAIDIILNNLSVAMSDIKISENAKAYIVNTDGLFITNDDTSFLMEKSIFDEPEFKKYNFNKDNFFDSANAIIKGGIFYGACKSSSTPWYIVVYGPVSDFTKNSYSAILKVLLIITAAIVTAMAILLFSAKASAKEFKLMAENCNEIAQGDFTKEVKEGRTKEAAELAEGFNNIIIDLSSLIKNIRNSASDIGHITENLSEASDVIGQSVETANGSVENVA…
MGYG000003575_01373	MKIKAKLIGSFIGVVSFCVLIIALPLVLSTVKIVKTNLQQIAELEIENINSNVAIFLETPIETIETSMNFIDTLGNNPDREKIESFFYALTEDQSTFTMLYYADLTPFPEGGFFYSSNSWRPPESFDQTTRSWFYDALNSDEVIFSSPYIDAMSGDIIVTISKAYRTDDEVKGVVGLDLSITTLNDIVNDIKLTENGTSYLIDRDGNYITNSEKEKISRDNFWDEVGFEKHESEIPMNGALVILNDNMQYFAARKMPYLCGWTLVTYGSTAEIYSSLYSSAVSMLAIIAVTLGLSILIGILLALKLVKPIRMVRDNLQEIASGNADLTKRMEVTSRDETGEVAKGFNMFIEKLHEIFQLISKSKNNLIEAGEELAEGTEDTASSITQIIANINSIHSQI…
MGYG000003491_00119	MKSLKSKLLFAFIIPIVLVAVIPAICNIVATASSISTSSYNSVASFNASAKIYIEEWLSSKKLFVSTFSQRSLDELRNRNNETLLTLAGNFFNLYYGDIDKRTYSHLFTVQEFLDANFDPSSRPWYKAAKEHPNEVRITDPYPDAISKELLITLSSTISDLSAGVLGADLSIKSIGDFIQNIKVPYNGKIYLVYSDMNKIISTNVPGSDTFDKELTLIDNSLNTKTIGDALLNVKGFTEVKYSDGTNMLLTAVRIKDSPWKLIYTVDKGQFYSSMYTDLLITFLITLCILIGTGIFIKKFIENNVIIPVGKIGSYLEGLTNRSGTENTHIEAVSDDEIGTLCKTFNKYLDHQKNSMQLINGYLSTSARETCDNNKEISNRIKDQQKNFDDIMNCVENIN…
MGYG000086603_01661	MKFKRNYFYILLVAVAVGYFYLVFTNYDENKQQTYNSAVSSQIKTVQKYKAIINERIEQQKRLLEETAKFIETKDYIKDYATIKGVLSIVARTGSFLAVYAGYPDSYRFVASNDIEPQYNFSDRPWFVAAKESMTTSFTEPYIDRQLGIYVISVSTPLLKNGKFIGVLTADLDFEIFQKELATLFPLANGSAFLMVDGKNILDQTEQILDFSGAQTKEILQKISVKKQGNEKILIKNKPYIFVYDTLANSKWMLVSVLDEGMIYRQIDKKALKDLGIFLALAFFGICAFATLYVAQRKFYKNKHLLNLFAKNPIGGLVITDKAGNIAFINKEFEKIFGLKFKANIGKNLKELSSIFCSNKTTQSIFTQISSNPTKSFSLTSKKGELFYKTEFLPLLDKQ…
MGYG000002425_00057	MQKYKAIINERIEQQKRLLEETAKFIETKDYIKDYATIKGVLSIVARTGSFLAVYAGYPDSYRFVASNDIEPQYNFSDRPWFVAAKGSMATSFTEPYIDRQLGIYVISVSTPLLKDNKFIGVLTADLDFEIFQKELAALFPLANGSAFLMVDGKNILDQTEQILDFSGAQTKEVLQKISVKKQGNEQIFIKNKSYIFVYDTLANSKWMLVSVLDEGMIYRQIDKKALKDLGIFWHWHFLVFAPLLLFMWRSENFIKTSIF
MGYG000175992_01730	MKKNKLAFIESYSLKTIVLSVFVFFTTFIVIFILYLQFQQENHALNRMSEKVITSKGETVKSMLEHYINVPKQSNAAVATSLKAMDFSETSDQMPFIKEILLQTMGRIFSGDKYLSMVALGTRDGHYIGVGRNNITDKEYLILKSRVTQGRLNYYNGLSQDEKPRESIENYDVSQRPWFRYVDESKQSSWTKAYRDFNSDSGISISFSSPVYDKKNRYIGVISSDLRLSRFSRYLMELTKNENNVIFIVNGSNQIIASSKDDYLISDLSFGIADQDGGGLVSVMDSTDPLIKSTVKILQNNPSEVERIQSGSSMYFGKVMPVGNDLNLPGWRIVVLSAQDDLTGDLLSNRIITIILSVIIFALGSLIAVKLLSMVTNPILDIARQAPMIARRKWKPSLN…
MGYG000001445_01312	MMVRKLQLSLRTAIFIVFFIFASVTIVSVVYIQFYRENDTLNVMSERIINTRGEAVGNALNYYIYIPQQANSIATLFIKTLDAGDRGKAFTDISNYLYKVMTQMFTRDSLLSSIAFGSVEGNYVGFNRDLESNWTFQIKKNADTDNKLVFYRDGTDTSPVMYTVDNYNLFERPWFSAVNQAHTSMWSNAYRDVNSESGVSISFSSPVLDRNGAYIGVVSSDLRLSRLSRFLTSLTTAEHSLIYLVNDKQQIIATSAPELIQNQRVHGLAEQSGADLPLVSQSEEPVVKATAEFLRKDDGTINKIEVDGTRYFCKVIKVGDSQNLKGWHMVVLVSENELLGKLSGYRSITILIAVLVFLVSCFIAHRILSVVVNPLKKIAEQAPDIALRRKIERNQGWSF…
MGYG000147256_01891	MILNKIRLSLRTAIFIVFFIFSLIMILSVMYIQFYRENETLNVMSERIIDTRGEAVSNALNYYIHIPQQANSIAAIFIKTLDTDNWDLTFQQIEGYLYKVMTQTFSKESLLSSIAFGSVQGNYIGFGRDLETNWTFQIKKNHETHNKLLFYKDGTSESPVLYSVDDYNLFGRPWFSAVNASRRSMWSNAYRDVNSESGVSISFSSPVSDKDGHYIGVISSDLRLSRLNRFLASLTATEHSLIYLVNDKEQIIAASAPELLQGKKSQGLAEQSGADLPNVKDSSEAVVKATAQYVRDNNTSINRIDISGTRYFSKVIQVGDSLNLKGWKMVVLVSENELTGKLSKYRDMTLLIAGIVLLLGCFLSHRILSVVVNPLRKIAEQAPDIALRRKIDRNYSWSF…
MGYG000001318_01594	MSNAFNARIYPLTLLHTILLFLAITFATVFCTVFFMLKHASQDILNTMSDKIISSKGETIKNTINYYIDTPRQVNSIITHALQKNTREHVDLVKVRSELLNVMETVFADNYYLSSTAFGSVEGDYVGIARELSAQNKEYLTQKSKSTGNNLTFYSGTSEASGIDDVISGYDMFQRPWYAQVYKEKKSSWTNAYRDMNSTSAVSISYSSPTYDLNGKFIGVVSSDLRLTELNKSLEKIKPFDGSILIVVNENNQIVAASDSSLTRGDKHGRLTDQHGFDIPYLKDSSLPVVKKVGQLIDHKLPARVSRISVHDSQYFVLVLPLMDNNHLLNWKSVIIVPEKIMLKELENFKYLGFLGLFGIFSLGLILILVVVSKVISPLRAILNKTDELTSYRWTLPED…
MGYG000009163_03439	MSTAKTQITLRTAVLIPFVMIFLLAIGVIVYVQKQSYEEVVTDISDKQLSVLTESVYDHLNSYLRKPFTAVMTLAHNVSYHNLYHPHDTRDVQAYLLSAFQNLYRSIPQLDVIAFGSETGDFAGFRREISDDYTLMVQDKYTDGKLIIYGTDHVSNDIRTVITPYDPRTRPWYQPVAKDEKPMWSKIYTNADERQDITLSAMTPVYEHQEFAGVLVTDIRINTFNEFLRVIKKNTKASVFIMDQEHRLVAHSGPGSVVSWGTKFSDKGQRLFASESADPIIKISASRVRGFDLYHTDQPYTFEFDHSGQRIFSRITPYYDPNGLTWFIGTSISESDLLGLLPKSQEKSWIVGIVVSLFGIGFSWVIFERVTRPINATADAAQHLANGDWDSSMPQPGRV…
MGYG000004667_04707	MKLTFRLKLFFYFVGIILSISIPIALITYNYMYKSLKEHLFSSAKAQMVQVDNNFSNMLGQIKYNAKFLATYSDAKKADQSISALFNIPDILINKKYSKQIPGIEGTIYNVLEAYGTSHPETTYVYIGTKWGGYIQWPDGLSTNTFDPRTRPWYSLALSNPDEVVISDPYVSAVDNSKNVIISASTTVKNEDGSIVGAMGIDLSLEKLSEIIRNIKIGDTGYVFLYLKDGTMLAHPDIDLNFKNILHLNQLGYTYSQTNEASKFSFDNYDKFIDLDNGSFETYINGNPVLVNIYTCKDTGWKMASVIPKSELESKASKMGYLIIMITVGVLFLAIFVTLIVTKKVTKPITELVPLMQAAGNGDLSVKASINSNDEFGKLGRSFNLMIGKLCSSYEELSS…
MGYG000002995_03070	MGGAGHGTLTIKREIFLLSSAFLAVVALIFSGIFLRVLYLTNMDSAKNSLRQCNSQIVTYTEGLFRENASILNLLSRDEVIIDGASRGPDAVKSIHRLIMENSSNITYIYSGYADGSLYINDYPIPQGYDATVRPWYTAAIATNGVARLAYTDASTGERLFSQCKRLVDKDGNITGVLSIDCSNENITRQLSAKYQYTSQRSFIMDASGNVLIHPEVKYIDDSIRNYMDPRTWERIANGSSNYGEYKKSGVNAMAYFERIPETTFIVATAIDAWEVTSPIVRSVMYLLMAVAALCIALGVILSRVMVYRFARPIIALKDRIELIAAGRPEADQKLTRSNAEMNGIADSIEIIVKDITRREEQRKAAEYLSFHDSMTGLYNRRFFEEELQRLDTGRNYPL…
MGYG000257047_04689	MGDEGRVKDGKKRFLTIKKEIFLLSFISLSIVSLIFACVFLRILYTANVDNARNSLRECNSQIVTYTESMFHENAAVVGILSRDDTVIHGGYGNPQAVLDIYGAIQADNSNITYIYSGYEDGSLYISDYDTPSGYSPMDRPWYDAAMETDGVARLAYSDAATGEWLFSQCKKLVDQDGETVGVVSIDCSNDSISRQLSARYQYKSQRSYIMDMDGNVIIHPEERYIDDTLMNYIDTSVWEAVVEGTTNYGEYEKDGVNAMAYFERIPDTGFFVATAIDASEVILPIVHGVILLVGLVVFISVILGFVLSRVLIYRFARPIMALRDRIEKVADGCPEDNPDLGFTNAEINGIADSIEVIVLNMGKREEMQKAAEYLSFHDSMTGMYNRRYFAEELKRLDT…
MGYG000002945_02343	MQKGKRRTLTIKREIFWLSFTFLSIVALLFSGIFLKVLYSNIIDSAKNSLHSCNSQILIYTERLFHENASLVSILSRDSTVINGGDGNPSEVFSIYEPILKDNTQITYIYSGYEDGSLYIRNYDTPEGYDPTERPWYRAARETDGVAQLVYQDAANGEWLFSQSKKLVDSEGNVRGAVSIDCSNKSITEQLGTKYQYDSQRSYILDSEGMVLIHPEEKYVNDMLLNYIDEKTWDRVVEGKSNYGEYKKDGINSMAYFERIPNSNFIIATAIDAKEVTAPVISAIAYLLLLIIGISIVLGLILSRLLMFRFARPIMVLKSRIEKVALGCPDDVEDTKYYNAEINGIANNIEIIVKNIAKREEQRKAAEFLSFHDSMTGLYNRRYFVEERQRLDVRRNYPL…
MGYG000045559_05574	MKFRHKALTIKKEIFLMSFAFLATVSLVFSGVFLHILYKKNMENAGNSLRECNAQIVIYTEGMFHENESIVNILSRADTIVNGGSGNPAAVLKIYDAILKDNSNITYIYSGYADGRLYINNYDIPDNYDPTDRPWYQAAVASDGVARLVYEDAANGEWLFSQSKKLVDDEGNVVGAVSVDCSNELISRQLSTRYQYASQRSFITDLSGKVLIHPDERYINDTILNYMEKDSWDKIIAGKVSYGEYQKNGIKAMAYFEQFPGTDFIVCTAIDAREVTQPIVWNMVHLLFMLAGLSLLFGFLLSRVLLYRFGGPILELKRRIENVVRGCPEEYREAGFYNAELNGIADSITIIVKNIAKKEEQRKEAEYTSFHDSMTGLYNRRFFSEELRRLDVKRNYPLC…
MGYG000223716_01155	MKIIQRKFYLFGILLTFIVAIGLVIQYGYLNNVITKDKELNMEKSIEHLGYQINSNLKYHSQYTVAASEFIATGEWSDKEVVEYFKRLVENNTTIRSIYLGDINNKLINSDNWKPPKDYDIKIRPWYIKAIEENKLVISDVYIDALENKLITTISRPIYNKNGELLGVVASDISMEEIIKIVEDTKIKDLGYSFLIDNAGNILAHPKYKYEFDSELININSISHGIHEKLKETKTGKMEVELDDVVGYLSYQPVEKTDWIIGNFMSLEEFRGNNNDIWRMLLIALIISMIIFISFTYLQKVNFLMPVYKLDKDIININIEGNIGYRIPMEKNDPFIDLRKSINFILNKTHEFLQQHEQDTEEIVAQNEELEASYGQLAAMEEEIRDQYEKLVKSEKDLK…
MGYG000003496_00205	MDGSGWKPDDDYVPTQRDWYVTAVKGDGKAVLVLPYLDAKTDTMMISVSCFLQDKESVISLDIALNEIQNIAEKISLNNVGYGFIVDKSGTVVAHHIPSERGKNYNNDENMEKILANAKSGSSVFALSIDGENDTVFTNIVMDDWTVVLIVSTTKLFEEVGNVLISNIILCLAVFALITVFLTIAFRKIGKAAAREAEACRQLEKRNSGITKTLARVIDAKDRYTNGHSQRVAEYSGEIAKRMGKSEKEQEEIYYAGLLHDVGKIRVPAKVINKPGKLTEDEFSQIKIHPVTGYYILNEIYDESSQVAKGAKYHHERIDGHGYPLGLPGDKILEVSKIIGVADAYDAMASNRSYRNALPQEKVREEILKGKGTQFDPSVADIMLSMIDEDKDYKMREAP…
MGYG000096548_01455	MYKRQIIAICKYKLELIWDRNNVREMGKFGMKNISKRQYILTLIVSFVAIVVLSLCTIMTFYRKSVNDTLALAAETVKQEQEYMNSYLNRAVDAVEVTKITVEHMMREGQSGQDILNFLTNESDYYLQDIDAAFTGVYGFINGEYLDGTDWVPNDDYVPQERAWYKAAVAADGQPTLGQPYIDAQTGDILMSVSQLLYDGVSVISLDVTLDQIQAETENIKLNGQGYAFVCDKSGLVITHSDKKDVGQDYTQGEMSALMKGITDNDGEPFQAVVDDKKVTVFSCSIVDEWYVVMVITNEKLYHGIRNLIGYDIGVGIVLYIIIVFFCTRSKNSTDAIMSQLDETNNELTDLNNMVMQAFAKTIDAKDKYTKGHSVRVARYSRELVKRMGGTIREQDEIY…
MGYG000107501_00679	MKNVSKRQYILTLIVSFVAIVVLSLCTIMTFYRKSVNDTLALAAETVKQEQEYMNSYLNRAVDAVEVTKITVEHMMREGRPEQDILNFLTNESDYYLQDIDAAFTGVYGFINGEYLDGIGWVPDDDYVPQERAWYKAAVAADQPTLGQPYIDAQTGDILVSVSQLLYDGVSVISLDVTLDYIQSETEKIKLNGQGYAFVCDKSGLVITHSDKKDVGQDYTQSEMSALMKGITNNDGEPFQAVVDDKKVTVFSCSIVDEWYVVMVITNEKLYHGIRNLIGYDIGVGIVLYIIIVFFCTRSKNSTDAIMSQLDETNNELTDLNNMVMQAFAKTIDAKDKYTKGHSVRVARYSRELVKRMGGTIREQDEIYQIALLHDMGKIRIPDNIINKPGRLTDEEFSM…
MGYG000153509_01504	MCVKWGGFGMKNVSKRHYILTLIVSFVAIVVLSLCTIMTFYRKSVNDTLSLAAETVKQEQEYVNSYLNRAVDAVEVTKITVEHMMREGRSGQDILNFLTNESDYYLQDIDAAFTGVYGVINGEYLDGIGWVPGDDYVPQERAWYKAAVAADGQPTLGQPYIDAQTGDILMSVSQLLYDGESVISLDVTLDPIQSETENIKLNGQGYAFVCDKSGLVITHSDKKEVGQNYTQGEMSVLMKGIADNDGEPFQTVANDKKVTVFSYSIVDEWYVVMVITNEKLYHGIRKLIGHDIGVGIVLYIIIVFFCTRSKNSTDAIMSRLDETNNELTDLNNMVMQAFAKTIDAKDKYTKGHSVRVARYSRELVKRMGGTIKEQDEMYQIALLHDMGKIRIPDNIINKP…
MGYG000030167_01032	MKKISIRQYIATLIVCFLAIAILSFCTIQAFYKKSVNDTLSLGESALKQQKEQMDAYLSRGMDAVEVTAINIEYMLRENYSNDDILSYLKQESKYYKEDVDVNFTGIYGIINDEYLDGIGWQPENDYVPQDREWYKAAVKADGESTFVQPYLDAQTNTVMVSISRLLEDKKSVISLDIELGTLQQETQAIKLNGQGYGFVCDRSGLVITHSDEKNIGSDISKGEMAALYKKIVSKKNQTFSYKMGKKHITVFSTSVMDEWYAVMIINNDVLYKKISNLIIYDVGLSIVLYMIIVVFCTMSMRVTRRTLNELDETNDELQEINDSVLQALAKTIDAKDKYTKGHSVRVAKYSKMIAGRMGKTKKEQDEIYRVALLHDMGKIRIPDAIINKPGKLTDQEFS…
MGYG000003131_02236	MSLRIKLFLTTAVTLVLFIWLFSLAITHQVEKRVLEDVTQTMDSKTRQAAMTIDFWFRERSLSLEAFASELERHKLDQKSPELRENMISFSRRFSDRFANSLFIGFANHQLVSIVNRSQQQLAAFDPTVRPWYQQALAQRRTIITEPYNDFFSGRQVVTLAVPVKELSEPAVLSTDIFLEELKPIADKIRFHPLAQIAFFSREGKVIYDPDGIFAATPDESILIAADRDTRYKTLQTMFAQESGFLYDSGGQGYQVFHTYVPSTGWVIMTRIPSAVFYEASRQLQQYAIGASVLAILLALIFSSIFVRRIVLPLEEMAQVAHTMGGGNLNVAFSPQKTPELKNLALCLESMRNQILSLLDGKDEMVKEANANRQEIQSLYQQMIALNAELNKAFQEKDA…
MGYG000162197_01538	MKTIRESFSARLSLQVVMIAFVVFMAVFAVVFFSSKSIVRQEAESHAGSELSGTVYQIEDILHQVEAAAKNMEWIVRDHIDNPDTLYAMTRMMIKSNPHVIGSCVAFEPWFYAEKGELFAPYSYITDEGVVKDRNLGYVEYNYHAKDWYATPKLLGRDYWSEPYFDEGGGDRLMSTYSHVLRDGKGKMFGVLTADISLDRLSGLVNGMKPYPGSYTLMISRLGNYLVHPKPERILHETIYTATMDMTDRSVTDLGDAMIRGEEGIHQLQNDDTLSYVFFKPVEGTEWSVAVVCPYRDVFAPLDKLSLVLVSVFMVGLLALLLFCVWSIRRAAYPLKMFSEAASRVAEGDLSTPLPEIRTKDELAHFRDSFAYMQRSLDDYICRLTETTRAKERIESELN…
MGYG000073195_04410	MKMKTIRESFSTRLSLQIVMIAFVVFMAVFAVVFFSSKSIVQQEAESHAGSELSGTVYQIEDILHQVEVAAKNMEWIVHEHIDNPDTLYAVTRMMIKSNPHIIGSCVAFEPWFYAEKGELFAPYSYITDDGVVKDRNLGYAEYNYHAKDWYASPKRLDRDYWSEPYFDEGGGDRVMSTYSHVLRNGKGKMFGVLTADISLDRLSGLVNGMKPYPRSYTLMISRLGNYLVHPEPERILHETIYTATADMTDRSVADLGDTMIRGEEGIHMLQNDDTLSYVLYKPVEGTEWSVAVVCPYKDVFAPLDRLTLVLVSVFLLGLLALLLFCVWRIRRTAYPLKLFSEAASRVAEGELATPLPEIRTKDELAHFRDSFAYMQRSLEDYIHKLTETTRAKERIESE…
MGYG000151107_01468	MNLMKTIRKSFSARLSLQVVMIASMVFGVVFSVLFFSSKRIVRQEAESHAGSELSGTVYQIEDILHQVEAAAKNMEWLVRDRLGNPDSLYAVTRMMMRTNPHVIGSCVAFEPGFYAEKGELFAPYSYLTEEGEVKDRNLGYAAYNYHAKEWYATPKRLDRNYWSEPYFDEGGGDRVMSTYSHVLRNGEGKMFGILTADISLDHLSGLVNGIKPYPGSYTLMISRLGNYLVHPKPERILHETIYTATSDMTDRSVTILGDAMIRGEEGMHELQNDDTLSYVFYKPVEGTEWSVAVVCPYRDVFAPLDRLTLVVVSVFLLGLLALLFFCVWRIRRTSHPLKLFSEAASRVAKGDLAAPLPEIRTKDELAQFRDSFAYMQRSLDDYIHRLTETTRAKERIES…
MGYG000126440_00601	MSTPGVLPPPLEVTLFTARLRVYVVGFTALLFILAFYVIFRFSYRFIREEAVHRADAQLDNTILRIDGVLNSVETAVANSSWAVGEELDKPDSFYALLTRFVERNPIISGSAVAFREDFFRDKGSYYSPYVFKDADGDIRRRQLGTERYNYSEKEWFSRPMQTGKAHWIEPYYDTGGGEMLMTTYSQPLYDADHRMYGVFTADISLAWLTELVNGIRPYPRSYNLMIGREGTYIVHHRPERILHETIFSATKTMKDSTTQKIGRDMLAGRRGMEVLQNDDTLSYVFYAPIETTGWSVATVCPREEIFASLDKIQWCVVLIAVVGLVVLGLVCGHIIRHILNPLSRFAQAARQIAGGDFQTPLPPSPYDDEMGQLRDAFEYMKRELAEYMEELQQTTVRK…
MGYG000050827_00075	MIFDRYKKSFPAKLSLYVISFITILSFVLVGVFYHYSTETLLQEAEDKIESMAAQANLRVSALLSKVEKIPENLGWMIVEYVKEPDSLFSITRRIVKDNPEIFGCVIAFEPYYFPEKGHYFAPYSYMVGDSVKTIQVGGKDYNYFEKGWYNGAREHRYWSKPYRDAGDPDVITTSYAVPVHGEKNELIGILSVDLTNRWLRDLVDSIKPYKGSYTVVIDKQGRYILRREGEVMIGQNMFETAKEARDTNVTILVNEMAAGKSGSIIVDDGGVLSYVYYTPVVATDWYMAVICPYDQVFGKLSKFNMYLLVGFVLLLLFVYFICFVAVRRITKPLTIFAASARDVAQGNFNTPLPRIRSKDELGELYESFLFMQQQLTEYVDQLRQTTTANEKIESELRI…
MGYG000027383_00487	MIFDRYKKSFPAKLSLYVISVITILSFVLVGVFYHYSTETLSQEAEDKIESMAAQANLRVSALLSKVEKIPENLGWMIVEYVKEPDSLFGITRRIVKDNPEIFGCAIAFEPYYFPEKGQYFAPYSFMVGDSVKTIQVGSENYNYFEKGWYKGAREHRYWSKPYRDAGDPDVITTSYAVPVHGEKNELIGILSVDLTNRWLRDLVDSIKPYKGSYTVVIDKQGRYILRREGEVMIGQNMFETAKEARDTNVTILVNEMAAGKSGSIIVDDGGVLSYVYYTPVVETDWYMAVICPYDQVFGKLSKFNMYLLVGFVLLLLFVYFICFVAVRRITKPLTIFAASARDVAQGNFNTPLPRIRSKDELGELYESFLFMQQQLTEYVDQLRRTTTANEKIESELRI…
MGYG000221905_00061	MIFDRYIKSFPAKLSLYVISFITILSFVLVGVFYHYSTETLSQEAEDKIESMAAQANLRVSALLSKVEKIPENLGWMIVKYVKEPDSLFGITRRIVKDNPEIFGCAIAFEPYYFPEKGQYFAPYSFMVGDSVKTIQVGSENYNYFEKGWYKGAREHRYWSKPYRDAGDPDVITTSYAVPVHGEKNELIGILSVDLTNRWLRDLVDSIKPYKGSYTVVIDKQGRYILRREGEVMIGQNMFETAKEARDTNVTILVNEMAAGKSGSIIVDDGGVLSYVYYTPVVATDWYMAVICPYDQVFGKLSKFNMYLLVGFVLLLLFVYFICFVAVRRITKPLTIFAASARDVAQGNFNTPLPRIRSKDELGELYESFLFMQQQLTEYVDQLRRTTTANEKIESELRI…
MGYG000014853_01003	MIFDRYKKSFPAKLSLYVISFITILSFVLVGVFYHYSTETLSQEAEDKIESMADQANLCVSALLSKVEKIPENLGWMIVEYVKEPDSLFGITRRIVKDNPEIFGCAIAFEPYYFPEKGHYFAPYSYMVGDSVKTIQVGSEDYNYFEKGWYKGAREHRYWSKPYRDAGDPDVITTSYAVPVHGEKNELIGILSVDLTNRWLRDLVDSIKPYKGSYTVVIDKQGRYILRREGEVMIGQNMFETAKEARDTNVTILVNEMAAGKSGSIIVDDGGVLSYVYYTPVVATDWYMAVICPYDQVFGKLSKFNMYLLIGFVLLLLFVYFICFVAVRRITKPLTIFAASARDVARGNFNTPLPRIRSKDELGELYESFLFMQQQLTEYVDQLRQTTTANEKIESELRI…
MGYG000143514_00830	MIFDRYKKSFPAKLSLYVISFITILSFVLVGVFYHYSTETLSQEAEDKIESMAAQANLRVSALLSKVEKIPENLGWMIVEYVKEPDSLFGITRRIVKDNPEIFGCAIAFEPYYFPEKGHYFAPYSYMVGDSVKTIQVGSEDYNYFEKGWYKGAREHRYWSKPYRDAGDPDVITTSYAVPVHGEKHELIGILSVDLTNRWLRDLVDSIKPYKGSYTVVIDKQGRYILRREGEVMIGQNMFETAKEARDTNVTILVNEMAAGKSGSIIVDDGGVLSYVYYTPVVATDWYMAVICPYDQVFGKLSKFNMYLLIGFVLLLLFVYFICFVAVRRITKPLTIFAASARDVAQGNFNTPLPRIRSKDELGELYESFLFMQQQLTEYVDQLRRTTTANEKIESELRI…
MGYG000150924_00628	MFIVMFDRYKKSFPAKLSLYVISFITILSFVLVGVFYHYSTETLSQEAEDKIESMAAQANLRVSALLSKVEKIPENLGWMIVEYVEEPDSLFGITRRIVKDNPEIFGCAIAFEPYYFPEKGQYFAPYSFMVEDSVKTIQVGNEDYNYFEKGWYNGAREHRYWSKPYWDVGDPDVITTSYAVPIHGEKNELIGILSVDLTNRWLHDLVDSIKPYKGSYTVVIDKQGRYILRKEGETMIGKNMFETAKEARDTNVIVLVNEMAAGKSGSIIVDDGGVLSYVYYTPVVATDWYMAVICPYDQVFGKLSRFSMYLLIGFVLLLLFVYFICFVSVRRITKPLTIFAASARDVALGNFNTPLPRIRSKDELGELYESFLFMQKQLTEYVDQLRRTTTANEKIESE…
MGYG000003240_00300	MFDRYKKSFPAKLSLYVISFITLLSFVLVGVFYHYSTETLSQEAEDKIESMADQANLRVSALLSKVEKIPENLGWMIVEYVKEPDSLFGITRRIVKDNPEIFGCAIAFEPYYFPEKGHYFAPYSYMVGDSVKTIQVGGEDYNYFEKGWYKGARERRYWSKPYRDVGDPDVITTSYAVPIHGEKNELIGILSVDLTNRWLRELVNSVKPYEGSYTVVIDRQGRYILRREGENTIGKNMFETAKEARDTNVTTLVNEMAAGKSGSMIVDDGGVLSYVYYTPVVATDWYMAVICPYDQVFGELSKFNMYLLVGFVALLLFVYSICFVAVRRITKPLTIFASSAREVAQGNFNTPLPRIRSKDELGELYESFLFMQQQLTEYVEQLRQTTTANEKIESELRIA…
MGYG000068992_01939	MIFDRYKKSFPAKLSLYVISVITILSFVLVGVFYHYSTETLSQEAEDKIESMAAQANLRVSALLSKVEKIPENLGWMIVEYVKEPDSLFGITRRIVKDNPEIFGCAIAFEPYYFPEKGQYFAPYSFMVGDSVKTIQVGSENYNYFEKGWYKGAREHRYWSKPYRDAGDPDVITTSYAVPVHGEKNELIGILSVDLTNRWLRDLVDSIKPYKGSYTVVIDKQGRYILRREGEVMIGQNMFETAKEARDTNVTILVNEMAAGKSGSIIVDDGGVLSYVYYTPVVATDWYMAVICPYDQVFGKLSKFNMYLLVGFVLLLLFYLFCGRATNHKTIDDICCFSPGCGTREF
MGYG000095804_02084	MFGRYKRSFPAKLSLYVISFITLLSFVLVGVFYHYSTETLSQEAEDKIESMADRANLRVSALLSKVEKIPDNLGWMIVEYVKEPDSLFSITRRIVEDNREIFGCAIAFEPYYFPGKGHYFAPYSYMDGDQVKTIQVGGDNYNYFEKGWYKGARKQRYWSKPYRDAGDPDVITTSYAVPVHDEKDKLIAILSVDLTNRWLRDLIDSVKPYEGSYTVIIDKKGRYILRKEGETTIGKNMFETAKESRDTNITVLVNEMAAGKSGSMIVKDDGVLSYVYYTPVFATDWYMAVVCPYEKVFGKLSKFNMYLLIGFVSLLLFIYIICFLAVRRITKPLMVFASSARDIAEGNFNTPLPVIRSKDELGELYDSFLFMQQQLTEYVDQLRSTTTANEKIESELRIA…
MGYG000001552_00482	MFDRYNKSFSAKLSFYVISFITVLSVILFGIFYHYSTKTLSKEAEDKIQTMAELANLNVSSLLSKVEKIPDNLGWMIVEYVKNPDSLFSITRRIVKENAEIFGCAIAFEPYYFPQKGHYFAPYSFMSGDTVKTMQVGSEDYNYFEKGWYKGARQTRYWSKPYRDAGDPDVITTSYAVPIHGKKGELIAILSVDLTNKWLRNLANSMKPYEGSYTVIIDKQGRYIMRKEGEDTIGMNMFRTAEESPDPGVARLVNEMAAGNSGSMIVKDGKTLSYVYYTGIFATDWYMAVVCPYDQVFGKLNQFNMYMLLGFLLLLLFIYGVCFLAVRRITKPLTRFSESARAIAGGDFNTSLPTIRSKDELGELYDSFQFMQKQLTEYIERLRSTTTANEKIESELRIA…
MGYG000084238_00813	MFDRYNKSFSAKLSFYVISFITVLSVILFGIFYHYSTKTLSKEAEDKIETMAELANLKVSALLSKVEKIPDNLGWMIVAYVKNPDSLFAITHRIVKENEEIFGCAIAFEPYYFPQKGHYFAPYSFMSGDTVKTMQVGSEDYNYFEKGWYKGARQTRYWSKPYRDAGDPDVITTSYAVPVHGKNGKLIAVLSVDLSNKWLRDLANSMKPYEGSYTVIIDKQGRYIMRKEGEDTIGMNMFRTAEESPDPSVARLVNEMAAGKSGSMVVKDGKTLSYVYYTGVFATDWYMAVVCPYEQVFGQLSKFNMYMLLGFVLLLLFVYVICFLAVRRITKPLTRFSESARAIASGDFNTSLPTIRSKDELGELYDSFQFMQKQLTEYIERLRSTTTANEKIESELRIA…
MGYG000004878_02326	MFARYNKSFSAKLSFYVISFITVLSVILFGIFYHYSTKTLSKEAEDKIETMAEIANLKVSALLSKVEKIPDNLGWMIMAYVENPDSLFSITRRIVKENEEIFGCAIAFEPYYFPSKGHYFAPYSFMSGDTVKTMQVGSEDYNYFEKGWYKGVRETRYWSKPYRDAGDPDVITTSYAVPIHGKDGELIAVLSVDLTNKWLRDLANSMKPYEGSYTVIIDKQGRYIMRKEGETTIGKNMFQTAEEASDPNVARLVREMAAGKSGSLVVKDEKTLSYVYYTGVFATDWYMAVVCPYAQVFGKLNQFNMYMLIGFLLLLVFVYIMCFVAVRRITKPLTRFSMSARNIAGGDFNTPLPIIRSKDELGELYESFQFMQHQLTEYVEQLRNTTTANEKIQSELRIA…
MGYG000001529_01683	MFKRIERSFSAKLSFYLIASMTVWAIVMFSVFYHYAVLKLERDVDERIWNIAEKSDLRLTTLLRGVEKIPKNMAWMISNGFLDADSIFSVTRRVVEDNDEVFGCAIAFEPNYFKSKGYYFAPYSYMSRDSVITVQLGDVAYNYFEKRWYARSKKFGISRWSQPYREFGDHDIITSTYSVPMYDSKRRFIGIFSVDLSTNWLTDLVDSIKPYPSSYAIVIDSLGNYIVHKREKNMVERTIFDVAEAMSDTTAMLVAKRLAAGKKGKMRMLDNDEDAYVYYMPLNATEWYMAIVCPYQEIYREFFQFNVILWVAFLIIILMLYIISSGTIRRLTAPLKDFAQSARTIALGRFDTPLPVIHSRDEMAELRDSFEYMQQQLTMFIERLQQTTSAKEKIESELR…
MGYG000089941_00605	MFKRIERSFSAKLSFYLIASMTVLAIVMFSIFYHYAILKLERDVDERIWNIADKSDLRLTTLLRGVEKIPKNMAWMISNGFLDADSIFSITRRVVENNDEVFGCAIAFEPNYFKSKGYYFAPYSYMSRDSVVTVQLGDAAYNYFEKKWYARSKKFGISRWSQPYREFGDNDVITSTYSVPMYDKKSHFIGIFSVDLSTNWLTDLVDSIKPYPGSYAIVIDSLGNYIVHKREKNMVERTIFDVAEAMSDTTAMSVAKRLAAGKKGKMRMLDNDIDSYVYYMPLNATEWYMAVVCPYQEIYHEFFQFNVILWVAFLIIILMLYIISSGTIRRLTAPLKDFAQSARTIALGKFDTPLPVIRSKDEMEELRDSFEYMQQQLTMFIERLQQTTSAKEKIESELR…
MGYG000151966_01267	MFKQINHSFAAKLNIYLISSAFLLWGIGFCLFYHYSSRAIEHQAYLKIDESAEKINLKVTRLLRTIEKIPENLSWIIPSYVTHADSIYAITRQVVLNNYEIFGCAIAFEPYYFPDKGYYFAPYSYMSGDSVVTTQIDPKYDYYQKNWYRISKERNVSRWSRPYHELSSNDILTSTYSVPLRDPKNNVIGIFSVDLSLNWLTELIDSVKPYEDNYSIIVNREGRHILHPGNDFFTDLDKDILHEAEILQDTNASKLAHLMMQGQKGKGVFVNNHVKYYIYFTPILGTEWNMATLFPYSHIFDKLHRFTWIIILSSVLFLALLVIICTTTVRKITRPLKIFAASTHSIAEGNFNITLPVIHTQDEMLDLYNAFSEMQEKLSKYMKNLETTIAAKEKIESEL…
MGYG000263962_02523	MFKQINHSFAAKLNIYLISSAFLLWGIGFCLFYHYSSRAIEHQAYLKIDESAEKINLKVTRLLRTIEKIPENLSWIIPSYVTHADSIYAITRQVVLNNYEIFGCAIAFEPYYFPDKGYYFAPYSYMSGDSVVTTQIDPKYDYYQKNWYRISKERNVSRWSRPYHELSSNDILTSTYSVPLRDPKNNVIGIFSVDLSLNWLTELIDSVKPYEDSYSIIVNREGRYILHPGNDFFMDLDKDILHEAEILQDTNASKLAHLMMQGQKGKGVFVNNHVKYYIYFTPILGTEWNMATLFPYSHIFDKLHRFTWIIILSSVLFLALLVIICTTTVRKITRPLKIFAASTHSIAEGNFNITLPVIHTQDEMLDLYNAFSEMQEKLSKYMKNLETTIVAKEKIESEL…
MGYG000286114_00611	MFKQINHSFAAKLNIYLISSAFLLWGIGFCLFYHYSSRAIEHQAYLKIDESAEKINLKVTRLLRTIEKIPENLSWIIPSYVTHADSIYAITRQVVLNNYEIFGCAIAFEPYYFPDKGYYFAPYSYMSGDSVVTTQIDPKYDYYQKNWYRISKERNVSRWSRPYHELSSNDILTSTYSVPLRDPKNNVIGIFSVDLSLNWLTELIDSVKPYEDSYSIIVNREGRYILHPGNDFFMDLDKDILHEAEILQDTNASKLAHLMMQGQKGKGVFVNNHVKYYIYFTPILGTEWNTLFPYSHIFDKLHRFTWIIILSSVLFLALLVIICTTTVRKITRPLKIFAASTHSIAEGNFNITLPVIHTQDEMLDLYNAFSEMQEKLSKYMKNLETTIVAKEKIESELRI…
MGYG000135317_01255	MFKQINHSFAAKLNIYLISSAFLLWGIGFCLFYHYSSRAIEHQAYLKIDESAEKINLKVTRLLRTIEKIPENLSWIIPSYVTHADSIYAITRQVVLNNYEIFGCAIAFEPYYFPDKGYYFAPYSYMSGDSVVTTQIDPKYDYYQKNWYRISKERNVSRWSRLYHELSSNDILTSTYSVPLRDPKNNVIGIFSVDLSLNWLTELIDSVKPYEDSYSIIVNREGRYILHPGNDFFTDLDKDILHEAEILQDTNASKLAHLMMQGQKGKGVFVNNHVKYYIYFTPILGTEWNMATLFPYSHIFDKLHRFTWIIILSSVLFLALLVIICTTTVRKITRPLKIFAASTHSIAEGNFNITLPVIHTQDEMLDLYNAFSEMQEKLSKYMKNLETTIAAKEKIESEL…
MGYG000236349_00949	MFKQINHSFAAKLNIYLISSAFLLWGIGFCLFYHYSSRAIEHQAYLKIDESAEKINLKVTRLLRTIEKIPENLSWIIPSYVTHADSIYAITRQVVLNNYEIFGCAIAFEPYYFPDKGYYFAPYSYMSGDSVVTTQIDPKYDYYQKNWYRISKERNVSRWSRPYHELSSNDILTSTYSVPLRDPKNNVIGIFSVDLSLNWLTELIDSVKPYEDSYSIIVNREGRYILHPGNDFFTDLDKDILHEAEILQDTNASKLAHLMMQGQKGKGVFVNNHVKYYIYFTPILGTEWNMATLFPYSHIFDKLHRFTWIIILSSVLFLALLVIICTTTVRKITRPLKIFAASTHSIAEGNFNITLPVIHTQDEMLDLYNAFSEMQEKLSKYMKNLETTIAAKEKIESEL…
MGYG000116128_01262	MLKQNNHSFPAKLKINLISSELLLWVIGFCLFYHYSSRAIEHQAYLKIDESAEIPSYVTHADSIYAITRQVVLNNYEIFGCAIAFEPYYFPDKGYYFAPYSYMSGDSVVTTQIDPKYDYYQKNWYRISKERNVSRWSRPYHELSSNDILTSTYSVPLRDPQNNVIGIFSVDLSLNWLTELIDSVKPYEDSYSIIVNREGRYILHPGNDFFMDLDKDILHEAEILQDTNASKLAHLMMQGQKGKGVFVNNHVKYYIYFTPILGTEWNMATLFPYSHIFDKLHRFTWIIILSSVLFLALLVIICTTTVRKITRPLKIFAASTHSIAEGNFNITLPVIHTQDEMLDLYNAFSEMQEKLSKYMKNLETTIVAKEKIESELRIAHDIQMSMLPKNFPPFPGHEI…
MGYG000166918_00841	MFKQINHSFAAKLNIYLISSAFLLWGIGFCLFYHYSSRAIEHQAYLKIDESAEKINLKVTRLLRTIEKIPENLSWIIPSYVTHADSIYAITRQVVLNNYEIFGCAIAFEPYYFPDKGYYFAPYSYMSGDSVVTTQIDPKYDYYQKNWYRISKERNVSRWSRPYHELSSNDILTSTYSVPLRDPQNNVIGIFSVDLSLNWLTELIDSVKPYEDSYSIIVNREGRYILHPGNDFFTDLDKDILHEAEILQDTNASKLAHLMMQGQKGKGGFVNNHVKYYIYSHPRHRVEYGYLVSLFSYFRQITPIHLDHHSFFGIISGSPGDYLYYNRS
MGYG000105845_00046	MIIRIFVCNLKKFMLQFIKHSFAAKLNFYLLLSLFLFGGISFSIFHHYASRAIEKQTYVRLDEATEKINLRITRLLRTIEKIPENLSWLIPSYVTHPDSIFSITRQVVKTNYEIFGCAIAFEPYYFPEKGEYFSPYSYMSGDSVITTQIPQKYNYYGKNWYRISKELNTSRWSRPYHELSAQDIVTTTYAVPLHNPQKKVIGIFSIDLSMNWMTSLIDSIKLYEDSYSIILNKDGKYILHPGGTCFLEQENSVFESASDMHDSSALNIVQHMLKREKGNGIFHNNGIQYYIYYTPVEGTEWVMATIFPYSHIFAGLHRFTRILIFIFLLSMSLIILINTETIRKITNPLKIFAASAHAIANGNFKTQLPPIHSHDEMLELHNAFSEMQDKLSDYMHNLE…
MGYG000005037_02428	MFHHITRSFAAKLNLYILFSFLVLGGIGFMVFHHYAVRYIEKQTYLQLNESAEKTNLKVSRLLYTIEKIAENLSWMISTHVAEPDSIFAITRQVVRHNVEIFGCAIAFEPHYFPGKGHYFAPYSYTRGDSVITTEIDRQYDYYHKTWYKIAKDLNTSRWSRPYHDLSDQDIVTTTYSVPLHDSSERVIGIFSVDLCMNWLSTLIDSATLYDDSYNIIVNQEGRYILRSGEKTIFYENGNNVLETVKSMEDPTALGIAREMIGGKKGKGLFFNKGTLFYIYYAPLNGTEWSIATIFPYSHIFQGLHRFKLLLITYSLLFAGLIILINSLTIRKITKPLQLFASSSRAIAEGNFNAPLPQITTQDEMQDLYDAFKEMQEKLTDYLVHLEQTTAAKEKIESE…
MGYG000004822_01223	MFQRINHSFSTKLNIYVLATLVGVFVIAFGIFYHFATRDLEHKTYLKISKQADIINMRVSYLLRTIEKIPENLSWLIPIYVTHPDSIFNITRQVVRNNDEIFGCAIAFEPNYFPEKGEHFAPYSYMKNDSVITIQIGSYYNYNQKNWYRISKEQNISHWSRPYHELSSHSIITSTYSVPLRDYQKKIIGIFSVDLSLNWLTELIDSIKPYPDSYTIIINRNGKYILHDQDSLRLEENIFDTASGMPDTNVIQIARKIANGEKGKDTFFDHDDKSYIFYSPILGTEWCMATICPYNHIYEGLNRFNLIISLSFFLFLLLICLLITATIRKITKPLKDFALSAASIAEGNFNTPLPIIRSKDEMKELHNAFEEMQIKLSRYMNNLEKTIAIKEKIESELRI…
MGYG000117917_02669	MFLRFTHSFAAKLNVYILSFLIALFIAGFGTFYHIASQYIEKQTYQKISAQADEINFRVSRLMETIEKIPENLGWLLPTYVNHPDSIFNITRQVVKNNDEIFGCAIAFEPNYFPTKGNHFAPYSYMQGDSVITTLIGSNYDYYQKNWYKLSKEKNQSRWTRPYHELSSSNIITSTYSVPLRDSQNQIIGIFSVDLPLNWLTELIDSIKPYPDSYIIIINREGRFILHHQDSLQTGLEENIFHQASHMPDTSIISISKRIANGERGNATFFDHNDKSYIFYSPIIGTEWCLATICPYKHIYEGLNRFNIVVSCLFLVFLILICLICTLTVRKITQPLKNFTLSTVSIAEGNFNTCLPPIRSKDEMQELHSAFSKMQKKLSSYMQNLERTTAVKEKMESEL…
MGYG000004711_02126	MLKRIKYSFSARLNFHILFSLTLLFILAFGVFYHYSRQVIIKNAYEKFSNMAAKTNLRVTRLLRTVEKIPDNMGWLITGYVGQPDAIFDITRQIVHNNPEIFGCAIAFEPGYFPEKGDCFAPYSYMKGDSVVTTQLNADYDYYEKNWYRLTKENNRARWSRPYQDFGDKEVITSTYSVPLRDKNRGIIGVFSVDLSLNYISQLIDSDISYKNAYIIVVNQQGNYVIGRKGNDYLRDTTLFDVTAAMQDSSATRIARQIVSGQTGMDIFYDRHVKSFIFYGPVQGTEWYMALICPYDEIFDALHRFNLMVIASFLLLLLFLYVVSSASVRKVTEPLKKFALSARSIASGNFNTPLPHIQTKDEMSELYDSFRDMQVQLTEYIRHLRETTTAQEKIESELR…
MGYG000127832_02062	MLKRIQSSFAARLQIHILFFLTLLFAMSSAIFYHYANRFIETNAYENFNHIAEKTNLRMTRLLRMVEKIPNNMGWVITEYIQDPNTIYSITRQIVESNDEIFGCAIAFEPYYFTEKGKYFAPYSYMEGDSVITTELDDAYDYYQKNWYRIAKEKNTSRWSRPYHDFGNRSVMTTTYSVPLKDQNENIIGVFSVDLSLQYIGKFIEANIDYPGGYTIVVDKNGNYVISTLDCQLIKNVTAFDVAAGMKDPSAMDVAHRIVSGETGKGIFYDKGIKSYAFYSPIIGTEWYMAIICPYDEIFVNLRYFHFIVLFSFILFMIAIYLISSLSIKKITAPLNKFALSARCIASGNFNAPLPKIRSCDEMKELHDSFQYMQNQLTQYIANLKEATTLKEKMESELR…
MGYG000216166_01104	MKQLDRINFRHSFAAKICLRMLITSACVFVVCFGTASWFASKMMLGDGHKKANLELDKAILYITDEMNATETAGVNFAAYWKQDKPLSAEAVYQRCRDFLAANPNVKGVAIGFEPGIYQGYKNGFAPYLMKEKNGKLIEKNLADIYAFSQKDWYRKTKEKGKARWADPFEEVNGNIIYSYCIPLVTNTGKLLGVLAVDMSLDLLSEELQSVKPYPKSFLTILDRNLNFVVHPNKSLIMKGTPSQVLDKQKYEVNETIFIDIRNQVRGIGAFRDRGAKKYLYYAPIKQLGWTVTLECDEDEIVAGVKQVRIQMIIISILGIIGLMIICLVLMRRFLSPIKLYSKAALHIAEGNFHTRLPKMRDHNELWALGNSLDHMQHSLDKYIQELKSTTQEKGRIES…
MGYG000004490_00260	MNKIREFFSSFTGKIYLCITCICMGVFIAIGYVSELAHSKNSIKEVQRSTELLNCEVLENIRDHVTNVERATYSVAEILESADAEELISTGKHEIERILKIEPVVRGGGIWLERYALSPDKSHAMTYLTIDSTGIIHNMQLKGSDYDYFKKEWYAAAIETGKGKWSIPYFDEGGGESEMTTFSVPFTTTGGISGVVTSDIFLNELLNDFDNLRPYPESVISRTYIDANTRLEAGYATAVKNDTLYCYASMPRLGLKVTTSTPMKAVTASLHIENDYTAAILFIALILLIVLSQVVLSRLNEPLSRLAEAARHIGDGDFLHPLPPMPEKGELTNLYNAMGSMQQSLDRYVKDLTESTRANERLSSELAIAHEIQMGLLPAHDHNLDSLPVDIASTLMPAK…
MGYG000014837_00300	MKIKKKIMITVFIAVLVTALIITTFSVSQFYSTKKNSIDTLDQEYTDLYDYNLATAKKDNEKKISWMLNRLINDFNNKISLVESNVGFIKNSLEGIYSGNIEIKYDISDDLLFTINSDVNDNDIKDELAMLGGIQIILKSVKKEDIPGNIYYSTESGIIVFGDYSENYDVLKELDVKNRDWYKEAVESKDIYWSDAYIDTDTGNKILTCAMPIHDANNNIKGVVSIDIFVDEFFEKIINDVGDVGEYVFMMNSDRTFIIGSEQKNISDLLNEEQVEQVYDYITNNVGSPIIVGDKYMASGIVTDRSNLFIGALIPVEALSEHANNIGDRILATNAKISDSMNSKANILIVFSVVIFAFSIVVSIIVFNKLTKSIVKPISVLSEGAKKIGEGDLYYKIDL…
MGYG000199716_01136	MFKNMKIGIKILLVILLMSLGTLMIISINSYMQMMRLTNEFQDVNTTLGNTASEDSKLALQSQMEGNLGRIAVKQAQISNEKLIRLRNTIDCAAAYISNLYANESEFPGHSLPLPYETEDGVACSKYMLAPGVENTARLQREVRLLSNCEYIFAPELENNSMMDNIYLGTNDGIYYRYSRSNLYNADYDPRQRDWFITASKETDSIWMDTYKDFYGKLCVTCSRSFTGEDGKIKGVVSMDITVQDMLDEIVATKIGESGSAFVLDPNLTFLAHPDFMKEDFDQQLGSHIEGDATILDTIQNNDSGVVQAQLDGVDSYIAYATLEETGWKLCICIDVNEVIAPSIATKQAIDGITADAQQMVSKTLSNVMIRFIIFFALVGMIVIMISFAVAGTITRPIQ…
MGYG000000361_01430	MLAPGVTDSPELQRQVRLLSNCEYLFAPELEGNPMMDNIYLGTYDGIYYRYSRSNLYNPDYDPRARDWFIAAVSEKDSIWLDTYQDYYGKLCVTCAKRFQGEDGGTKGVVSTDVTIQDMLDEIVATKIGESGYAFVLDSQLQYLAHPDFMKEDFDKSFGSHIERDTDILAEIMKNTSGIIQTRLDGVDSYIAYATLEETGWKLCISIDVNEVIAPSIATKQAIDGITSDAQQMVSKTLSNVMIRFIIFFALVGMIVIMISFAVAGTITRPIQELAKNVENIGQGNLDVRMKVESGDEVGELAQTFNQMLEDLQQYIKNLSEITAEKERIGAELDVATNIQASMLPCIFPAFPEHEEIDIYAAMDPAKEVGGDFYDFFLVDKDHLALVMADVSGKGVPAA…
MGYG000113502_00774	MFKNMKIGIKILLVILLMSLGTLLIISVNSYLQMMKLTNEFQRVNTTLGNTASEDSKQALQEQMEDSLGKIAQKQAQISNEKLRRIRNAIDCAAGYISGLYEKEDEFTGHSLPFPYETEDGTACSKYMLAPGVEDTSRLQQEVRLLSNCELLFAPELEHNPMMDNIYLGTREGIYYRYSRSNLYNPDYDPRKRDWYLEASEASDSIWMDTYQDYYGKLCVTCARNFTGEDGTMKGVVAMDITIQDMLNEIVATKIGESGYAFVLDDKLAYLAHPDFVEDGFEQTLSSHIGENQAILEEIRNQDTGVVQAQVDGVDCYLAYATLEETGWKLCISIDVNEIIAPSVATKQEIDGITADAQQMVSKTLSTVMIRFIIFFALVGMIVIMISFTVAGTITRPIQ…
MGYG000107939_00809	MKKVVRHSIRYKITAMALGVSVLAVVLCGAVAVFGMRNMIREAATASQSLGETAAYDSRTALVGQAQDGLKEQVKQKAELTEERLLNIAGQVETTAGYMSGVYQNPQRYLPRPVEKPAMKNAGKWALQYSLVEDVDYEAVQEEIDLAGNLYHMVAPLCEGNDTVSSIYFSSANGFMISYDKNSDNMFEGKTAGQPAELFVDHYDPRDRDWYQEAVETGKSVFTETYLDTFGRLLISCAAPVYGRGTKPVGVLAMDILIEDINHSVVSARVGNRGYVFLMNHDGYVVSAPDLAVVDGTYESVNLMEQEEMKTLAERMASGQSGLISFVKDGEDVFAAFEPIAPTGWSMAMVLPQEEVIAPAVVSYENILENTSRANAQMEGIVHSAMVGVLALSALILLG…
MGYG000002685_00740	MKKQIKIKILTAFLSVSLLSVIVVGVVAEVNLLRMNSLMTQSTGQIGNQSSETSEKLLINQAISTSKQLAQEKADLVNQQLTELATTLKTFANYTEYLYENRSAFSPVPVLSAPQVVERGLDNGFTAQYALSPGKTLAEVQDELYLQGNLMPLFTVMAQNNPNITSIYTASVNGFTIGYDKNAAMKAEVGTYYEIRERDWYLKAKETGKLYIPETYGDLFGRGLTVTMALPFYSGGEFAGVVGIDILIEQLNQDILNMNIGDGGYAMLFSEEGSVISAPGLTDGNANDLSFFLGDNADTIATDMQTNREGVSQSRTQNGEVYILYNTIELTGWRFALALPVSGIIAPADEAKENIQQITENAQKAAGENVLIANVLILLLFAVVVLAVVLVTLRVSKKI…
MGYG000123674_00775	MIKNIFKNMNIYKKILTAFLSVLSVVGIFMLVTCFLIIFKIKNYSLKEISGLSSEVFEIGGSSLKEQSKSSLKDISYSLSKNVQNSLNNISDKVLISCESIEKIIQNRDDFKGFIPPLPENTMISENGKGSSKAYVIDSNSDSSNPSVYFIKEISNSSIASENIIPKNLYNQLLLISNCEYIFEPIFNNNDCISSIYIGTESGIYYKYSNDNSSERYDPRTRSWYTDAVKAAEKSDIPVWQNVYISKSTGKFCITCSKAFKNKSGKILGVCAVDMYIDDISDLILKYKIGKNGYNFIIDKNGNIVMHPEYASIFQDESSFESFNLSESGLVNEILNKKSDVISAKIDDKNYYISFSPMEINDWTWVSTLPEEELMEPIYKIENLIDASLEKSEKSLEKD…
MGYG000193763_00360	MIKNLFKNMNIYKKILTAFLGVLSVVGIFMLITCFLIIFKIKNYSLKEISGLSSEVFEIGGSSLKEQSKNNLKNISSSLSKNVQNSLNNISDKVLISCESIEKIIQSQSNFKGFIPPLPENTVVSEDGKGSSKAYVVDSDSNSNDPLVYFINSYQNNDINKVKTNFWKSISESERKKILSSSSVVSENIIPKNLYQQLLLISNCEYIFQPIFNNNDCISCIYIGTESGIYYKYSNDNSSERYDPRERSWYIDAVKMAEKSDDPVWQNVYISKSTEKFCITCSKAFKNKNGKILGVCAVDMYIDDISDLILKYKIGESGYNFIIDQNGNIVMHPEYASIFKDENSFKNFNLRESEFANEILNKKRDVISAKIDNKNYYFSFLPMEINEWTWVSAVSEDEL…
MGYG000000607_00592	MIKKFFANMKIEKKIIVMIFTVLILSQLVMGIGFYFVTSNMKKYSQSELNKLSLDMTNSVGLTTKTQVEEYMKSLSFSAATGSDKVFSEVSNQLSAACEGVVKIYEDKDKLTGHILPLPEFHNSSSSSDSFSKAYALDFSTSGEDLVYMVPEYQTDYDSELYPVTQEAWNAMDEDDKAKIKNKYSVVSRAQIPIKTYKELTLLSNLDYIFKPLYKSNSNISSIYFGTPSGVFYKYSSDNSSTRFNHCKRPWYISALEESEGAAVWQGSYIAKSTGKQCITCSKAVKDAGGTVLGVCAVDMYLDDISSYITHLNLGDTGYNFIIDQKGNVVIHPGYLEDINSENLVKEKFDKNSYSELIEKVLRDKTGITNVNLDGENNYASYAPLGTTNWELVTLQETG…
MGYG000004496_00502	MFNSYVKNLKISQKILITVLLIALAAQISAVIPAVIGILNIARDSQAEAISSGKFTSQKSLDALKSQAESYLLELSNSMSDASDNIFEEVSDQAISLSEAANDVYRNPEKFNGHILPLPETTDSADRSSRENASEKAFAIDPESISQGDEYALAYNTSQHSKSEKIYKTSVENWKNLSENERNSISQNNIVVSSNPVPEKIKQEIKILSNFSHTAKSIYNSNAAVSSVYAGTESGICYHYSIGNSSKRYDPRKRPWYTDAVNAAKNKQPVWQSKYLSKSNGVPCITCSKAFTDKNGKVIGVIAIDMYIDDINKYIIGSTIGNTGYAFVVDNNGKIIMHPQNDINSAEYESPLDSDSASESYKDLISKMASGKSGVTTAQINESEYYAAFSPMVTTGWSL…
MGYG000178895_00723	MFNKKIKNLKIGQKILISIIVVSLIAQISAAVPTIINIFNISKNSQSELISLGNFTSHTSENALKNQAETYLKKVSDAMSDASDNIFEEVSDQTNSLSIAAQDIYRNPKKFNGHHTLPLPETTAKGNRSLRENASEKAYIVDPENTSEDGESVLVYNTVSNEFSEKIYKTDAKTWENTTNEEKENLQKNKIVVSSNTAPQNLKDEICVISNLSHIAKCIYESNLSVSSVYAGTESGICYYYSSSNSSQRYDPRTRPWYIDAVAALKNKNNLPVWQSTYIGKSDGVPCITCSKAFTDSNGNILGTVAIDMYIDDINEYIIGSTIGNTGRVFVTDEKGTVIMHPDYNINSSEFQNTNFIKKPLESNETSDSYKNLISKMASGEHGVETALINGKNYYVAYS…
MGYG000001801_00462	MYRNAFKKLKIGQKILLIILFFSAIVQFSSLIITGISVVNLSNFSQEKADLLGQSTARRSEESLKTQAESYLKEISFSMANSSENILREINNNALDLKSNIEDIYQNSVGTHEHEITAPEISGILNSNDKTEKFYAVDSSNISENKGLVLAYDFAQPDPKYKNNKYQTNINKWQNLSEEERQDIQKNKIVVSENKLPQTIKNEVYKLSNILHDAKGMCSGDSAISPIYIGTESGILYRYSLDNSPVRYDPRTRPWYVDAVSSLNTGNSLPVWQSIYISKSNNIPCITCSKAFTDKQGKVLGVIAIDVYIDNINKYILGTNIGNTGYAFIVDDQGKILAHPDYVIDENGNYPKNFESEPLKSKSASESYKALIKNMSAGNSGIESVTINGEDFYISYSPL…
MGYG000004322_00149	MSIGTKLLIIILSVSVVSEILVGISSYSTIKNLGTYSKEVANDLGARVGSNTEFELRWQSEQYLSKISETLADKSDGVFKELSNEINSTVLGIEKIFKDTSKSGNNAVMPNLPENYTEGKSFNRDNATIKAYMVDRESSDDNNIFIYNSSDYANEKNVYKVDRQTFDLLTDEEKNNLKNNYIIVSNNDVPNSAKSEISKINNFENFMESLYKSNNVISSIYIGTESGIVYEYSPYSAKTRFDPKTRPWYNDAVTAYKNDNKNPVWQSSYYSINTGSLCITVSKAYTDSNDNIIGVIAMDVYLSDLQSQIEKFKVSDTGYIFVLDNEGQIVVSSEKEDEKIFSSHPLETEIDESYKNVLTKMLSRSSGVQEALISGNKYYVAYHPMETTKWSMAIMNETE…
MGYG000006738_00377	MKFSIQIKILSALFLISILTFGIVSFYSIREMRRMGETAMKYGDQVGMLAVGDAKSGLIRQAKEELQALAEDQAYITDLNLKRIAAQVENLAGFCRFGNDAPPHIPDHVLFTEESSAHPGNAGDFSSFSLAPSVSLKEVQPEIAALARLHNLFKFIQFNDPCIRLIYIGTQKGVIYRYPWAASKRDYDPRTRTWYTGAAAAKGNLFWSQPYWSASRMNELTVTCSKALYGKDKKLLGVIGADVSVKSITRDFISTQTRRGTHSFLINSAGEIIAGGRIHELVTGNWDQSAKMPSLMKDGELEALCRKMLEMKAGTATVTINGVKQIVGYAPVKACSWSIALIQTEAETLKPAFETEAEIHDDKLKAEHFMNEALSMNLKIFMGFSLFMLAIILFIGYML…
MGYG000000971_00640	MESAAALSRELMARPHAGGNVLLYSAVNTPPLDKRQYSSLYFAPEVATETVQAAMPPLSQLHEMFKFMFANLDSVVLAYLGTVDGVELQYPWSHTPLAYDPRQRGWFKSAAAHPGETCWSAPYASASLDNKLVISCSRAIQDADGKLFGVLALDISVEAVIHDFISTQEMRRGSAFLLNDSGEIIAQEGMGLLGQGWNLQVDLVNLLHSEETQLQQLAAEMIALNSGCLRLPLGDTVYYVGYAPVASTDWSLAVVLPEADILKQSHCIEETIATESNRLEEEFQLSIHHQLFMYILSSAGILAVALSCGYVLSNRLTRPMALLKQATDQIGSGDLDCQITLHTGDELEELAGTLNSMSANLKQYIQNLEAATLREQRIENDLRVATEIQQSMLPDAANP…
MGYG000068334_00291	MVRGDFLRILRNMVCGQASIRGRLLRLLVVSSLLSALVFAGLSFYGLTFVSRDIADMGNQLSESGAEYTKQYINKTSKDTLAGLVKAEAGYLDHEMAKLQHDVRILSDALTWIQCHPDHYLPGSVPDPHNGKVPPTVPCVIYSPDVRQRGIETVQREVALTANISGTLAPMEKTYGDSHYSATYCGSKYGFLICSSVFPGDVYSPMSDDPALDYDPRIRPWYENAVKANKVVFSPPYRTILTEEHNNVEVISCSAPYYDADGIAGVASLDMATEPLREYLRDSVIGEKGMNFVMTDTGRVVFSTVQEGVLAESDAPKDLRDSDVPELAQAARQMGKGESGMMPVEIDGGKYMLAFSPISVMGWSLGILVSQDDMTSSIQESQNYFMGQMEQFKENLQNE…
MGYG000250611_01349	MKNKAQKNGYKHTLQKRFLTLLLVSIILASGMIGGAGIASAQRVINEDSSQIMNLLCEQKASEINLMLKEIASSVDMDYSYVSRRLSQDRSMWNDTEYMEDYMQHVHDELDNTARNTSAAVSIYMRLNPDIFRTTQGVFLVKNAIGKFTERAPTDIQAYDPTDREHVGWYYEPIEQGQAIWMEPYYNQNTRVYMTSYVIPIYRDDTLIGVIGMDISMEKLQDSIKNLSAYDTGYAFLVSDDGDLVYHKDYENGITVDQFDDNLTQVHDILDTERIEGKIYSYTWKGASKRLVYKKLTNNMYLVLCAPASEIDVSCNSLAMQCLVILFVVLLIASIAGIHMVHRITKPLRGLTEAAKQVAGGDWNAKIEAGGQDEVGVLATTLQNTLEQLRHNVEVANYM…
MGYG000001691_01158	MSPAKPKHTWSLITRMRLGLLLLFIPVVLLGSIYYLHMERTLRHEQQQNLIARNTQYFHTLIEPYLATLKRQFTLIYQQVNYQDFSGPQIHNGERYLQQWQAYHKVMELDYVYVGTEHRKMLIHPSWQADEKFDPRTRPWYLLAASHPNRIVWTDPYYDYTLGTLTMALARVIKDPDGKRVGVLSLDTQLTPLANWLNTRHEQKHYLGKGYQILINHDGLVLAHPDREQVFKPLTHLEWLAQMQQPQGFFLDDASGMMVSYYRIPEQRWFLLSVEPTASMQQVIDSVSINVQLMIALACILYLLLALLWSRYFRRMLGEITLLIRTSRSGGKAYHGSRMLELAKVYEEMDAASQDFAQIRQQANQDKLTGLYNRRFFDECLQKQLGSGTPFLVVMFDLD…
MGYG000171028_01087	MSPAKPKNTWSLITRMRLGLLLLFIPVLLLGSIYYLHMERTLRHEQQQYLIARNTQYFHTLIEPYLATLKRQFTLIYQQVNYRDFSGPEILNGERYLQQWQAYHKVMELDYVYVGTEHRKMLIHPSWQADEKFDPRTRPWYLLASSHPGQIVWTDPYYDYTLGTLTMALARVIEDPDGKRVGVLSLDTQLTPLASWLNSRHDQSHHLGNGYQILLNHDGLVLAHPDRERVFKPLAHPDWLARMQQPQGFFLDDASGLMVSYYRIPEQRWILLSVEPTASMQQVIDSVSINVQLMIAVACILYLLLALLWSRYFRRMLGEITLLIRASRSGGIAYNGRRMLELAKVYEEMDAASQDFAQIRLQAHQDKLTGLYNRRFFDECLQKQLNSGAPFGVVMFDLD…
MGYG000001692_03276	MVKRAVAKKTWSLVTRMRLGLLLLFIPVLMLGGIYYLHMERSLQSELQQRLLATNHQLRHVFIEPYLHEMERQFTLIYDRVKVEDISGPRLLNTETYLKEWQLYKGIMADLVYIYVGTAERQMLIYPDWQADANFDPRVRPWYQLASQHVGKMVWTEPYYDYTNGNLVIALARALTDKEGKVRGVLAVDAILAPFSAQLSRQLGDGYQMVVNQSGNVLAHPDAAQLLKPMTHPEWLARFTQEDGIFLDKDSRQFVAYSRLQERNWVLISVQPAASVMAVVDRVSLNVLLMVALACVLYLMLALIWSRYFRRMLDEISSMIRASRMEPDGVPQGGMRELRHVYAELAEVSKDYHEARQQANLDKLTGLYNRRFFDERFNRLLQDQQPFCLAMVDLDDFKR…
MGYG000286581_00056	MDKRAVSKKTWSLVARMRLGLLLLFIPVLMLGGIYYLHMERSLQNELQQRLLATNHQLRHVFIEPYLHEMERQFTLIYDQVQVADISGPRLHNTETYLKEWQLYKGVMADLVYIYIGTAERQMLIYPAWQADANFDPRVRPWYQLASQHVGKMVWTEPYYDYTNGNLVIALARALTDQDGKVRGVFAMDAILAPFSAQLNRQLGDGYQMVVNQSGKVLAHPDTAQLLKPMAHPEWLSRFSQEDGIFLDKASSQFVAYSKLTERNWVLISVQPAASVMAVVERVSLNVQLMVALACVLYVMLALVWSRYFRRMLDEISSMIRASRMQPDDVPQGGMRELRHVYAELAEVSKDYHEARQQANLDKLTGLYNRRFFDERVNRLLFEHQPFCLAMVDLDDFKR…
MGYG000177050_02140	MESGLDKRAVSKKTWSLVARMRLGLLLLFIPVLMLGAIYYLHMERSLQRELQQRLLATNHQLRHVFIEPYLNEMERQFSLIYDQVKVEDISGPRLRNTDSYLREWRLYKGVMADLIYIYVGTAERQMLIYPEWQADADFDPRVRPWYQLASQHVGKMVWTEPYYDYTNGTLVIALARAITDKEGKVRGVFAVDAILAPFSAQLNRQWNSGYQMIVNQSGKVLAHPDPSQLLKPMTHPTWLSRFSGEDGIFLDQASRQFVAYSRLPDHNWVLISVLPASSIQAVVASASLNVLGIIVLASVLYMVLALIWSRYFRRMLDEISTVIRASRTQPDEVHQGGMRELRHVYAELAEVSKDYHEVRQQANLDKLTGLYNRRFFDERLNRLLLDQDSFCLAMIDLD…
MGYG000029460_01344	MDKRAVSKKTWSLVARMRLGLLLLFIPVLMLGGIYYLHMERSLQQELQQRLLATNHQLRHVFIEPYLHEMERQFTLIYDQVKVDDISGPRLNNAESYLKEWRLYKGVMADLIYIYVGTAERQMLIYPEWQAYRGFDPRTRPWYQLASQHLGKMVWTEPYYDYTNGNLVIALARAITDKEGKVRGVFAVDAVLAPFSAQLNRHLGDGYQMIVNQSGKVLAHPDPSQLLKPMAHPSWLSRFSQEDGIFLDQDSRQFVAYSRLPERNWVLISVLPASSIQAVVARASLNVLGVVVLASVLYALLALVWSRYFRRMLDEISTMIRASRMPPDGVPQGGMHELRHVYAELAEVSKDYHEARQHANLDKLTGLYNRRFFDERLNRLLLEQHAFCLAMIDLDGFKL…
MGYG000002526_01104	MSDKTQWKTWSLISRMRLGLVLLFVPILILGAIYYYHMTVTLQRDLQQQLVSKNDQLHNVLIKPYIDTLTTQFELIYRNVDYKDFIDNKIKHQSEYLKDWRRYQETAGLQYIYVGTEHRQLLVHPEWQPDSNFNPRIRPWYQLAVKNKGKMVWTEPYYDYIYGTLSLSLAKTIEDPTGKLVGVFSIDTLLQPISKWLNYKQDAGYQMLVNGAGKMLVHPDKELMFTPMKDMTWLSKFTKDKGVFHDKESGMFVAYNKVDGQDWILVSVVPESTLQGVIESVSLNVQGIIALTCILYLLLAFVWSKYFQKMLSELYGVIKSSRVGTMKKPKNRMVELSHVYDEVEKSTSELSEARLLANYDQLTGLYNRRFFDIKIDELLGSEVSFYLAIVDLDDFKAVN…
MGYG000025038_03195	MISTLQKPWSVKKQVHLAILTLALPLIVLYVWFYQHVKQETYHNIDETLAFIAHNTAMQSVDRQIKDIKNSAIALAIQASPSESRMFIDSDESNLKKIVAYAINANRHFTNILVWIDGAGFNSIPKIESPSYDPKERPWFPRDTLKNNWVRFSMPYSDEFTHHNVLTISKNLNDDQGVRYGALSMDLDLAAMSLPLKEIALPLNGKLAVVHHSGQIVMHANPQEITLPIAHPEWLKQMTDAEGYFYDENSGIHVYYHSFTNPDWHLILTVEENKIEALIAESTQPMLILAIVTVMLYITVAVLWNTSLQRMLSELLATIRSGSMDEKTSDLASVYSEIKKQHRARAEANKAAIEDSLTGLFNRRYFDERLPSLIENRVPFFLAMIDIDNFKQINDRFGH…
MGYG000001445_02224	MIADLVKKDFSYTKRVNFLFVIIVVVLIVFSMAISGVSYSHQKRTLHKENEGFVHNVATFYLEQQLKVLENTLWQNTILLDSKNVEALVNNQNQEMEKKLTTSIAVMPSVSGYIVAKRDGRYNSIPKSYIDSSFELAGRAWYENISAKNAFINYSAIYANARDNAAVITMSKLLHSDTGMRYGVFAMDLNLINMSYPLRQLKSPSVGHFSIVDRQGKAILDADSDAIGTGVISPAIMQKMSNGLGSFFDKNARKYYYYYSYSNPDWFVVYGVSENEIEGFALFETQIIIPVFIFCLTIYLMLWFFMRQSIKSMIVDIVSMMRFGRLALDEGADNKLISEIAESSQQIKNAKYISLTDGLTGLLNRRSFDNDLDYLITREAPFSIGIVDIDNFKKINDGF…
MGYG000129272_00147	MKNYNTNSTIACLFFIPLIPFIVMCAYTYFYIDLSSRNEFKNTMSRFTVNASKANIETPLNEIKLVFRSLSANTDEEDIEKYLSDQPTDLNTVIPAITDSTIFFSNVMVSNSNDKYKTYPTSELVDFSPHSRPWYPLTATKDFISYSEPYSSIFDDINGTSKSKKKAITVSMNLFNKQSKLIGNIAFDLDLKSISSTINNKTPPYNGRFLITSSNGEIVLSANKMEILRKNIPQNWLELASNIEGDFYDDQEKVFVFYKAYNNPDWLALTVVNENDYNDITGFAKKTFWIVMLSCILFYMVVVILVKLYMEKIISRLYMGIHGINPKKDKITISSIYENIKENKKHLERAMYESTTDGLTNIFNRRKFDEDTRSLFNKKQTFYLAMIDIDDFKKINDMY…
MGYG000231518_02644	MSHTARPTTKYAFSTKYFWLLAMPMLLGIGGVFALSIFNHRAGVEQKLVILNHAIANAEAERLEQVEQVLVAEVNADELRPLTFSEEDKAYSRNLWNDKVTLGEQLNLIYYADASGQSFSNNEEQDLAWDTTQFDSTNRAWFKGALGTSGFSWTGAYPDALTGAYTLTVSHRLRPFGGVKERVIGLDINLPAWSQRLSTMLYRDNGLNHLLFDRSSGQILVHSQAEFNGQVIAYPWLARLEGASGTFFSEEVGQYVAYQALPGRSNLLAITMQPRRDAVALVGGGAVIVLLLLSSALFIVMAILFRLRLSALIGGLIQMVRLLRLSSTQERATMILPDFPEIAELHEELNLVSDRLQASHDAANRDALTGLYNRRFLDERLRQLHSEGRPFVLALVDLD…
MGYG000145532_01141	MQTSTAANSNHSFILRFLLLLALPLVLTTLGSAYLFSVMQKNTLLSTARFFNDSTAQQWDNSLSSVERQINIIIADITENNGDLPPELKQRYRDIWQYLLYPDGPIKTVYYMLQDNKHINFSLHPTPIEFKESERPWYRNAIEHPGINIWSSPYIDAIEKMPVVTLSHAVFNNQGEFLGVIGIDLNLKVFSARIGRILESSNNVVYMLFDRGSKMIVAHSDPQENGSRLDQPWISELKGRNGTLMSKNGDLISYHALHNNPSWLVITVFPFKSDILIGEILPTIFITLVLSLSIFTLVAIIFRQRLEHTISTLVQVVRQLRITPPGQQIIIPKLAGIEELEDEIVMISDKMQAETEKSLRDALTGLYNRRHLEEVLATLHKENSQYTLAIIDIDNFKKI…
MGYG000001713_04119	MKSRFFLSLLVLTVTVGVTSSLFQWHHQQRIYDDISHRMLNDYKVEVEHVFSNIEMKLEVMIHLLESKYGPTDNAIHLNELLLFYLDLIPMASAIYISDKEKMLGNAPIINRNKIYAHASRPWFIDPTENHQQIKYTNLYVDKFSQERIATLSKVIFNEPSHYAVIGIDIVPARLNVLFDKMQETIPTNVYVVDNAGAVVWGSKNALFDLSQTQLGEDGAYFDHQQHKKIYYSRLNHLNWTIIMAVDGDVLTSSLFKESLILFVVVGITLSLLCFFWWSLCEELKLFYFHVIRKLNDNNQSIDKFVDTTINDSHKAADLMASRVLLDELTGALNRRAFDKDLASALSDEGGTLLALIDIDNFKRINDTFGHQCGDDVLRAFAAMAKSYFDHIQVRSYRY…
MGYG000001713_02771	MTNSYTFSSHNYLLTKIFLVLGIVIVMFSLFMVALNYKNHVNTRMQGYDQLLSTLKTTYLYELVKENERQLYILVNSLDKEKIRHEESAFNPVWRAAHKVKMDADHYLYFYNVSTGRIDGYPHWEAPEGYQASTRPWFQLLHHPDTDPHWLGPYLEFSSKKRVLTLGQKVISADGQLLGLMMVDMSVETIDRVLERMAPELNISLFLRDKESKVRFSTVNEAQLKLDRVIENRESEWLHGLFDGIVKTKALTYADWELGIYAPPQRFHHALVDQMLKLMAPICAITIVTVLGIRTLLNIFQQELKLVETNLQQWHHGPLAPAAPRGMPPHSWFVDRSLTTIEQQYNAHHQQLRLDTLTGIQNRRAFDLDLAAMAENQQSPYALLLIDVDKFKHVNDTWG…
MGYG000191531_01487	MPKQGMNTVAHAESTIRTRKKYYLLFKVMIILVFITLIISFAIAIINFHAYSERQVNGYKHLLFTLGNSYLYEHVRGSENQLQALESRLNKQEIAAGGQVFTDVWPIVHKIKLEEDHHIFFYNAMSGRVDAYPLWVQPEHYDATIRPWYQLIEQHTYLPQWIGPYVEASGATRVLTLGKAITSDSGNTLGALMVDMPLSSIDKLLSRMVADDSITLFVRHDGSENTRDIISVINPRLMPKVLPTAENTYSSLQGLKQGVFLRQPLSYVPWEIGVYVPVDNFRQAFMHEFVMLVIPISLIVLLSALGLRALLKIFRQELGLVEQEFTLLSENQTSQLDKEAHNAWFVDRSISVLKEHYKTYHLSLRLDPLTKIFNRRAFDEDMALAVQHNTHFVLVLIDV…
MGYG000095595_02399	MPENRIKDGLPAITKTKYYLLFKVSIILVFVTLIISFAVSIINYNAYAEREVNSYRHLLFTLGNTYLYEHVRVSENQLEALESRLNKQEIEEGGEVFTDVWPIVHKIKLEENHHIFFYNARNGNIDAYPVWVRPENYEVTTRPWYSLVAQHMYLPEWIGPYAEASGVTRVLTLGKAIATDSGNTLGALLVDMPLSTIDNLLARMISDEPIALFVRHEKSGELLSMVNPSLMPEPWPTLENTYSSLQGLTQGVFLRQPLSYVPWEIGIFAPAENFRRAFIHEFAMLVIPISFIVLLSALGLRALLKIFRQELGLVEQEFTLLSKDQNSRLETEARNAWFVDKSISVLKEHYKTYHSSLRLDPLTKIFNRRAFDEDMALAVQHNTHFVLVLIDVDRFKLIN…
MGYG000289036_01215	MILINDSLSFLSHNPRMFSWFGCDVSRSYLNKRYYVLVPLSALIGLMILIVTIIMAIASYLRDIDMTVSGFGHMASSVEASLIHEMVKVNERQLAVLEASLDKEKIARGGLADSPIWAIAHKIKPGNHYIYFYNLNADRIDSYPDWLPPPGYQAALRPWYQVTTMPGDELVWFGPYPEYNTNELILSLIKRVRDDQGQLLGLLMVDMSFDSLQQALQRTVGGNQAALYLTLRDSGQLVVGSNMDLLADHPIEQHQGQQWLGLDVLCHGTFLKRELADIGWDLNIYLPPVLFRNSLYEALQMVVLPLISLFAIWCCTLSLLVRIFRQEQALVSGSLTGIVRNLESSPPISKANTWFVRRSLNEIDQVRASFLKGQDALLRDPLTGIMNRRAFEQHKSALE…
MGYG000003144_01541	MAATIIKERYYILTPLSFLLGALVLVATLLLAATSYLRSIDKTLAGYGHMLTSIDATLIHEMVLANRRQLGVLEDSLDKQAIARGASAINGIWAIAHQFKHDAHFLYFYNTRFDRLDSYPDWQMPAGYQVQRRPWYQTLASDSEELLWFGPYQEFGGNAEVLTLIKRVKDDEGQLLGLLMVDMSFNSLQAALQRAMGGDQVALYITERKGGRLVVGHNLSLLPAVSGTPSQGAVLNVIREGCYLKQPLSDIDWDLNIYLPPSHFHANLQDTLLMVVLPALALLAIWLCSLLFLVRIFRQEQTLVQRYLSGLVQDEALMEIQLRQRTWFVHGSLGEINQVRNSLLQGQDALLHDPLTGIMNRRAFEQDRARLAQEERPHWLVLFDVDSFKRVNDSWGHGV…
MGYG000068027_00536	MTAALIKERYYILTPLSLLLGGLVLIATLLLAAASYLSSIDKTVAGYGHMLAALDATLFQDMAQDNRRQLGVLEASLDKQAIAAGASAINPIWPIAHQFKYDAHFLYFYNARTHRLDGYPDWQQPEGYRAQARPWYQTLSGEGDDLVWFGPYPEFDSARQVLTLIKRVKDDEGQLLGLLMVDMSFSALQGALHRAVGEDPVALYITERKGGKLVVGHNLSLLPPRLERETQAAGLDGFWEGRHLQHALEGMEWDLNVYLPPSHFHENLQDTLLMVVLPALALLCIWLCSLWFLVRIFRQEQALVQGSLSGLIRDEARKEIQRRQRTWFVHGSLGEIEQVRDSLLQGQDALLHDPLTGILNRRAFDQQRAGLEQAGRPYWLVLFDVDNFKRVNDSWGHGV…
MGYG000002526_03332	MIQWLISRRYYLLTSLTLLLGTLVLVVTLTLALATASYLRSIDKTVAGYGHMLSSLDAALIHELVLANQRQLAVLEASLDKAAIARGEPADNPLWAIAHQIKRDSHYIYFYNPQTDRISSYPAWQQPVEYRAANRPWYRALSMPGDELIWLGPYQEYGSDKQILTLIKRVKGLDGQLLGLLMVDMSFNAIQQALQRAMGRNQAAIYISSRGGEQLVVGCNMALYQPPVTTTGVVGSGLEVTWHGRHLHRELEGVDWDLNIYLPPELFHDGLEEALLMVVLPLLSLFAIWFCSINFLVRVFNQEQALVAGSLTGIVRDPTQTPCQLKTWFVHSSLSEIDQVRASFLQGQDALLHDPLTGIMNRRAFTQRRSELEESATPHWLLLFDVDNFKRINDNWGHT…
MGYG000286581_00916	MIQWLISRRYYLLTSLTLLLGTLVLVVTLALATASYLRSIDKTVAGYGHMLSSLDAALIHELVLANQRQLAVLEASLDKAAIARGEPADNPLWAIAHQIKRDSHYIYFYNPQTDRISSYPAWQQPAEYRAASRPWYRALSMLGDELIWLGPYQEFGSDKQILTLIKRVKGLDGQLLGLLMVDMSFNAIQQALQRAMGRNQAAIYISSRGGDELVVGCNMALYQPPVTTTGVVGSALEVIWHGRHLRRELEGIDWDLNIYLPPELFHDGLEEALLMVVLPLLSLFAIWFCSINFLVRVFNQEQALVAGSLTGIVRDPTQTPCQLKTWFVHSSLSEIDQVRASFLQGQDALLHDPLTGIMNRRAFTQRRSELEESATPHWLLLFDVDNFKRINDNWGHTVG…
MGYG000002398_00366	MHLAAARSGVAARIRGRGADRAEIGAIVALTGGLAADRCAAGPSLTWVSQSGDLRVKLLQMVYSSRFLREATAGPLMFYSVFRPRSLRALLVAASAVLAVLVIGLACWLALGSLHAQLDERQQRMREQLDAYLLWRVQPLVDRSERQLDLLYRMLDLDQVRRGESPVTMAWRYVSEIKPERHFVFFYNLKHRRLDSFPFWPGDGIFQPETRPWFRVAQGRHDGVQWIGPYTEYTDGRSVVSMVRQVRDRDGSLLGLLVVDFSVDVLRQDLDSALGGSGGNLLSVRTAGGAEVLSSGENPAPDDVRIPSRVSSMLPLPEHAGGLAQALLHGIRSERRVAGPEWVVQVSTSGAQLRAQLWQAFHRSALALICVVLLLGGGFLYLLRVLRHEQAMIRSVLNR…
WP_102289999.1	MEQLKKSRGRKLYGAVAVFLAVNLAAVIIIGVREAAVINRRMQQRAEDTAAQFESVMENYRHSFRLFVEMMRNEIKSSPDPDSIWDFLKGIDSTMLEIEGDTFDGLYMYYQGRYLYSWDTPYSQYEETGYVATERPWYKDAAAGAGEIVFTPPYMSYANHYILTTLSQLQPDGETVFAYDIKMGDIQRLVSSMEEYKKEEILIYDKNGTVIGSTKEDYLGGSLLASMDAVSGTVEAARAELEAADPADGEQYSKAEEQLRAAEVFCSFRQGFQPEFDRLAGAESETVCVPLNGGRYYGLLLGAGDYHFLVLVPVLSMLTSTLGYWLVPLLLLELLLIYVF
MGYG000001748_00335	MSRWFPAIFLIVNLIAVLLLVERENYFINSSLSAHAQNYKNKTEEVMQNYTHSFRLFANILSREIENNPEPDDIWDSLKELDSQMFAIEGDTFDGLYMYYKERYLYSWDTPFSEYESTGYVATERPWYKDAVEGDGKIVFTPPYMSYANHYILSTISQLQPDGKTVFAYDIKMGDIQKLVASLQDYSSEEMMIFDNNGTIIGSTDTDYLGKSLSASISETQNSLVKAQVSLEQASDAADEQRAKLLEQVDSTNAFLTFRKRFDHGLSVLTNQPEKATYVKVGNKPYYGYLLCSDQYNFLILVPFWSMLMDSVQIWLLPLLALDLLLIYILDRISKGQKNRELEAAYIELGQTQKRLELALSAAQKAAAIDDLTGMMNIKSFRKKVTDFLETMAPDESSI…
WP_055175535.1	MSKEHTEKNAAVEGFKNKQLTYKISVAVGILLVACLTVMIAISATIAAKFMNSSISGEFDGIAQQNGVSVQEVLDRASDVANILQNYITERYDDYAKTGYTGETVKSEVYDVQLQKMNKEIEQFMISVANTSVTSSESIAGVGVFFEPNAFDPAIKDYTIYVSESDAQSGKVQSYGEYSSYGSKDYYKNAAASQQSSFTSPYKDQGINMVSASFPIVYHGKTQGVILVDINVDTFSGLRSTDDKYNTMYVDVLMGDGTFVYDSESDEYVGKKLSDVLPAKEYAKIQKGIDTGSSFSVTTKKDDGSKVERYYAPIKAVNQTWWAASALNKTDLERNTIILVVFMIVISIITLVIIIVISNKLIKKYIKPIDDVVAVADQLAMGDFSVNIKKNYNDEIGQL…
MGYG000004732_01221	MKKRWRNKALDRTLWLNIALILAFFSVMSLGIYLVRDKLLYNANEMGNSLAQSYSNEEESRISVYGMFLRMCALYIDTSIDNEDPAQAMQQGLAEYTSYMSQVLGADIIDPYAVVNGKIVAANPWEGDAGYDYTQKEWYTEALAADGNIVFTDAYVDAITGERLVTMSIKLHGEGNVLAFDILMDNFHLLKNKIELPAGSAYYLFDSSGTLIYLTGGYDLDDPSVQQYATELLTGVQDGSFASHTATIIGLDGQQQGIYYYEMSNGWTSIVTFSLRQILYGADNASMYLLVGIFMILLVAVIVSIFREYTEKRKVKYISDTLQILGDTYYAIYRINFEEGDYETIKSAPDLADPLGKSGTYDHLLDVLSRVVEDNTYEEFRKHFTLENIRNLVQSHIYE…
MGYG000016966_01608	MMVKRAYKRLAFYISIFVILMAGVILIFCAREIRETTEQVDDEMNNNMDYAAMSCQNCLSDAVDILTVNYFTVQYMHESGHSMDEFRAYFTEQTDYLKNEESMQYLGIYGYIDGELMLSTAWEQPDGYQVEKRPWYQEMKQNGTELTITTPYLDMKTNRQVVSVGRMFRDGSNLIGVDVDLEELSDLLKELDAGTGEIYIVDQTGSIIAGGEPAYMGKTLDSMYHRTDAYETYVSDIDKELALKTEGTVSYKTDSAWISVKPILDNWYVVAIVDKNEVSKLAAKNAIPSAVTLAVVLLVFFMLYMNLFVRVYRTGKKGRDSIEVERYASGSVLQDDKRVKKVVFYVYILFATYFIMMFYRFQKAPMFIIMTLATMLVSFLVTFIRKTTVKIHGLCMSGC…
MGYG000004151_05948	MRADKRGIPLQVLVTGAIILSMLVLAVSLLVQGYRGVEGALVTAAGESAAQLGVTVNERIRRLLDPAQNTLRLLSYDGISQTDNLPARLERLPMLAENLRANRTLSALYVGYPNGEFLLIRALRTTKARQALKAPEKTFYLVQSQTLGEQGALVGEWRFYDARLQLLQRQERPDYRYDPRQRPWYKDAYAGKGTVLTQPYVFFTTQEIGLTLALRSVDGAAVIGMDASVDDLATEMGGLRQTANTELAVLGAQNTVIAYPDLERLLLHRGDEVRLAHLDELGVPSLERLVELGGPPGTPQRYQVAGQDWYGIWVPLVSFASGQARVLIGIPADELLAGARQMLLRQAAWSGALLLALLLLGWLIGRRIARPLRALADQVGALAAFDFARPVGVDSKIRE…
MGYG000112468_02086	MNEPPDTPQPDKTIKVDRTAATGRQGNRLGKKAGDSSSHVSKSSLSGTSRLSFLTGILGTRTVNVSEMLNNDTEERDELRVQKRPPSEEDFADFESNFELKEKIADGGQGRINRAVDRKLCRVVALKSLHDKLKDQSNSRNAFLAEARITAQLDHPAIVPVHGIYSDSEHGLHLAMKLIKGSTLRRYLEKILSLYRLLPKSQVRWNERKLLPQRLDIFLRVCEAVSYAHHKKVIHRDLKPENIMIGSFNETYVMDWGISEHQARKNEARSNGKFSGTIQYIAPEVINLQHYDSRSDIYALGLILFEIVFLKRAYPSETTEEALDKAQSCLVDSYEHFYKCPVDRDLKMIIRKALAPAPSDRYQNVKALAKDLRSYLRMEEVTANPDHFLGKLIRQFRHH…
MGYG000162864_03004	MVRRESCFETRNTGTGMPGCTVVSGDVRESSVRVSRLSFFLGRFGSKTVNAGELPSRTDIGDDEELELRKNTAREEFADFDESFELREQIADGGQGLISRAVDKKLNRIVAVKTLNGTLKERSSSRNAFVAEARVTGRLDHPAVVPVHGLYSDSAGNLHLAMKLVRGDTLKEYLDKTASLYRRMPRRQVERGERKMLQQRLEIFLRVCEAVAYAHHRKVIHRDLKPENIMIGSFSETYVMDWGIAEHQSWKDAGSASGKFSGTVQYAAPEIINSQAYDSRSDIYSLGLILFEMVYLKPAYPSGSMPEAVEMARKGRIAFCDHRFRCRVDRDLTMIVRKALAPLPAERYQNVKSLMKDLRSYLRCDEVSANPDGIRGRLFRSFRRNYRPLLLIWGMLLLG…
MGYG000001812_00823	MSENSSRTEQALHLSPLSAGEQTARSIPMPAPGEESLSGTFERNAAGISGGGGGGNEESSLSDKTVLDALQRLSVTSMDNNRTVRLDEDEIDQIAKQVQKPASDSTRAKISTLLDDPSAFFGETGRITRTIFDKRKDVDQLIEANSHLRTHIRKEVETGTESASEHLSFMGDTYDIVTSFAEGGQGTISSAVDRTLNRLVAIKALKKEFFNDTAVRNSFIAEAKVTAQLDHPSIVPIYSLGKSQDNGLFLAMKLINGQNFKDYLDQICTHYKLDGIGAFDEHKSLLNRLEIFLRVCEAMEYAHSRNVMHRDLKPENIMIGEYHETYVMDWGIARLIREPGFDPSKWERPKQISGTPRFLSPEAINGEYCDHRADIFTLGLILFEAVTLKPAFSGNTSVE…
