# Supplementary material for: Framework for exploring the sensory repertoire of the human gut microbiota
Source: mBio. 2024 May 17;15(6):e01039-24. doi: 10.1128/mbio.01039-24 (PMC11237719; doi:10.1128/mbio.01039-24)
Supplement: Data Set S5 — dCache_1AA domains selected for experimental validation. [file mbio.01039-24-s0005.xlsx]

## Sheet: AA dCache_1
Dataset S5. dCache_1AA domains selected for experimental verification.
	Accession	Organism	Taxonomy	Function	Sequence
AA1	MGYG000001518_01147	Gorillibacterium timonense	Bacillota	Chemoreceptor	MTSKKTDLKTGDKKKPEAARFRRRLSRSLKTQLIVVFAIVLLIPAIVIGQISYRSAKTSLHNEVQKTIDENVAMLNSVLNDAIDQKLKQVSTMSALFNKSEKPAEITKSLFSYASLHPEVASVYVGTEQGGMILAPSATLPKDFDPRTRPWYKDAVAAKGKVVITSPYKTADGTDAMVVTIAQTLSDNSGVVGIDLSLDRITSIARTVSFGKKGYAFILDQERHVITHPSLENGSEVAGKDMDSLFADDAGRTKIGKGDEKVMVAFVTNELTGWKLAGAYPQKEIDEAVFPIIKTTAIVSIIIILLASALVVFFLLTIMRPLRRIHKAVERIRQGDLTDKIDVYPANELGDLAKGFNTMSDHLRHLIREVGLSAGHVASSAQELTAGAEQTEKATEQIA…
AA2	MGYG000001473_00406	Anaerosalibacter massiliensis	Bacillota_A	Chemoreceptor	MKSIKSKIVIFCCIICLVSIFAVSFMNYRTSSRHIIDGQLGSLEEAGNRYGKEIDGWLRVQGKIIEEMEQDLKYQDNQKADKKDDEKNEKDEKDEKDEKDKKDNIYGPEYLSKYFKYKNDTNPDIIEYFMGLPEENKLVTHLGYIPIPDDYNVREKDWYIRADESNGVALSKPYVDVEHEKVVVTMGKAIKENGKTKAVLCSDIFIDHLMDITSKAKPLKGSKGFLIDDDGNILVHYNKDFMYSKEKGFTKATDVMGKEIDKLIKNKDGKKNIEIIKDYDNVDKYFLTVPIEYSNWTIGFSIPVKEVEQPLNSMVTRSLIIGIILSVIAIVFSYIMGGNISKPIVKATTSAEAIADLNISEDINDEFLNMKDEVGDLANSFQKTTDSLRTFVKEVAESS…
AA3	MGYG000017777_02370	Desulfovibrio fairfieldensis	Desulfobacterota	Chemoreceptor	MTIRNKILISIIVSVCVAVVGCALLAFWQSRKAAVEDFSANAGGRLRLAGQYLSEMIGNSKGIVDILAQLPSVADADGQVTSYAANTESVKPLGAELSGPERVLYDEFSTFTKVYPQFELIYYGTRDGGFVQAPDDTLSAGFDPRKRPWYEAAQKSDGVVLTEFYQSDNGNLVTTVAKSVRPDGKLLGVVGIDINLNALSTFLDTLKLGKTARLLLTEDTGLILYNPTRPERVLKNIRDVGEPGLVAAFDQGTGSGEVSYDGKTFVAVSQVTQGGWHLIALVDRAELLDNAMKAVRNMLYTGLGLAAVVALLGLLISRSIVSPLRRLGTAARGVADGNFDAIPREDCFHGELKGLHADMLRMVDQLRELIGTAQSKTAQAEAALRQGEAALAEAEQARR…
AA4	MGYG000063141_00874	Enterobacter hormaechei	Proteobacterota	Chemoreceptor	MFRSIRARIIAATTGCMVVALLLNTIINFQVTRQDNQQSQRDILTSTSASHNMAIADWVKSKMTVIASAQSIALADDPVPVFKQLAQAGGFTNVYAGYASKTAKFSDPAGVPADYDPTIRPWYQQVVSTDGPVVTAPYVDAGTGKLVVTFAVPVKENGTLKAVVAGDVAMDSVVANVRGIHPTPASSGLLLNSDGTVIAANEPTLTLKPFTGTIKGIDLAALKSGNPVDGTLNDEEKTFIASAVPGTNWLLVVALDSSDATSGMRSLLKASAISLVILALLSGAIVHLLIARLLKRLSDIRDAMHSIANGTNDLSQRLPDSGDDEVAQIAQAFNAFSNKLSVVMVQLRDASASVKNAAQEIAAGNQDLSGRTEQAASSLRETASAVEEITASVTQSNES…
AA5	MGYG000151212_00948	Agathobacter faecis	Bacillota_A	Chemoreceptor	MGKGTIRGRIELAITLGTVLIIAVTVINSALMTKNTMVQNEKQLLTANADTNAQVIDQWLLKEAGIVHTMRDTLAYMNTKDGETVMNYLEKQLGENEDALMYYCCLEKEKSVLPADHSTLDLDPTERDWWKQAVSENGLIFTAPYTDFVTGQMIVTIAEPLTLEGDTAVILADITIDKLVEMTQQIRDSKTETFLLASDGSVITHENKEYLPKEEGNTVLTDKVNIKLDSKTTTAFRDYDGQNKYLAIGNVDKTGWKLGVMQKTSVIRQSILRNVFRLVVLGVLLLVVMCAVINLIIRGLLRPMDHMKNFVRETVIGKEDGKTFKNEVEEISYLITELKERFLATIRKTKEESAQIHGRMKDTSGKVMTQTESIHQIDETCGDVAAAVEELAEEAMRMA…
AA6	MGYG000210351_01325	Ligilactobacillus ruminis	Bacillota	Chemoreceptor	MNNNTSYAKYRSLGKWIASVLVAVGIVPIVVMLISSISTTTGVLIERNNLSKESAVDLIQEEREHLQKTSEAMLKKMATYPEFTAKKFDRQQLAREVKKTCNANDALLSTTVADQDDNYASSDKLPAGYKPTSREWYQKAVADMGNVIWTLPYKDAESGVYVITAAYAYKAQDGKTRVVTSDVSFNALERPLDNLRIGHTGRVTLVSDDGIALASKGAIDDSHYSRGNNLSNDKMYKAIKASNKRKGFVHIDGESKVADVYFNKGEAGSEYWAYAYVMASDLNNERHTMMITAGVIAVVVAIVVIIVALFISGAFKAISETLLWYFKKAESGNLDEIKVDKGGNSFKERIAARLVAPDQKGSEFNRIAFGYNKMIDAVGELIGNVKKQSANVAEKSASL…
